# Supplementary material for: Designation of optimal reference strains representing the infant gut bifidobacterial species through a comprehensive multi‐omics approach
Source: Environ Microbiol. 2022 Oct 7;24(12):5825–39. doi: 10.1111/1462-2920.16205 (PMC10092070; doi:10.1111/1462-2920.16205)
Supplement: Supplementary file 3 — Supplementary File 1: ANI comparison for the selection of model strains for in silico analysis, named also RefBif‐IS, through resulting AxP index. [file EMI-24-5825-s010.xlsx]

## Sheet: Adolescentis
Supplementary_Excel_File_1: ANI comparison for the selection of model strains for In silico analysis, named also RefBif-IS, through resulting AxP index .
	HCL_Order	1	2	3	4	5	6	7	8	9	10	11	12	13	14	15	16	17	18	19	20	21	22	23	24	25	26	27	28	29	30	31	32	33	34	35	36	37	38	39	40	41	42	43	44	45	46	47
		Strain_#1	Strain_#7	Strain_#8	Strain_#9	Strain_#40	Strain_#30	Strain_#46	Strain_#32	Strain_#35	Strain_#2	Strain_#25	Strain_#28	Strain_#33	Strain_#5	Strain_#31	Strain_#21	Strain_#24	Strain_#27	Strain_#43	Strain_#44	Strain_#41	Strain_#6	Strain_#34	Strain_#11	Strain_#26	Strain_#12	Strain_#22	Strain_#29	Strain_#37	Strain_#45	Strain_#3	Strain_#13	Strain_#4	Strain_#39	Strain_#42	Strain_#10	Strain_#36	Strain_#15	Strain_#38	Strain_#14	Strain_#23	Strain_#47	Strain_#16	Strain_#17	Strain_#19	Strain_#18	Strain_#20
Strain_#1	63CMCB_multifasta.fasta	100	98.5476	98.3994	98.5359	98.3286	98.3041	98.5012	98.2501	98.2015	98.0743	97.9029	98.0178	97.9385	98.1265	98.0342	98.0581	98.0447	97.9584	98.0291	98.2286	97.9393	98.1513	98.1516	97.9865	98.1833	98.1396	98.0157	98.0676	98.12	97.9973	98.2379	98.0475	98.1964	97.8938	98.2188	98.0466	98.0614	98.6592	98.3177	98.1117	98.1927	98.1107	97.9331	97.7828	97.9546	97.871	97.9554
Strain_#7	AL12-4_out_padded.fasta	98.5476	100	98.4835	98.3457	98.4487	98.2966	98.4486	98.1465	98.1522	97.9595	98.0013	97.9676	98.0749	98.2378	98.0842	98.1138	98.138	98.1283	97.9969	98.0927	98.1124	98.058	98.0576	97.9911	98.1944	98.1401	97.7906	98.087	98.028	97.9151	98.0851	98.1472	98.0703	97.8922	98.3089	97.8805	98.0345	98.4378	98.2917	98.1445	98.2042	98.1972	97.7688	97.9009	98.0007	97.8993	98.0468
Strain_#8	Bifi_adolescentis_1-11.fasta	98.3994	98.4835	100	98.6305	98.6704	98.5171	98.8522	98.128	98.1552	98.114	97.7387	98.0859	97.8715	98.08	97.9183	97.9395	97.8974	97.9251	97.992	98.1876	97.6609	98.1985	97.8576	97.894	97.9513	98.0791	98.1167	98.0179	98.1076	97.841	98.0927	97.9087	98.2255	97.8741	98.0638	98.0373	97.798	98.3234	98.149	98.2635	97.9162	97.7697	97.9727	97.7414	97.7442	97.961	97.6769
Strain_#9	Bifi_adolescentis_ATCC_15703.fasta	98.5359	98.3457	98.6305	100	98.5425	98.4329	98.5819	98.2552	98.0937	98.0807	97.7836	97.9611	97.928	98.0809	98.0003	98.066	97.8684	97.8042	97.8662	98.0006	97.6567	98.1007	97.8957	97.8507	97.9226	98.1147	97.9308	98.0013	98.0052	97.7163	97.9954	97.8227	98.0925	97.8299	98.0436	97.8662	98.0015	98.4846	97.9574	98.1	98.1213	97.917	97.7891	97.6259	97.9457	97.828	97.7859
Strain_#40	SRR7280791_Prokaryote_Bifidobacterium_adolescentis_species.fasta	98.3286	98.4487	98.6704	98.5425	100	98.4854	98.5433	98.2323	98.2502	98.1334	98.0382	97.986	98.1647	98.2168	98.1438	98.2184	98.2449	98.1084	98.1746	98.2368	97.9102	98.1195	98.1392	98.0587	98.144	98.2128	97.8832	98.1689	98.1968	98.1115	98.2858	98.2218	98.3042	97.8877	98.2651	98.0617	98.0718	98.3523	98.0464	98.211	98.2313	98.2258	97.7891	97.7898	98.128	98.1344	98.1254
Strain_#30	GCA_015558415.1_ASM1555841v1_genomic.fasta	98.3041	98.2966	98.5171	98.4329	98.4854	100	98.739	98.3451	98.2169	98.2836	98.0876	98.2329	98.5185	98.293	98.0974	98.35	98.1876	98.2208	98.193	98.3634	97.9019	98.2831	98.2019	98.0889	98.1503	98.4186	98.2021	98.2813	98.2048	98.0609	98.0761	98.1223	98.4213	97.8476	98.2267	98.0548	98.0924	98.8217	98.2247	98.3371	98.1022	98.1794	97.8288	97.9852	97.8955	98.049	98.1468
Strain_#46	SRR7411307_Prokaryote_Bifidobacterium_adolescentis_species.fasta	98.5012	98.4486	98.8522	98.5819	98.5433	98.739	100	98.3933	98.3499	98.1385	98.0448	98.0406	98.2785	98.2414	98.1732	98.2834	98.3404	98.2814	98.2743	98.4469	98.0523	98.1512	98.2775	97.9538	98.1767	98.3987	98.1224	98.2733	98.173	98.1456	98.1771	98.1937	98.2399	98.0225	98.4718	98.0432	98.157	98.7644	98.2376	98.3254	98.0964	98.2612	97.9066	97.9896	98.1332	98.0566	98.1785
Strain_#32	GCA_015558745.1_ASM1555874v1_genomic.fasta	98.2501	98.1465	98.128	98.2552	98.2323	98.3451	98.3933	100	98.454	98.4232	98.3319	98.4061	98.3491	98.5865	98.3568	98.4196	98.2892	98.3154	98.1311	98.6506	98.1158	98.3422	98.3862	98.1051	98.2079	98.4139	98.2288	98.328	98.4249	98.0017	98.1256	98.262	98.3509	98.0559	98.2811	98.2728	98.3216	98.7048	98.4231	98.4247	98.3171	98.1982	98.1204	97.8805	98.0812	98.3604	98.1955
Strain_#35	GCA_018785705.1_ASM1878570v1_genomic.fasta	98.2015	98.1522	98.1552	98.0937	98.2502	98.2169	98.3499	98.454	100	98.4327	98.1978	98.4736	98.4836	98.4645	98.4272	98.4769	98.3498	98.4652	98.4881	98.4535	98.2322	98.2338	98.3228	98.3099	98.4098	98.4989	98.2475	98.3085	98.3011	98.3753	98.3166	98.2826	98.4701	98.056	98.6297	98.4435	98.3145	98.7946	98.4823	98.4913	98.392	98.337	98.0938	97.9655	98.0646	98.1875	98.2438
Strain_#2	75B_multifasta.fasta	98.0743	97.9595	98.114	98.0807	98.1334	98.2836	98.1385	98.4232	98.4327	100	98.5334	98.6462	98.6189	98.5109	98.4649	98.5174	98.5798	98.5209	98.5397	98.723	98.366	98.471	98.5366	98.3614	98.398	98.5854	98.378	98.4432	98.5513	98.4294	98.4818	98.3926	98.2756	97.9213	98.6504	98.4315	98.4517	98.6492	98.3705	98.3354	98.4516	98.4357	98.1212	98.1919	98.2945	98.5103	98.3242
Strain_#25	GCA_015553925.1_ASM1555392v1_genomic.fasta	97.9029	98.0013	97.7387	97.7836	98.0382	98.0876	98.0448	98.3319	98.1978	98.5334	100	98.6484	98.5883	98.4857	98.4384	98.467	98.3495	98.2746	98.4107	98.5731	98.2192	98.4352	98.4016	98.4068	98.3638	98.4845	98.5509	98.456	98.3737	98.3134	98.4236	98.251	98.3829	98.2127	98.5236	98.4987	98.3965	98.7174	98.3378	98.1616	98.5469	98.456	98.0098	97.9685	98.1818	98.5394	98.3903
Strain_#28	GCA_015557685.1_ASM1555768v1_genomic.fasta	98.0178	97.9676	98.0859	97.9611	97.986	98.2329	98.0406	98.4061	98.4736	98.6462	98.6484	100	98.6715	98.5352	98.5909	98.4205	98.6015	98.5157	98.5314	98.639	98.5241	98.5428	98.5252	98.5427	98.5261	98.638	98.4304	98.5502	98.4568	98.5144	98.6025	98.4993	98.4804	98.1882	98.7217	98.5337	98.468	98.8797	98.4182	98.3045	98.4315	98.5143	98.1374	98.3117	98.3666	98.4474	98.3826
Strain_#33	GCA_015559505.1_ASM1555950v1_genomic.fasta	97.9385	98.0749	97.8715	97.928	98.1647	98.5185	98.2785	98.3491	98.4836	98.6189	98.5883	98.6715	100	98.5757	98.5073	98.6107	98.4836	98.6987	98.5067	98.5863	98.4909	98.6157	98.5761	98.5409	98.5446	98.4912	98.4906	98.4455	98.3912	98.4477	98.3735	98.3627	98.4037	98.0914	98.475	98.5254	98.5332	98.7379	98.4444	98.3412	98.396	98.343	98.1786	98.2285	98.2647	98.4204	98.3168
Strain_#5	2148B_multifasta.fasta	98.1265	98.2378	98.08	98.0809	98.2168	98.293	98.2414	98.5865	98.4645	98.5109	98.4857	98.5352	98.5757	100	98.6794	98.5239	98.5841	98.4716	98.6078	98.4673	98.4605	98.4985	98.3844	98.2922	98.5316	98.5492	98.499	98.3704	98.383	98.4436	98.4461	98.4945	98.5367	98.1136	98.7014	98.4948	98.5897	98.7457	98.5477	98.352	98.4881	98.4852	98.3123	98.2015	98.4875	98.5536	98.4588
Strain_#31	GCA_015558565.1_ASM1555856v1_genomic.fasta	98.0342	98.0842	97.9183	98.0003	98.1438	98.0974	98.1732	98.3568	98.4272	98.4649	98.4384	98.5909	98.5073	98.6794	100	98.4634	98.3828	98.339	98.4697	98.7172	98.3504	98.3771	98.5028	98.4005	98.5212	98.4621	98.3901	98.42	98.4224	98.2518	98.4036	98.2976	98.2686	98.0688	98.4001	98.1061	98.4255	98.5241	98.4706	98.3387	98.5735	98.5368	98.1483	98.0164	98.1165	98.4718	98.2065
Strain_#21	GCA_008673035.1_ASM867303v1_genomic.fasta	98.0581	98.1138	97.9395	98.066	98.2184	98.35	98.2834	98.4196	98.4769	98.5174	98.467	98.4205	98.6107	98.5239	98.4634	100	98.5888	98.6931	98.6284	98.7145	98.5167	98.4866	98.5008	98.3539	98.6193	98.5569	98.3498	98.564	98.4818	98.3476	98.4584	98.3669	98.6088	98.2156	98.6843	98.3642	98.5899	98.6497	98.4523	98.4485	98.5794	98.5749	98.1414	98.2499	98.2949	98.5231	98.4012
Strain_#24	GCA_015552825.1_ASM1555282v1_genomic.fasta	98.0447	98.138	97.8974	97.8684	98.2449	98.1876	98.3404	98.2892	98.3498	98.5798	98.3495	98.6015	98.4836	98.5841	98.3828	98.5888	100	98.8232	98.5632	98.7944	98.5511	98.5332	98.3649	98.5442	98.4604	98.4843	98.512	98.6327	98.5332	98.5206	98.5998	98.6048	98.6451	98.2953	98.5605	98.4636	98.5134	98.7273	98.5512	98.3978	98.608	98.5724	98.1429	98.2573	98.2955	98.4413	98.2024
Strain_#27	GCA_015555595.1_ASM1555559v1_genomic.fasta	97.9584	98.1283	97.9251	97.8042	98.1084	98.2208	98.2814	98.3154	98.4652	98.5209	98.2746	98.5157	98.6987	98.4716	98.339	98.6931	98.8232	100	98.7151	98.8066	98.5083	98.4905	98.3564	98.5532	98.5846	98.4601	98.5069	98.4535	98.5212	98.5447	98.4909	98.4308	98.4451	98.1044	98.4396	98.5184	98.4172	98.6633	98.4704	98.2691	98.6257	98.465	98.0493	98.2326	98.1595	98.3893	98.3222
Strain_#43	SRR7352036_Prokaryote_Bifidobacterium_adolescentis_species.fasta	98.0291	97.9969	97.992	97.8662	98.1746	98.193	98.2743	98.1311	98.4881	98.5397	98.4107	98.5314	98.5067	98.6078	98.4697	98.6284	98.5632	98.7151	100	98.831	98.4019	98.5234	98.4653	98.4261	98.5888	98.5548	98.6521	98.5757	98.5007	98.6803	98.538	98.4008	98.5281	98.2984	98.6332	98.416	98.3346	98.8272	98.4279	98.4311	98.6273	98.5579	98.0266	98.205	98.1515	98.497	98.44
Strain_#44	SRR7352092_Prokaryote_Bifidobacterium_adolescentis_species.fasta	98.2286	98.0927	98.1876	98.0006	98.2368	98.3634	98.4469	98.6506	98.4535	98.723	98.5731	98.639	98.5863	98.4673	98.7172	98.7145	98.7944	98.8066	98.831	100	98.6166	98.6166	98.6446	98.6126	98.5076	98.5861	98.5277	98.6308	98.5604	98.5617	98.6605	98.6452	98.6184	98.241	98.7254	98.642	98.6033	98.8165	98.6317	98.4797	98.6651	98.6826	98.2554	98.3453	98.341	98.5191	98.4899
Strain_#41	SRR7351870_Prokaryote_Bifidobacterium_adolescentis_species.fasta	97.9393	98.1124	97.6609	97.6567	97.9102	97.9019	98.0523	98.1158	98.2322	98.366	98.2192	98.5241	98.4909	98.4605	98.3504	98.5167	98.5511	98.5083	98.4019	98.6166	100	98.4009	98.2	98.278	98.4442	98.2872	98.2726	98.2314	98.3802	98.3208	98.2891	98.4828	98.3517	98.0635	98.7178	98.4427	98.3312	98.7412	98.4719	98.1516	98.4446	98.4531	98.2301	98.5189	98.2816	98.5252	98.3436
Strain_#6	1042-19B_multifasta.fasta	98.1513	98.058	98.1985	98.1007	98.1195	98.2831	98.1512	98.3422	98.2338	98.471	98.4352	98.5428	98.6157	98.4985	98.3771	98.4866	98.5332	98.4905	98.5234	98.6166	98.4009	100	98.7027	98.4684	98.5323	98.6186	98.507	98.4081	98.4404	98.233	98.6545	98.3573	98.3394	98.1977	98.6029	98.5077	98.3378	98.8842	98.3589	98.3869	98.4056	98.5571	98.1623	98.3469	98.381	98.243	98.3627
Strain_#34	GCA_018378575.1_ASM1837857v1_genomic.fasta	98.1516	98.0576	97.8576	97.8957	98.1392	98.2019	98.2775	98.3862	98.3228	98.5366	98.4016	98.5252	98.5761	98.3844	98.5028	98.5008	98.3649	98.3564	98.4653	98.6446	98.2	98.7027	100	98.3225	98.4606	98.5009	98.5416	98.3718	98.4624	98.2307	98.2715	98.2963	98.4245	98.2744	98.3662	98.4202	98.3769	98.8411	98.4404	98.228	98.3737	98.2784	98.0907	98.0715	98.1585	98.3406	98.2769
Strain_#11	ERR525913_Prokaryote_Bifidobacterium_adolescentis_species.fasta	97.9865	97.9911	97.894	97.8507	98.0587	98.0889	97.9538	98.1051	98.3099	98.3614	98.4068	98.5427	98.5409	98.2922	98.4005	98.3539	98.5442	98.5532	98.4261	98.6126	98.278	98.4684	98.3225	100	98.6123	98.5861	98.3736	98.4679	98.4069	98.2803	98.4705	98.4533	98.3947	98.1643	98.3764	98.4063	98.2562	98.4366	98.3367	98.3354	98.3382	98.5009	97.7787	98.0995	98.2125	98.1943	98.2813
Strain_#26	GCA_015554265.1_ASM1555426v1_genomic.fasta	98.1833	98.1944	97.9513	97.9226	98.144	98.1503	98.1767	98.2079	98.4098	98.398	98.3638	98.5261	98.5446	98.5316	98.5212	98.6193	98.4604	98.5846	98.5888	98.5076	98.4442	98.5323	98.4606	98.6123	100	98.5353	98.4565	98.4465	98.4399	98.4353	98.4886	98.2959	98.4637	98.1288	98.5166	98.4661	98.4877	98.7617	98.4083	98.3022	98.5589	98.4247	98.1102	98.198	98.3652	98.3501	98.471
Strain_#12	GCA_001406215.1_13470_2_69_genomic.fasta	98.1396	98.1401	98.0791	98.1147	98.2128	98.4186	98.3987	98.4139	98.4989	98.5854	98.4845	98.638	98.4912	98.5492	98.4621	98.5569	98.4843	98.4601	98.5548	98.5861	98.2872	98.6186	98.5009	98.5861	98.5353	100	98.7449	98.6443	98.6197	98.4064	98.5068	98.4337	98.6693	98.1788	98.382	98.462	98.5086	98.8824	98.5106	98.5222	98.5746	98.3618	98.0855	98.1969	98.2621	98.4966	98.4113
Strain_#22	GCA_014871755.1_ASM1487175v1_genomic.fasta	98.0157	97.7906	98.1167	97.9308	97.8832	98.2021	98.1224	98.2288	98.2475	98.378	98.5509	98.4304	98.4906	98.499	98.3901	98.3498	98.512	98.5069	98.6521	98.5277	98.2726	98.507	98.5416	98.3736	98.4565	98.7449	100	98.6488	98.4824	98.5661	98.5736	98.1862	98.4816	98.1947	98.5598	98.451	98.4606	98.6168	98.3479	98.3098	98.411	98.4629	98.0216	98.0985	98.2957	98.1465	98.3584
Strain_#29	GCA_015558085.1_ASM1555808v1_genomic.fasta	98.0676	98.087	98.0179	98.0013	98.1689	98.2813	98.2733	98.328	98.3085	98.4432	98.456	98.5502	98.4455	98.3704	98.42	98.564	98.6327	98.4535	98.5757	98.6308	98.2314	98.4081	98.3718	98.4679	98.4465	98.6443	98.6488	100	98.497	98.3924	98.4553	98.2984	98.5718	98.2157	98.5363	98.4151	98.5595	98.7043	98.4547	98.3741	98.5768	98.4839	98.0889	98.184	98.4114	98.3904	98.3532
Strain_#37	GCA_905210555.1_ERR260223-mag-bin.8_genomic.fasta	98.12	98.028	98.1076	98.0052	98.1968	98.2048	98.173	98.4249	98.3011	98.5513	98.3737	98.4568	98.3912	98.383	98.4224	98.4818	98.5332	98.5212	98.5007	98.5604	98.3802	98.4404	98.4624	98.4069	98.4399	98.6197	98.4824	98.497	100	98.5086	98.4271	98.2616	98.5207	98.1307	98.5361	98.3291	98.4908	98.816	98.3627	98.3625	98.5237	98.35	98.0953	98.151	98.3817	98.4837	98.3369
Strain_#45	SRR7411303_Prokaryote_Bifidobacterium_adolescentis_species.fasta	97.9973	97.9151	97.841	97.7163	98.1115	98.0609	98.1456	98.0017	98.3753	98.4294	98.3134	98.5144	98.4477	98.4436	98.2518	98.3476	98.5206	98.5447	98.6803	98.5617	98.3208	98.233	98.2307	98.2803	98.4353	98.4064	98.5661	98.3924	98.5086	100	98.5468	98.2726	98.5149	98.1537	98.6215	98.4228	98.2685	98.6897	98.2972	98.2502	98.1591	98.3574	97.9954	98.1103	98.0729	98.461	98.2007
Strain_#3	713B_multifasta.fasta	98.2379	98.0851	98.0927	97.9954	98.2858	98.0761	98.1771	98.1256	98.3166	98.4818	98.4236	98.6025	98.3735	98.4461	98.4036	98.4584	98.5998	98.4909	98.538	98.6605	98.2891	98.6545	98.2715	98.4705	98.4886	98.5068	98.5736	98.4553	98.4271	98.5468	100	98.6011	98.5694	98.3809	98.6601	98.594	98.3531	98.8012	98.5573	98.5139	98.666	98.4678	98.201	98.18	98.1036	98.4393	98.294
Strain_#13	GCA_001406735.1_13414_6_46_genomic.fasta	98.0475	98.1472	97.9087	97.8227	98.2218	98.1223	98.1937	98.262	98.2826	98.3926	98.251	98.4993	98.3627	98.4945	98.2976	98.3669	98.6048	98.4308	98.4008	98.6452	98.4828	98.3573	98.2963	98.4533	98.2959	98.4337	98.1862	98.2984	98.2616	98.2726	98.6011	100	98.4981	98.2975	98.6316	98.4629	98.4575	98.7059	98.4965	98.3793	98.5793	98.6153	98.0183	98.2422	98.1629	98.3226	98.2814
Strain_#4	946B_multifasta.fasta	98.1964	98.0703	98.2255	98.0925	98.3042	98.4213	98.2399	98.3509	98.4701	98.2756	98.3829	98.4804	98.4037	98.5367	98.2686	98.6088	98.6451	98.4451	98.5281	98.6184	98.3517	98.3394	98.4245	98.3947	98.4637	98.6693	98.4816	98.5718	98.5207	98.5149	98.5694	98.4981	100	98.7816	98.9337	98.4289	98.718	98.9082	98.5682	98.5526	98.5767	98.5618	98.229	98.279	98.4377	98.4883	98.4563
Strain_#39	LMG10734_out_padded.fasta	97.8938	97.8922	97.8741	97.8299	97.8877	97.8476	98.0225	98.0559	98.056	97.9213	98.2127	98.1882	98.0914	98.1136	98.0688	98.2156	98.2953	98.1044	98.2984	98.241	98.0635	98.1977	98.2744	98.1643	98.1288	98.1788	98.1947	98.2157	98.1307	98.1537	98.3809	98.2975	98.7816	100	98.7588	98.314	98.4627	98.6445	98.3588	98.1473	98.1578	98.176	97.7723	97.9028	97.9974	97.9944	98.1924
Strain_#42	SRR7351930_Prokaryote_Bifidobacterium_adolescentis_species.fasta	98.2188	98.3089	98.0638	98.0436	98.2651	98.2267	98.4718	98.2811	98.6297	98.6504	98.5236	98.7217	98.475	98.7014	98.4001	98.6843	98.5605	98.4396	98.6332	98.7254	98.7178	98.6029	98.3662	98.3764	98.5166	98.382	98.5598	98.5363	98.5361	98.6215	98.6601	98.6316	98.9337	98.7588	100	98.6413	98.5144	98.9983	98.8372	98.4909	98.7131	98.6714	98.2729	98.4274	98.2437	98.572	98.3469
Strain_#10	Bifi_adolescentis_PRL2019.fasta	98.0466	97.8805	98.0373	97.8662	98.0617	98.0548	98.0432	98.2728	98.4435	98.4315	98.4987	98.5337	98.5254	98.4948	98.1061	98.3642	98.4636	98.5184	98.416	98.642	98.4427	98.5077	98.4202	98.4063	98.4661	98.462	98.451	98.4151	98.3291	98.4228	98.594	98.4629	98.4289	98.314	98.6413	100	98.5873	98.8742	98.4221	98.3579	98.4636	98.5061	97.964	98.1066	98.2425	98.3706	98.3648
Strain_#36	GCA_018785715.1_ASM1878571v1_genomic.fasta	98.0614	98.0345	97.798	98.0015	98.0718	98.0924	98.157	98.3216	98.3145	98.4517	98.3965	98.468	98.5332	98.5897	98.4255	98.5899	98.5134	98.4172	98.3346	98.6033	98.3312	98.3378	98.3769	98.2562	98.4877	98.5086	98.4606	98.5595	98.4908	98.2685	98.3531	98.4575	98.718	98.4627	98.5144	98.5873	100	98.7924	98.4783	98.4388	98.5818	98.4914	98.2458	98.0603	98.2915	98.4891	98.2787
Strain_#15	GCA_002331865.1_ASM233186v1_genomic.fasta	98.6592	98.4378	98.3234	98.4846	98.3523	98.8217	98.7644	98.7048	98.7946	98.6492	98.7174	98.8797	98.7379	98.7457	98.5241	98.6497	98.7273	98.6633	98.8272	98.8165	98.7412	98.8842	98.8411	98.4366	98.7617	98.8824	98.6168	98.7043	98.816	98.6897	98.8012	98.7059	98.9082	98.6445	98.9983	98.8742	98.7924	100	98.9446	98.8982	98.7741	98.5672	98.7196	98.6708	98.7249	98.7067	98.8732
Strain_#38	HD17T2H_multifasta.fasta	98.3177	98.2917	98.149	97.9574	98.0464	98.2247	98.2376	98.4231	98.4823	98.3705	98.3378	98.4182	98.4444	98.5477	98.4706	98.4523	98.5512	98.4704	98.4279	98.6317	98.4719	98.3589	98.4404	98.3367	98.4083	98.5106	98.3479	98.4547	98.3627	98.2972	98.5573	98.4965	98.5682	98.3588	98.8372	98.4221	98.4783	98.9446	100	98.2507	98.3313	98.4895	98.1021	98.2587	98.2678	98.2266	98.3707
Strain_#14	GCA_002107955.1_Bado70Bv1_genomic.fasta	98.1117	98.1445	98.2635	98.1	98.211	98.3371	98.3254	98.4247	98.4913	98.3354	98.1616	98.3045	98.3412	98.352	98.3387	98.4485	98.3978	98.2691	98.4311	98.4797	98.1516	98.3869	98.228	98.3354	98.3022	98.5222	98.3098	98.3741	98.3625	98.2502	98.5139	98.3793	98.5526	98.1473	98.4909	98.3579	98.4388	98.8982	98.2507	100	98.5912	98.6912	97.8373	97.9599	98.1456	98.1722	98.2566
Strain_#23	GCA_015547885.1_ASM1554788v1_genomic.fasta	98.1927	98.2042	97.9162	98.1213	98.2313	98.1022	98.0964	98.3171	98.392	98.4516	98.5469	98.4315	98.396	98.4881	98.5735	98.5794	98.608	98.6257	98.6273	98.6651	98.4446	98.4056	98.3737	98.3382	98.5589	98.5746	98.411	98.5768	98.5237	98.1591	98.666	98.5793	98.5767	98.1578	98.7131	98.4636	98.5818	98.7741	98.3313	98.5912	100	98.7135	98.1018	98.1748	98.2973	98.4927	98.5002
Strain_#47	SRR8653276_Prokaryote_Bifidobacterium_adolescentis_species.fasta	98.1107	98.1972	97.7697	97.917	98.2258	98.1794	98.2612	98.1982	98.337	98.4357	98.456	98.5143	98.343	98.4852	98.5368	98.5749	98.5724	98.465	98.5579	98.6826	98.4531	98.5571	98.2784	98.5009	98.4247	98.3618	98.4629	98.4839	98.35	98.3574	98.4678	98.6153	98.5618	98.176	98.6714	98.5061	98.4914	98.5672	98.4895	98.6912	98.7135	100	98.1906	98.3522	98.1118	98.4768	98.3712
Strain_#16	GCA_003436185.1_ASM343618v1_genomic.fasta	97.9331	97.7688	97.9727	97.7891	97.7891	97.8288	97.9066	98.1204	98.0938	98.1212	98.0098	98.1374	98.1786	98.3123	98.1483	98.1414	98.1429	98.0493	98.0266	98.2554	98.2301	98.1623	98.0907	97.7787	98.1102	98.0855	98.0216	98.0889	98.0953	97.9954	98.201	98.0183	98.229	97.7723	98.2729	97.964	98.2458	98.7196	98.1021	97.8373	98.1018	98.1906	100	98.9449	98.4916	98.4657	98.2459
Strain_#17	GCA_003466335.1_ASM346633v1_genomic.fasta	97.7828	97.9009	97.7414	97.6259	97.7898	97.9852	97.9896	97.8805	97.9655	98.1919	97.9685	98.3117	98.2285	98.2015	98.0164	98.2499	98.2573	98.2326	98.205	98.3453	98.5189	98.3469	98.0715	98.0995	98.198	98.1969	98.0985	98.184	98.151	98.1103	98.18	98.2422	98.279	97.9028	98.4274	98.1066	98.0603	98.6708	98.2587	97.9599	98.1748	98.3522	98.9449	100	98.5489	98.4974	98.2767
Strain_#19	GCA_003468385.1_ASM346838v1_genomic.fasta	97.9546	98.0007	97.7442	97.9457	98.128	97.8955	98.1332	98.0812	98.0646	98.2945	98.1818	98.3666	98.2647	98.4875	98.1165	98.2949	98.2955	98.1595	98.1515	98.341	98.2816	98.381	98.1585	98.2125	98.3652	98.2621	98.2957	98.4114	98.3817	98.0729	98.1036	98.1629	98.4377	97.9974	98.2437	98.2425	98.2915	98.7249	98.2678	98.1456	98.2973	98.1118	98.4916	98.5489	100	98.6736	98.3916
Strain_#18	GCA_003467335.1_ASM346733v1_genomic.fasta	97.871	97.8993	97.961	97.828	98.1344	98.049	98.0566	98.3604	98.1875	98.5103	98.5394	98.4474	98.4204	98.5536	98.4718	98.5231	98.4413	98.3893	98.497	98.5191	98.5252	98.243	98.3406	98.1943	98.3501	98.4966	98.1465	98.3904	98.4837	98.461	98.4393	98.3226	98.4883	97.9944	98.572	98.3706	98.4891	98.7067	98.2266	98.1722	98.4927	98.4768	98.4657	98.4974	98.6736	100	98.7186
Strain_#20	GCA_003472245.1_ASM347224v1_genomic.fasta	97.9554	98.0468	97.6769	97.7859	98.1254	98.1468	98.1785	98.1955	98.2438	98.3242	98.3903	98.3826	98.3168	98.4588	98.2065	98.4012	98.2024	98.3222	98.44	98.4899	98.3436	98.3627	98.2769	98.2813	98.471	98.4113	98.3584	98.3532	98.3369	98.2007	98.294	98.2814	98.4563	98.1924	98.3469	98.3648	98.2787	98.8732	98.3707	98.2566	98.5002	98.3712	98.2459	98.2767	98.3916	98.7186	100
[truncated: 8 more columns]

## Sheet: Bifidum
Supplementary_Excel_File_1: ANI comparison for the selection of model strains for In silico analysis, named also RefBif-IS, through resulting AxP index .
		HCL_Order	1	2	3	4	5	6	7	8	9	10	11	12	13	14	15	16	17	18	19	20	21	22	23	24	25	26	27	28	29	30	31	32	33	34	35	36	37	38	39	40	41	42	43	44	45	46	47
			Strain_#1	Strain_#26	Strain_#9	Strain_#36	Strain_#43	Strain_#57	Strain_#46	Strain_#10	Strain_#44	Strain_#21	Strain_#23	Strain_#24	Strain_#30	Strain_#14	Strain_#18	Strain_#41	Strain_#15	Strain_#17	Strain_#16	Strain_#19	Strain_#2	Strain_#3	Strain_#11	Strain_#49	Strain_#60	Strain_#70	Strain_#31	Strain_#50	Strain_#51	Strain_#52	Strain_#56	Strain_#59	Strain_#65	Strain_#6	Strain_#34	Strain_#58	Strain_#53	Strain_#55	Strain_#8	Strain_#32	Strain_#39	Strain_#64	Strain_#68	Strain_#69	Strain_#71	Strain_#72	Strain_#73
1	Strain_#1	352B_multifasta.fasta	100	99.0631	99.0864	99.1047	99.0381	99.0784	98.9628	99.0481	99.0518	98.9594	99.0308	98.9183	98.8682	98.9475	98.9246	98.9557	98.9699	98.9812	98.9244	98.907	98.7211	99.0393	99.0389	98.9649	98.9719	98.9964	98.922	98.986	99.0382	98.9602	98.9906	98.9033	98.9841	99.0027	99.0788	98.9485	98.9807	99.0616	99.0004	99.0841	99.0943	98.9256	98.8734	98.9795	98.9783	98.9789	98.9474
2	Strain_#26	B_bifidum_GCA_009077955.1_ASM907795v1_genomic.fasta	99.0631	100	99.0688	99.0605	99.0238	99.091	99.0432	99.0241	99.0422	98.8806	99.0046	98.987	98.9314	98.9406	98.9204	98.9283	98.9393	98.9861	98.9022	98.9204	98.7493	99.0632	99.1211	99.0578	98.9256	99.0202	98.8726	99.033	98.9962	98.9096	98.9921	98.9205	99.03	99.0104	99.0843	98.9205	99.0583	99.1144	99.1015	99.1021	99.0571	99.0245	98.9918	99.0363	98.9969	98.9994	99.0284
3	Strain_#9	B_bifidum_GCA_001546225.1_ASM154622v1_genomic.fasta	99.0864	99.0688	100	99.1313	99.1144	99.1417	99.0876	99.1121	99.0972	99.0783	99.0571	98.9861	98.9633	99.0402	98.9783	98.9974	99.0083	99.0283	98.9434	98.9405	98.7252	99.0756	99.1226	99.0109	99.0286	99.004	98.9847	99.0308	99.0094	99.0004	98.9971	98.9554	99.0397	99.0882	99.0568	98.9474	99.0354	99.035	99.0789	99.0952	99.1239	99.0122	99.0085	98.9838	98.9699	99.0839	99.1182
4	Strain_#36	B_bifidum_GCA_015667555.1_ASM1566755v1_genomic.fasta	99.1047	99.0605	99.1313	100	99.1346	99.1702	99.1292	99.1683	99.0869	99.1135	99.1073	98.9874	98.9287	98.9969	98.9883	99.021	99.0155	98.9618	99.0626	98.9711	98.8788	99.0451	99.1397	99.1053	99.1723	99.1116	99.0691	99.0862	99.0035	99.0545	99.0753	99.0189	99.0508	99.0927	99.1118	98.9872	99.0525	99.1317	99.0389	99.0783	99.0967	99.0208	99.0286	99.0185	99.0451	99.0825	99.1141
5	Strain_#43	Bifi_bifidum_JCM_1255.fasta	99.0381	99.0238	99.1144	99.1346	100	99.2112	99.1889	99.1407	99.0795	99.0658	99.0303	99.0438	98.9818	99.0791	99.0319	99.0878	99.1021	99.1252	99.1038	99.0539	98.8233	99.1409	99.215	99.0914	99.0514	98.9696	99.0136	99.0452	99.0061	98.9856	99.0197	98.9635	99.0289	99.0324	99.1118	98.9209	99.0699	99.0737	99.0691	99.1004	99.166	98.9509	98.9986	98.9792	98.9905	99.0588	99.1241
6	Strain_#57	SRR7411291_Prokaryote_Bifidobacterium_bifidum_species.fasta	99.0784	99.091	99.1417	99.1702	99.2112	100	99.1678	99.0954	99.1227	99.0583	99.0365	98.9828	98.9754	99.0465	99.0553	99.0119	99.0175	99.0579	99.0589	98.9929	98.7883	99.1061	99.1794	99.127	99.0674	98.9839	98.9994	98.9902	99.0382	99.0296	98.987	98.9633	99.0238	99.0687	99.0799	98.9447	99.0105	99.1391	99.1425	99.1367	99.1528	99.0326	98.9767	99.0062	99.061	99.0981	99.1562
7	Strain_#46	ERR3277251_contigs_species_Prokaryote_Bifidobacterium_bifidum_species.fasta	98.9628	99.0432	99.0876	99.1292	99.1889	99.1678	100	99.1097	99.0915	99.0445	98.976	98.9481	98.9273	99.013	99.0523	98.9753	98.9173	98.9541	98.9142	98.8993	98.799	99.1029	99.1595	99.1368	99.0573	99.0305	98.9533	99.0393	99.0086	98.902	98.9877	98.8836	99.0009	99.0498	99.0863	98.9501	98.9382	99.0707	99.0474	99.0315	99.1524	98.9584	99.0072	98.9577	99.01	98.9912	99.1003
8	Strain_#10	B_bifidum_GCA_001576865.1_ASM157686v1_genomic.fasta	99.0481	99.0241	99.1121	99.1683	99.1407	99.0954	99.1097	100	99.1143	99.0465	99.0691	99.0981	98.9361	99.0997	99.07	99.0647	99.0649	99.0907	98.9944	98.9375	98.7951	99.0924	99.1178	99.117	98.9661	99.0565	99.0191	99.042	99.0542	98.9878	99.0375	98.9897	99.0158	99.0231	99.0079	98.9419	98.9616	99.0784	99.1285	99.1466	99.17	98.9359	99.0808	98.9807	98.968	98.9541	99.0748
9	Strain_#44	Bifi_bifidum_PRL2010.fasta	99.0518	99.0422	99.0972	99.0869	99.0795	99.1227	99.0915	99.1143	100	98.9962	98.9868	99.0084	98.8809	98.9694	98.9702	98.9581	98.9401	98.9554	98.8993	98.9173	98.8319	99.1206	99.0376	99.0519	99.0283	99.0371	98.981	99.0387	99.0656	99.0041	98.9441	98.8913	98.9934	99.0973	99.0642	99.0072	99.0002	99.0981	99.1011	99.1347	99.1198	99.0171	98.8718	98.95	99.0409	98.9613	99.0599
10	Strain_#21	B_bifidum_GCA_003573955.1_ASM357395v1_genomic.fasta	98.9594	98.8806	99.0783	99.1135	99.0658	99.0583	99.0445	99.0465	98.9962	100	99.0544	98.9901	98.8798	98.9513	98.9731	98.9348	99.0085	99.031	98.8747	98.9321	98.7346	98.9898	99.0776	98.9545	98.9798	98.863	98.8889	98.8967	98.9256	98.9596	98.8877	98.8395	98.889	98.8454	98.9402	98.8215	98.9677	99.0183	98.9975	99.0425	99.0476	98.9475	98.8204	98.9304	98.8506	99.0072	99.142
11	Strain_#23	B_bifidum_GCA_005844365.1_ASM584436v1_genomic.fasta	99.0308	99.0046	99.0571	99.1073	99.0303	99.0365	98.976	99.0691	98.9868	99.0544	100	98.9184	98.9034	98.8735	98.9099	98.9214	98.9862	99.0266	98.9388	98.8994	98.6909	99.0194	99.078	98.9409	98.9766	98.9978	98.9779	98.9585	98.9734	98.9495	98.9375	98.9547	99.0316	98.958	98.9328	98.8845	99.0089	99.005	99.0791	99.0458	99.0317	98.8909	98.863	98.9841	98.9302	98.9448	98.9446
12	Strain_#24	B_bifidum_GCA_008669135.1_ASM866913v1_genomic.fasta	98.9183	98.987	98.9861	98.9874	99.0438	98.9828	98.9481	99.0981	99.0084	98.9901	98.9184	100	98.9036	98.838	98.9131	98.8659	98.8816	98.9431	98.9152	98.8478	98.7432	98.9697	99.0349	99.0403	98.8906	98.9765	98.8706	98.9331	98.9748	98.915	98.9798	98.9096	98.9921	98.9104	98.9658	98.8135	98.9669	98.9733	98.9653	98.9891	98.9967	98.9501	98.9676	98.9298	98.8078	98.907	98.9906
13	Strain_#30	B_bifidum_GCA_014849155.1_ASM1484915v1_genomic.fasta	98.8682	98.9314	98.9633	98.9287	98.9818	98.9754	98.9273	98.9361	98.8809	98.8798	98.9034	98.9036	100	98.8958	98.9516	98.8557	98.7912	98.8215	98.7609	98.7385	98.6289	98.8483	98.9608	98.8917	98.8872	98.9078	98.8141	98.9224	98.9076	98.8301	98.8295	98.8558	98.8788	98.9285	98.9221	98.6947	98.9255	98.87	98.9234	98.8731	98.9232	98.9178	98.8321	98.9071	98.8297	98.934	98.9354
14	Strain_#14	B_bifidum_GCA_003436575.1_ASM343657v1_genomic.fasta	98.9475	98.9406	99.0402	98.9969	99.0791	99.0465	99.013	99.0997	98.9694	98.9513	98.8735	98.838	98.8958	100	99.4119	99.0258	98.9813	99.019	98.8586	99.0197	98.7083	99.0578	99.0109	98.9962	98.9736	98.9393	98.8855	98.9369	98.9369	98.9343	98.907	98.8957	98.9711	98.9186	98.9285	98.9442	98.9148	99.0334	99.0035	99.086	99.0715	98.9769	98.9223	98.8656	98.9637	98.9099	98.9738
15	Strain_#18	B_bifidum_GCA_003468415.1_ASM346841v1_genomic.fasta	98.9246	98.9204	98.9783	98.9883	99.0319	99.0553	99.0523	99.07	98.9702	98.9731	98.9099	98.9131	98.9516	99.4119	100	99.0099	99.0323	99.1121	99.0759	99.0483	98.7035	99.04	98.9811	98.9756	99.0121	98.8639	98.9195	99.0118	98.9868	98.9884	98.9251	98.941	98.97	98.9505	98.9292	98.891	98.9423	98.9729	99.0102	99.0432	99.05	98.9991	98.9354	98.9619	98.9117	98.9531	99.0012
16	Strain_#41	Bifi_bifidum_BF3.fasta	98.9557	98.9283	98.9974	99.021	99.0878	99.0119	98.9753	99.0647	98.9581	98.9348	98.9214	98.8659	98.8557	99.0258	99.0099	100	98.9667	98.9662	98.9668	99.0104	98.6447	98.9443	99.0045	98.9589	98.9442	98.8777	98.8841	98.8826	98.8895	98.8964	98.8833	98.8768	98.9807	98.8588	98.9332	98.8832	98.9348	98.9792	98.975	99.0029	99.0331	98.9165	98.934	98.8622	98.9261	98.9106	98.9901
17	Strain_#15	B_bifidum_GCA_003436635.1_ASM343663v1_genomic.fasta	98.9699	98.9393	99.0083	99.0155	99.1021	99.0175	98.9173	99.0649	98.9401	99.0085	98.9862	98.8816	98.7912	98.9813	99.0323	98.9667	100	99.5736	99.5168	99.3795	98.6711	98.9975	99.089	99.0136	98.9684	98.9145	98.9156	98.9523	98.9044	98.9278	98.9626	98.9202	98.948	98.918	98.9245	98.8407	98.921	98.9636	98.9658	98.9493	99.0191	98.8923	98.922	98.9102	98.9035	99.0348	99.0207
18	Strain_#17	B_bifidum_GCA_003466365.1_ASM346636v1_genomic.fasta	98.9812	98.9861	99.0283	98.9618	99.1252	99.0579	98.9541	99.0907	98.9554	99.031	99.0266	98.9431	98.8215	99.019	99.1121	98.9662	99.5736	100	99.6096	99.4147	98.697	99.0411	99.1083	99.0804	99.0398	98.9818	98.9449	98.9952	98.9605	98.9472	99.0316	98.9286	99.0298	98.9348	99.0148	98.9339	99.0359	99.049	99.0436	98.9698	99.0528	98.8763	98.9929	98.9667	98.9347	99.0432	98.9978
19	Strain_#16	B_bifidum_GCA_003437945.1_ASM343794v1_genomic.fasta	98.9244	98.9022	98.9434	99.0626	99.1038	99.0589	98.9142	98.9944	98.8993	98.8747	98.9388	98.9152	98.7609	98.8586	99.0759	98.9668	99.5168	99.6096	100	99.3279	98.6674	99.0051	99.093	99.0537	98.9141	98.9247	98.85	99.0084	98.9539	98.8865	98.983	98.9262	99.0252	98.8788	98.8933	98.8744	98.9925	98.9653	98.9831	99.0021	98.9584	98.9639	98.9132	98.9105	98.8801	99.0233	98.9781
20	Strain_#19	B_bifidum_GCA_003472345.1_ASM347234v1_genomic.fasta	98.907	98.9204	98.9405	98.9711	99.0539	98.9929	98.8993	98.9375	98.9173	98.9321	98.8994	98.8478	98.7385	99.0197	99.0483	99.0104	99.3795	99.4147	99.3279	100	98.6268	98.9691	99.0976	99.0215	98.9443	98.9309	98.8308	98.876	98.897	98.8842	98.881	98.8172	98.9548	98.8414	98.8889	98.8768	98.9247	98.92	98.9525	98.9156	99.0008	98.9181	98.7846	98.8066	98.8406	98.9158	98.935
21	Strain_#2	13200_out_padded.fasta	98.7211	98.7493	98.7252	98.8788	98.8233	98.7883	98.799	98.7951	98.8319	98.7346	98.6909	98.7432	98.6289	98.7083	98.7035	98.6447	98.6711	98.697	98.6674	98.6268	100	98.8807	98.8034	98.8398	98.8462	98.842	98.8093	98.9048	98.8361	98.8213	98.8372	98.7635	98.7513	98.8349	98.8513	98.8698	98.8608	98.8463	98.8097	98.7324	98.8687	98.7508	98.8211	98.8094	98.8112	98.712	98.7474
22	Strain_#3	B_bifidum_GCA_000155395.1_ASM15539v1_genomic.fasta	99.0393	99.0632	99.0756	99.0451	99.1409	99.1061	99.1029	99.0924	99.1206	98.9898	99.0194	98.9697	98.8483	99.0578	99.04	98.9443	98.9975	99.0411	99.0051	98.9691	98.8807	100	99.1916	99.1429	99.0835	99.1046	99.0518	99.0868	99.1036	99.0798	99.0765	98.9973	99.0985	99.0462	99.1459	99.0384	99.103	99.1526	99.0927	99.1331	99.1213	99.0306	99.0327	99.077	99.0844	99.008	99.0654
23	Strain_#11	B_bifidum_GCA_001685685.1_ASM168568v1_genomic.fasta	99.0389	99.1211	99.1226	99.1397	99.215	99.1794	99.1595	99.1178	99.0376	99.0776	99.078	99.0349	98.9608	99.0109	98.9811	99.0045	99.089	99.1083	99.093	99.0976	98.8034	99.1916	100	99.2048	99.1001	99.1213	99.0026	99.0479	99.0927	99.0636	99.0582	99.0167	99.0438	99.102	99.1299	98.9734	99.1349	99.075	99.0602	99.0298	99.1494	98.9725	99.0464	99.0949	99.0425	99.1623	99.0938
24	Strain_#49	SRR7281023_contigs_species_Prokaryote_Bifidobacterium_bifidum_species.fasta	98.9649	99.0578	99.0109	99.1053	99.0914	99.127	99.1368	99.117	99.0519	98.9545	98.9409	99.0403	98.8917	98.9962	98.9756	98.9589	99.0136	99.0804	99.0537	99.0215	98.8398	99.1429	99.2048	100	99.1079	99.0649	99.0494	99.1347	99.1515	99.031	99.0689	99.0415	99.0291	99.1523	99.11	99.0423	99.1079	99.0595	99.0701	99.0857	99.1233	98.9925	99.1247	99.092	99.022	99.0043	99.0807
25	Strain_#60	SRR8942377_contigs_species_Prokaryote_Bifidobacterium_bifidum_species.fasta	98.9719	98.9256	99.0286	99.1723	99.0514	99.0674	99.0573	98.9661	99.0283	98.9798	98.9766	98.8906	98.8872	98.9736	99.0121	98.9442	98.9684	99.0398	98.9141	98.9443	98.8462	99.0835	99.1001	99.1079	100	99.1693	99.0024	99.1202	99.088	99.0904	99.084	98.9321	99.0066	99.0987	99.0566	99.028	99.0784	99.04	99.0167	99.0033	99.0427	98.9873	98.9858	99.0818	98.9913	99.0416	99.0684
26	Strain_#70	SRR9670918_Prokaryote_Bifidobacterium_bifidum_species.fasta	98.9964	99.0202	99.004	99.1116	98.9696	98.9839	99.0305	99.0565	99.0371	98.863	98.9978	98.9765	98.9078	98.9393	98.8639	98.8777	98.9145	98.9818	98.9247	98.9309	98.842	99.1046	99.1213	99.0649	99.1693	100	99.0149	99.1457	99.1093	99.0657	99.1012	99.0441	99.0377	99.0785	99.0673	98.986	99.0971	99.0178	99.0153	98.9915	99.033	98.9675	99.1221	99.1032	99.0829	99.034	99.049
27	Strain_#31	B_bifidum_GCA_014871885.1_ASM1487188v1_genomic.fasta	98.922	98.8726	98.9847	99.0691	99.0136	98.9994	98.9533	99.0191	98.981	98.8889	98.9779	98.8706	98.8141	98.8855	98.9195	98.8841	98.9156	98.9449	98.85	98.8308	98.8093	99.0518	99.0026	99.0494	99.0024	99.0149	100	99.0814	98.9958	99.0899	99.0051	99.0238	98.9991	99.0402	98.9788	98.8663	99.0279	99.0501	99.0263	99.0098	99.0439	98.9028	98.9459	99.018	98.949	98.9028	98.9279
28	Strain_#50	SRR7351694_contigs_species_Prokaryote_Bifidobacterium_bifidum_species.fasta	98.986	99.033	99.0308	99.0862	99.0452	98.9902	99.0393	99.042	99.0387	98.8967	98.9585	98.9331	98.9224	98.9369	99.0118	98.8826	98.9523	98.9952	99.0084	98.876	98.9048	99.0868	99.0479	99.1347	99.1202	99.1457	99.0814	100	99.2013	99.1251	99.1804	99.1218	99.0369	99.0941	99.1214	99.1033	99.1087	99.1654	99.0833	99.0772	99.1389	99.0215	99.0887	99.0958	99.0626	98.9689	99.0464
29	Strain_#51	SRR7351783_contigs_species_Prokaryote_Bifidobacterium_bifidum_species.fasta	99.0382	98.9962	99.0094	99.0035	99.0061	99.0382	99.0086	99.0542	99.0656	98.9256	98.9734	98.9748	98.9076	98.9369	98.9868	98.8895	98.9044	98.9605	98.9539	98.897	98.8361	99.1036	99.0927	99.1515	99.088	99.1093	98.9958	99.2013	100	99.1306	99.1738	99.1026	99.0861	99.0437	99.0354	99.0775	99.1501	99.1269	99.0038	99.0894	99.128	98.9836	99.0507	99.1142	99.0381	99.0202	99.0682
30	Strain_#52	SRR7352048_Prokaryote_Bifidobacterium_bifidum_species.fasta	98.9602	98.9096	99.0004	99.0545	98.9856	99.0296	98.902	98.9878	99.0041	98.9596	98.9495	98.915	98.8301	98.9343	98.9884	98.8964	98.9278	98.9472	98.8865	98.8842	98.8213	99.0798	99.0636	99.031	99.0904	99.0657	99.0899	99.1251	99.1306	100	99.1699	99.0347	99.0683	99.0723	99.0489	99.0032	99.1368	99.0629	99.0242	99.0243	99.0594	98.956	98.9491	99.072	98.9193	98.9698	98.9458
31	Strain_#56	SRR7411284_Prokaryote_Bifidobacterium_bifidum_species.fasta	98.9906	98.9921	98.9971	99.0753	99.0197	98.987	98.9877	99.0375	98.9441	98.8877	98.9375	98.9798	98.8295	98.907	98.9251	98.8833	98.9626	99.0316	98.983	98.881	98.8372	99.0765	99.0582	99.0689	99.084	99.1012	99.0051	99.1804	99.1738	99.1699	100	99.1783	99.0553	99.074	99.0738	99.04	99.1282	99.0769	99.0121	98.998	99.0403	98.9987	99.0215	99.1209	99.0533	99.062	99.0066
32	Strain_#59	SRR7411379_contigs_species_Prokaryote_Bifidobacterium_bifidum_species.fasta	98.9033	98.9205	98.9554	99.0189	98.9635	98.9633	98.8836	98.9897	98.8913	98.8395	98.9547	98.9096	98.8558	98.8957	98.941	98.8768	98.9202	98.9286	98.9262	98.8172	98.7635	98.9973	99.0167	99.0415	98.9321	99.0441	99.0238	99.1218	99.1026	99.0347	99.1783	100	99.031	98.9798	99.0387	99.0096	99.0394	98.9615	98.9929	98.9681	98.9855	98.9556	98.9562	99.0845	98.8853	98.9878	98.9067
33	Strain_#65	SRR9330621_Prokaryote_Bifidobacterium_bifidum_species.fasta	98.9841	99.03	99.0397	99.0508	99.0289	99.0238	99.0009	99.0158	98.9934	98.889	99.0316	98.9921	98.8788	98.9711	98.97	98.9807	98.948	99.0298	99.0252	98.9548	98.7513	99.0985	99.0438	99.0291	99.0066	99.0377	98.9991	99.0369	99.0861	99.0683	99.0553	99.031	100	99.061	99.022	98.9695	99.0606	99.0503	99.0561	99.1075	99.1169	98.9622	99.0255	99.0431	99.0146	99.0111	99.0115
34	Strain_#6	B_bifidum_GCA_001020405.1_Bbif06v4_genomic.fasta	99.0027	99.0104	99.0882	99.0927	99.0324	99.0687	99.0498	99.0231	99.0973	98.8454	98.958	98.9104	98.9285	98.9186	98.9505	98.8588	98.918	98.9348	98.8788	98.8414	98.8349	99.0462	99.102	99.1523	99.0987	99.0785	99.0402	99.0941	99.0437	99.0723	99.074	98.9798	99.061	100	99.1577	99.0427	99.1047	99.1095	99.0455	99.0855	99.0929	98.9992	99.0746	99.0273	99.0756	98.9477	99.0396
35	Strain_#34	B_bifidum_GCA_015549755.1_ASM1554975v1_genomic.fasta	99.0788	99.0843	99.0568	99.1118	99.1118	99.0799	99.0863	99.0079	99.0642	98.9402	98.9328	98.9658	98.9221	98.9285	98.9292	98.9332	98.9245	99.0148	98.8933	98.8889	98.8513	99.1459	99.1299	99.11	99.0566	99.0673	98.9788	99.1214	99.0354	99.0489	99.0738	99.0387	99.022	99.1577	100	99.0848	99.1316	99.1329	99.0512	99.1307	99.1662	99.0266	99.0992	99.0788	99.1325	99.0565	99.1081
36	Strain_#58	SRR7411332_Prokaryote_Bifidobacterium_bifidum_species.fasta	98.9485	98.9205	98.9474	98.9872	98.9209	98.9447	98.9501	98.9419	99.0072	98.8215	98.8845	98.8135	98.6947	98.9442	98.891	98.8832	98.8407	98.9339	98.8744	98.8768	98.8698	99.0384	98.9734	99.0423	99.028	98.986	98.8663	99.1033	99.0775	99.0032	99.04	99.0096	98.9695	99.0427	99.0848	100	99.0653	99.088	99.0044	99.0692	99.0756	98.979	99.0159	99.0442	99.04	98.8215	98.9091
37	Strain_#53	SRR7352051_Prokaryote_Bifidobacterium_bifidum_species.fasta	98.9807	99.0583	99.0354	99.0525	99.0699	99.0105	98.9382	98.9616	99.0002	98.9677	99.0089	98.9669	98.9255	98.9148	98.9423	98.9348	98.921	99.0359	98.9925	98.9247	98.8608	99.103	99.1349	99.1079	99.0784	99.0971	99.0279	99.1087	99.1501	99.1368	99.1282	99.0394	99.0606	99.1047	99.1316	99.0653	100	99.3132	99.0476	99.0232	99.0842	99.0007	99.0557	99.083	99.0732	99.0845	99.082
38	Strain_#55	SRR7352066_Prokaryote_Bifidobacterium_bifidum_species.fasta	99.0616	99.1144	99.035	99.1317	99.0737	99.1391	99.0707	99.0784	99.0981	99.0183	99.005	98.9733	98.87	99.0334	98.9729	98.9792	98.9636	99.049	98.9653	98.92	98.8463	99.1526	99.075	99.0595	99.04	99.0178	99.0501	99.1654	99.1269	99.0629	99.0769	98.9615	99.0503	99.1095	99.1329	99.088	99.3132	100	99.1237	99.1433	99.1473	99.1012	99.0805	99.0964	98.9906	99.0265	98.9868
39	Strain_#8	B_bifidum_GCA_001405355.1_13414_6_61_genomic.fasta	99.0004	99.1015	99.0789	99.0389	99.0691	99.1425	99.0474	99.1285	99.1011	98.9975	99.0791	98.9653	98.9234	99.0035	99.0102	98.975	98.9658	99.0436	98.9831	98.9525	98.8097	99.0927	99.0602	99.0701	99.0167	99.0153	99.0263	99.0833	99.0038	99.0242	99.0121	98.9929	99.0561	99.0455	99.0512	99.0044	99.0476	99.1237	100	99.2801	99.1864	99.0986	98.9626	99.0715	99.064	99.0432	99.0047
40	Strain_#32	B_bifidum_GCA_015549125.1_ASM1554912v1_genomic.fasta	99.0841	99.1021	99.0952	99.0783	99.1004	99.1367	99.0315	99.1466	99.1347	99.0425	99.0458	98.9891	98.8731	99.086	99.0432	99.0029	98.9493	98.9698	99.0021	98.9156	98.7324	99.1331	99.0298	99.0857	99.0033	98.9915	99.0098	99.0772	99.0894	99.0243	98.998	98.9681	99.1075	99.0855	99.1307	99.0692	99.0232	99.1433	99.2801	100	99.2463	99.1167	99.0936	99.318	99.1812	99.1761	99.1789
41	Strain_#39	B_bifidum_GCA_900112465.1_IMG-taxon_2654588208_annotated_assembly_genomic.fasta	99.0943	99.0571	99.1239	99.0967	99.166	99.1528	99.1524	99.17	99.1198	99.0476	99.0317	98.9967	98.9232	99.0715	99.05	99.0331	99.0191	99.0528	98.9584	99.0008	98.8687	99.1213	99.1494	99.1233	99.0427	99.033	99.0439	99.1389	99.128	99.0594	99.0403	98.9855	99.1169	99.0929	99.1662	99.0756	99.0842	99.1473	99.1864	99.2463	100	99.1174	99.0665	99.0611	99.0653	99.0296	99.0301
42	Strain_#64	SRR9330571_contigs_species_Prokaryote_Bifidobacterium_bifidum_species.fasta	98.9256	99.0245	99.0122	99.0208	98.9509	99.0326	98.9584	98.9359	99.0171	98.9475	98.8909	98.9501	98.9178	98.9769	98.9991	98.9165	98.8923	98.8763	98.9639	98.9181	98.7508	99.0306	98.9725	98.9925	98.9873	98.9675	98.9028	99.0215	98.9836	98.956	98.9987	98.9556	98.9622	98.9992	99.0266	98.979	99.0007	99.1012	99.0986	99.1167	99.1174	100	98.9275	98.9085	98.9368	99.0236	98.8556
43	Strain_#68	SRR9670874_Prokaryote_Bifidobacterium_bifidum_species.fasta	98.8734	98.9918	99.0085	99.0286	98.9986	98.9767	99.0072	99.0808	98.8718	98.8204	98.863	98.9676	98.8321	98.9223	98.9354	98.934	98.922	98.9929	98.9132	98.7846	98.8211	99.0327	99.0464	99.1247	98.9858	99.1221	98.9459	99.0887	99.0507	98.9491	99.0215	98.9562	99.0255	99.0746	99.0992	99.0159	99.0557	99.0805	98.9626	99.0936	99.0665	98.9275	100	99.1034	99.0411	99.0813	99.1019
44	Strain_#69	SRR9670883_contigs_species_Prokaryote_Bifidobacterium_bifidum_species.fasta	98.9795	99.0363	98.9838	99.0185	98.9792	99.0062	98.9577	98.9807	98.95	98.9304	98.9841	98.9298	98.9071	98.8656	98.9619	98.8622	98.9102	98.9667	98.9105	98.8066	98.8094	99.077	99.0949	99.092	99.0818	99.1032	99.018	99.0958	99.1142	99.072	99.1209	99.0845	99.0431	99.0273	99.0788	99.0442	99.083	99.0964	99.0715	99.318	99.0611	98.9085	99.1034	100	99.0994	99.1654	99.0966
45	Strain_#71	SRR9670923_Prokaryote_Bifidobacterium_bifidum_species.fasta	98.9783	98.9969	98.9699	99.0451	98.9905	99.061	99.01	98.968	99.0409	98.8506	98.9302	98.8078	98.8297	98.9637	98.9117	98.9261	98.9035	98.9347	98.8801	98.8406	98.8112	99.0844	99.0425	99.022	98.9913	99.0829	98.949	99.0626	99.0381	98.9193	99.0533	98.8853	99.0146	99.0756	99.1325	99.04	99.0732	98.9906	99.064	99.1812	99.0653	98.9368	99.0411	99.0994	100	99.0859	99.1729
46	Strain_#72	SRR9879708_Prokaryote_Bifidobacterium_bifidum_species.fasta	98.9789	98.9994	99.0839	99.0825	99.0588	99.0981	98.9912	98.9541	98.9613	99.0072	98.9448	98.907	98.934	98.9099	98.9531	98.9106	99.0348	99.0432	99.0233	98.9158	98.712	99.008	99.1623	99.0043	99.0416	99.034	98.9028	98.9689	99.0202	98.9698	99.062	98.9878	99.0111	98.9477	99.0565	98.8215	99.0845	99.0265	99.0432	99.1761	99.0296	99.0236	99.0813	99.1654	99.0859	100	99.2534
47	Strain_#73	SRR9879724_Prokaryote_Bifidobacterium_bifidum_species.fasta	98.9474	99.0284	99.1182	99.1141	99.1241	99.1562	99.1003	99.0748	99.0599	99.142	98.9446	98.9906	98.9354	98.9738	99.0012	98.9901	99.0207	98.9978	98.9781	98.935	98.7474	99.0654	99.0938	99.0807	99.0684	99.049	98.9279	99.0464	99.0682	98.9458	99.0066	98.9067	99.0115	99.0396	99.1081	98.9091	99.082	98.9868	99.0047	99.1789	99.0301	98.8556	99.1019	99.0966	99.1729	99.2534	100
48	Strain_#33	B_bifidum_GCA_015549425.1_ASM1554942v1_genomic.fasta	99.0336	99.0944	99.0208	99.0919	99.0673	99.0217	99.0057	99.0299	99.0323	98.916	98.9771	98.9928	98.9495	98.8614	98.8595	98.8551	98.8721	98.8674	98.8878	98.8487	98.7615	99.0266	99.0352	99.1211	99.0175	99.073	98.9932	99.0745	99.062	98.9922	99.0208	98.9423	98.9805	99.076	99.0872	98.9698	99.064	99.0083	98.9879	98.9265	99.0345	98.9414	98.9813	99.0393	99.0517	98.9907	99.0197
49	Strain_#35	B_bifidum_GCA_015551545.1_ASM1555154v1_genomic.fasta	99.0001	99.0188	99.0299	99.1391	99.0547	99.1304	99.1322	99.1085	99.046	98.975	98.9594	98.9664	98.9193	99.0357	98.9793	98.933	98.9511	98.9688	98.9789	98.9162	98.8072	99.1314	99.1232	99.1783	99.0769	99.0798	99.0555	99.145	99.1161	99.0513	99.0609	99.01	99.0275	99.1444	99.1353	99.0354	99.0687	99.1274	99.1015	99.1388	99.1694	99.0937	99.0632	99.0157	99.0835	99.0594	99.0661
50	Strain_#63	SRR9330554_contigs_species_Prokaryote_Bifidobacterium_bifidum_species.fasta	99.0164	98.969	99.0595	99.1347	99.0328	99.0616	99.0695	98.9781	99.0161	98.943	98.8573	98.8903	98.9577	98.9961	98.9926	98.9401	98.9641	99.0469	99.0351	98.9257	98.7494	99.0513	99.0717	99.0714	99.0395	99.0443	98.9636	99.0555	99.0869	99.0327	99.0649	98.9796	99.0222	99.0524	99.1662	98.9982	99.0369	99.0196	99.0043	99.0968	99.1748	99.121	99.0429	99.0339	99.0757	99.0377	99.1386
51	Strain_#47	SRR4408064_contigs_species_Prokaryote_Bifidobacterium_bifidum_species.fasta	98.9139	98.8668	98.9322	98.9571	98.8601	98.8517	98.9113	98.9719	98.9012	98.8219	98.9374	98.9001	98.8494	98.9206	98.8713	98.8286	98.8478	98.9239	98.8576	98.7408	98.747	98.9882	98.8821	99.0696	98.9305	98.9693	98.8637	99.0428	98.9866	98.9723	98.9874	98.9453	98.9675	98.956	98.9784	98.9398	98.9733	98.9306	98.9511	99.0186	98.9975	98.8887	98.885	98.9884	98.9793	98.8671	98.8274
52	Strain_#75	SRR9879778_Prokaryote_Bifidobacterium_bifidum_species.fasta	98.9181	98.9977	98.9978	99.0045	98.9682	98.9603	99.028	98.91	98.9374	98.9867	98.8516	98.8429	98.9044	98.8394	98.9491	98.8775	98.8933	98.9012	98.8043	98.8533	98.7717	98.8803	99.0607	98.9987	99.0467	98.9954	99.0095	98.966	98.9633	98.945	99.0297	98.9357	98.9681	98.9815	99.0203	98.8985	98.9767	99.0031	98.9483	98.9878	99.0082	98.9204	98.9725	99.102	98.9691	99.0793	99.0189
53	Strain_#7	B_bifidum_GCA_001020415.1_Bbif09v4_genomic.fasta	98.8706	98.8474	98.8923	98.9094	98.816	98.8646	98.7371	98.845	98.8152	98.8323	98.7933	98.8171	98.7051	98.7472	98.7692	98.7521	98.7784	98.8323	98.7762	98.7057	98.6881	98.9118	98.9357	98.8127	98.8362	98.8885	98.8085	98.9011	98.9147	98.8505	98.9097	98.8085	98.8609	98.9168	98.851	98.7212	98.9611	98.8102	98.9014	98.8579	98.9208	98.8128	98.829	98.9124	98.8903	98.7707	98.8096
54	Strain_#28	B_bifidum_GCA_011029205.1_ASM1102920v1_genomic.fasta	99.0571	99.0823	98.9962	99.0092	99.077	99.0739	99.0835	99.0417	99.0602	98.9823	99.072	98.9745	98.9584	99.0337	98.9873	98.8636	98.8897	98.9208	98.878	98.9622	98.8541	99.1503	99.081	99.1803	99.0533	99.0803	99.0006	99.0829	99.1289	99.0795	99.0556	99.0273	99.027	99.0328	99.0967	99.0317	99.055	99.0427	99.1272	99.1439	99.1272	99.0042	99.0039	99.1416	99.093	98.9925	99.0617
55	Strain_#54	SRR7352058_Prokaryote_Bifidobacterium_bifidum_species.fasta	98.9143	99.0397	98.9521	99.0806	99.0207	99.0376	98.9962	99.0873	99.0219	98.9238	99.0063	98.9756	98.8798	99.0196	99.0027	98.9262	98.9636	99.0057	99.0193	98.8975	98.8703	99.1262	99.012	99.1059	99.0459	99.0658	98.9514	99.1324	99.1226	99.0918	99.0361	99.0065	99.0806	99.1253	99.0567	99.0123	99.1071	99.0244	99.1099	99.1464	99.0948	99.0063	99.0345	99.0754	98.9935	98.9612	98.9433
56	Strain_#38	B_bifidum_GCA_018375785.1_ASM1837578v1_genomic.fasta	98.9287	98.9819	98.9868	99.0342	99.0487	99.0422	98.9638	99.0178	99.0286	98.8683	98.9658	98.848	98.8786	98.9661	98.9585	98.8754	98.9491	99.0011	98.9926	98.8697	98.848	99.0715	99.0362	99.0539	98.9709	99.0372	98.9504	99.082	99.1073	99.0304	99.0936	98.9596	99.0508	99.0576	99.1145	99.0806	99.0603	99.0195	99.1053	99.1867	99.1405	98.9421	99.0593	99.0054	98.9122	99.0355	99.0603
57	Strain_#61	SRR9330507_contigs_species_Prokaryote_Bifidobacterium_bifidum_species.fasta	98.9582	98.947	98.9997	98.9625	98.9761	99.0532	98.9296	99.0031	99.019	98.8674	98.9804	98.8331	98.8728	98.9099	98.9908	98.8896	98.8985	98.9241	98.8964	98.8433	98.7313	98.9638	98.9361	98.9396	98.9445	98.9288	98.8932	99.0221	99.0013	98.9245	98.9319	98.8375	98.969	98.9112	98.983	99.0241	98.9601	99.0773	99.1535	99.16	99.137	99.0661	98.9102	98.9552	98.9809	98.928	98.956
58	Strain_#66	SRR9330627_contigs_species_Prokaryote_Bifidobacterium_bifidum_species.fasta	99.0021	99.0358	98.8979	99.0897	98.9811	99.0384	99.0108	99.0101	99.0332	98.8414	98.955	98.8618	98.7779	98.9451	98.9763	98.8907	98.9497	99.0344	98.9115	98.86	98.8786	99.091	99.0439	99.1216	99.0963	99.1026	98.938	99.1265	99.0938	98.9548	99.0284	98.9625	98.9881	99.105	99.1257	99.1141	99.1289	99.0737	99.0902	99.1139	99.1241	99.0365	99.0187	99.1115	99.0545	99.0212	99.0233
59	Strain_#67	SRR9330636_contigs_species_Prokaryote_Bifidobacterium_bifidum_species.fasta	98.9448	98.9499	98.9757	99.0235	98.992	98.9901	98.9195	98.9961	98.9542	98.8955	98.9547	98.8129	98.804	98.9116	98.8869	98.8854	98.9166	98.9452	98.9211	98.8053	98.8058	99.0799	99.0211	99.0662	99.025	99.0718	98.9413	99.0744	99.091	99.05	99.038	98.9077	99.0431	99.0104	99.0734	99.0145	99.0655	99.0331	99.0654	99.0826	99.124	98.9235	98.8909	99.0125	98.9772	98.9232	99.0059
60	Strain_#4	B_bifidum_GCA_001020255.1_Bbif02v4_genomic.fasta	98.9416	98.8771	98.9934	99.0155	98.9554	99.031	98.934	98.9962	98.9092	98.8946	98.9021	98.9355	98.8417	98.9023	98.874	98.8837	98.8793	98.9815	98.9284	98.8071	98.7084	98.9996	99.0066	99.0271	98.9524	99.0031	98.9217	98.9764	99.0154	98.9264	98.9857	98.9334	98.9432	98.9516	98.9879	98.8548	99.0154	98.9707	98.9978	98.9798	99.0195	98.8567	98.924	98.9319	98.9511	98.8212	98.9469
61	Strain_#25	B_bifidum_GCA_008679685.1_ASM867968v1_genomic.fasta	98.9344	98.9656	98.9543	98.9792	98.9267	98.9871	98.9572	98.9961	98.9803	98.8425	98.9121	98.8992	98.7849	98.9062	98.8468	98.8175	98.849	98.9048	98.8945	98.8363	98.7428	98.9951	99.0139	99.1099	98.9953	98.9937	98.9284	99.047	98.987	98.9931	99.0083	98.8916	98.8863	99.0241	99.045	99.0092	99.0389	98.9703	98.9453	98.92	99.0033	98.8781	99.001	99.0379	98.9761	98.8907	98.9917
62	Strain_#74	SRR9879747_Prokaryote_Bifidobacterium_bifidum_species.fasta	98.9677	99.0076	98.9458	98.9508	98.9466	98.9957	98.9096	99.0131	98.9746	98.855	98.9487	98.9149	98.7479	98.9067	98.8845	98.788	98.8581	98.8757	98.8764	98.8634	98.8555	98.9868	98.9881	99.0729	99.0456	99.1023	98.9601	99.0434	99.0257	99.0151	99.0229	98.9304	98.9646	99.038	99.0201	98.9977	99.043	99.0518	98.9488	98.943	99.0233	98.8741	98.9577	98.9792	98.9655	98.9451	98.9441
63	Strain_#27	B_bifidum_GCA_009160945.1_ASM916094v1_genomic.fasta	98.9925	99.0432	98.9989	99.0489	98.9625	98.9829	98.9569	99.0758	99.0343	98.8618	98.9768	99.0097	98.8143	98.8845	98.913	98.8575	98.9691	99.001	98.9753	98.9274	98.8369	99.0907	99.058	99.1478	99.1258	99.1122	99.044	99.1065	99.0804	99.0374	99.0746	99.0427	99.02	99.1182	99.1232	99.0117	99.093	99.063	99.0018	99.0307	99.0702	99.0173	99.018	99.0707	99.0778	98.9524	99.0285
64	Strain_#42	Bifi_bifidum_CNCM_I-4319.fna	98.9026	98.9803	98.9374	99.038	98.9275	98.984	99.0259	99.0443	98.9443	98.8853	98.9132	98.9676	98.8056	98.8858	98.8635	98.9014	98.9289	98.9369	98.9908	98.8568	98.7675	99.0539	99.0525	99.0805	98.9832	99.0262	98.9595	99.0232	99.0691	98.9459	98.9816	98.9617	98.974	98.9894	99.0751	98.9896	98.9601	98.8991	98.9386	98.9698	99.0373	98.8893	99.0234	98.9998	98.9276	98.7985	99.0252
65	Strain_#45	Bifi_bifidum_S17.fasta	98.9639	98.9448	98.9431	99.0424	98.9411	98.9807	98.9736	98.9673	99.0564	98.8703	98.9724	98.9671	98.7916	98.8713	98.8182	98.8308	98.8186	98.8696	98.8216	98.7881	98.7361	98.9983	98.9946	99.1077	98.9927	98.9986	98.9094	99.0429	99.0322	99.0008	99.0488	98.9181	98.9897	99.0385	99.0728	99.027	99.0296	99.0393	98.9682	98.9995	99.0376	98.8816	99.0093	99.0374	99.0281	98.8995	98.9735
66	Strain_#48	SRR5273997_contigs_species_Prokaryote_Bifidobacterium_bifidum_species.fasta	98.8618	98.8661	98.8935	99.0152	98.9211	98.9648	98.9966	98.9659	98.9179	98.8695	98.9212	98.8897	98.8615	98.8508	98.9186	98.7991	98.909	98.9085	98.7896	98.7885	98.7137	98.9021	99.0137	99.0417	99.0313	98.9881	98.898	98.9983	99.0022	98.9819	98.9654	98.8704	98.9358	98.9275	98.982	98.8471	98.9965	98.9232	98.883	98.9544	99.0136	98.7937	98.95	98.9653	98.7818	98.7949	99.033
67	Strain_#20	B_bifidum_GCA_003573895.1_ASM357389v1_genomic.fasta	98.9008	98.8064	98.896	98.9128	98.8744	98.9298	98.8249	98.8356	98.9437	98.8086	98.9234	98.8969	98.7421	98.8354	98.7882	98.8664	98.8262	98.8967	98.8025	98.8546	98.6549	98.9175	98.9206	98.9159	98.8716	98.8398	98.7977	98.8958	98.9322	98.9587	98.9249	98.8404	98.9506	98.8951	98.8974	98.851	98.937	98.8379	98.8745	98.894	98.8856	98.8281	98.9525	98.9294	98.8871	98.7413	98.8648
68	Strain_#29	B_bifidum_GCA_014848835.1_ASM1484883v1_genomic.fasta	98.8496	98.7729	98.9421	98.9573	98.897	98.9474	98.9258	98.9764	98.9199	98.8893	98.8402	98.8285	98.8577	98.8797	98.9025	98.8663	98.786	98.857	98.7117	98.8544	98.6498	98.9148	98.9261	98.7995	98.9055	98.8225	98.8334	98.9713	99.0092	98.8881	98.8698	98.7344	98.7996	98.8469	98.9109	98.8145	98.9056	98.9615	98.9349	98.9709	98.906	98.8608	98.804	98.9256	98.8523	98.8746	98.8498
69	Strain_#62	SRR9330541_Prokaryote_Bifidobacterium_bifidum_species.fasta	98.7846	98.8347	98.8713	98.8078	98.7926	98.8739	98.7308	98.8626	98.9166	98.7513	98.7807	98.7763	98.766	98.7887	98.8604	98.7423	98.7018	98.7503	98.7431	98.664	98.5923	98.7274	98.76	98.7537	98.7351	98.741	98.755	98.8392	98.8196	98.7906	98.823	98.7121	98.8568	98.7903	98.8531	98.708	98.7859	98.8999	98.9722	99.0278	99.0192	98.8798	98.7984	98.7764	98.7875	98.8112	98.7941
70	Strain_#5	B_bifidum_GCA_001020335.1_Bbif08v4_genomic.fasta	98.8122	98.7471	98.7228	98.7221	98.5402	98.6636	98.6989	98.756	98.7149	98.7694	98.7698	98.849	98.7145	98.649	98.7345	98.6315	98.6626	98.6476	98.649	98.5645	98.5877	98.6729	98.732	98.8103	98.8094	98.8833	98.7157	98.7183	98.8761	98.6895	98.7287	98.6979	98.7867	98.6831	98.6885	98.5651	98.7717	98.7033	98.7516	98.727	98.7286	98.5601	98.7723	98.7304	98.6699	98.6021	98.7793
71	Strain_#37	B_bifidum_GCA_016069985.1_ASM1606998v1_genomic.fasta	98.8708	98.8417	98.7969	98.8223	98.7499	98.7737	98.7325	98.8699	98.85	98.8148	98.8546	98.8952	98.7754	98.7233	98.7712	98.72	98.7074	98.7584	98.7416	98.6371	98.5044	98.7977	98.7768	98.7105	98.7811	98.8511	98.6973	98.7367	98.9128	98.7883	98.7623	98.8174	98.8313	98.7469	98.6816	98.5564	98.7778	98.8135	98.7775	98.8037	98.8291	98.7161	98.6881	98.7422	98.6866	98.7482	98.7879
72	Strain_#12	B_bifidum_GCA_003094715.1_ASM309471v1_genomic.fasta	98.7251	98.8458	98.7535	98.835	98.7038	98.7276	98.7622	98.843	98.8337	98.7427	98.7847	98.9299	98.7664	98.7255	98.7475	98.677	98.7799	98.7405	98.7593	98.6524	98.5591	98.7955	98.7788	98.7276	98.7135	98.7423	98.6169	98.7535	98.8314	98.7299	98.8044	98.7113	98.8478	98.7069	98.8068	98.6482	98.8547	98.8174	98.8671	98.8845	98.8254	98.7367	98.831	98.7387	98.6604	98.7509	98.7246
73	Strain_#13	B_bifidum_GCA_003094755.1_ASM309475v1_genomic.fasta	98.8658	98.8721	98.8318	98.8761	98.8263	98.8131	98.715	98.9289	98.8512	98.8362	98.8615	98.9199	98.7662	98.7583	98.8094	98.8004	98.8257	98.8375	98.7907	98.6959	98.5629	98.8527	98.8635	98.8857	98.87	98.8842	98.7584	98.7719	98.9116	98.8099	98.8634	98.8942	98.8185	98.799	98.8657	98.6833	98.8494	98.8602	98.8989	98.94	98.9218	98.763	98.9117	98.7798	98.7344	98.6976	98.8333
74	Strain_#22	B_bifidum_GCA_004799295.1_ASM479929v1_genomic.fasta	98.9183	98.913	98.8385	98.8706	98.856	98.8916	98.8491	98.9164	98.9231	98.8049	98.9161	98.9299	98.7245	98.7652	98.7898	98.7165	98.7694	98.8056	98.7708	98.7255	98.6302	98.8027	98.8958	98.859	98.8617	98.8505	98.7819	98.835	98.7783	98.7717	98.7429	98.6968	98.8574	98.8835	98.8522	98.6605	98.7989	98.8493	98.8393	98.8574	98.9148	98.8574	98.8204	98.8048	98.7583	98.8345	98.7823
75	Strain_#40	B_bifidum_GCA_901212485.1_NZ_Bifidobacterium_bifidum_MC1_genomic.fasta	98.1924	98.2576	98.2751	98.3189	98.1908	98.2811	98.2569	98.3241	98.2414	98.2198	98.2495	98.2435	98.245	98.1977	98.3069	98.2483	98.2785	98.2407	98.0966	98.1169	98.018	98.2344	98.295	98.2557	98.2518	98.2298	98.1857	98.2933	98.2932	98.1583	98.2096	98.1988	98.2533	98.2118	98.3334	98.1865	98.2726	98.3157	98.2959	98.2735	98.3363	98.2233	98.1855	98.2791	98.2505	98.2296	98.2209
[truncated: 36 more columns]

## Sheet: Breve
Supplementary_Excel_File_1: ANI comparison for the selection of model strains for In silico analysis, named also RefBif-IS, through resulting AxP index .
		HCL_Order	1	2	3	4	5	6	7	8	9	10	11	12	13	14	15	16	17	18	19	20	21	22	23	24	25	26	27	28	29	30	31	32	33	34	35	36	37	38	39	40	41	42	43	44	45	46	47
			Strain_#1	Strain_#42	Strain_#48	Strain_#27	Strain_#16	Strain_#36	Strain_#41	Strain_#35	Strain_#37	Strain_#18	Strain_#46	Strain_#44	Strain_#55	Strain_#49	Strain_#54	Strain_#3	Strain_#21	Strain_#63	Strain_#2	Strain_#31	Strain_#57	Strain_#64	Strain_#6	Strain_#14	Strain_#17	Strain_#47	Strain_#52	Strain_#62	Strain_#40	Strain_#67	Strain_#56	Strain_#5	Strain_#7	Strain_#20	Strain_#34	Strain_#33	Strain_#10	Strain_#61	Strain_#43	Strain_#59	Strain_#60	Strain_#32	Strain_#38	Strain_#50	Strain_#39	Strain_#51	Strain_#8
1	Strain_#1	158B_multifasta.fasta	100	99.4174	99.2302	99.1279	99.2904	98.9923	98.9409	98.7431	98.8495	98.8941	98.7908	98.7407	98.9396	98.759	98.8978	98.6623	98.6754	98.6456	98.7312	98.6872	98.7599	98.5209	98.6834	98.5338	98.7428	98.7415	98.7729	98.8348	98.7426	98.7939	98.5932	98.8224	98.7805	98.8437	98.9269	98.8493	98.799	98.874	98.8432	98.9121	98.9661	98.7114	98.919	98.6549	98.8751	98.7151	98.7155
2	Strain_#42	Bifi_breve_JSRL01.fasta	99.4174	100	99.3139	99.2196	99.2528	99.0489	99.1275	98.8647	98.9218	98.9258	98.7608	98.8525	98.9444	98.7767	98.8619	98.771	98.7643	98.7604	98.8306	98.8022	98.8528	98.6798	98.8197	98.603	98.8609	98.8404	98.9128	98.9264	98.7679	98.7359	98.6016	98.8588	98.9181	98.86	99.0759	98.981	98.8749	98.9007	98.9959	99.1166	99.0776	98.8369	98.931	98.6784	98.9319	98.8526	98.8078
3	Strain_#48	Bifi_breve_S27.fasta	99.2302	99.3139	100	99.1602	99.1203	98.9614	99.016	98.8307	98.9195	98.9016	98.7884	98.8591	98.914	98.8578	98.8629	98.7131	98.8828	98.7546	98.7302	98.712	98.8457	98.6091	98.775	98.5712	98.8805	98.7833	98.8737	98.8256	98.6671	98.7083	98.5564	98.807	98.877	98.9144	99.0412	98.9111	98.8608	98.8765	98.9997	99.0135	99.054	98.7659	98.9667	98.7453	98.9081	98.7865	98.8456
4	Strain_#27	B_breve_GCA_900102865.1_IMG-taxon_2651870312_annotated_assembly_genomic.fasta	99.1279	99.2196	99.1602	100	99.1266	98.9435	98.9762	98.7654	98.9686	98.879	98.8126	98.8028	98.8913	98.7524	98.9199	98.6801	98.8298	98.7269	98.7529	98.7784	98.8738	98.5668	98.7678	98.5672	98.9491	98.8169	98.9259	98.8858	98.6182	98.6687	98.5294	98.868	98.8277	98.912	98.9622	98.9124	98.8462	98.8458	98.9175	99.1082	99.0816	98.7881	98.912	98.6767	98.8013	98.7393	98.7971
5	Strain_#16	B_breve_GCA_002075865.1_Bbif1900B_genomic.fasta	99.2904	99.2528	99.1203	99.1266	100	99.0447	98.9541	98.815	98.9374	98.9436	98.8802	98.8897	98.9965	98.8633	98.8638	98.7287	98.8493	98.7661	98.8937	98.9561	98.9376	98.7602	98.7478	98.7135	98.903	98.8445	98.914	98.9446	98.8033	98.8484	98.637	98.8642	98.832	98.9279	99.0106	98.9585	98.9121	98.9302	98.6952	98.9394	98.9872	98.824	98.9771	98.7856	98.9399	98.7067	98.6988
6	Strain_#36	Bifi_breve_ACS-071-V-Sch8b.fasta	98.9923	99.0489	98.9614	98.9435	99.0447	100	99.0174	98.8491	98.929	98.9302	98.7811	98.8358	98.9386	98.8563	98.8468	98.7255	98.7841	98.6792	98.8117	98.8488	98.8456	98.7225	98.6899	98.6327	98.8128	98.8041	98.8461	98.8777	98.7544	98.7145	98.6544	98.8527	98.7747	98.8319	98.9192	98.9608	98.8525	98.891	98.7012	98.8381	98.8107	98.8477	98.9099	98.7853	98.9183	98.6136	98.7249
7	Strain_#41	Bifi_breve_JR01.fasta	98.9409	99.1275	99.016	98.9762	98.9541	99.0174	100	98.7839	98.844	98.9037	98.8439	98.889	98.9481	98.781	98.7914	98.6262	98.7999	98.5893	98.7521	98.865	98.794	98.6121	98.6722	98.6294	98.7921	98.7492	98.8972	98.9396	98.6803	98.5955	98.4525	98.8588	98.9252	98.9941	99.0355	99.0004	98.9654	98.9283	99.0134	98.8707	98.8922	98.7567	98.8763	98.7069	98.8288	98.6833	98.7677
8	Strain_#35	Bifi_breve_180W83.fasta	98.7431	98.8647	98.8307	98.7654	98.815	98.8491	98.7839	100	98.8963	98.81	98.6827	98.7082	98.7985	98.6198	98.6045	98.4573	98.6579	98.5583	98.6822	98.6002	98.7841	98.5021	98.6421	98.5344	98.7378	98.6212	98.7155	98.7098	98.7825	98.6257	98.5203	98.6168	98.7204	98.7789	98.8503	98.9848	98.7587	98.8108	98.8546	98.8132	98.7188	98.5985	98.7997	98.4993	98.7496	98.6115	98.5767
9	Strain_#37	Bifi_breve_DRBB28.fasta	98.8495	98.9218	98.9195	98.9686	98.9374	98.929	98.844	98.8963	100	99.0149	98.8256	98.7679	98.7993	98.7261	98.7676	98.6847	98.7807	98.709	98.7653	98.7731	98.8887	98.6215	98.6927	98.6474	98.834	98.7126	98.7755	98.8294	98.7766	98.9052	98.5658	98.7217	98.6795	98.7944	98.8789	98.8335	98.7489	98.7814	98.6194	98.9619	98.9503	98.7159	98.8365	98.5966	98.8032	98.5526	98.5455
10	Strain_#18	B_breve_GCA_002914865.1_ASM291486v1_genomic.fasta	98.8941	98.9258	98.9016	98.879	98.9436	98.9302	98.9037	98.81	99.0149	100	99.284	98.8741	98.8582	98.842	98.8018	98.6615	98.6961	98.8469	98.9227	98.823	98.8771	98.7961	98.7577	98.7676	98.8414	98.7811	98.9106	98.8219	98.9032	98.8913	98.6127	98.7381	98.8123	98.7439	98.907	98.8693	98.8162	98.8708	98.8171	98.7666	98.8649	98.8181	99.0311	98.6262	98.8183	98.6884	98.6773
11	Strain_#46	Bifi_breve_NRBB51.fasta	98.7908	98.7608	98.7884	98.8126	98.8802	98.7811	98.8439	98.6827	98.8256	99.284	100	98.7131	98.7814	98.6657	98.7354	98.5888	98.6401	98.7334	98.7074	98.8077	98.8198	98.5402	98.4551	98.4824	98.6828	98.6565	98.7808	98.661	98.7419	98.7213	98.516	98.6729	98.5918	98.6523	98.7099	98.7734	98.5777	98.6209	98.7659	98.7725	98.7525	98.6547	98.8202	98.723	98.724	98.6045	98.4906
12	Strain_#44	Bifi_breve_NRBB11.fasta	98.7407	98.8525	98.8591	98.8028	98.8897	98.8358	98.889	98.7082	98.7679	98.8741	98.7131	100	98.9125	98.8197	98.7953	98.5971	98.631	98.702	98.7643	98.7006	98.7898	98.7471	98.8037	98.7413	98.8028	98.7974	98.8022	98.8025	98.8442	98.842	98.6528	98.6812	98.663	98.6816	98.7955	98.7941	98.7461	98.6673	98.5207	98.7731	98.7481	98.7132	98.7455	98.7633	98.7557	98.4928	98.7073
13	Strain_#55	SRR7351694_contigs_species_Prokaryote_Bifidobacterium_breve_species.fasta	98.9396	98.9444	98.914	98.8913	98.9965	98.9386	98.9481	98.7985	98.7993	98.8582	98.7814	98.9125	100	98.7874	98.8972	98.6939	98.7128	98.7011	98.8036	98.753	98.7989	98.7586	98.8039	98.9172	98.8434	98.7555	98.9262	98.9841	98.8333	98.793	98.6099	98.8381	98.7621	98.8155	98.9206	98.9224	98.7988	98.9524	98.722	98.6517	98.8621	98.7086	98.8144	98.8155	98.9375	98.6764	98.7801
14	Strain_#49	ERR525718_contigs_species_Prokaryote_Bifidobacterium_breve_species.fasta	98.759	98.7767	98.8578	98.7524	98.8633	98.8563	98.781	98.6198	98.7261	98.842	98.6657	98.8197	98.7874	100	98.9584	98.5931	98.6189	98.6472	98.6975	98.5696	98.6292	98.558	98.5598	98.633	98.7003	98.7103	98.7306	98.6169	98.6325	98.6106	98.366	98.6165	98.5806	98.6683	98.7119	98.7855	98.6028	98.6881	98.485	98.6697	98.6877	98.6731	98.8604	98.6837	98.729	98.5059	98.4333
15	Strain_#54	SRR7280800_contigs_species_Prokaryote_Bifidobacterium_breve_species.fasta	98.8978	98.8619	98.8629	98.9199	98.8638	98.8468	98.7914	98.6045	98.7676	98.8018	98.7354	98.7953	98.8972	98.9584	100	98.595	98.6326	98.7426	98.7193	98.7394	98.7763	98.6189	98.5846	98.6689	98.6725	98.6236	98.8343	98.7391	98.6931	98.7137	98.4092	98.6554	98.6849	98.5929	98.7188	98.8398	98.582	98.6066	98.6448	98.6883	98.8817	98.7194	98.7368	98.7429	98.7518	98.4753	98.6275
16	Strain_#3	B_breve_GCA_001189355.1_assBREI4_genomic.fasta	98.6623	98.771	98.7131	98.6801	98.7287	98.7255	98.6262	98.4573	98.6847	98.6615	98.5888	98.5971	98.6939	98.5931	98.595	100	98.698	98.6052	98.6454	98.6967	98.6663	98.5166	98.6713	98.501	98.7626	98.7103	98.6938	98.6127	98.5686	98.6338	98.5565	98.528	98.5486	98.602	98.6895	98.5987	98.562	98.5959	98.6379	98.7412	98.7481	98.6149	98.734	98.5412	98.6121	98.6281	98.3438
17	Strain_#21	B_breve_GCA_003370175.1_ASM337017v1_genomic.fasta	98.6754	98.7643	98.8828	98.8298	98.8493	98.7841	98.7999	98.6579	98.7807	98.6961	98.6401	98.631	98.7128	98.6189	98.6326	98.698	100	98.7413	98.5953	98.6956	98.8894	98.5781	98.5989	98.5731	98.9412	98.7397	98.7388	98.7908	98.6447	98.7145	98.4863	98.6249	98.6351	98.6115	98.6723	98.7248	98.6757	98.6881	98.7226	98.7315	98.7259	98.5839	98.7243	98.5582	98.6073	98.585	98.6296
18	Strain_#63	SRR9330541_Prokaryote_Bifidobacterium_breve_species.fasta	98.6456	98.7604	98.7546	98.7269	98.7661	98.6792	98.5893	98.5583	98.709	98.8469	98.7334	98.702	98.7011	98.6472	98.7426	98.6052	98.7413	100	98.7751	98.744	98.8615	98.5496	98.5504	98.5732	99.046	98.7516	98.9036	98.7124	98.8643	98.87	98.531	98.5561	98.6026	98.6688	98.7418	98.6582	98.5885	98.7422	98.585	98.7611	98.812	98.7594	98.8311	98.582	98.7749	98.4426	98.57
19	Strain_#2	B_breve_GCA_000247755.2_ASM24775v2_genomic.fasta	98.7312	98.8306	98.7302	98.7529	98.8937	98.8117	98.7521	98.6822	98.7653	98.9227	98.7074	98.7643	98.8036	98.6975	98.7193	98.6454	98.5953	98.7751	100	98.8545	98.8061	98.7546	98.6195	98.5176	98.7863	98.6308	98.84	98.7155	98.8029	98.7141	98.5717	98.6141	98.6377	98.5497	98.6537	98.688	98.5932	98.5766	98.5202	98.7849	98.7856	98.6187	98.6818	98.6303	98.6316	98.4077	98.5264
20	Strain_#31	B_breve_GCA_902505445.1_LH24_genomic.fasta	98.6872	98.8022	98.712	98.7784	98.9561	98.8488	98.865	98.6002	98.7731	98.823	98.8077	98.7006	98.753	98.5696	98.7394	98.6967	98.6956	98.744	98.8545	100	99.3475	98.7773	98.5596	98.5536	98.9373	98.6847	98.8708	98.915	98.7131	98.7593	98.5014	98.6097	98.6792	98.7454	98.7332	98.8066	98.7947	98.7104	98.5947	98.615	98.7663	98.73	98.6471	98.5986	98.7112	98.4494	98.6337
21	Strain_#57	SRR7351999_Prokaryote_Bifidobacterium_breve_species.fasta	98.7599	98.8528	98.8457	98.8738	98.9376	98.8456	98.794	98.7841	98.8887	98.8771	98.8198	98.7898	98.7989	98.6292	98.7763	98.6663	98.8894	98.8615	98.8061	99.3475	100	98.7419	98.7362	98.6399	99.0373	98.7522	98.8705	98.9721	98.8453	98.8638	98.6743	98.7437	98.6818	98.6566	98.7802	98.8639	98.6504	98.818	98.5813	98.7992	98.8143	98.7134	98.6533	98.6434	98.6504	98.3683	98.741
22	Strain_#64	SRR9330554_contigs_species_Prokaryote_Bifidobacterium_breve_species.fasta	98.5209	98.6798	98.6091	98.5668	98.7602	98.7225	98.6121	98.5021	98.6215	98.7961	98.5402	98.7471	98.7586	98.558	98.6189	98.5166	98.5781	98.5496	98.7546	98.7773	98.7419	100	98.5839	98.5187	98.73	98.6678	98.7461	98.7777	98.7239	98.7108	98.6997	98.4926	98.4622	98.6131	98.696	98.6144	98.5936	98.6919	98.4138	98.6715	98.6097	98.5921	98.6074	98.4522	98.5939	98.4346	98.4138
23	Strain_#6	B_breve_GCA_001264045.1_ASM126404v1_genomic.fasta	98.6834	98.8197	98.775	98.7678	98.7478	98.6899	98.6722	98.6421	98.6927	98.7577	98.4551	98.8037	98.8039	98.5598	98.5846	98.6713	98.5989	98.5504	98.6195	98.5596	98.7362	98.5839	100	98.7697	98.8882	98.7593	98.651	98.706	98.7176	98.653	98.5189	98.5538	98.5468	98.665	98.7173	98.7093	98.7528	98.7679	98.6034	98.7325	98.6625	98.5713	98.6273	98.3468	98.6628	98.4313	98.7239
24	Strain_#14	B_breve_GCA_001685865.1_ASM168586v1_genomic.fasta	98.5338	98.603	98.5712	98.5672	98.7135	98.6327	98.6294	98.5344	98.6474	98.7676	98.4824	98.7413	98.9172	98.633	98.6689	98.501	98.5731	98.5732	98.5176	98.5536	98.6399	98.5187	98.7697	100	98.7879	98.7012	98.7375	98.6875	98.7716	98.7002	98.5553	98.5739	98.6677	98.5597	98.5702	98.5516	98.6042	98.6362	98.5756	98.539	98.6131	98.4197	98.5169	98.4467	98.5522	98.4151	98.5688
25	Strain_#17	B_breve_GCA_002076075.1_Bbif1889B_genomic.fasta	98.7428	98.8609	98.8805	98.9491	98.903	98.8128	98.7921	98.7378	98.834	98.8414	98.6828	98.8028	98.8434	98.7003	98.6725	98.7626	98.9412	99.046	98.7863	98.9373	99.0373	98.73	98.8882	98.7879	100	99.3715	99.0543	98.9254	99.0596	98.9502	98.8296	98.6909	98.6033	98.7155	98.8271	98.7899	98.7493	98.7898	98.6156	98.8853	98.8909	98.7431	98.7891	98.5961	98.8073	98.5228	98.6998
26	Strain_#47	Bifi_breve_NRBB52.fasta	98.7415	98.8404	98.7833	98.8169	98.8445	98.8041	98.7492	98.6212	98.7126	98.7811	98.6565	98.7974	98.7555	98.7103	98.6236	98.7103	98.7397	98.7516	98.6308	98.6847	98.7522	98.6678	98.7593	98.7012	99.3715	100	98.8823	98.8221	98.9275	98.9294	98.7209	98.629	98.5363	98.7004	98.6493	98.7314	98.6927	98.6498	98.5524	98.7896	98.7357	98.7578	98.7186	98.5189	98.7888	98.509	98.571
27	Strain_#52	SRR7217591_contigs_species_Prokaryote_Bifidobacterium_breve_species.fasta	98.7729	98.9128	98.8737	98.9259	98.914	98.8461	98.8972	98.7155	98.7755	98.9106	98.7808	98.8022	98.9262	98.7306	98.8343	98.6938	98.7388	98.9036	98.84	98.8708	98.8705	98.7461	98.651	98.7375	99.0543	98.8823	100	99.054	99.076	99.0222	98.8408	98.7389	98.7752	98.9364	98.9858	98.9451	98.7975	98.8982	98.8957	98.8099	98.9484	98.841	98.8867	98.6311	98.8896	98.8126	98.6217
28	Strain_#62	SRR7411379_contigs_species_Prokaryote_Bifidobacterium_breve_species.fasta	98.8348	98.9264	98.8256	98.8858	98.9446	98.8777	98.9396	98.7098	98.8294	98.8219	98.661	98.8025	98.9841	98.6169	98.7391	98.6127	98.7908	98.7124	98.7155	98.915	98.9721	98.7777	98.706	98.6875	98.9254	98.8221	99.054	100	98.873	98.8991	98.8066	98.7461	98.6639	98.7964	98.9292	98.9013	98.7192	98.8218	98.5787	98.8885	98.8645	98.6745	98.7286	98.5104	98.7191	98.463	98.6263
29	Strain_#40	Bifi_breve_JCM_7017.fna	98.7426	98.7679	98.6671	98.6182	98.8033	98.7544	98.6803	98.7825	98.7766	98.9032	98.7419	98.8442	98.8333	98.6325	98.6931	98.5686	98.6447	98.8643	98.8029	98.7131	98.8453	98.7239	98.7176	98.7716	99.0596	98.9275	99.076	98.873	100	99.7083	99.2611	98.5726	98.5917	98.6663	98.7328	98.6781	98.6406	98.714	98.5634	98.9119	98.8996	98.6745	98.7412	98.5329	98.8135	98.5069	98.6273
30	Strain_#67	SRR9879778_Prokaryote_Bifidobacterium_breve_species.fasta	98.7939	98.7359	98.7083	98.6687	98.8484	98.7145	98.5955	98.6257	98.9052	98.8913	98.7213	98.842	98.793	98.6106	98.7137	98.6338	98.7145	98.87	98.7141	98.7593	98.8638	98.7108	98.653	98.7002	98.9502	98.9294	99.0222	98.8991	99.7083	100	99.2196	98.6254	98.5407	98.6662	98.7051	98.6997	98.5661	98.7416	98.5253	98.7941	98.9038	98.7019	98.796	98.5175	98.8725	98.5778	98.7171
31	Strain_#56	SRR7351913_contigs_species_Prokaryote_Bifidobacterium_breve_species.fasta	98.5932	98.6016	98.5564	98.5294	98.637	98.6544	98.4525	98.5203	98.5658	98.6127	98.516	98.6528	98.6099	98.366	98.4092	98.5565	98.4863	98.531	98.5717	98.5014	98.6743	98.6997	98.5189	98.5553	98.8296	98.7209	98.8408	98.8066	99.2611	99.2196	100	98.2114	98.4027	98.5216	98.566	98.5639	98.4998	98.607	98.34	98.6527	98.5667	98.3863	98.4225	98.3039	98.453	98.2532	98.488
32	Strain_#5	B_breve_GCA_001264035.1_ASM126403v1_genomic.fasta	98.8224	98.8588	98.807	98.868	98.8642	98.8527	98.8588	98.6168	98.7217	98.7381	98.6729	98.6812	98.8381	98.6165	98.6554	98.528	98.6249	98.5561	98.6141	98.6097	98.7437	98.4926	98.5538	98.5739	98.6909	98.629	98.7389	98.7461	98.5726	98.6254	98.2114	100	98.9056	99.001	98.9874	98.9115	98.8152	98.9286	98.7791	98.7231	98.6887	98.6473	98.6656	98.5069	98.6554	98.5657	98.4967
33	Strain_#7	B_breve_GCA_001264155.1_ASM126415v1_genomic.fasta	98.7805	98.9181	98.877	98.8277	98.832	98.7747	98.9252	98.7204	98.6795	98.8123	98.5918	98.663	98.7621	98.5806	98.6849	98.5486	98.6351	98.6026	98.6377	98.6792	98.6818	98.4622	98.5468	98.6677	98.6033	98.5363	98.7752	98.6639	98.5917	98.5407	98.4027	98.9056	100	99.0419	99.0156	99.0454	98.891	98.9964	98.8018	98.7044	98.7602	98.5944	98.6234	98.5665	98.6805	98.5477	98.6638
34	Strain_#20	B_breve_GCA_003370155.1_ASM337015v1_genomic.fasta	98.8437	98.86	98.9144	98.912	98.9279	98.8319	98.9941	98.7789	98.7944	98.7439	98.6523	98.6816	98.8155	98.6683	98.5929	98.602	98.6115	98.6688	98.5497	98.7454	98.6566	98.6131	98.665	98.5597	98.7155	98.7004	98.9364	98.7964	98.6663	98.6662	98.5216	99.001	99.0419	100	99.2208	99.1723	99.0291	99.1944	98.895	98.8032	98.7709	98.6386	98.7495	98.45	98.797	98.703	98.5857
35	Strain_#34	Bifi_breve_082W48.fasta	98.9269	99.0759	99.0412	98.9622	99.0106	98.9192	99.0355	98.8503	98.8789	98.907	98.7099	98.7955	98.9206	98.7119	98.7188	98.6895	98.6723	98.7418	98.6537	98.7332	98.7802	98.696	98.7173	98.5702	98.8271	98.6493	98.9858	98.9292	98.7328	98.7051	98.566	98.9874	99.0156	99.2208	100	99.1792	99.0487	99.0895	98.9485	98.8894	98.9601	98.7782	98.9182	98.5719	98.767	98.7313	98.6638
36	Strain_#33	Bifi_breve_017W439.fasta	98.8493	98.981	98.9111	98.9124	98.9585	98.9608	99.0004	98.9848	98.8335	98.8693	98.7734	98.7941	98.9224	98.7855	98.8398	98.5987	98.7248	98.6582	98.688	98.8066	98.8639	98.6144	98.7093	98.5516	98.7899	98.7314	98.9451	98.9013	98.6781	98.6997	98.5639	98.9115	99.0454	99.1723	99.1792	100	98.9968	99.0368	98.8345	98.8056	98.8082	98.6961	98.8693	98.7108	98.756	98.7089	98.6888
37	Strain_#10	B_breve_GCA_001685725.1_ASM168572v1_genomic.fasta	98.799	98.8749	98.8608	98.8462	98.9121	98.8525	98.9654	98.7587	98.7489	98.8162	98.5777	98.7461	98.7988	98.6028	98.582	98.562	98.6757	98.5885	98.5932	98.7947	98.6504	98.5936	98.7528	98.6042	98.7493	98.6927	98.7975	98.7192	98.6406	98.5661	98.4998	98.8152	98.891	99.0291	99.0487	98.9968	100	99.2601	98.8623	98.77	98.7446	98.6739	98.8321	98.6071	98.7953	98.7345	98.7553
38	Strain_#61	SRR7411305_Prokaryote_Bifidobacterium_breve_species.fasta	98.874	98.9007	98.8765	98.8458	98.9302	98.891	98.9283	98.8108	98.7814	98.8708	98.6209	98.6673	98.9524	98.6881	98.6066	98.5959	98.6881	98.7422	98.5766	98.7104	98.818	98.6919	98.7679	98.6362	98.7898	98.6498	98.8982	98.8218	98.714	98.7416	98.607	98.9286	98.9964	99.1944	99.0895	99.0368	99.2601	100	98.9263	98.8436	98.8528	98.6418	98.8247	98.5255	98.8368	98.7177	98.7696
39	Strain_#43	Bifi_breve_NRBB04.fasta	98.8432	98.9959	98.9997	98.9175	98.6952	98.7012	99.0134	98.8546	98.6194	98.8171	98.7659	98.5207	98.722	98.485	98.6448	98.6379	98.7226	98.585	98.5202	98.5947	98.5813	98.4138	98.6034	98.5756	98.6156	98.5524	98.8957	98.5787	98.5634	98.5253	98.34	98.7791	98.8018	98.895	98.9485	98.8345	98.8623	98.9263	100	98.9505	98.9957	98.523	98.8466	98.8166	98.9269	98.886	98.7134
40	Strain_#59	SRR7411284_Prokaryote_Bifidobacterium_breve_species.fasta	98.9121	99.1166	99.0135	99.1082	98.9394	98.8381	98.8707	98.8132	98.9619	98.7666	98.7725	98.7731	98.6517	98.6697	98.6883	98.7412	98.7315	98.7611	98.7849	98.615	98.7992	98.6715	98.7325	98.539	98.8853	98.7896	98.8099	98.8885	98.9119	98.7941	98.6527	98.7231	98.7044	98.8032	98.8894	98.8056	98.77	98.8436	98.9505	100	99.3379	98.6291	98.7272	98.5816	98.7987	98.6104	98.6985
41	Strain_#60	SRR7411300_Prokaryote_Bifidobacterium_breve_species.fasta	98.9661	99.0776	99.054	99.0816	98.9872	98.8107	98.8922	98.7188	98.9503	98.8649	98.7525	98.7481	98.8621	98.6877	98.8817	98.7481	98.7259	98.812	98.7856	98.7663	98.8143	98.6097	98.6625	98.6131	98.8909	98.7357	98.9484	98.8645	98.8996	98.9038	98.5667	98.6887	98.7602	98.7709	98.9601	98.8082	98.7446	98.8528	98.9957	99.3379	100	98.7386	98.8635	98.7355	98.8837	98.7254	98.6949
42	Strain_#32	Bifi_breve_12L.fasta	98.7114	98.8369	98.7659	98.7881	98.824	98.8477	98.7567	98.5985	98.7159	98.8181	98.6547	98.7132	98.7086	98.6731	98.7194	98.6149	98.5839	98.7594	98.6187	98.73	98.7134	98.5921	98.5713	98.4197	98.7431	98.7578	98.841	98.6745	98.6745	98.7019	98.3863	98.6473	98.5944	98.6386	98.7782	98.6961	98.6739	98.6418	98.523	98.6291	98.7386	100	99.143	98.6764	98.9634	98.6757	98.5329
43	Strain_#38	Bifi_breve_DRBB30.fasta	98.919	98.931	98.9667	98.912	98.9771	98.9099	98.8763	98.7997	98.8365	99.0311	98.8202	98.7455	98.8144	98.8604	98.7368	98.734	98.7243	98.8311	98.6818	98.6471	98.6533	98.6074	98.6273	98.5169	98.7891	98.7186	98.8867	98.7286	98.7412	98.796	98.4225	98.6656	98.6234	98.7495	98.9182	98.8693	98.8321	98.8247	98.8466	98.7272	98.8635	99.143	100	98.744	98.948	98.8261	98.5189
44	Strain_#50	ERR525873_contigs_species_Prokaryote_Bifidobacterium_breve_species.fasta	98.6549	98.6784	98.7453	98.6767	98.7856	98.7853	98.7069	98.4993	98.5966	98.6262	98.723	98.7633	98.8155	98.6837	98.7429	98.5412	98.5582	98.582	98.6303	98.5986	98.6434	98.4522	98.3468	98.4467	98.5961	98.5189	98.6311	98.5104	98.5329	98.5175	98.3039	98.5069	98.5665	98.45	98.5719	98.7108	98.6071	98.5255	98.8166	98.5816	98.7355	98.6764	98.744	100	98.7013	98.596	98.4101
45	Strain_#39	Bifi_breve_FDAARGOS_561.fasta	98.8751	98.9319	98.9081	98.8013	98.9399	98.9183	98.8288	98.7496	98.8032	98.8183	98.724	98.7557	98.9375	98.729	98.7518	98.6121	98.6073	98.7749	98.6316	98.7112	98.6504	98.5939	98.6628	98.5522	98.8073	98.7888	98.8896	98.7191	98.8135	98.8725	98.453	98.6554	98.6805	98.797	98.767	98.756	98.7953	98.8368	98.9269	98.7987	98.8837	98.9634	98.948	98.7013	100	99.8882	98.636
46	Strain_#51	SRR4305409_contigs_species_Prokaryote_Bifidobacterium_breve_species.fasta	98.7151	98.8526	98.7865	98.7393	98.7067	98.6136	98.6833	98.6115	98.5526	98.6884	98.6045	98.4928	98.6764	98.5059	98.4753	98.6281	98.585	98.4426	98.4077	98.4494	98.3683	98.4346	98.4313	98.4151	98.5228	98.509	98.8126	98.463	98.5069	98.5778	98.2532	98.5657	98.5477	98.703	98.7313	98.7089	98.7345	98.7177	98.886	98.6104	98.7254	98.6757	98.8261	98.596	99.8882	100	98.5158
47	Strain_#8	B_breve_GCA_001546235.1_ASM154623v1_genomic.fasta	98.7155	98.8078	98.8456	98.7971	98.6988	98.7249	98.7677	98.5767	98.5455	98.6773	98.4906	98.7073	98.7801	98.4333	98.6275	98.3438	98.6296	98.57	98.5264	98.6337	98.741	98.4138	98.7239	98.5688	98.6998	98.571	98.6217	98.6263	98.6273	98.7171	98.488	98.4967	98.6638	98.5857	98.6638	98.6888	98.7553	98.7696	98.7134	98.6985	98.6949	98.5329	98.5189	98.4101	98.636	98.5158	100
48	Strain_#29	B_breve_GCA_901980275.1_INIA_P734_genomic.fasta	98.8534	99.0605	99.0114	98.9283	98.8453	98.8855	98.9324	98.7032	98.704	98.7849	98.5689	98.7423	98.8322	98.6631	98.6522	98.5986	98.7575	98.6539	98.6013	98.6635	98.7779	98.5499	98.7254	98.6266	98.7729	98.5742	98.7829	98.8965	98.5834	98.6088	98.5363	98.6977	98.7852	98.8289	98.9465	98.8024	98.8973	98.9212	98.9641	98.8309	98.7586	98.5587	98.6937	98.5135	98.6874	98.5665	99.2173
49	Strain_#24	B_breve_GCA_015668215.1_ASM1566821v1_genomic.fasta	98.8207	98.8999	98.9166	98.8968	98.8936	98.8495	98.8931	98.7148	98.6297	98.8385	98.6247	98.7549	98.7639	98.6116	98.7903	98.5638	98.556	98.6206	98.7501	98.6119	98.6929	98.6177	98.7205	98.5548	98.7281	98.5646	98.7818	98.6311	98.6727	98.6231	98.4323	98.6921	98.7625	98.9468	98.9053	98.8068	98.8627	98.9323	98.7581	98.7464	98.7614	98.7685	98.7225	98.5525	98.7875	98.6602	98.9471
50	Strain_#65	SRR9670883_contigs_species_Prokaryote_Bifidobacterium_breve_species.fasta	98.7844	98.9034	98.9225	98.8113	98.8343	98.7995	98.8603	98.7048	98.6093	98.7657	98.6182	98.7204	98.8338	98.6762	98.6961	98.623	98.5908	98.5933	98.7501	98.634	98.6961	98.5335	98.6764	98.5667	98.6946	98.6122	98.8345	98.678	98.9036	98.9452	98.6768	98.6928	98.7396	98.8745	98.7587	98.8407	98.7679	98.8149	98.5807	98.7115	98.8276	98.6785	98.6814	98.4921	98.8003	98.5205	99.1553
51	Strain_#45	Bifi_breve_NRBB50.fasta	98.6124	98.7828	98.7378	98.6968	98.7619	98.7692	98.6111	98.6693	98.5405	98.8272	98.5574	98.8082	98.7283	98.5715	98.7077	98.3983	98.5403	98.5826	98.6176	98.563	98.6975	98.4373	98.7369	98.6563	98.7119	98.6569	98.6358	98.6118	98.6981	98.6006	98.4315	98.5056	98.5865	98.4597	98.6276	98.6659	98.7261	98.691	98.771	98.7147	98.7134	98.7058	98.5293	98.5198	98.6998	98.605	99.1305
52	Strain_#22	B_breve_GCA_003370195.1_ASM337019v1_genomic.fasta	98.3396	98.5751	98.4823	98.6188	98.5226	98.431	98.4568	98.4958	98.5237	98.5053	98.4206	98.4252	98.4889	98.3534	98.4353	98.3186	98.3859	98.418	98.3015	98.3529	98.4894	98.3193	98.6808	98.451	98.6657	98.4347	98.5005	98.4679	98.3753	98.4653	98.3439	98.4888	98.4133	98.4176	98.5033	98.4437	98.4274	98.546	98.3848	98.4624	98.4656	98.4272	98.4259	98.2351	98.4541	98.2957	98.4647
53	Strain_#4	B_breve_GCA_001263915.1_ASM126391v1_genomic.fasta	98.5932	98.5956	98.569	98.6413	98.7495	98.6555	98.5673	98.3731	98.4806	98.4338	98.3357	98.5841	98.7137	98.5302	98.4931	98.3923	98.5119	98.4563	98.5373	98.5521	98.5601	98.4236	98.4363	98.6933	98.562	98.4591	98.498	98.6241	98.4033	98.3474	98.2242	98.6182	98.5137	98.3826	98.4982	98.5641	98.5303	98.5494	98.2859	98.4195	98.5541	98.3809	98.3697	98.3505	98.338	98.0631	98.3807
54	Strain_#12	B_breve_GCA_001685805.1_ASM168580v1_genomic.fasta	98.8536	98.7653	98.7634	98.8055	98.9997	98.8897	98.7915	98.609	98.6736	98.8325	98.6429	98.8671	98.9689	98.78	98.7969	98.7201	98.7087	98.6432	98.7053	98.7848	98.8148	98.5888	98.7839	98.7626	98.7928	98.8186	98.7836	98.7379	98.6638	98.6007	98.4361	98.6504	98.635	98.575	98.7364	98.7916	98.7793	98.683	98.5399	98.6322	98.8433	98.7232	98.704	98.5876	98.771	98.4906	98.572
55	Strain_#9	B_breve_GCA_001685705.1_ASM168570v1_genomic.fasta	98.2011	98.1979	98.1874	98.2758	98.1357	98.2764	98.2451	97.9842	98.1114	98.2458	98.0763	98.2171	98.335	98.2232	98.1761	98.0679	98.1286	98.2177	98.1904	98.2635	98.246	98.1201	98.4166	98.2952	98.2624	98.1408	98.2146	98.3356	98.0895	98.1189	97.9576	98.3464	98.3215	98.1056	98.2248	98.2888	98.2962	98.3051	98.1625	98.1643	98.2042	98.042	98.227	98.0479	98.1155	97.9864	98.0461
56	Strain_#11	B_breve_GCA_001685785.1_ASM168578v1_genomic.fasta	98.4178	98.6858	98.5984	98.5425	98.5961	98.5414	98.4499	98.41	98.3843	98.5968	98.4249	98.5985	98.5082	98.3491	98.4714	98.4821	98.4689	98.5111	98.5597	98.4708	98.4926	98.3317	98.5902	98.4646	98.6481	98.546	98.5226	98.4539	98.5146	98.4909	98.289	98.5714	98.5017	98.4703	98.555	98.4782	98.5105	98.4582	98.4971	98.5824	98.5249	98.4171	98.3182	98.2849	98.4771	98.414	98.3467
57	Strain_#13	B_breve_GCA_001685825.1_ASM168582v1_genomic.fasta	98.4124	98.4621	98.4619	98.474	98.4584	98.5934	98.5479	98.3607	98.5385	98.4987	98.3409	98.5614	98.585	98.3365	98.4668	98.3488	98.4218	98.4124	98.4894	98.5057	98.5273	98.5458	98.5676	98.4389	98.5193	98.5002	98.5772	98.588	98.4837	98.4877	98.4994	98.5143	98.4545	98.2977	98.5193	98.5137	98.4477	98.4488	98.4193	98.4962	98.4546	98.3676	98.3991	98.3304	98.4362	98.3866	98.457
58	Strain_#15	B_breve_GCA_001685925.1_ASM168592v1_genomic.fasta	98.4311	98.5191	98.4914	98.4939	98.5864	98.5359	98.5331	98.3369	98.3739	98.5088	98.3906	98.4791	98.4061	98.4325	98.4035	98.3766	98.4168	98.4536	98.3815	98.5574	98.4167	98.3319	98.4987	98.4383	98.562	98.5609	98.593	98.5108	98.33	98.3032	98.1655	98.5879	98.4822	98.4715	98.4855	98.5189	98.5006	98.4834	98.4531	98.4816	98.4713	98.4918	98.4997	98.3233	98.4563	98.3479	98.2099
59	Strain_#58	SRR7352058_Prokaryote_Bifidobacterium_breve_species.fasta	98.0592	98.2754	98.2657	98.2596	98.3224	98.1722	98.2872	98.1683	98.2209	98.2399	98.1742	98.3376	98.1933	98.2058	98.2856	98.298	98.2412	98.3132	98.2069	98.3566	98.3011	98.069	98.3791	98.3516	98.4374	98.2706	98.2386	98.2634	98.2152	98.2293	98.0877	98.3658	98.3013	98.2303	98.3097	98.3154	98.3016	98.2495	98.1657	98.1893	98.0813	98.2906	98.2256	98.1236	98.0912	97.9648	98.1128
60	Strain_#26	B_breve_GCA_016648955.1_ASM1664895v1_genomic.fasta	98.102	98.3412	98.2702	98.2723	98.2556	98.3532	98.301	98.1172	98.217	98.2675	98.1593	98.291	98.221	98.0692	98.2619	98.1642	98.184	98.151	98.1737	98.2221	98.2778	98.037	98.1727	98.3231	98.3646	98.2981	98.3325	98.3136	98.3305	98.2937	98.1782	98.1255	98.3211	98.153	98.2846	98.192	98.2178	98.1383	98.1619	98.2182	98.166	98.175	98.1815	98.1664	98.1365	98.0016	97.9862
61	Strain_#53	SRR7217829_contigs_species_Prokaryote_Bifidobacterium_breve_species.fasta	97.4063	97.5503	97.4915	97.5157	97.6367	97.5176	97.2712	97.1908	97.7419	97.6173	97.1192	97.7196	97.5963	97.3943	97.4124	97.299	97.2637	97.8106	97.8906	97.634	97.6285	97.4936	97.8081	97.8112	97.7253	97.2601	97.7928	97.6322	97.567	97.6664	97.1113	97.5369	97.5676	97.5203	97.6088	97.4422	97.5713	97.7486	97.5046	97.3829	97.3657	97.4355	97.5469	96.9756	97.1796	97.1877	97.3997
62	Strain_#19	B_breve_GCA_003370105.1_ASM337010v1_genomic.fasta	98.0141	98.2019	98.1403	98.1286	98.1356	98.1208	98.1563	97.9304	98.0018	98.2517	98.0521	98.0883	98.1942	97.9347	98.0578	98.0176	98.0596	98.1106	97.9866	98.1846	98.1335	98.2218	97.851	97.9921	98.0898	98.0668	98.0895	98.2075	97.942	97.9777	97.8933	98.1949	98.1687	97.9745	98.1516	98.1591	98.1783	98.0835	98.0511	98.2236	98.0425	98.2445	98.135	98.1725	98.0637	97.9523	97.9944
63	Strain_#28	B_breve_GCA_901212525.1_NZ_Bifidobacterium_breve_MC1_genomic.fasta	97.9718	98.0503	97.9913	98.1294	98.0262	97.9967	98.0426	97.9975	97.9961	98.1246	97.9233	98.1303	98.1788	97.9256	98.0428	98.0483	97.9823	98.0589	98.0641	98.158	98.1787	98.1901	98.142	98.079	97.9529	97.9827	98.0378	98.1899	98.0144	97.9301	97.8811	98.1588	98.0671	97.9479	98.1106	98.1093	98.0066	98.1085	97.93	98.2024	97.9458	98.0129	98.0786	97.8949	98.0094	97.7268	97.9749
64	Strain_#66	SRR9879745_Prokaryote_Bifidobacterium_breve_species.fasta	97.981	98.145	98.0243	98.1328	98.1014	98.1451	97.9801	97.952	97.9512	98.0963	97.9236	97.9574	97.9566	97.8951	97.974	97.9643	98.0888	97.8428	97.9699	98.1221	98.0103	98.0114	98.0052	97.8843	98.0614	97.9701	98.016	98.1112	97.8913	97.9901	98.0137	97.9536	98.0701	97.8583	97.9435	98.0297	98.1032	98.0446	98.0392	98.1257	98.133	98.0896	97.9503	97.9588	98.03	97.7521	98.1196
65	Strain_#23	B_breve_GCA_003370295.1_ASM337029v1_genomic.fasta	97.9915	98.0734	98.0702	98.0747	98.0461	98.0614	98.0463	97.9821	97.847	98.0887	97.9411	98.0589	98.097	97.9834	98.117	97.8414	97.9784	98.1062	97.9686	98.1268	97.9892	98.0352	98.0393	97.9073	98.0117	98.0292	98.0419	98.0211	97.9367	97.9972	97.8993	98.0968	98.1089	97.9829	98.1263	98.0999	98.0622	97.9999	98.0706	98.1765	98.0063	98.1656	97.9762	98.0501	98.012	98.0478	97.905
66	Strain_#30	B_breve_GCA_902167895.1_Bifidobacterium_breve_JG_Bg463_genomic.fasta	97.8788	98.0636	97.9487	98.0062	97.9056	97.821	98.0562	97.8678	97.7968	97.9074	98.0158	97.8091	97.7958	97.7656	97.8205	97.9295	98.0388	97.8606	97.7212	97.9062	97.8602	97.8269	97.729	97.905	97.9379	97.9473	98.0524	97.914	98.052	97.9329	97.7831	97.8955	97.9518	97.964	97.9969	97.8924	98.0027	97.9311	98.0403	98.0756	97.9925	97.9778	97.9851	98.0158	97.9417	97.9553	98.0509
67	Strain_#25	B_breve_GCA_015670155.1_ASM1567015v1_genomic.fasta	98.0743	98.1588	98.0569	98.022	98.1627	98.1988	98.0968	98.0658	97.9675	98.1343	98.1218	98.0844	98.1042	98.0898	98.0983	98.0571	98.0081	98.1045	97.9711	98.0607	98.0484	98.1096	97.9202	97.9525	98.0747	97.9913	98.1933	98.0554	98.0488	98.0246	97.843	98.083	98.1252	97.8908	98.1584	98.1345	98.082	98.1466	97.9726	98.1873	98.0912	98.1909	98.1091	97.9977	98.1338	97.9954	97.9948
[truncated: 28 more columns]

## Sheet: Catenulatum
Supplementary_Excel_File_1: ANI comparison for the selection of model strains for In silico analysis, named also RefBif-IS, through resulting AxP index .
		HCL_Order	1	2	3	4	5	6	7	8	9	10	11	12	13	14	15	16	17	18	19
			Strain_#1	Strain_#3	Strain_#9	Strain_#16	Strain_#2	Strain_#13	Strain_#15	Strain_#5	Strain_#11	Strain_#4	Strain_#8	Strain_#19	Strain_#10	Strain_#18	Strain_#14	Strain_#7	Strain_#6	Strain_#17	Strain_#12			Strain Name or GCA accession (When available)	Input_Order	HCL_Order	Cluster	Input_Order	Average ANI	Prevalence	AxP index
1	Strain_#1	Bifi_catenulatum_APCKJ1.fasta	100	98.3633	97.9423	97.9083	96.1751	96.2169	96.0989	95.8636	96.0283	96.2121	96.0768	96.2061	96.1461	96.1952	96.1063	96.2563	95.2009	95.7695	94.4129			SRR9330638_Reconstructed	Strain_#17	18	3	17	95.4618	0.0432692	413.056
2	Strain_#3	Bifi_catenulatum_JCM_15439.fasta	98.3633	100	97.8731	98.1701	96.3162	96.2233	96.1645	95.8939	96.1026	96.2336	96.1759	96.2092	96.1524	96.2055	96.1207	96.5656	95.155	95.6992	94.3472			GCA_001025195.1	Strain_#2	5	2	2	97.4329	0.0300481	292.767
3	Strain_#9	GCA_018367525.1_ASM1836752v1_genomic.fasta	97.9423	97.8731	100	97.5811	95.7137	95.7494	95.4973	95.6205	95.6374	95.7197	95.6597	95.7425	95.7589	95.7957	95.7698	95.9457	95.1128	95.6131	94.2642			GCA_000800455.1	Strain_#6	17	3	6	95.1832	0.0294471	280.287
4	Strain_#16	SRR7411283_Prokaryote_Bifidobacterium_catenulatum_species.fasta	97.9083	98.1701	97.5811	100	96.2936	96.389	96.2625	96.0188	96.2498	96.3215	96.3523	96.4499	96.386	96.3678	96.4452	96.4721	95.1313	95.5804	94.538			SRR9670866_Reconstructed	Strain_#18	14	2	18	97.4357	0.0240385	234.221
5	Strain_#2	Bifi_catenulatum_JCM_1194.fasta	96.1751	96.3162	95.7137	96.2936	100	98.6908	98.6777	98.6056	98.5728	98.3584	98.5206	98.4003	98.5035	98.4812	98.4374	97.9937	94.71	94.8598	93.9143			GCA_018367525.1	Strain_#9	3	1	9	96.1577	0.0126202	121.353
6	Strain_#13	GCA_905207145.1_ERR260204-mag-bin.19_genomic.fasta	96.2169	96.2233	95.7494	96.389	98.6908	100	98.83	98.6188	98.5302	98.3972	98.4872	98.5241	98.6429	98.6072	98.4862	98.0778	94.8177	95.1443	94.1724			SRR4305472_Reconstructed	Strain_#14	15	2	14	97.4098	0.0078125	76.1014
7	Strain_#15	SRR7280800_Prokaryote_Bifidobacterium_catenulatum_species.fasta	96.0989	96.1645	95.4973	96.2625	98.6777	98.83	100	98.5204	98.4322	98.3854	98.4774	98.3967	98.4746	98.4719	98.466	98.0486	94.6665	95.0257	93.9879			GCA_009160765.1	Strain_#8	11	2	8	97.453	0.00721154	70.2786
8	Strain_#5	ERR526045_Prokaryote_Bifidobacterium_catenulatum_species.fasta	95.8636	95.8939	95.6205	96.0188	98.6056	98.6188	98.5204	100	98.5669	98.2275	98.323	98.1332	98.2468	98.4369	98.311	97.8883	94.3834	94.7063	93.7768			GCA_018374575.1	Strain_#10	13	2	10	97.4157	0.00600962	58.5431
9	Strain_#11	GCA_018380495.1_ASM1838049v1_genomic.fasta	96.0283	96.1026	95.6374	96.2498	98.5728	98.5302	98.4322	98.5669	100	98.2209	98.3558	98.3693	98.5242	98.5164	98.3838	97.9216	94.6339	94.9652	93.9983			GCA_001042615.1	Strain_#3	2	1	3	96.5248	0.00600962	58.0077
10	Strain_#4	ERR525997_Prokaryote_Bifidobacterium_catenulatum_species.fasta	96.2121	96.2336	95.7197	96.3215	98.3584	98.3972	98.3854	98.2275	98.2209	100	98.4315	98.3959	98.3597	98.274	98.4184	98.1401	94.6794	94.9808	94.0357			ERR526045_Reconstructed	Strain_#5	8	2	5	97.2706	0.00540865	52.6103
11	Strain_#8	GCA_009160765.1_ASM916076v1_genomic.fasta	96.0768	96.1759	95.6597	96.3523	98.5206	98.4872	98.4774	98.323	98.3558	98.4315	100	98.6921	98.618	98.6067	98.5753	98.237	94.7947	95.0875	94.1349			GCA_002075855.1	Strain_#7	16	2	7	97.2452	0.00540865	52.5966
12	Strain_#19	SRR9670900_Prokaryote_Bifidobacterium_catenulatum_species.fasta	96.2061	96.2092	95.7425	96.4499	98.4003	98.5241	98.3967	98.1332	98.3693	98.3959	98.6921	100	98.4442	98.5712	98.4937	97.9417	94.6908	94.9587	94.0451			GCA_009684555.1	Strain_#1	1	1	1	96.4831	0.00360577	34.7896
13	Strain_#10	GCA_018374575.1_ASM1837457v1_genomic.fasta	96.1461	96.1524	95.7589	96.386	98.5035	98.6429	98.4746	98.2468	98.5242	98.3597	98.618	98.4442	100	98.5662	98.5352	98.149	94.5563	94.9207	93.914			SRR7280800_Reconstructed	Strain_#15	7	2	15	97.415	0.00300481	29.2713
14	Strain_#18	SRR9670866_Prokaryote_Bifidobacterium_catenulatum_species.fasta	96.1952	96.2055	95.7957	96.3678	98.4812	98.6072	98.4719	98.4369	98.5164	98.274	98.6067	98.5712	98.5662	100	98.5451	98.08	94.6918	94.8717	93.9946			SRR7411283_Reconstructed	Strain_#16	4	1	16	96.5746	0.00300481	29.0188
15	Strain_#14	SRR4305472_Prokaryote_Bifidobacterium_catenulatum_species.fasta	96.1063	96.1207	95.7698	96.4452	98.4374	98.4862	98.466	98.311	98.3838	98.4184	98.5753	98.4937	98.5352	98.5451	100	98.0521	94.7519	95.009	93.8781			GCA_018380495.1	Strain_#11	9	2	11	97.3689	0.00240385	23.406
16	Strain_#7	GCA_002075855.1_Bbif1899B_genomic.fasta	96.2563	96.5656	95.9457	96.4721	97.9937	98.0778	98.0486	97.8883	97.9216	98.1401	98.237	97.9417	98.149	98.08	98.0521	100	94.7738	95.0791	94.0367			SRR9670900_Reconstructed	Strain_#19	12	2	19	97.4034	0.00180288	17.5607
17	Strain_#6	GCA_000800455.1_ASM80045v1_genomic.fasta	95.2009	95.155	95.1128	95.1313	94.71	94.8177	94.6665	94.3834	94.6339	94.6794	94.7947	94.6908	94.5563	94.6918	94.7519	94.7738	100	96.9659	94.7646			GCA_901212515.1	Strain_#12	19	3	12	94.4607	0.00180288	17.0302
18	Strain_#17	SRR9330638_Prokaryote_Bifidobacterium_catenulatum_species.fasta	95.7695	95.6992	95.6131	95.5804	94.8598	95.1443	95.0257	94.7063	94.9652	94.9808	95.0875	94.9587	94.9207	94.8717	95.009	95.0791	96.9659	100	94.5372			GCA_905207145.1	Strain_#13	6	2	13	97.5056	0.00120192	11.7194
19	Strain_#12	GCA_901212515.1_NZ_Bifidobacterium_catenulatum_MC1_genomic.fasta	94.4129	94.3472	94.2642	94.538	93.9143	94.1724	93.9879	93.7768	93.9983	94.0357	94.1349	94.0451	93.914	93.9946	93.8781	94.0367	94.7646	94.5372	100			ERR525997_Reconstructed	Strain_#4	10	2	4	97.3575	0.00120192	11.7016

## Sheet: Dentium
Supplementary_Excel_File_1: ANI comparison for the selection of model strains for In silico analysis, named also RefBif-IS, through resulting AxP index .
		HCL_Order	1	2	3	4	5	6	7	8	9	10	11	12	13	14	15	16	17	18	19	20	21
			Strain_#1	Strain_#18	Strain_#2	Strain_#13	Strain_#21	Strain_#7	Strain_#12	Strain_#16	Strain_#15	Strain_#4	Strain_#9	Strain_#3	Strain_#11	Strain_#14	Strain_#6	Strain_#10	Strain_#19	Strain_#17	Strain_#5	Strain_#20	Strain_#8		Strain Name or GCA accession (When available)	Input_Order	HCL_Order	Cluster	Input_Order	Average ANI	Prevalence	AxP index
1	Strain_#1	74T1_multifasta.fasta	100	99.1997	99.0529	99.1687	99.1128	99.0267	98.9923	98.9055	98.6935	98.5087	98.2552	98.8383	98.7166	98.5312	98.5293	98.5515	98.5376	98.7418	98.5387	98.2952	98.5856		GCA_000146775.1	Strain_#11	13	4	11	98.8693	0.0180288	178.25
2	Strain_#18	SRR9330527_Prokaryote_Bifidobacterium_dentium_species.fasta	99.1997	100	98.8553	98.9589	98.9478	98.9021	98.8172	98.7661	98.5409	98.5476	98.1203	98.6634	98.595	98.5626	98.5419	98.463	98.4679	98.7452	98.5719	98.3143	98.5575		841B	Strain_#6	15	4	6	98.8437	0.016226	160.383
3	Strain_#2	181B_multifasta.fasta	99.0529	98.8553	100	99.6576	99.6005	98.9731	98.9501	98.8936	99.022	98.4142	98.3318	98.7856	98.6122	98.5515	98.4824	98.6746	98.6063	98.5379	98.7929	98.5804	98.5207		831B	Strain_#5	19	4	5	98.8669	0.00841346	83.1813
4	Strain_#13	GCA_009160675.1_ASM916067v1_genomic.fasta	99.1687	98.9589	99.6576	100	99.8238	99.0312	99.0083	98.9461	98.8132	98.4679	98.1869	98.8074	98.6283	98.5853	98.5605	98.5658	98.669	98.6221	98.6839	98.5401	98.5546		181B	Strain_#2	3	2	2	98.8522	0.00600962	59.4064
5	Strain_#21	SRR9879836_Prokaryote_Bifidobacterium_dentium_species.fasta	99.1128	98.9478	99.6005	99.8238	100	99.033	98.9827	98.9022	98.7503	98.3344	98.2433	98.708	98.5016	98.4636	98.5034	98.5606	98.4783	98.5342	98.5508	98.4059	98.4662		GCA_009160675.1	Strain_#13	4	2	13	98.8705	0.00420673	41.5921
6	Strain_#7	898B_multifasta.fasta	99.0267	98.9021	98.9731	99.0312	99.033	100	99.1311	98.9545	98.7491	98.4562	98.1743	98.7571	98.6904	98.6638	98.6589	98.6764	98.6869	98.6126	98.7614	98.5023	98.4964		SRR9879806_Reconstructed	Strain_#20	20	4	20	98.6918	0.00420673	41.517
7	Strain_#12	GCA_001686085.1_ASM168608v1_genomic.fasta	98.9923	98.8172	98.9501	99.0083	98.9827	99.1311	100	98.9097	98.6967	98.4897	98.1903	98.7693	98.7175	98.651	98.6085	98.5638	98.6031	98.6097	98.7182	98.4973	98.5867		ERR3277364_Reconstructed	Strain_#10	16	4	10	98.8742	0.00360577	35.6518
8	Strain_#16	SRR7351780_Prokaryote_Bifidobacterium_dentium_species.fasta	98.9055	98.7661	98.8936	98.9461	98.9022	98.9545	98.9097	100	98.6747	98.4443	98.2851	98.7065	98.5942	98.729	98.6188	98.6206	98.6194	98.5823	98.78	98.5269	98.6465		SRR9879750_Reconstructed	Strain_#19	17	4	19	98.8448	0.00300481	29.701
9	Strain_#15	GCA_018370405.1_ASM1837040v1_genomic.fasta	98.6935	98.5409	99.022	98.8132	98.7503	98.7491	98.6967	98.6747	100	98.2055	98.2569	98.8664	98.6838	98.7696	98.6677	98.7162	98.632	98.7275	98.7184	98.5308	98.5732		GCA_001686085.1	Strain_#12	7	2	12	98.7854	0.00300481	29.6831
10	Strain_#4	793B_multifasta.fasta	98.5087	98.5476	98.4142	98.4679	98.3344	98.4562	98.4897	98.4443	98.2055	100	98.2495	98.363	98.3803	98.279	98.2805	98.2134	98.2385	98.355	98.3348	98.0844	98.202		SRR7351780_Reconstructed	Strain_#16	8	2	16	98.7669	0.00300481	29.6776
11	Strain_#9	ERR525997_Prokaryote_Bifidobacterium_dentium_species.fasta	98.2552	98.1203	98.3318	98.1869	98.2433	98.1743	98.1903	98.2851	98.2569	98.2495	100	98.2879	98.3956	98.0926	98.0252	98.1136	98.118	98.2276	98.2378	98.0416	98.3585		898B	Strain_#7	6	2	7	98.8065	0.00240385	23.7516
12	Strain_#3	679B_multifasta.fasta	98.8383	98.6634	98.7856	98.8074	98.708	98.7571	98.7693	98.7065	98.8664	98.363	98.2879	100	99.5735	99.0385	98.927	98.9433	98.9725	99.1315	98.9569	98.6771	98.7859		SRR9879836_Reconstructed	Strain_#21	5	2	21	98.8049	0.00240385	23.7512
13	Strain_#11	GCA_000146775.1_ASM14677v1_genomic.fasta	98.7166	98.595	98.6122	98.6283	98.5016	98.6904	98.7175	98.5942	98.6838	98.3803	98.3956	99.5735	100	99.1737	99.0491	99.08	99.0342	99.2144	98.9831	98.7894	98.8428		GCA_018370405.1	Strain_#15	9	2	15	98.728	0.00240385	23.7327
14	Strain_#14	GCA_015555105.1_ASM1555510v1_genomic.fasta	98.5312	98.5626	98.5515	98.5853	98.4636	98.6638	98.651	98.729	98.7696	98.279	98.0926	99.0385	99.1737	100	99.1394	99.0256	98.8806	99.0765	99.0015	98.816	98.7822		GCA_015555105.1	Strain_#14	14	4	14	98.8006	0.00300481	29.6877
15	Strain_#6	841B_multifasta.fasta	98.5293	98.5419	98.4824	98.5605	98.5034	98.6589	98.6085	98.6188	98.6677	98.2805	98.0252	98.927	99.0491	99.1394	100	99.701	99.6019	99.3443	98.9704	98.7366	98.7704		ERR525997_Reconstructed	Strain_#9	11	3	9	98.2949	0.00240385	23.6286
16	Strain_#10	ERR3277364_Prokaryote_Bifidobacterium_dentium_species.fasta	98.5515	98.463	98.6746	98.5658	98.5606	98.6764	98.5638	98.6206	98.7162	98.2134	98.1136	98.9433	99.08	99.0256	99.701	100	99.6749	99.4037	99.0496	98.998	98.7636		679B	Strain_#3	12	4	3	98.8838	0.00180288	17.8276
17	Strain_#19	SRR9879750_Prokaryote_Bifidobacterium_dentium_species.fasta	98.5376	98.4679	98.6063	98.669	98.4783	98.6869	98.6031	98.6194	98.632	98.2385	98.118	98.9725	99.0342	98.8806	99.6019	99.6749	100	99.2573	98.9818	98.9085	98.7726		SRR7411375_Reconstructed	Strain_#17	18	4	17	98.8739	0.00180288	17.8258
18	Strain_#17	SRR7411375_Prokaryote_Bifidobacterium_dentium_species.fasta	98.7418	98.7452	98.5379	98.6221	98.5342	98.6126	98.6097	98.5823	98.7275	98.355	98.2276	99.1315	99.2144	99.0765	99.3443	99.4037	99.2573	100	98.9584	98.751	98.9196		SRR9330527_Reconstructed	Strain_#18	2	2	18	98.7209	0.00180288	17.7982
19	Strain_#5	831B_multifasta.fasta	98.5387	98.5719	98.7929	98.6839	98.5508	98.7614	98.7182	98.78	98.7184	98.3348	98.2378	98.9569	98.9831	99.0015	98.9704	99.0496	98.9818	98.9584	100	99.7976	98.8164		793B	Strain_#4	10	3	4	98.4214	0.00180288	17.7442
20	Strain_#20	SRR9879806_Prokaryote_Bifidobacterium_dentium_species.fasta	98.2952	98.3143	98.5804	98.5401	98.4059	98.5023	98.4973	98.5269	98.5308	98.0844	98.0416	98.6771	98.7894	98.816	98.7366	98.998	98.9085	98.751	99.7976	100	98.7337		74T1	Strain_#1	1	2	1	98.7991	0.00120192	11.8749
21	Strain_#8	Bifi_dentium_N8.fasta	98.5856	98.5575	98.5207	98.5546	98.4662	98.4964	98.5867	98.6465	98.5732	98.202	98.3585	98.7859	98.8428	98.7822	98.7704	98.7636	98.7726	98.9196	98.8164	98.7337	100		GCA_017743195.1	Strain_#8	21	4	8	98.7017	0.00120192	11.8632

## Sheet: Longum
Supplementary_Excel_File_1: ANI comparison for the selection of model strains for In silico analysis, named also RefBif-IS, through resulting AxP index .
		HCL_Order	1	2	3	4	5	6	7	8	9	10	11	12	13	14	15	16	17	18	19	20	21	22	23	24	25	26	27	28	29	30	31	32	33	34	35	36	37	38	39	40	41	42	43	44	45	46	47
			Strain_#1	Strain_#26	Strain_#11	Strain_#39	Strain_#120	Strain_#125	Strain_#2	Strain_#163	Strain_#36	Strain_#173	Strain_#42	Strain_#63	Strain_#119	Strain_#178	Strain_#17	Strain_#60	Strain_#80	Strain_#101	Strain_#4	Strain_#107	Strain_#14	Strain_#111	Strain_#54	Strain_#108	Strain_#8	Strain_#65	Strain_#106	Strain_#64	Strain_#88	Strain_#19	Strain_#55	Strain_#16	Strain_#61	Strain_#59	Strain_#29	Strain_#30	Strain_#162	Strain_#9	Strain_#12	Strain_#35	Strain_#97	Strain_#86	Strain_#87	Strain_#5	Strain_#62	Strain_#175	Strain_#15
1	Strain_#1	209B_multifasta.fasta	100	98.7331	97.6428	97.8354	97.8987	97.8746	96.5793	96.4132	96.671	96.523	96.3282	96.5473	96.5689	96.4648	96.6214	96.4671	96.641	96.7142	96.549	96.5261	96.6807	96.4157	96.4192	96.4397	96.255	96.5485	96.405	96.4559	96.4353	96.2907	96.329	96.3169	96.5671	96.4066	96.5969	96.5659	96.3082	96.3709	96.4832	96.5097	96.3859	96.2537	96.5374	96.42	96.4563	96.7001	96.4329
2	Strain_#26	B_longum_GCA_000421385.1_ASM42138v1_genomic.fasta	98.7331	100	97.7441	97.9637	98.1184	97.9385	96.3949	96.3215	96.4546	96.2623	96.0561	96.4761	96.5366	96.248	96.5803	96.4257	96.5505	96.4887	96.4485	96.3748	96.4719	96.3705	96.3791	96.2917	96.1624	96.3541	96.224	96.2599	96.4095	96.2775	96.2529	96.0672	96.1955	96.2345	96.3571	96.299	96.2358	96.1535	96.2283	96.3835	96.1871	96.1776	96.3836	96.1882	96.2126	96.2816	96.3834
3	Strain_#11	Bifi_longum_BXY01.fasta	97.6428	97.7441	100	98.0601	98.2272	97.944	96.5053	96.2529	96.5349	96.4114	96.277	96.562	96.5021	96.4174	96.6356	96.5388	96.5161	96.4875	96.5315	96.4096	96.4042	96.5012	96.402	96.1241	96.3332	96.2633	96.2907	96.3001	96.1551	96.2959	96.2711	96.1374	96.3476	96.379	96.336	96.4233	96.2244	96.3984	96.3388	96.3183	96.192	96.0847	96.312	96.3463	96.4604	96.4432	96.5464
4	Strain_#39	B_longum_GCA_001870705.1_ASM187070v1_genomic.fasta	97.8354	97.9637	98.0601	100	98.8085	98.4701	96.1617	96.0589	96.4559	96.2806	95.9043	96.234	96.4421	96.1702	96.3996	96.3357	96.3017	96.4362	96.2913	96.3256	96.3102	96.291	96.3208	96.0632	95.9892	96.1658	96.2352	96.1637	96.0825	96.2189	96.104	95.9979	96.0997	96.1902	96.1646	96.1888	95.901	96.1427	96.2376	96.1514	96.2017	95.9643	96.1746	96.0779	96.1194	96.3074	96.1447
5	Strain_#120	B_longum_GCA_901873505.1_Bifidobacterium_longum_BgEED06_genomic.fasta	97.8987	98.1184	98.2272	98.8085	100	98.5051	96.3	95.9569	96.3287	96.1963	95.9336	96.1378	96.3399	95.9262	96.3079	96.251	96.3384	96.3758	96.1379	96.2159	96.1927	96.2606	96.0699	95.9226	96.0201	96.238	96.1102	96.2216	96.0531	96.0133	96.0406	95.8867	96.1001	96.062	96.1027	96.1431	96.0159	96.0777	96.1482	96.1696	96.2734	96.0271	96.2685	96.0509	96.0609	96.2169	96.0865
6	Strain_#125	B_longum_GCA_902167615.1_B.longum_ssp_infantis_3_mod_mod2_genomic.fasta	97.8746	97.9385	97.944	98.4701	98.5051	100	96.2802	95.9578	96.3035	96.3363	95.942	96.2355	96.3508	95.9678	96.2411	96.2058	96.2067	96.3069	96.2222	96.2066	96.1902	96.0583	96.2216	95.8935	96.0131	96.1021	96.2448	96.0375	96.1716	95.9774	96.0943	95.9898	96.1235	96.1475	96.1235	96.21	96.1245	96.1942	96.1195	96.1084	96.1859	96.0308	96.2975	96.0732	96.0874	96.3571	96.1123
7	Strain_#2	458B_multifasta.fasta	96.5793	96.3949	96.5053	96.1617	96.3	96.2802	100	98.775	98.5483	98.6964	98.771	98.6348	98.6559	98.5233	98.492	98.5792	98.6777	98.65	98.6955	98.7142	98.6383	98.5944	98.4117	98.4076	98.8001	98.6738	98.5894	98.5526	98.5463	98.4734	98.6665	98.6502	98.6267	98.6668	98.5315	98.5858	98.7449	98.533	98.5199	98.6103	98.4584	98.2662	98.5979	98.7107	98.6056	98.6693	98.7413
8	Strain_#163	SRR4408064_contigs_species_Prokaryote_Bifidobacterium_longum_species.fasta	96.4132	96.3215	96.2529	96.0589	95.9569	95.9578	98.775	100	98.7701	98.657	98.7237	98.5258	98.6925	98.68	98.5815	98.7231	98.8434	98.6988	98.6391	98.6663	98.6805	98.7066	98.4942	98.4887	98.7566	98.8432	98.7151	98.6433	98.6935	98.5606	98.61	98.6782	98.7367	98.725	98.7422	98.7711	98.8194	98.5694	98.5001	98.5029	98.5338	98.3992	98.6446	98.6686	98.6804	98.7128	98.7829
9	Strain_#36	B_longum_GCA_001686185.1_ASM168618v1_genomic.fasta	96.671	96.4546	96.5349	96.4559	96.3287	96.3035	98.5483	98.7701	100	98.8515	98.8036	98.7171	98.6529	98.6064	98.5404	98.5775	98.7666	98.6907	98.7055	98.5587	98.6373	98.817	98.5113	98.4845	98.6424	98.6787	98.5196	98.7231	98.6431	98.5295	98.6816	98.6806	98.8213	98.7259	98.456	98.5669	98.6369	98.4604	98.7332	98.6253	98.6163	98.2924	98.6644	98.6216	98.5584	98.7135	98.6475
10	Strain_#173	SRR7351906_contigs_species_Prokaryote_Bifidobacterium_longum_species.fasta	96.523	96.2623	96.4114	96.2806	96.1963	96.3363	98.6964	98.657	98.8515	100	98.898	98.7575	98.7759	98.6305	98.5897	98.7489	98.6779	98.7846	98.5698	98.5707	98.6915	98.638	98.665	98.363	98.6702	98.663	98.5551	98.6005	98.6521	98.4427	98.7018	98.7114	98.8637	98.6977	98.6656	98.6522	98.8157	98.4875	98.654	98.6666	98.6433	98.4659	98.8088	98.6247	98.6898	98.7166	98.5024
11	Strain_#42	B_longum_GCA_002331305.1_ASM233130v1_genomic.fasta	96.3282	96.0561	96.277	95.9043	95.9336	95.942	98.771	98.7237	98.8036	98.898	100	98.9729	98.7849	98.7908	98.8925	98.8372	98.8392	98.7947	98.9076	98.7131	98.9663	98.8235	98.6336	98.5455	98.8842	98.8337	98.7081	98.8305	98.7314	98.777	98.7756	98.815	98.6427	98.9064	98.6991	98.8293	98.8884	98.7586	98.6997	98.8341	98.6993	98.3986	98.4874	98.8644	98.8796	98.8931	98.9657
12	Strain_#63	B_longum_GCA_003475835.1_ASM347583v1_genomic.fasta	96.5473	96.4761	96.562	96.234	96.1378	96.2355	98.6348	98.5258	98.7171	98.7575	98.9729	100	98.6794	98.6673	98.7449	98.8112	98.692	98.716	98.8028	98.7408	98.7191	98.7961	98.67	98.4432	98.6311	98.7851	98.6252	98.7159	98.7091	98.5322	98.6489	98.7196	98.7747	98.9198	98.7667	98.5212	98.7072	98.5597	98.6245	98.6435	98.5206	98.4901	98.8029	98.7385	98.8496	98.8082	98.6425
13	Strain_#119	B_longum_GCA_900157195.1_Bifido_02_v1_genomic.fasta	96.5689	96.5366	96.5021	96.4421	96.3399	96.3508	98.6559	98.6925	98.6529	98.7759	98.7849	98.6794	100	98.9223	98.6288	98.6254	98.5222	98.5611	98.5218	98.6161	98.5211	98.6882	98.7048	98.4781	98.6112	98.7429	98.6468	98.696	98.7017	98.5584	98.7367	98.5562	98.7183	98.6904	98.5876	98.6726	98.729	98.3616	98.5481	98.6054	98.6411	98.2524	98.6486	98.4822	98.5854	98.6733	98.5107
14	Strain_#178	SRR7352051_Prokaryote_Bifidobacterium_longum_species.fasta	96.4648	96.248	96.4174	96.1702	95.9262	95.9678	98.5233	98.68	98.6064	98.6305	98.7908	98.6673	98.9223	100	98.5124	98.5891	98.5705	98.5966	98.5612	98.7568	98.5054	98.6404	98.5795	98.2951	98.7069	98.6226	98.5902	98.7572	98.5825	98.5586	98.6655	98.6276	98.7908	98.696	98.5932	98.6145	98.6943	98.4885	98.6173	98.6143	98.621	98.31	98.6456	98.5974	98.7116	98.6609	98.5139
15	Strain_#17	Bifi_longum_JCM_11660.fasta	96.6214	96.5803	96.6356	96.3996	96.3079	96.2411	98.492	98.5815	98.5404	98.5897	98.8925	98.7449	98.6288	98.5124	100	98.7408	98.7407	98.6343	98.5821	98.6433	98.6649	98.8347	98.585	98.4816	98.5745	98.5625	98.5132	98.6325	98.5212	98.4583	98.5002	98.6059	98.625	98.7133	98.4798	98.5899	98.5675	98.6035	98.4036	98.5464	98.291	98.4172	98.788	98.6932	98.7734	98.6445	98.4706
16	Strain_#60	B_longum_GCA_003468265.1_ASM346826v1_genomic.fasta	96.4671	96.4257	96.5388	96.3357	96.251	96.2058	98.5792	98.7231	98.5775	98.7489	98.8372	98.8112	98.6254	98.5891	98.7408	100	98.7995	98.7795	98.7461	98.5891	98.6841	98.6955	98.4129	98.8905	98.6454	98.6938	98.6744	98.796	98.5842	98.6209	98.7055	98.7925	98.781	98.9243	98.7893	98.7026	98.8922	98.5574	98.7397	98.8143	98.6644	98.4452	98.7182	98.6969	98.7622	98.6807	98.6874
17	Strain_#80	B_longum_GCA_004334255.1_ASM433425v1_genomic.fasta	96.641	96.5505	96.5161	96.3017	96.3384	96.2067	98.6777	98.8434	98.7666	98.6779	98.8392	98.692	98.5222	98.5705	98.7407	98.7995	100	98.8354	98.752	98.7557	98.8436	98.8232	98.5466	98.5269	98.6592	98.6164	98.5319	98.7279	98.6684	98.5935	98.6108	98.6694	98.6071	98.7563	98.6102	98.5353	98.7087	98.5379	98.605	98.7712	98.5793	98.3822	98.6719	98.6351	98.6103	98.6271	98.5555
18	Strain_#101	B_longum_GCA_015667025.1_ASM1566702v1_genomic.fasta	96.7142	96.4887	96.4875	96.4362	96.3758	96.3069	98.65	98.6988	98.6907	98.7846	98.7947	98.716	98.5611	98.5966	98.6343	98.7795	98.8354	100	98.7444	98.7652	98.6439	98.7653	98.5695	98.6044	98.6854	98.6194	98.4518	98.7404	98.5798	98.4798	98.5303	98.5007	98.5817	98.7481	98.5568	98.5381	98.5815	98.4927	98.7094	98.7303	98.523	98.2845	98.5568	98.5902	98.5976	98.589	98.5207
19	Strain_#4	Bifi_longum_51A.fasta	96.549	96.4485	96.5315	96.2913	96.1379	96.2222	98.6955	98.6391	98.7055	98.5698	98.9076	98.8028	98.5218	98.5612	98.5821	98.7461	98.752	98.7444	100	98.8523	98.7749	98.7045	98.521	98.4764	98.7863	98.7435	98.6981	98.8968	98.7653	98.701	98.7203	98.8396	98.6587	98.8657	98.658	98.7322	98.7637	98.6965	98.6431	98.59	98.7199	98.3482	98.6962	98.7326	98.7763	98.8573	98.7704
20	Strain_#107	B_longum_GCA_016648895.1_ASM1664889v1_genomic.fasta	96.5261	96.3748	96.4096	96.3256	96.2159	96.2066	98.7142	98.6663	98.5587	98.5707	98.7131	98.7408	98.6161	98.7568	98.6433	98.5891	98.7557	98.7652	98.8523	100	98.6704	98.8379	98.8383	98.5865	98.8219	98.6871	98.6007	98.8347	98.7111	98.5672	98.669	98.6544	98.653	98.7499	98.682	98.7299	98.8404	98.6434	98.6796	98.5865	98.6608	98.534	98.8046	98.7123	98.7573	98.8188	98.8904
21	Strain_#14	Bifi_longum_JCM_7050.fasta	96.6807	96.4719	96.4042	96.3102	96.1927	96.1902	98.6383	98.6805	98.6373	98.6915	98.9663	98.7191	98.5211	98.5054	98.6649	98.6841	98.8436	98.6439	98.7749	98.6704	100	98.9664	98.6041	98.4766	98.7016	98.6614	98.5878	98.6269	98.6234	98.7302	98.7767	98.7535	98.8191	98.8061	98.5657	98.6533	98.7374	98.5743	98.6152	98.551	98.4086	98.4879	98.7977	98.7987	98.8392	98.7887	98.7927
22	Strain_#111	B_longum_GCA_017312565.1_ASM1731256v1_genomic.fasta	96.4157	96.3705	96.5012	96.291	96.2606	96.0583	98.5944	98.7066	98.817	98.638	98.8235	98.7961	98.6882	98.6404	98.8347	98.6955	98.8232	98.7653	98.7045	98.8379	98.9664	100	98.6296	98.5377	98.7415	98.7193	98.7641	98.8264	98.6772	98.6617	98.6856	98.7801	98.7725	98.7948	98.6239	98.7375	98.8113	98.6989	98.6398	98.7374	98.6909	98.591	98.9194	98.8695	98.8374	98.8261	98.811
23	Strain_#54	B_longum_GCA_002861445.1_ASM286144v1_genomic.fasta	96.4192	96.3791	96.402	96.3208	96.0699	96.2216	98.4117	98.4942	98.5113	98.665	98.6336	98.67	98.7048	98.5795	98.585	98.4129	98.5466	98.5695	98.521	98.8383	98.6041	98.6296	100	98.5052	98.5398	98.619	98.514	98.6494	98.5193	98.5376	98.6074	98.5361	98.6154	98.712	98.4394	98.4283	98.8155	98.4861	98.5449	98.3533	98.4015	98.4726	98.7302	98.6126	98.4434	98.6893	98.4808
24	Strain_#108	B_longum_GCA_016648975.1_ASM1664897v1_genomic.fasta	96.4397	96.2917	96.1241	96.0632	95.9226	95.8935	98.4076	98.4887	98.4845	98.363	98.5455	98.4432	98.4781	98.2951	98.4816	98.8905	98.5269	98.6044	98.4764	98.5865	98.4766	98.5377	98.5052	100	98.3704	98.5785	98.4424	98.6165	98.3196	98.3154	98.4978	98.5317	98.6302	98.6022	98.5715	98.4494	98.5917	98.503	98.7607	98.4059	98.3873	98.227	98.592	98.4734	98.5572	98.6077	98.4957
25	Strain_#8	Bifi_longum_BIM_B-813D.fasta	96.255	96.1624	96.3332	95.9892	96.0201	96.0131	98.8001	98.7566	98.6424	98.6702	98.8842	98.6311	98.6112	98.7069	98.5745	98.6454	98.6592	98.6854	98.7863	98.8219	98.7016	98.7415	98.5398	98.3704	100	99.0779	98.9618	98.8596	98.8418	98.7802	98.9733	98.8366	98.7877	98.9072	98.8685	98.9426	98.9517	98.7457	98.756	98.9115	98.6886	98.4492	98.7689	98.887	98.8729	98.8932	98.8991
26	Strain_#65	B_longum_GCA_003990235.1_ASM399023v1_genomic.fasta	96.5485	96.3541	96.2633	96.1658	96.238	96.1021	98.6738	98.8432	98.6787	98.663	98.8337	98.7851	98.7429	98.6226	98.5625	98.6938	98.6164	98.6194	98.7435	98.6871	98.6614	98.7193	98.619	98.5785	99.0779	100	99.0259	99.1075	98.9521	99.0223	98.994	98.9674	98.8723	98.966	98.9938	99.0209	99.012	98.7957	98.8617	98.8643	98.7737	98.499	98.8268	98.9626	98.935	98.8872	98.8475
27	Strain_#106	B_longum_GCA_016069995.1_ASM1606999v1_genomic.fasta	96.405	96.224	96.2907	96.2352	96.1102	96.2448	98.5894	98.7151	98.5196	98.5551	98.7081	98.6252	98.6468	98.5902	98.5132	98.6744	98.5319	98.4518	98.6981	98.6007	98.5878	98.7641	98.514	98.4424	98.9618	99.0259	100	98.9736	98.9478	98.9385	99.0003	98.8311	98.9154	98.8666	98.8664	98.9769	98.9254	98.7146	98.6595	98.7521	98.7453	98.4404	98.833	98.6844	98.7914	98.7411	98.7209
28	Strain_#64	B_longum_GCA_003790375.1_ASM379037v1_genomic.fasta	96.4559	96.2599	96.3001	96.1637	96.2216	96.0375	98.5526	98.6433	98.7231	98.6005	98.8305	98.7159	98.696	98.7572	98.6325	98.796	98.7279	98.7404	98.8968	98.8347	98.6269	98.8264	98.6494	98.6165	98.8596	99.1075	98.9736	100	98.9724	99.0325	98.8941	98.9058	98.8985	98.937	98.9459	98.9963	98.9429	98.8494	98.8907	98.6858	98.7442	98.4193	98.7257	98.8996	98.9737	98.9523	98.857
29	Strain_#88	B_longum_GCA_008673975.1_ASM867397v1_genomic.fasta	96.4353	96.4095	96.1551	96.0825	96.0531	96.1716	98.5463	98.6935	98.6431	98.6521	98.7314	98.7091	98.7017	98.5825	98.5212	98.5842	98.6684	98.5798	98.7653	98.7111	98.6234	98.6772	98.5193	98.3196	98.8418	98.9521	98.9478	98.9724	100	99.0155	98.8799	98.7932	98.7655	98.7899	98.7542	98.7738	98.7835	98.6364	98.7391	98.7587	98.6871	98.5303	98.8692	98.7834	98.7882	98.8509	98.7419
30	Strain_#19	Bifi_longum_KCTC_3421.fasta	96.2907	96.2775	96.2959	96.2189	96.0133	95.9774	98.4734	98.5606	98.5295	98.4427	98.777	98.5322	98.5584	98.5586	98.4583	98.6209	98.5935	98.4798	98.701	98.5672	98.7302	98.6617	98.5376	98.3154	98.7802	99.0223	98.9385	99.0325	99.0155	100	99.0283	98.7321	98.814	98.9495	99.0459	98.8559	98.8113	98.7217	98.6112	98.872	98.6868	98.4432	98.6595	98.6307	98.8194	98.7593	98.736
31	Strain_#55	B_longum_GCA_003094635.1_ASM309463v1_genomic.fasta	96.329	96.2529	96.2711	96.104	96.0406	96.0943	98.6665	98.61	98.6816	98.7018	98.7756	98.6489	98.7367	98.6655	98.5002	98.7055	98.6108	98.5303	98.7203	98.669	98.7767	98.6856	98.6074	98.4978	98.9733	98.994	99.0003	98.8941	98.8799	99.0283	100	98.9247	98.8625	98.9291	98.9168	98.948	99.014	98.7217	98.7804	98.7846	98.5987	98.4439	98.7855	98.8334	98.8354	98.9604	98.8875
32	Strain_#16	Bifi_longum_JCM_7053.fasta	96.3169	96.0672	96.1374	95.9979	95.8867	95.9898	98.6502	98.6782	98.6806	98.7114	98.815	98.7196	98.5562	98.6276	98.6059	98.7925	98.6694	98.5007	98.8396	98.6544	98.7535	98.7801	98.5361	98.5317	98.8366	98.9674	98.8311	98.9058	98.7932	98.7321	98.9247	100	99.0201	98.9362	98.7676	98.8893	98.8895	98.708	98.6639	98.6253	98.5967	98.4545	98.8012	98.9479	99.0199	98.9648	98.9231
33	Strain_#61	B_longum_GCA_003471345.1_ASM347134v1_genomic.fasta	96.5671	96.1955	96.3476	96.0997	96.1001	96.1235	98.6267	98.7367	98.8213	98.8637	98.6427	98.7747	98.7183	98.7908	98.625	98.781	98.6071	98.5817	98.6587	98.653	98.8191	98.7725	98.6154	98.6302	98.7877	98.8723	98.9154	98.8985	98.7655	98.814	98.8625	99.0201	100	98.939	98.8163	98.8803	98.8588	98.6275	98.8008	98.6435	98.718	98.3884	98.751	98.7901	98.8902	98.7999	98.6883
34	Strain_#59	B_longum_GCA_003468005.1_ASM346800v1_genomic.fasta	96.4066	96.2345	96.379	96.1902	96.062	96.1475	98.6668	98.725	98.7259	98.6977	98.9064	98.9198	98.6904	98.696	98.7133	98.9243	98.7563	98.7481	98.8657	98.7499	98.8061	98.7948	98.712	98.6022	98.9072	98.966	98.8666	98.937	98.7899	98.9495	98.9291	98.9362	98.939	100	98.8175	98.897	98.8928	98.786	98.873	98.7787	98.7083	98.461	98.7206	98.9069	99.0889	98.8785	98.9757
35	Strain_#29	B_longum_GCA_000730035.1_ASM73003v1_genomic.fasta	96.5969	96.3571	96.336	96.1646	96.1027	96.1235	98.5315	98.7422	98.456	98.6656	98.6991	98.7667	98.5876	98.5932	98.4798	98.7893	98.6102	98.5568	98.658	98.682	98.5657	98.6239	98.4394	98.5715	98.8685	98.9938	98.8664	98.9459	98.7542	99.0459	98.9168	98.7676	98.8163	98.8175	100	98.9732	98.9323	98.7297	98.7017	98.6918	98.6527	98.4044	98.737	98.7459	98.7994	98.7938	98.7395
36	Strain_#30	B_longum_GCA_000730045.1_ASM73004v1_genomic.fasta	96.5659	96.299	96.4233	96.1888	96.1431	96.21	98.5858	98.7711	98.5669	98.6522	98.8293	98.5212	98.6726	98.6145	98.5899	98.7026	98.5353	98.5381	98.7322	98.7299	98.6533	98.7375	98.4283	98.4494	98.9426	99.0209	98.9769	98.9963	98.7738	98.8559	98.948	98.8893	98.8803	98.897	98.9732	100	99.0085	98.6877	98.7386	98.7434	98.6647	98.4196	98.7466	98.8269	98.8923	98.8565	98.8301
37	Strain_#162	SRR4305488_contigs_species_Prokaryote_Bifidobacterium_longum_species.fasta	96.3082	96.2358	96.2244	95.901	96.0159	96.1245	98.7449	98.8194	98.6369	98.8157	98.8884	98.7072	98.729	98.6943	98.5675	98.8922	98.7087	98.5815	98.7637	98.8404	98.7374	98.8113	98.8155	98.5917	98.9517	99.012	98.9254	98.9429	98.7835	98.8113	99.014	98.8895	98.8588	98.8928	98.9323	99.0085	100	98.8194	98.8077	98.8106	98.7225	98.6095	98.8398	98.8718	98.946	98.9309	98.9898
38	Strain_#9	Bifi_longum_BORI.fasta	96.3709	96.1535	96.3984	96.1427	96.0777	96.1942	98.533	98.5694	98.4604	98.4875	98.7586	98.5597	98.3616	98.4885	98.6035	98.5574	98.5379	98.4927	98.6965	98.6434	98.5743	98.6989	98.4861	98.503	98.7457	98.7957	98.7146	98.8494	98.6364	98.7217	98.7217	98.708	98.6275	98.786	98.7297	98.6877	98.8194	100	98.8117	98.5881	98.5649	98.3702	98.6826	98.9622	98.8128	98.8395	98.7492
39	Strain_#12	Bifi_longum_CACC_517.fasta	96.4832	96.2283	96.3388	96.2376	96.1482	96.1195	98.5199	98.5001	98.7332	98.654	98.6997	98.6245	98.5481	98.6173	98.4036	98.7397	98.605	98.7094	98.6431	98.6796	98.6152	98.6398	98.5449	98.7607	98.756	98.8617	98.6595	98.8907	98.7391	98.6112	98.7804	98.6639	98.8008	98.873	98.7017	98.7386	98.8077	98.8117	100	98.6337	98.609	98.4042	98.6438	98.7334	98.7079	98.7613	98.6981
40	Strain_#35	B_longum_GCA_001595465.1_ASM159546v1_genomic.fasta	96.5097	96.3835	96.3183	96.1514	96.1696	96.1084	98.6103	98.5029	98.6253	98.6666	98.8341	98.6435	98.6054	98.6143	98.5464	98.8143	98.7712	98.7303	98.59	98.5865	98.551	98.7374	98.3533	98.4059	98.9115	98.8643	98.7521	98.6858	98.7587	98.872	98.7846	98.6253	98.6435	98.7787	98.6918	98.7434	98.8106	98.5881	98.6337	100	98.4728	98.3105	98.666	98.6843	98.7537	98.6761	98.582
41	Strain_#97	B_longum_GCA_015551445.1_ASM1555144v1_genomic.fasta	96.3859	96.1871	96.192	96.2017	96.2734	96.1859	98.4584	98.5338	98.6163	98.6433	98.6993	98.5206	98.6411	98.621	98.291	98.6644	98.5793	98.523	98.7199	98.6608	98.4086	98.6909	98.4015	98.3873	98.6886	98.7737	98.7453	98.7442	98.6871	98.6868	98.5987	98.5967	98.718	98.7083	98.6527	98.6647	98.7225	98.5649	98.609	98.4728	100	98.2012	98.6412	98.6865	98.8015	98.6351	98.6058
42	Strain_#86	B_longum_GCA_008673465.1_ASM867346v1_genomic.fasta	96.2537	96.1776	96.0847	95.9643	96.0271	96.0308	98.2662	98.3992	98.2924	98.4659	98.3986	98.4901	98.2524	98.31	98.4172	98.4452	98.3822	98.2845	98.3482	98.534	98.4879	98.591	98.4726	98.227	98.4492	98.499	98.4404	98.4193	98.5303	98.4432	98.4439	98.4545	98.3884	98.461	98.4044	98.4196	98.6095	98.3702	98.4042	98.3105	98.2012	100	99.7749	98.271	98.5089	98.4613	98.346
43	Strain_#87	B_longum_GCA_008673635.1_ASM867363v1_genomic.fasta	96.5374	96.3836	96.312	96.1746	96.2685	96.2975	98.5979	98.6446	98.6644	98.8088	98.4874	98.8029	98.6486	98.6456	98.788	98.7182	98.6719	98.5568	98.6962	98.8046	98.7977	98.9194	98.7302	98.592	98.7689	98.8268	98.833	98.7257	98.8692	98.6595	98.7855	98.8012	98.751	98.7206	98.737	98.7466	98.8398	98.6826	98.6438	98.666	98.6412	99.7749	100	98.7379	98.7967	98.8082	98.6565
44	Strain_#5	Bifi_longum_105-A.fasta	96.42	96.1882	96.3463	96.0779	96.0509	96.0732	98.7107	98.6686	98.6216	98.6247	98.8644	98.7385	98.4822	98.5974	98.6932	98.6969	98.6351	98.5902	98.7326	98.7123	98.7987	98.8695	98.6126	98.4734	98.887	98.9626	98.6844	98.8996	98.7834	98.6307	98.8334	98.9479	98.7901	98.9069	98.7459	98.8269	98.8718	98.9622	98.7334	98.6843	98.6865	98.271	98.7379	100	99.0487	99.0191	98.8985
45	Strain_#62	B_longum_GCA_003471915.1_ASM347191v1_genomic.fasta	96.4563	96.2126	96.4604	96.1194	96.0609	96.0874	98.6056	98.6804	98.5584	98.6898	98.8796	98.8496	98.5854	98.7116	98.7734	98.7622	98.6103	98.5976	98.7763	98.7573	98.8392	98.8374	98.4434	98.5572	98.8729	98.935	98.7914	98.9737	98.7882	98.8194	98.8354	99.0199	98.8902	99.0889	98.7994	98.8923	98.946	98.8128	98.7079	98.7537	98.8015	98.5089	98.7967	99.0487	100	98.9919	98.9638
46	Strain_#175	SRR7351932_contigs_species_Prokaryote_Bifidobacterium_longum_species.fasta	96.7001	96.2816	96.4432	96.3074	96.2169	96.3571	98.6693	98.7128	98.7135	98.7166	98.8931	98.8082	98.6733	98.6609	98.6445	98.6807	98.6271	98.589	98.8573	98.8188	98.7887	98.8261	98.6893	98.6077	98.8932	98.8872	98.7411	98.9523	98.8509	98.7593	98.9604	98.9648	98.7999	98.8785	98.7938	98.8565	98.9309	98.8395	98.7613	98.6761	98.6351	98.4613	98.8082	99.0191	98.9919	100	98.9784
47	Strain_#15	Bifi_longum_JCM_7052.fasta	96.4329	96.3834	96.5464	96.1447	96.0865	96.1123	98.7413	98.7829	98.6475	98.5024	98.9657	98.6425	98.5107	98.5139	98.4706	98.6874	98.5555	98.5207	98.7704	98.8904	98.7927	98.811	98.4808	98.4957	98.8991	98.8475	98.7209	98.857	98.7419	98.736	98.8875	98.9231	98.6883	98.9757	98.7395	98.8301	98.9898	98.7492	98.6981	98.582	98.6058	98.346	98.6565	98.8985	98.9638	98.9784	100
48	Strain_#57	B_longum_GCA_003094995.1_ASM309499v1_genomic.fasta	96.5414	96.3536	96.5229	96.2978	96.1898	96.1886	98.5146	98.7086	98.6522	98.6219	98.7612	98.7513	98.4557	98.6833	98.6254	98.7674	98.7512	98.7221	98.7846	98.7346	98.7051	98.8707	98.6446	98.3693	98.7558	98.8253	98.75	98.888	98.767	98.731	98.6808	98.7977	98.7384	98.8428	98.8272	98.8133	98.8006	98.8376	98.6654	98.6944	98.7056	98.4473	98.738	98.8245	98.8924	98.8982	98.8662
49	Strain_#179	SRR7411286_contigs_species_Prokaryote_Bifidobacterium_longum_species.fasta	96.4819	96.2732	96.3333	96.1745	96.1418	96.1035	98.5582	98.6312	98.6278	98.5316	98.8369	98.7016	98.598	98.6085	98.573	98.7318	98.6146	98.6666	98.7907	98.7448	98.7539	98.6792	98.5217	98.6149	98.8813	98.7989	98.7749	98.8256	98.7144	98.6594	98.7349	98.8233	98.8151	98.8751	98.7859	98.7297	98.95	98.7603	98.7468	98.7067	98.6503	98.5183	98.7885	98.9168	98.945	98.766	98.8373
50	Strain_#199	SRR9330651_contigs_species_Prokaryote_Bifidobacterium_longum_species.fasta	96.3896	96.2467	96.2418	96.0325	96.0966	95.9999	98.4795	98.5947	98.6557	98.6705	98.777	98.552	98.5004	98.4853	98.5635	98.5687	98.5658	98.6789	98.7504	98.7157	98.6831	98.7102	98.5554	98.2925	98.898	98.7809	98.7429	98.8597	98.7528	98.6397	98.7187	98.7002	98.723	98.8012	98.6439	98.586	98.8104	98.7849	98.6642	98.6678	98.7216	98.4242	98.7506	98.7891	98.8087	98.7732	98.7977
51	Strain_#189	SRR9330519_contigs_species_Prokaryote_Bifidobacterium_longum_species.fasta	96.5302	96.2613	96.4109	96.2594	96.1524	96.1776	98.4338	98.5759	98.5939	98.4788	98.7663	98.5284	98.4313	98.3764	98.5749	98.5828	98.5247	98.4468	98.5201	98.7324	98.4704	98.6408	98.5257	98.2341	98.8746	98.6931	98.6601	98.7596	98.5927	98.5486	98.5982	98.8648	98.7468	98.7233	98.7037	98.7611	98.6329	98.6766	98.6216	98.5389	98.6369	98.2647	98.6906	98.8128	98.8186	98.7805	98.8682
52	Strain_#114	B_longum_GCA_018409185.1_ASM1840918v1_genomic.fasta	96.4161	96.3158	96.1886	96.0921	96.2198	96.1608	98.5891	98.4878	98.5969	98.731	98.7852	98.6252	98.5524	98.5421	98.5063	98.5479	98.5212	98.4853	98.6263	98.5967	98.6755	98.5867	98.6688	98.5261	98.8556	98.81	98.7356	98.7541	98.738	98.582	98.7161	98.8715	98.6952	98.6711	98.5915	98.6325	98.861	98.6544	98.6198	98.6719	98.5662	98.3367	98.7081	98.83	98.7975	98.8794	98.8549
53	Strain_#168	SRR7280800_contigs_species_Prokaryote_Bifidobacterium_longum_species.fasta	96.3758	96.2859	96.1934	96.2566	96.1176	95.9252	98.3926	98.4202	98.5302	98.5427	98.6475	98.4679	98.4479	98.5432	98.4801	98.4401	98.4272	98.336	98.4147	98.2978	98.5941	98.5036	98.355	98.2911	98.5964	98.5852	98.4899	98.6523	98.4917	98.6411	98.6828	98.7292	98.4635	98.6981	98.5648	98.6997	98.4624	98.4308	98.4301	98.4951	98.5887	98.2558	98.4185	98.595	98.6226	98.6041	98.7604
54	Strain_#176	SRR7351953_contigs_species_Prokaryote_Bifidobacterium_longum_species.fasta	96.4893	96.1512	96.3983	96.0112	96.2157	96.076	98.4128	98.4075	98.5055	98.3941	98.7667	98.4133	98.5803	98.6316	98.359	98.604	98.5047	98.4681	98.5788	98.6788	98.5913	98.6901	98.5358	98.2217	98.7664	98.6018	98.6722	98.702	98.5963	98.4687	98.5622	98.6491	98.5769	98.5968	98.4444	98.7335	98.7103	98.4102	98.5911	98.6007	98.6643	98.2842	98.7448	98.7211	98.7438	98.4935	98.4624
55	Strain_#181	SRR7411300_Prokaryote_Bifidobacterium_longum_species.fasta	96.4965	96.2445	96.2453	96.0461	96.0557	96.1127	98.599	98.4835	98.6675	98.6128	98.8134	98.7245	98.7428	98.3882	98.457	98.7019	98.5767	98.5558	98.6498	98.7389	98.5389	98.4897	98.2702	98.4712	98.8078	98.736	98.7213	98.6469	98.6555	98.5236	98.5208	98.7636	98.7698	98.7937	98.7972	98.6775	98.7438	98.5542	98.5126	98.2901	98.5764	98.2718	98.7295	98.769	98.8948	98.8216	98.7267
56	Strain_#13	Bifi_longum_GT15.fasta	96.483	96.4833	96.5054	96.2434	96.2282	96.2478	98.7685	98.9553	98.8175	98.8459	98.9606	98.7843	98.6317	98.6985	98.7105	98.6866	98.8333	98.7099	98.8134	98.6085	98.591	98.6448	98.5748	98.4872	98.8236	98.8205	98.6104	98.8058	98.713	98.7532	98.785	98.6577	98.6115	98.7067	98.7344	98.712	98.7435	98.5927	98.6743	98.938	98.5312	98.4037	98.7031	98.5272	98.7501	98.7998	98.677
57	Strain_#49	B_longum_GCA_002833125.1_ASM283312v1_genomic.fasta	96.5801	96.4666	96.3659	96.2341	96.1554	96.2148	98.7219	98.7978	98.7481	98.8296	98.8461	98.6539	98.741	98.7203	98.7326	98.7941	98.8748	98.7838	98.7332	98.8011	98.7038	98.8418	98.55	98.5252	98.8345	98.8505	98.8177	98.8909	98.8274	98.8456	98.8389	98.6407	98.6523	98.7035	98.7643	98.7432	98.8179	98.6057	98.7044	99.0266	98.6494	98.494	98.8243	98.6183	98.7149	98.7094	98.6668
58	Strain_#31	B_longum_GCA_000730055.1_ASM73005v1_genomic.fasta	96.4159	96.2225	96.4151	96.2812	96.2005	96.126	98.6111	98.7473	98.6355	98.716	98.9625	98.5516	98.6307	98.8002	98.5442	98.5708	98.5687	98.5437	98.5202	98.5919	98.5823	98.601	98.4457	98.3727	98.6944	98.7218	98.6871	98.7346	98.5412	98.6017	98.6674	98.6133	98.6524	98.542	98.6712	98.4938	98.6767	98.428	98.4578	98.6935	98.4861	98.3433	98.7216	98.546	98.5501	98.5555	98.4659
59	Strain_#25	B_longum_GCA_000261265.1_Blongum44Bv1.0_genomic.fasta	96.6325	96.5504	96.5395	96.3721	96.3434	96.1706	98.414	98.4646	98.5764	98.7099	98.8636	98.6519	98.6841	98.5003	98.5316	98.4846	98.5915	98.6034	98.5462	98.603	98.5095	98.5948	98.3353	98.2955	98.5702	98.6258	98.4315	98.4858	98.5303	98.4181	98.354	98.368	98.478	98.4572	98.5023	98.3934	98.5823	98.4952	98.3787	98.6139	98.312	98.2776	98.6231	98.5664	98.5558	98.5805	98.5446
60	Strain_#91	B_longum_GCA_014871875.1_ASM1487187v1_genomic.fasta	96.5011	96.2898	96.3956	96.2918	96.1001	96.1878	98.4732	98.5024	98.6502	98.6074	98.7651	98.7108	98.6018	98.5333	98.5674	98.4752	98.654	98.4772	98.6198	98.7496	98.7351	98.7532	98.6217	98.3646	98.6394	98.629	98.6169	98.7905	98.6017	98.4286	98.5284	98.5468	98.5971	98.6128	98.4516	98.5594	98.6507	98.6567	98.5202	98.5474	98.7409	98.5243	98.8532	98.6912	98.8103	98.7412	98.6552
61	Strain_#174	SRR7351913_contigs_species_Prokaryote_Bifidobacterium_longum_species.fasta	96.4177	96.2265	96.3612	96.1749	96.0565	96.3006	98.4904	98.54	98.5463	98.6871	98.758	98.6724	98.5753	98.6309	98.5745	98.6108	98.4974	98.4453	98.4972	98.6816	98.6082	98.7194	98.4778	98.4379	98.5204	98.64	98.6057	98.5722	98.4466	98.3753	98.6413	98.4911	98.5176	98.6109	98.4259	98.4039	98.5431	98.5504	98.4879	98.6049	98.444	98.5334	98.8482	98.4996	98.5528	98.7442	98.6085
62	Strain_#93	B_longum_GCA_015547105.1_ASM1554710v1_genomic.fasta	96.5557	96.4428	96.6156	96.432	96.4342	96.4214	98.4833	98.663	98.6796	98.737	98.8005	98.6343	98.712	98.7697	98.5001	98.6685	98.6847	98.5484	98.8289	98.7306	98.8049	98.7715	98.7082	98.5559	98.6331	98.527	98.5401	98.7281	98.503	98.5408	98.6449	98.6606	98.7287	98.7766	98.6597	98.7575	98.7082	98.4768	98.6681	98.5303	98.7056	98.328	98.6228	98.7272	98.707	98.7342	98.6312
63	Strain_#200	SRR9670874_Prokaryote_Bifidobacterium_longum_species.fasta	96.4802	96.4794	96.3454	96.3213	96.3584	96.2846	98.3981	98.4925	98.5881	98.7238	98.7685	98.5688	98.5736	98.5401	98.5346	98.5663	98.5034	98.4548	98.5221	98.6164	98.831	98.7224	98.5937	98.422	98.5872	98.5848	98.633	98.6747	98.6559	98.4252	98.457	98.6481	98.7568	98.6061	98.48	98.5369	98.7627	98.4057	98.6019	98.5426	98.5029	98.4259	98.8026	98.462	98.7158	98.6693	98.4883
64	Strain_#7	Bifi_longum_AH1206.fasta	96.6228	96.4591	96.4527	96.1833	95.97	96.2839	98.6107	98.6873	98.6272	98.6166	98.9428	98.7309	98.5668	98.4801	98.5578	98.6532	98.6028	98.5213	98.5232	98.5289	98.6082	98.44	98.5954	98.3792	98.7577	98.7381	98.6183	98.768	98.7623	98.5597	98.7358	98.7283	98.7328	98.6394	98.5729	98.6565	98.6614	98.6337	98.5561	98.6698	98.5941	98.4571	98.758	98.7387	98.8148	98.946	98.7217
65	Strain_#45	B_longum_GCA_002833015.1_ASM283301v1_genomic.fasta	96.6143	96.4111	96.4545	96.1996	96.0772	96.1727	98.6514	98.7734	98.6818	98.7341	98.7653	98.7061	98.7283	98.7916	98.5738	98.6592	98.6887	98.6051	98.6851	98.657	98.5569	98.6244	98.4823	98.3438	98.7472	98.6922	98.6681	98.7612	98.7225	98.594	98.6304	98.7048	98.7437	98.7097	98.6826	98.6593	98.7347	98.6524	98.5283	98.5995	98.4978	98.278	98.7064	98.6438	98.7144	98.8157	98.7389
66	Strain_#172	SRR7351905_contigs_species_Prokaryote_Bifidobacterium_longum_species.fasta	96.504	96.2888	96.3496	96.3208	96.2328	96.0179	98.6322	98.7638	98.5876	98.5979	98.9545	98.6703	98.8411	98.6832	98.4581	98.6456	98.6284	98.6055	98.5238	98.6324	98.5381	98.6053	98.469	98.4052	98.79	98.7738	98.7247	98.8115	98.7639	98.5631	98.7403	98.8053	98.714	98.8065	98.7556	98.8016	98.7355	98.5656	98.6122	98.7238	98.6729	98.3268	98.67	98.6865	98.8199	98.6413	98.7902
67	Strain_#21	Bifi_longum_NCIMB8809.fasta	96.5456	96.3716	96.3914	96.0648	96.1938	96.0989	98.6012	98.7007	98.6411	98.6803	98.9646	98.7813	98.6595	98.5953	98.6684	98.8705	98.8079	98.7131	98.8338	98.5765	98.7244	98.8308	98.4682	98.5087	98.7764	98.766	98.6365	98.8846	98.7904	98.8705	98.7975	98.9114	98.907	98.9308	98.7605	98.7303	98.6482	98.5946	98.6652	98.766	98.8062	98.3448	98.6486	98.8393	98.8658	98.867	98.7018
68	Strain_#94	B_longum_GCA_015550145.1_ASM1555014v1_genomic.fasta	96.4986	96.3925	96.4683	96.2234	96.1639	96.2242	98.6366	98.5945	98.698	98.7197	98.902	98.7437	98.753	98.7377	98.683	98.7222	98.6548	98.6896	98.7348	98.8173	98.6471	98.8405	98.6486	98.4427	98.7913	98.8039	98.7079	98.9009	98.6121	98.615	98.7237	98.7782	98.8295	98.9387	98.7366	98.7361	98.8027	98.6684	98.7581	98.7492	98.582	98.3324	98.6946	98.8545	98.9796	98.8455	98.7674
69	Strain_#74	B_longum_GCA_004333425.1_ASM433342v1_genomic.fasta	96.5071	96.4544	96.5729	96.3038	96.3187	96.2783	98.6289	98.8127	98.6878	98.7054	98.9676	98.7052	98.6053	98.7221	98.654	98.7848	98.7866	98.7181	98.6803	98.7388	98.7136	98.7301	98.5999	98.3737	98.761	98.7662	98.6282	98.8322	98.6949	98.6282	98.6882	98.8555	98.7264	98.8648	98.6389	98.7472	98.8675	98.6253	98.591	98.7843	98.6173	98.3866	98.7352	98.8955	98.8018	98.8408	98.758
70	Strain_#116	B_longum_GCA_900157115.1_Bifido_05_v1_genomic.fasta	96.5903	96.4318	96.4794	96.421	96.2094	96.2502	98.5253	98.7596	98.6865	98.8692	98.7454	98.8057	98.7606	98.7145	98.5494	98.7587	98.7373	98.6261	98.5737	98.5713	98.664	98.6574	98.4968	98.3988	98.6923	98.8047	98.7866	98.8684	98.8386	98.8363	98.8243	98.766	98.8404	98.8516	98.7233	98.7794	98.8492	98.4898	98.687	98.8339	98.6612	98.3049	98.5578	98.6109	98.7182	98.6895	98.7026
71	Strain_#77	B_longum_GCA_004333875.1_ASM433387v1_genomic.fasta	96.3992	96.2684	96.5261	96.2321	96.2644	96.2259	98.7149	98.7443	98.6627	98.7014	98.8938	98.6599	98.7082	98.7423	98.5342	98.7999	98.5547	98.667	98.7383	98.6472	98.7039	98.7782	98.4557	98.5729	98.8808	98.8762	98.746	98.8663	98.7824	98.6367	98.7869	98.9225	98.7717	98.853	98.6762	98.8244	98.8362	98.7562	98.7088	98.7375	98.7477	98.3102	98.6652	98.8358	98.7821	98.8267	98.8123
72	Strain_#27	B_longum_GCA_000497735.1_BLONGv1.0_genomic.fasta	96.5149	96.2424	96.4967	96.2346	96.212	96.2905	98.4517	98.6755	98.7614	98.7956	98.9221	98.6421	98.7135	98.6316	98.7238	98.6645	98.646	98.5223	98.5447	98.487	98.533	98.544	98.4337	98.3711	98.7222	98.7749	98.7193	98.6987	98.69	98.5393	98.7005	98.7878	98.7748	98.8837	98.7352	98.7587	98.6728	98.6921	98.6041	98.6573	98.7109	98.2798	98.6866	98.7973	98.8278	98.8018	98.4976
73	Strain_#197	SRR9330636_contigs_species_Prokaryote_Bifidobacterium_longum_species.fasta	96.5936	96.3739	96.4542	96.2649	96.2551	96.3032	98.5302	98.6677	98.5534	98.7288	98.8872	98.6232	98.6788	98.5904	98.6751	98.6992	98.6862	98.5372	98.5848	98.6286	98.5849	98.5841	98.4111	98.3111	98.7183	98.6713	98.7663	98.7387	98.7069	98.6442	98.7565	98.6994	98.719	98.6639	98.5824	98.7113	98.7544	98.6758	98.5329	98.716	98.6884	98.1624	98.6114	98.7602	98.7215	98.803	98.6923
74	Strain_#28	B_longum_GCA_000730025.1_ASM73002v1_genomic.fasta	96.5068	96.4345	96.5842	96.279	96.1522	96.2797	98.7076	98.8941	98.7195	98.7867	99.0989	98.6986	98.686	98.7912	98.5848	98.8102	98.7218	98.8554	98.7091	98.7342	98.6916	98.7322	98.4566	98.4965	98.9147	98.9738	98.8455	99.0936	98.9026	98.897	98.9578	98.6786	98.7695	98.8068	98.9755	98.9096	98.9186	98.7201	98.7776	98.9798	98.7312	98.4367	98.7039	98.7831	98.8768	98.8801	98.8109
75	Strain_#43	B_longum_GCA_002832955.1_ASM283295v1_genomic.fasta	96.5649	96.2034	96.1719	96.0416	96.0872	96.2147	98.5912	98.7849	98.8311	98.8782	98.8599	98.8061	98.6236	98.6354	98.6265	98.8525	98.7131	98.6059	98.6047	98.6094	98.6223	98.7215	98.4408	98.5205	98.7735	98.8631	98.8425	98.9542	98.7833	98.7206	98.828	98.7605	98.873	98.8655	98.7845	98.746	98.79	98.6503	98.7072	98.8483	98.8834	98.4302	98.777	98.7907	98.8952	98.8635	98.7117
76	Strain_#56	B_longum_GCA_003094975.1_ASM309497v1_genomic.fasta	96.4625	96.1466	96.4201	96.1365	96.1221	96.1981	98.6541	98.7868	98.8676	98.943	99.0554	98.6879	98.7537	98.7954	98.7163	98.7513	98.6602	98.7015	98.6248	98.6299	98.5943	98.6892	98.624	98.4218	98.9194	98.9029	98.7743	98.9736	98.7944	98.8418	98.9571	98.9812	98.9308	98.9802	98.7523	98.849	98.8755	98.716	98.7274	98.8356	98.7549	98.32	98.7054	98.9287	98.9166	98.9072	98.8017
77	Strain_#69	B_longum_GCA_004332825.1_ASM433282v1_genomic.fasta	96.654	96.4161	96.4709	96.2494	96.2176	96.2316	98.6571	98.589	98.5678	98.567	98.9746	98.7013	98.6953	98.5703	98.7014	98.737	98.6126	98.5929	98.5742	98.6321	98.6575	98.7789	98.5953	98.3848	98.7099	98.7011	98.7229	98.7777	98.5517	98.6085	98.8605	98.6717	98.6447	98.7515	98.6692	98.6857	98.7146	98.7031	98.577	98.6791	98.5949	98.2746	98.7304	98.8398	98.8008	98.7536	98.8059
78	Strain_#47	B_longum_GCA_002833065.1_ASM283306v1_genomic.fasta	96.5278	96.2935	96.6607	96.3891	96.2252	96.2913	98.6361	98.4813	98.7569	98.8178	98.9376	98.7695	98.8331	98.6548	98.5287	98.5993	98.6232	98.722	98.6021	98.7	98.4273	98.5985	98.4743	98.3515	98.5951	98.7369	98.6968	98.6927	98.6225	98.5162	98.4749	98.6673	98.7907	98.7451	98.5961	98.6783	98.6255	98.5352	98.5721	98.3387	98.4635	98.2008	98.6347	98.7138	98.6537	98.8503	98.6327
79	Strain_#48	B_longum_GCA_002833115.1_ASM283311v1_genomic.fasta	96.6051	96.3161	96.4203	96.2718	96.4114	96.3284	98.5691	98.6674	98.5413	98.8816	98.8698	98.6485	98.639	98.6849	98.4658	98.7273	98.5801	98.6014	98.5857	98.5555	98.4272	98.5285	98.3696	98.2702	98.6766	98.7473	98.6956	98.7399	98.634	98.6104	98.6498	98.7012	98.7324	98.7067	98.6292	98.7487	98.7224	98.4462	98.6245	98.5983	98.6564	98.36	98.6622	98.5921	98.7566	98.7885	98.6645
80	Strain_#104	B_longum_GCA_015670845.1_ASM1567084v1_genomic.fasta	96.5065	96.2422	96.2455	96.2571	96.1808	96.2241	98.6248	98.5218	98.5497	98.7867	98.822	98.5936	98.8197	98.8346	98.4279	98.663	98.5041	98.6442	98.5453	98.675	98.3251	98.6266	98.4853	98.3161	98.7981	98.7939	98.6623	98.8917	98.6672	98.5856	98.7893	98.7919	98.7844	98.6745	98.7397	98.7566	98.7635	98.4844	98.6666	98.6741	98.6808	98.0826	98.5586	98.7602	98.7634	98.699	98.6768
81	Strain_#46	B_longum_GCA_002833055.1_ASM283305v1_genomic.fasta	96.4821	96.3217	96.4402	96.1693	96.1714	96.1511	98.4461	98.6151	98.6659	98.7237	98.8511	98.7787	98.6322	98.7129	98.5787	98.8042	98.6319	98.606	98.501	98.623	98.6413	98.7583	98.5716	98.4624	98.6198	98.732	98.7114	98.7324	98.5755	98.5913	98.6579	98.8015	98.7779	98.787	98.687	98.6389	98.7225	98.493	98.5247	98.7396	98.6321	98.3795	98.6288	98.6747	98.8078	98.742	98.7953
82	Strain_#51	B_longum_GCA_002833215.1_ASM283321v1_genomic.fasta	96.5866	96.5093	96.4117	96.1364	96.2641	96.2151	98.3036	98.5465	98.5114	98.7142	98.8232	98.3687	98.644	98.5815	98.6196	98.57	98.5943	98.5049	98.4895	98.548	98.4836	98.5966	98.5105	98.307	98.504	98.5959	98.5405	98.6106	98.487	98.4303	98.4965	98.7156	98.5719	98.608	98.4211	98.563	98.5121	98.4438	98.5114	98.5577	98.6364	98.2297	98.5188	98.6026	98.7419	98.6885	98.6439
83	Strain_#50	B_longum_GCA_002833175.1_ASM283317v1_genomic.fasta	96.7307	96.5604	96.3052	96.1844	96.2869	96.1831	98.4353	98.4137	98.6635	98.7405	98.833	98.6924	98.5454	98.5858	98.635	98.6523	98.7261	98.6117	98.6296	98.6162	98.637	98.6785	98.5147	98.422	98.5441	98.5681	98.5101	98.5846	98.6073	98.4211	98.4194	98.6525	98.6196	98.5616	98.4553	98.497	98.5863	98.3305	98.4493	98.3247	98.5931	98.3309	98.6334	98.57	98.6851	98.6943	98.6124
84	Strain_#53	B_longum_GCA_002833265.1_ASM283326v1_genomic.fasta	96.5763	96.4351	96.3906	96.3088	96.2353	96.2959	98.3808	98.3183	98.5465	98.611	98.886	98.6375	98.6565	98.5402	98.6247	98.7222	98.6719	98.5289	98.6517	98.7196	98.5656	98.5936	98.2657	98.2832	98.774	98.7193	98.641	98.6354	98.6666	98.5524	98.3511	98.7495	98.7329	98.7406	98.6029	98.5991	98.659	98.7485	98.637	98.4594	98.5499	98.3531	98.6759	98.7964	98.7806	98.832	98.7026
85	Strain_#95	B_longum_GCA_015550805.1_ASM1555080v1_genomic.fasta	96.5972	96.549	96.555	96.2286	96.2337	96.3409	98.4444	98.4787	98.5799	98.6405	98.8728	98.6299	98.6065	98.4551	98.5422	98.5907	98.6044	98.5161	98.4652	98.6322	98.6076	98.5718	98.4194	98.181	98.5234	98.5634	98.5842	98.689	98.6307	98.5791	98.5113	98.6352	98.4642	98.6128	98.5297	98.5477	98.5639	98.4812	98.4077	98.6561	98.5673	98.5339	98.783	98.5802	98.7291	98.6606	98.626
86	Strain_#180	SRR7411292_Prokaryote_Bifidobacterium_longum_species.fasta	96.5678	96.4191	96.5008	96.2406	96.2955	96.2814	98.5282	98.6291	98.71	98.8762	98.9197	98.7566	98.6514	98.4987	98.7122	98.7067	98.6719	98.4619	98.5235	98.5866	98.7519	98.6337	98.4918	98.3993	98.7858	98.7866	98.7565	98.743	98.8022	98.7621	98.7616	98.7829	98.5906	98.7323	98.5793	98.7775	98.7663	98.6573	98.7913	98.7458	98.5994	98.5219	98.7544	98.6522	98.8845	98.824	98.8691
87	Strain_#182	SRR7411301_contigs_species_Prokaryote_Bifidobacterium_longum_species.fasta	96.4534	96.3455	96.4464	96.2778	96.2454	96.2796	98.5891	98.5354	98.6667	98.7909	98.8766	98.6938	98.6677	98.711	98.5669	98.7994	98.7028	98.6781	98.5663	98.6182	98.5386	98.6972	98.316	98.3906	98.814	98.7236	98.7505	98.7288	98.7524	98.705	98.4469	98.6595	98.7096	98.8258	98.6064	98.6264	98.7321	98.5568	98.6339	98.6458	98.5796	98.4052	98.7928	98.6366	98.8534	98.7969	98.603
88	Strain_#169	SRR7281023_contigs_species_Prokaryote_Bifidobacterium_longum_species.fasta	96.4607	96.3594	96.3525	96.1689	96.1948	96.0959	98.3663	98.4245	98.3955	98.5959	98.7224	98.5226	98.462	98.4418	98.2926	98.7449	98.5966	98.4053	98.4608	98.5336	98.4557	98.4328	98.2561	98.3267	98.4599	98.6815	98.5252	98.539	98.5195	98.4286	98.3536	98.5296	98.5687	98.4657	98.7525	98.6278	98.4974	98.516	98.3821	98.3465	98.413	98.062	98.3862	98.4611	98.5297	98.4622	98.6046
89	Strain_#183	SRR7411333_Prokaryote_Bifidobacterium_longum_species.fasta	96.2748	96.1371	95.9061	95.9767	96.0258	96.0127	98.0124	98.2994	98.3365	98.4688	98.518	98.5079	98.3917	98.2919	98.2415	98.5449	98.3162	98.2332	98.2866	98.392	98.3432	98.422	98.1966	98.2232	98.4832	98.4346	98.4782	98.4041	98.4577	98.5619	98.4678	98.4112	98.55	98.5336	98.4282	98.3997	98.5014	98.3453	98.2418	98.0955	98.2832	98.1756	98.5587	98.4508	98.5143	98.515	98.3774
90	Strain_#203	SRR9879745_Prokaryote_Bifidobacterium_longum_species.fasta	96.201	96.1956	96.2303	95.985	95.9414	95.9994	98.1805	98.2952	98.2366	98.431	98.5498	98.432	98.3543	98.3136	98.2076	98.3263	98.4476	98.1472	98.2256	98.4082	98.2862	98.3734	98.318	98.0126	98.245	98.261	98.153	98.3134	98.1806	98.3204	98.1935	98.1786	98.2637	98.2886	98.3177	98.3085	98.2881	98.3309	98.252	98.3236	98.2507	97.9941	98.4008	98.3887	98.2352	98.2449	98.2864
91	Strain_#3	22X2B_out_padded.fasta	96.6089	96.4411	96.4494	96.2226	96.2008	96.1905	98.4132	98.5769	98.4414	98.5087	98.9168	98.5677	98.5527	98.5316	98.5377	98.5923	98.513	98.3679	98.549	98.7315	98.487	98.6563	98.4208	98.3724	98.5241	98.6145	98.4864	98.6776	98.5631	98.4368	98.5579	98.5572	98.6424	98.5498	98.45	98.6078	98.5172	98.5242	98.5613	98.597	98.4047	98.2252	98.5826	98.6154	98.785	98.6698	98.7593
92	Strain_#44	B_longum_GCA_002832995.1_ASM283299v1_genomic.fasta	96.6175	96.3592	96.2299	96.1108	96.1839	96.2275	98.5884	98.5782	98.6545	98.6812	98.9394	98.8583	98.7491	98.6441	98.3687	98.5165	98.637	98.5537	98.5968	98.7439	98.5721	98.6909	98.6268	98.4187	98.6586	98.61	98.5206	98.6521	98.623	98.4795	98.6032	98.6973	98.6117	98.67	98.5421	98.5396	98.6194	98.4465	98.6071	98.5862	98.4664	98.2836	98.6316	98.6516	98.6708	98.7912	98.772
93	Strain_#115	B_longum_GCA_900157095.1_Bifido_01_v1_genomic.fasta	96.6931	96.5694	96.5835	96.3428	96.3021	96.2828	98.5103	98.5314	98.7519	98.7552	98.9739	98.7492	98.7829	98.8278	98.4753	98.6028	98.5755	98.6062	98.5941	98.6695	98.6249	98.717	98.5407	98.3619	98.5047	98.7052	98.5424	98.7353	98.5939	98.4151	98.5018	98.6634	98.6735	98.5863	98.5356	98.5294	98.6866	98.5007	98.644	98.5415	98.5069	98.2724	98.6009	98.6262	98.6897	98.5865	98.6462
94	Strain_#41	B_longum_GCA_002076015.1_Bbif1890B_genomic.fasta	96.5739	96.4982	96.5159	96.2959	96.2353	96.2699	98.5702	98.5327	98.5278	98.6212	98.6559	98.5275	98.4895	98.5123	98.5154	98.5488	98.528	98.4903	98.4869	98.61	98.5949	98.6671	98.4959	98.2665	98.5855	98.5073	98.3784	98.5978	98.4883	98.5269	98.4344	98.5302	98.4768	98.6063	98.521	98.5146	98.5359	98.4651	98.3816	98.5696	98.5223	98.2141	98.565	98.5778	98.6872	98.6577	98.7078
95	Strain_#52	B_longum_GCA_002833255.1_ASM283325v1_genomic.fasta	96.6353	96.2043	96.4023	96.0721	96.0513	96.1143	98.512	98.5235	98.4902	98.6633	98.8604	98.5471	98.5289	98.7408	98.5392	98.5616	98.5442	98.4149	98.3877	98.5794	98.5088	98.6377	98.3724	98.2313	98.63	98.7237	98.5895	98.6796	98.5947	98.6476	98.5607	98.8146	98.6736	98.5387	98.6044	98.582	98.694	98.5437	98.4917	98.5894	98.7044	98.4068	98.6731	98.6614	98.8456	98.7215	98.7263
96	Strain_#100	B_longum_GCA_015560585.1_ASM1556058v1_genomic.fasta	96.6732	96.4724	96.5618	96.3111	96.3173	96.3712	98.3689	98.5677	98.6269	98.7411	98.8779	98.5263	98.6629	98.715	98.6338	98.448	98.5259	98.4141	98.4252	98.546	98.4846	98.5817	98.4706	98.1895	98.4025	98.5419	98.451	98.6477	98.4844	98.4345	98.3966	98.6525	98.4136	98.4492	98.3921	98.4311	98.4668	98.4289	98.3523	98.5971	98.6852	98.181	98.5363	98.593	98.6102	98.6495	98.7314
97	Strain_#109	B_longum_GCA_016759825.1_ASM1675982v1_genomic.fasta	96.4554	96.2298	96.1326	95.9927	96.0517	96.0696	98.4129	98.3107	98.4292	98.5969	98.762	98.3024	98.4084	98.4068	98.3568	98.5379	98.5068	98.3528	98.3981	98.473	98.3766	98.679	98.3671	98.3704	98.5342	98.6665	98.4634	98.4287	98.3745	98.4103	98.4133	98.7117	98.512	98.4891	98.4188	98.6058	98.5757	98.5873	98.4979	98.5014	98.4673	98.1614	98.5183	98.6858	98.6665	98.6883	98.749
98	Strain_#137	ERR526029_contigs_species_Prokaryote_Bifidobacterium_longum_species.fasta	96.6863	96.3895	96.4834	96.2574	96.2864	96.1477	98.4382	98.4639	98.4838	98.606	98.8158	98.6296	98.5121	98.479	98.6438	98.488	98.5382	98.4874	98.4963	98.4762	98.6879	98.6211	98.4208	98.3433	98.5974	98.5825	98.4517	98.595	98.5707	98.5664	98.5055	98.5739	98.5271	98.6055	98.4695	98.4787	98.5816	98.5381	98.4285	98.6258	98.4527	98.3914	98.6622	98.6026	98.6551	98.6651	98.6841
99	Strain_#184	SRR7411338_Prokaryote_Bifidobacterium_longum_species.fasta	96.5994	96.4133	96.4336	96.2701	96.321	96.2425	98.4874	98.4046	98.3371	98.6321	98.6858	98.6423	98.4648	98.4299	98.5321	98.4599	98.6487	98.4602	98.4027	98.569	98.558	98.5367	98.335	98.2067	98.4654	98.5202	98.4027	98.3779	98.435	98.3025	98.2232	98.532	98.4789	98.4802	98.3982	98.4947	98.4604	98.4151	98.3323	98.1832	98.3191	98.336	98.6279	98.527	98.6312	98.6564	98.6434
100	Strain_#186	SRR7411382_contigs_species_Prokaryote_Bifidobacterium_longum_species.fasta	96.5512	96.2981	96.4466	96.1035	96.0685	96.2614	98.3895	98.3459	98.6512	98.6382	98.9475	98.6433	98.4826	98.6435	98.6163	98.6991	98.5993	98.5196	98.4879	98.5979	98.5416	98.844	98.38	98.5179	98.5077	98.7107	98.5722	98.5508	98.631	98.6157	98.3973	98.5941	98.6598	98.6386	98.5649	98.4706	98.6066	98.5886	98.4857	98.3	98.3362	98.3496	98.7521	98.668	98.8171	98.8404	98.6166
101	Strain_#112	B_longum_GCA_017312605.1_ASM1731260v1_genomic.fasta	96.6351	96.3379	96.4382	96.1544	96.0513	96.1349	98.3713	98.4396	98.6446	98.6232	98.8693	98.6097	98.5834	98.5512	98.5373	98.6657	98.5818	98.6026	98.4349	98.6754	98.6847	98.7853	98.3392	98.2047	98.5996	98.6842	98.6371	98.8406	98.6518	98.4409	98.5794	98.7691	98.6902	98.6309	98.4982	98.4882	98.6877	98.5824	98.5498	98.5726	98.5677	98.3541	98.7505	98.6095	98.8143	98.7419	98.8041
102	Strain_#185	SRR7411373_contigs_species_Prokaryote_Bifidobacterium_longum_species.fasta	96.6914	96.3495	96.3802	96.1814	96.262	96.1407	98.2448	98.2879	98.3886	98.43	98.7277	98.5938	98.5514	98.5511	98.5579	98.5037	98.378	98.4423	98.4261	98.546	98.4033	98.4443	98.3266	98.2258	98.5349	98.5657	98.6263	98.5455	98.4744	98.4692	98.4403	98.6329	98.6497	98.5212	98.6142	98.509	98.5165	98.5434	98.3887	98.2325	98.319	98.0098	98.4675	98.6885	98.6974	98.7798	98.7211
103	Strain_#170	SRR7351777_contigs_species_Prokaryote_Bifidobacterium_longum_species.fasta	96.504	96.3735	96.5278	96.2751	96.2027	96.2728	98.3747	98.4043	98.4266	98.6196	98.7881	98.4476	98.5604	98.5045	98.4334	98.3994	98.3976	98.2496	98.2336	98.424	98.4816	98.4983	98.3089	98.1013	98.4626	98.4723	98.3619	98.4127	98.317	98.1663	98.3178	98.4557	98.4234	98.1913	98.3472	98.3571	98.5602	98.3091	98.3317	98.3705	98.4462	98.1409	98.4606	98.4314	98.3732	98.3721	98.5443
104	Strain_#71	B_longum_GCA_004333205.1_ASM433320v1_genomic.fasta	96.7737	96.5298	96.7865	96.5367	96.6006	96.4687	98.3664	98.466	98.5971	98.5505	98.7133	98.317	98.5267	98.548	98.5655	98.605	98.4054	98.4114	98.4456	98.5023	98.5029	98.516	98.3984	98.2559	98.5239	98.5853	98.5036	98.6322	98.4639	98.3536	98.4299	98.6789	98.5937	98.5838	98.4562	98.5427	98.5583	98.4855	98.548	98.5743	98.5337	98.192	98.5081	98.5596	98.6401	98.5576	98.5471
105	Strain_#72	B_longum_GCA_004333335.1_ASM433333v1_genomic.fasta	96.6722	96.5296	96.5425	96.4625	96.3098	96.33	98.4128	98.552	98.6595	98.691	98.7927	98.407	98.5006	98.4975	98.3163	98.5209	98.3989	98.4708	98.2416	98.4791	98.3982	98.3916	98.3174	98.2295	98.4454	98.6151	98.5271	98.5384	98.4147	98.3884	98.4791	98.6434	98.5119	98.3835	98.4768	98.4363	98.6094	98.4275	98.5252	98.6819	98.5886	98.2813	98.6448	98.6111	98.6367	98.6935	98.6259
106	Strain_#89	B_longum_GCA_008680575.1_ASM868057v1_genomic.fasta	96.6437	96.2933	96.3457	96.1188	96.15	96.0953	98.5271	98.5839	98.5142	98.6241	98.7771	98.3726	98.5411	98.4409	98.4919	98.6176	98.571	98.539	98.4924	98.512	98.6361	98.6747	98.4579	98.3654	98.5425	98.523	98.4249	98.5682	98.436	98.4549	98.4415	98.5166	98.5091	98.6506	98.4061	98.4737	98.5579	98.2807	98.5882	98.674	98.4865	98.1358	98.4802	98.4466	98.6135	98.6109	98.5607
107	Strain_#113	B_longum_GCA_017312625.1_ASM1731262v1_genomic.fasta	96.6517	96.413	96.4576	96.2597	96.1821	96.2249	98.4112	98.5762	98.5911	98.6643	98.7986	98.5673	98.613	98.5976	98.5216	98.6544	98.4803	98.4619	98.4936	98.5931	98.4948	98.6628	98.4746	98.2487	98.5996	98.7154	98.6103	98.7354	98.6195	98.6284	98.542	98.5122	98.6646	98.5718	98.523	98.6094	98.7055	98.5166	98.569	98.7527	98.5852	98.258	98.6188	98.7517	98.6886	98.5723	98.658
108	Strain_#171	SRR7351856_Prokaryote_Bifidobacterium_longum_species.fasta	96.6759	96.5315	96.528	96.2332	96.321	96.281	98.5753	98.6689	98.7518	98.827	98.8597	98.5666	98.5989	98.7375	98.492	98.6981	98.644	98.6303	98.6199	98.5066	98.5387	98.6153	98.5425	98.4401	98.7711	98.714	98.659	98.7829	98.6649	98.588	98.7338	98.681	98.6194	98.7922	98.5769	98.7424	98.7328	98.5702	98.6759	98.8319	98.7237	98.362	98.6569	98.7811	98.6865	98.7324	98.7429
109	Strain_#96	B_longum_GCA_015551245.1_ASM1555124v1_genomic.fasta	96.3416	96.3079	96.5071	96.3659	96.3786	96.2702	98.5068	98.5248	98.4267	98.5715	98.8449	98.433	98.5952	98.4857	98.4484	98.6355	98.5475	98.4889	98.3251	98.6203	98.2924	98.5746	98.3205	98.213	98.7207	98.5628	98.4922	98.5105	98.5256	98.5224	98.462	98.5727	98.5114	98.6534	98.4448	98.6568	98.6321	98.3669	98.4887	98.5739	98.5537	98.239	98.6209	98.5277	98.5603	98.5524	98.5736
110	Strain_#166	SRR7217829_contigs_species_Prokaryote_Bifidobacterium_longum_species.fasta	96.2712	95.8522	96.2722	96.0732	96.0482	95.8656	98.2885	98.3046	98.4795	98.4262	98.509	98.5517	98.4635	98.5265	98.4763	98.6134	98.4508	98.3979	98.4275	98.6952	98.584	98.4038	98.4326	98.2992	98.6722	98.557	98.3224	98.5115	98.2891	98.3098	98.4791	98.3595	98.5219	98.6255	98.4117	98.4605	98.6193	98.527	98.538	98.3065	98.2425	98.0977	98.5702	98.6148	98.6484	98.5532	98.6
111	Strain_#6	Bifi_longum_157F.fasta	96.665	96.6579	96.6496	96.4532	96.4621	96.3574	98.3621	98.5892	98.6936	98.5232	98.8779	98.5719	98.6188	98.451	98.6848	98.5054	98.7073	98.673	98.5179	98.5202	98.6385	98.723	98.5147	98.3566	98.4338	98.4995	98.4305	98.4453	98.5215	98.3067	98.406	98.4637	98.5705	98.4567	98.2738	98.4024	98.6532	98.3837	98.5143	98.5198	98.3642	98.3347	98.6862	98.5997	98.5996	98.544	98.509
112	Strain_#68	B_longum_GCA_004332745.1_ASM433274v1_genomic.fasta	96.7528	96.5654	96.4954	96.5115	96.3107	96.2975	98.6455	98.7363	98.7748	98.6949	98.8387	98.7933	98.7939	98.6833	98.6814	98.7389	98.8617	98.744	98.6818	98.6756	98.6808	98.7231	98.67	98.4589	98.6718	98.6306	98.501	98.7118	98.4703	98.4038	98.642	98.6392	98.6464	98.711	98.5314	98.6617	98.7252	98.4579	98.6544	98.6291	98.625	98.2764	98.6248	98.7149	98.7411	98.8141	98.7567
113	Strain_#70	B_longum_GCA_004333065.1_ASM433306v1_genomic.fasta	96.7155	96.4725	96.4861	96.252	96.3149	96.285	98.5916	98.5755	98.5773	98.7469	98.8076	98.6505	98.6213	98.597	98.6037	98.6132	98.6811	98.6598	98.4648	98.6023	98.6404	98.861	98.608	98.4517	98.3912	98.5648	98.4755	98.6414	98.4223	98.3497	98.4801	98.4399	98.5444	98.514	98.4407	98.5301	98.5709	98.4697	98.4786	98.4715	98.4134	98.3675	98.6241	98.6571	98.5641	98.587	98.5725
114	Strain_#81	B_longum_GCA_004334705.1_ASM433470v1_genomic.fasta	96.5318	96.5183	96.5125	96.2206	96.2822	96.2626	98.4442	98.5458	98.5922	98.7536	98.946	98.6382	98.5166	98.3747	98.7765	98.6613	98.817	98.6241	98.5299	98.5561	98.6683	98.7448	98.3492	98.2512	98.5236	98.5163	98.5127	98.6495	98.5962	98.433	98.4644	98.518	98.6324	98.6127	98.3839	98.5292	98.5869	98.4898	98.6009	98.6401	98.5275	98.4282	98.7245	98.4802	98.7206	98.6513	98.6429
115	Strain_#103	B_longum_GCA_015670335.1_ASM1567033v1_genomic.fasta	96.747	96.5652	96.6448	96.5287	96.5559	96.4985	98.4958	98.4706	98.7872	98.6809	98.8326	98.6797	98.7681	98.517	98.4981	98.6115	98.6236	98.6409	98.4982	98.5483	98.5518	98.4922	98.5428	98.3302	98.5761	98.4886	98.435	98.6023	98.3578	98.3708	98.413	98.5483	98.7443	98.5793	98.438	98.446	98.649	98.3683	98.4876	98.4599	98.4985	98.3443	98.7003	98.4357	98.5125	98.4354	98.4901
116	Strain_#37	B_longum_GCA_001686225.1_ASM168622v1_genomic.fasta	96.5918	96.5255	96.4763	96.1979	96.135	96.1906	98.3723	98.4907	98.6644	98.6346	98.783	98.6383	98.7326	98.6708	98.5298	98.6638	98.6231	98.5539	98.5196	98.5276	98.6017	98.6197	98.4677	98.4919	98.5213	98.5005	98.5889	98.6667	98.3527	98.4939	98.5337	98.4715	98.554	98.4962	98.3967	98.4086	98.5424	98.4124	98.5803	98.6131	98.5289	98.1705	98.5366	98.4942	98.5422	98.4391	98.4941
117	Strain_#79	B_longum_GCA_004334215.1_ASM433421v1_genomic.fasta	96.7038	96.5053	96.4755	96.2765	96.3711	96.2317	98.5047	98.4675	98.7159	98.6734	98.8347	98.6253	98.6187	98.5772	98.5316	98.6803	98.6542	98.6604	98.5394	98.6467	98.5734	98.6447	98.4724	98.2849	98.5602	98.5509	98.4807	98.6896	98.5219	98.4166	98.5201	98.5652	98.5785	98.6487	98.4657	98.519	98.5719	98.4861	98.539	98.4497	98.3539	98.1158	98.4598	98.6674	98.6687	98.6355	98.6895
118	Strain_#73	B_longum_GCA_004333385.1_ASM433338v1_genomic.fasta	96.5351	96.4486	96.5648	96.4035	96.304	96.2026	98.4897	98.4331	98.7406	98.7051	98.8057	98.517	98.6189	98.5673	98.5156	98.6297	98.6273	98.5432	98.4574	98.6164	98.5992	98.6494	98.4572	98.4553	98.5041	98.607	98.4942	98.5392	98.4471	98.3248	98.475	98.5391	98.525	98.6091	98.432	98.4247	98.688	98.5421	98.4726	98.6223	98.5725	98.308	98.6314	98.4723	98.5775	98.6166	98.4951
119	Strain_#92	B_longum_GCA_015546765.1_ASM1554676v1_genomic.fasta	96.6716	96.5214	96.5901	96.3848	96.3602	96.2653	98.3419	98.4849	98.656	98.7139	98.7705	98.6425	98.6243	98.5612	98.7013	98.6771	98.5615	98.5802	98.4547	98.5893	98.6211	98.7004	98.432	98.3726	98.3915	98.5939	98.5072	98.6114	98.4241	98.4185	98.3455	98.4827	98.479	98.4859	98.4921	98.333	98.5503	98.5318	98.4541	98.5184	98.5179	98.3003	98.614	98.5505	98.5962	98.6034	98.4639
120	Strain_#98	B_longum_GCA_015553805.1_ASM1555380v1_genomic.fasta	96.735	96.6365	96.5812	96.4993	96.5562	96.4202	98.396	98.4478	98.6402	98.7377	98.8332	98.5938	98.6621	98.5481	98.7027	98.632	98.5886	98.6119	98.6022	98.6207	98.5142	98.7128	98.4531	98.3795	98.2852	98.4755	98.3658	98.5499	98.3707	98.4278	98.4378	98.523	98.4415	98.455	98.4225	98.4114	98.4891	98.38	98.3843	98.4949	98.5325	98.1685	98.5115	98.5479	98.6941	98.5694	98.5306
121	Strain_#84	B_longum_GCA_005844715.1_ASM584471v1_genomic.fasta	96.6781	96.4937	96.6086	96.3325	96.4188	96.419	98.4736	98.4913	98.5762	98.7389	98.6716	98.6589	98.6106	98.4579	98.4116	98.5889	98.5809	98.5529	98.3601	98.6038	98.5799	98.6286	98.5766	98.2122	98.432	98.4457	98.5032	98.5708	98.4195	98.3611	98.452	98.5261	98.5452	98.5293	98.358	98.3437	98.7768	98.4747	98.5095	98.4919	98.4694	98.2859	98.6413	98.524	98.5206	98.563	98.4442
122	Strain_#99	B_longum_GCA_015555065.1_ASM1555506v1_genomic.fasta	96.7101	96.5419	96.5246	96.3579	96.3239	96.392	98.4026	98.5515	98.6132	98.6429	98.8938	98.517	98.658	98.5994	98.5504	98.5375	98.5944	98.405	98.3219	98.5758	98.5528	98.5978	98.5368	98.3764	98.4467	98.6421	98.4786	98.5463	98.4909	98.3451	98.4948	98.5403	98.5952	98.5234	98.4271	98.4187	98.6803	98.5417	98.552	98.4984	98.4086	98.5429	98.7406	98.4965	98.5611	98.5704	98.6361
123	Strain_#23	B_longum_GCA_000185665.1_ASM18566v1_genomic.fasta	96.7639	96.667	96.4001	96.223	96.2995	96.3882	98.4513	98.5703	98.5658	98.6919	98.7868	98.5928	98.5135	98.5297	98.6823	98.6236	98.6836	98.4847	98.472	98.4852	98.6124	98.5635	98.457	98.297	98.5162	98.4848	98.362	98.4493	98.411	98.401	98.5206	98.4075	98.5261	98.4978	98.2853	98.2836	98.5708	98.4855	98.4236	98.6155	98.565	98.2136	98.63	98.5859	98.6741	98.5898	98.4917
124	Strain_#24	B_longum_GCA_000210755.1_ASM21075v1_genomic.fasta	96.7626	96.4909	96.4464	96.0783	96.111	96.2295	98.5324	98.6028	98.5811	98.7945	98.8194	98.8345	98.6625	98.6706	98.6883	98.6905	98.7256	98.6441	98.7367	98.633	98.7224	98.6415	98.584	98.314	98.5708	98.7068	98.5184	98.7772	98.7671	98.5624	98.5192	98.6229	98.6798	98.7197	98.5685	98.5729	98.6589	98.5489	98.544	98.6611	98.6353	98.4148	98.7199	98.6299	98.7705	98.8339	98.6744
125	Strain_#32	B_longum_GCA_000730105.1_ASM73010v1_genomic.fasta	96.7314	96.5316	96.5234	96.3177	96.2006	96.308	98.6409	98.8748	98.7793	98.9164	99.0223	98.9798	98.7717	98.745	98.8532	98.7591	98.8684	98.7507	98.8067	98.7991	98.7902	98.8685	98.705	98.5735	98.7172	98.8215	98.754	98.9068	98.7915	98.7408	98.7245	98.5806	98.7538	98.8597	98.6554	98.7291	98.7561	98.688	98.6486	98.797	98.6262	98.548	98.8369	98.6759	98.8438	98.8491	98.808
126	Strain_#33	B_longum_GCA_001546275.1_ASM154627v1_genomic.fasta	96.6715	96.4939	96.4148	96.2178	96.2351	96.3054	98.5022	98.5378	98.7028	98.8082	98.9652	98.7733	98.6002	98.6184	98.7043	98.6846	98.8515	98.6551	98.6626	98.6428	98.7434	98.7807	98.5908	98.4569	98.5657	98.6473	98.5553	98.6931	98.647	98.3932	98.5281	98.4953	98.6057	98.5995	98.5218	98.5402	98.5581	98.4691	98.5787	98.6921	98.5895	98.4765	98.7651	98.5453	98.6466	98.7526	98.5909
127	Strain_#38	B_longum_GCA_001686245.1_ASM168624v1_genomic.fasta	96.7295	96.4903	96.572	96.1603	96.16	96.1956	98.5693	98.7527	98.7794	98.7234	98.8107	98.7813	98.6333	98.7611	98.7377	98.7108	98.8775	98.6585	98.7699	98.8118	98.7646	98.7761	98.7105	98.6543	98.6235	98.6446	98.5067	98.7642	98.5883	98.5764	98.6182	98.698	98.753	98.8431	98.6752	98.5761	98.8197	98.6008	98.6255	98.6122	98.6859	98.2678	98.6541	98.7377	98.8283	98.6844	98.6759
128	Strain_#66	B_longum_GCA_004167725.1_ASM416772v1_genomic.fasta	96.6347	96.4284	96.4347	96.278	96.2286	96.2014	98.4479	98.4892	98.852	98.7851	98.8312	98.7335	98.5454	98.5989	98.6634	98.6205	98.7238	98.6104	98.6097	98.6538	98.6739	98.7035	98.5581	98.4659	98.5133	98.6485	98.5954	98.7337	98.5173	98.4261	98.5753	98.4815	98.597	98.5854	98.4715	98.4796	98.634	98.4724	98.5666	98.6787	98.5346	98.3777	98.72	98.5533	98.7176	98.6571	98.6307
129	Strain_#67	B_longum_GCA_004332645.1_ASM433264v1_genomic.fasta	96.6457	96.6102	96.5234	96.2778	96.3118	96.3383	98.4156	98.4289	98.5679	98.6331	98.7495	98.5781	98.4634	98.4534	98.6175	98.5526	98.7018	98.6105	98.5752	98.6193	98.7448	98.678	98.445	98.3072	98.4018	98.3715	98.3125	98.3862	98.3506	98.2439	98.2619	98.3537	98.3924	98.5104	98.3487	98.3117	98.4445	98.3368	98.4106	98.4518	98.4672	98.3552	98.6606	98.5	98.5462	98.6107	98.4386
130	Strain_#82	B_longum_GCA_004334815.1_ASM433481v1_genomic.fasta	96.6476	96.5303	96.6404	96.3984	96.3407	96.2898	98.5217	98.5256	98.7453	98.6938	98.8014	98.7622	98.6377	98.5187	98.5805	98.7881	98.8532	98.7849	98.6149	98.6125	98.7269	98.6248	98.5385	98.4822	98.6257	98.5771	98.4924	98.4758	98.5938	98.4256	98.3829	98.5499	98.6277	98.6458	98.605	98.464	98.579	98.498	98.5041	98.4292	98.4343	98.1778	98.5462	98.5972	98.5604	98.6903	98.6031
131	Strain_#76	B_longum_GCA_004333675.1_ASM433367v1_genomic.fasta	96.6653	96.6609	96.5406	96.3385	96.2466	96.287	98.3945	98.5738	98.6996	98.7723	98.8033	98.7692	98.7587	98.6624	98.5407	98.667	98.6572	98.5936	98.6071	98.6798	98.6227	98.7334	98.6511	98.3997	98.421	98.5764	98.5079	98.644	98.598	98.4226	98.5542	98.5184	98.6037	98.6231	98.4974	98.4337	98.5217	98.4462	98.5077	98.555	98.478	98.2183	98.6233	98.4538	98.5682	98.6428	98.544
132	Strain_#156	ERR3277266_contigs_species_Prokaryote_Bifidobacterium_longum_species.fasta	96.4271	96.4208	96.3173	96.2776	96.0979	96.1616	98.4537	98.5136	98.5677	98.6783	98.8246	98.7943	98.6693	98.5901	98.5002	98.5943	98.5166	98.5708	98.4825	98.6127	98.6573	98.7408	98.5078	98.5781	98.4151	98.5427	98.426	98.4987	98.3699	98.4061	98.5296	98.5018	98.51	98.62	98.3378	98.5782	98.6811	98.4265	98.5981	98.5593	98.2763	98.2354	98.5995	98.3575	98.5077	98.475	98.5278
133	Strain_#78	B_longum_GCA_004333925.1_ASM433392v1_genomic.fasta	96.5614	96.5356	96.5769	96.4349	96.4135	96.2526	98.3855	98.3464	98.7679	98.5389	98.6103	98.5731	98.4438	98.4635	98.7191	98.5742	98.7021	98.5373	98.507	98.5968	98.5765	98.7092	98.5383	98.4201	98.4824	98.4501	98.3734	98.3448	98.3433	98.0696	98.3132	98.3925	98.4308	98.5365	98.2959	98.3717	98.4358	98.367	98.3759	98.1634	98.0678	98.3369	98.7324	98.4835	98.5532	98.5998	98.3762
134	Strain_#18	Bifi_longum_Jih1.fasta	96.6537	96.3587	96.4899	96.2631	96.2355	96.221	98.5084	98.4794	98.4593	98.6121	98.7528	98.4494	98.4695	98.4611	98.5986	98.6127	98.5483	98.374	98.4789	98.558	98.6708	98.6124	98.4621	98.4435	98.4751	98.4964	98.29	98.5262	98.3344	98.3905	98.5033	98.5113	98.3188	98.4302	98.4463	98.4931	98.5732	98.4734	98.5267	98.4945	98.4359	98.2232	98.5832	98.6579	98.5983	98.707	98.5449
135	Strain_#75	B_longum_GCA_004333465.1_ASM433346v1_genomic.fasta	96.5716	96.4156	96.5938	96.3673	96.2911	96.2544	98.4717	98.5877	98.5388	98.6309	98.7086	98.6266	98.683	98.6845	98.741	98.574	98.6269	98.5174	98.4237	98.5596	98.4722	98.721	98.7269	98.4718	98.3809	98.4412	98.2538	98.51	98.5009	98.4127	98.4402	98.3801	98.4972	98.5769	98.4745	98.5201	98.5654	98.5254	98.4123	98.4576	98.3664	98.2555	98.5702	98.4001	98.5229	98.5913	98.5405
136	Strain_#20	Bifi_longum_NCC2705.fasta	96.6924	96.6494	96.5417	96.2604	96.3614	96.1898	98.5434	98.5993	98.6003	98.5656	98.7208	98.537	98.5699	98.4767	98.6402	98.5892	98.6679	98.6021	98.6127	98.5564	98.5807	98.542	98.571	98.423	98.4843	98.5011	98.3235	98.5645	98.4379	98.3635	98.4215	98.4824	98.5321	98.4982	98.4244	98.4236	98.5846	98.3872	98.4317	98.4951	98.3414	98.2036	98.5469	98.4802	98.4261	98.6947	98.507
137	Strain_#85	B_longum_GCA_008672605.1_ASM867260v1_genomic.fasta	96.6926	96.558	96.5919	96.3693	96.3722	96.2402	98.6301	98.662	98.7407	98.8367	98.867	98.6136	98.67	98.5999	98.8041	98.8088	98.849	98.6887	98.6276	98.6118	98.7046	98.8169	98.6454	98.6144	98.6405	98.7095	98.5706	98.7499	98.6175	98.6128	98.663	98.7439	98.7573	98.742	98.5694	98.6924	98.6392	98.5253	98.5903	98.6384	98.6432	98.4831	98.7771	98.7358	98.664	98.7719	98.6211
138	Strain_#102	B_longum_GCA_015669945.1_ASM1566994v1_genomic.fasta	96.6891	96.5272	96.4369	96.3594	96.2663	96.3003	98.6048	98.6718	98.7301	98.8187	98.8852	98.7835	98.7895	98.7098	98.7402	98.6787	98.7138	98.7108	98.7141	98.7595	98.5928	98.7195	98.7485	98.4558	98.6179	98.6146	98.4533	98.6779	98.6851	98.5017	98.6013	98.53	98.5962	98.6436	98.5096	98.5851	98.6687	98.5035	98.5926	98.6354	98.6463	98.406	98.7488	98.7264	98.7091	98.6925	98.7181
139	Strain_#177	SRR7352048_Prokaryote_Bifidobacterium_longum_species.fasta	96.6663	96.4895	96.5181	96.261	96.3308	96.2133	98.5528	98.6409	98.7029	98.7373	98.8511	98.6586	98.6983	98.6668	98.6529	98.7209	98.7105	98.8022	98.6734	98.7272	98.7966	98.8022	98.709	98.5325	98.5722	98.5223	98.5321	98.6207	98.5768	98.3451	98.4028	98.5655	98.6357	98.5973	98.5237	98.5169	98.6918	98.4563	98.5786	98.6421	98.6802	98.3681	98.693	98.6671	98.6324	98.79	98.7438
140	Strain_#105	B_longum_GCA_015670995.1_ASM1567099v1_genomic.fasta	96.6711	96.6091	96.4206	96.3505	96.3434	96.4221	98.6039	98.6765	98.6248	98.7328	98.8398	98.6831	98.7565	98.4798	98.6378	98.6609	98.7729	98.6685	98.5827	98.7844	98.7002	98.565	98.4569	98.4155	98.5685	98.6104	98.456	98.617	98.6848	98.3765	98.5179	98.5999	98.5651	98.67	98.5083	98.4856	98.6592	98.4081	98.5535	98.6587	98.3876	98.5418	98.8166	98.5432	98.538	98.6216	98.6983
141	Strain_#34	B_longum_GCA_001576955.1_ASM157695v1_genomic.fasta	96.703	96.6461	96.7408	96.6613	96.5528	96.3687	98.8753	98.8071	98.9824	98.9521	98.7422	99.0721	98.9123	98.8828	98.9982	98.9983	98.9856	99.0813	98.9023	98.9568	99.008	99.1181	98.9391	98.8904	98.8566	98.8847	98.8513	99.0418	98.9234	98.8545	98.8703	98.8718	98.963	98.9689	98.8988	98.9011	98.9257	98.9243	98.9083	98.9099	98.8242	98.4864	98.8582	98.9301	98.9242	98.9929	98.9468
142	Strain_#110	B_longum_GCA_017312525.1_ASM1731252v1_genomic.fasta	96.5087	96.4334	96.4911	96.2735	96.1855	96.2248	98.4965	98.6097	98.5923	98.7127	98.8603	98.5751	98.6501	98.532	98.7365	98.7785	98.8075	98.6084	98.5632	98.6864	98.6458	98.7341	98.465	98.5142	98.7469	98.6799	98.6415	98.8074	98.4883	98.4962	98.6091	98.7003	98.7536	98.7003	98.519	98.5893	98.7317	98.5764	98.6823	98.7086	98.692	98.4276	98.6637	98.6486	98.7785	98.7493	98.6887
143	Strain_#117	B_longum_GCA_900157145.1_Bifido_03_v1_genomic.fasta	96.7884	96.5485	96.3532	96.2372	96.2753	96.269	98.4849	98.7018	98.5193	98.7669	98.8478	98.5811	98.5408	98.4543	98.4159	98.6779	98.5503	98.5007	98.3794	98.6185	98.4717	98.5053	98.4729	98.386	98.5342	98.683	98.6091	98.6296	98.5664	98.5789	98.6558	98.5585	98.5411	98.5499	98.5707	98.5196	98.7631	98.5343	98.5329	98.6562	98.5585	98.4164	98.7592	98.5797	98.7266	98.7547	98.6198
144	Strain_#193	SRR9330621_Prokaryote_Bifidobacterium_longum_species.fasta	96.4345	96.279	96.2321	96.0528	95.9378	96.0821	98.4231	98.5087	98.5174	98.6293	98.7979	98.5586	98.3735	98.2388	98.5467	98.6884	98.6182	98.5855	98.5663	98.6151	98.5592	98.5625	98.408	98.3013	98.3956	98.6255	98.4707	98.5971	98.5389	98.3855	98.3448	98.2986	98.4872	98.6982	98.5137	98.3549	98.5733	98.4475	98.5495	98.7304	98.4956	98.3411	98.7	98.4226	98.7049	98.5115	98.4741
145	Strain_#202	SRR9879724_Prokaryote_Bifidobacterium_longum_species.fasta	96.6978	96.4431	96.5387	96.5111	96.4122	96.2711	98.442	98.5828	98.5558	98.5246	98.8402	98.5659	98.6069	98.4983	98.493	98.6985	98.7118	98.5634	98.5899	98.5051	98.5778	98.4901	98.3924	98.3597	98.4385	98.5224	98.3677	98.5761	98.5359	98.3843	98.4712	98.5201	98.4877	98.6062	98.4359	98.4343	98.4839	98.4288	98.5252	98.5751	98.4816	98.3062	98.5958	98.3276	98.4474	98.5474	98.4165
146	Strain_#131	ERR525849_contigs_species_Prokaryote_Bifidobacterium_longum_species.fasta	96.1169	95.8841	96.02	95.7067	95.6366	95.5674	98.1412	98.1576	98.0832	98.2647	98.1188	98.0038	98.2851	98.0419	97.9862	97.9105	97.9752	97.9143	97.7927	97.9375	97.9256	98.079	97.9852	97.8926	97.8207	98.0902	97.909	97.9206	97.8788	97.9129	97.9794	97.998	97.8498	97.8663	98.04	98.1062	98.1893	97.8907	97.6151	97.9118	97.8906	97.723	97.9493	97.753	98.2541	97.9889	98.0649
147	Strain_#139	ERR526065_contigs_species_Prokaryote_Bifidobacterium_longum_species.fasta	96.192	95.8353	95.9204	95.7022	95.778	95.6599	98.1092	98.3564	98.1393	98.2554	98.2352	98.2134	98.3945	98.0023	98.4848	98.3339	98.224	98.2776	98.1167	98.29	98.1568	98.2468	98.0672	98.0379	98.3229	98.2687	98.2911	98.5186	98.3224	98.3266	98.1235	98.3702	98.2284	98.3193	98.2171	98.1832	98.2162	98.0225	98.135	98.4069	98.1577	98.009	98.3601	98.0813	98.457	98.1467	98.3538
148	Strain_#165	SRR4408189_contigs_species_Prokaryote_Bifidobacterium_longum_species.fasta	96.01	95.5536	95.5193	95.5655	95.4408	95.3219	98.1015	98.3566	98.3647	98.1076	98.1837	98.2557	98.402	98.326	98.3769	98.0062	98.2663	98.009	98.3439	98.4228	98.4463	98.3645	98.1765	98.2025	98.7668	98.6592	98.7896	98.5868	98.5252	98.655	98.6789	98.677	98.5471	98.4054	98.6616	98.67	98.6518	98.3728	98.3858	98.2705	98.0478	98.1614	98.381	98.4574	98.5418	98.4869	98.3984
149	Strain_#90	B_longum_GCA_014867405.1_ASM1486740v1_genomic.fasta	96.2926	96.3064	96.2131	95.9864	95.9995	95.8183	97.8812	97.9698	97.986	98.089	98.0427	98.2236	98.1341	98.0859	98.1784	98.1836	98.1245	98.2299	98.1083	98.0978	98.0746	97.9963	97.9259	97.8009	97.8644	97.8608	97.8543	97.9971	97.845	97.8143	97.9958	97.9562	98.027	97.9405	98.0093	97.9496	97.9329	97.7413	97.8473	98.0338	98.0066	97.7711	97.9842	97.9309	98.1242	98.0659	97.9655
150	Strain_#204	SRR9879747_Prokaryote_Bifidobacterium_longum_species.fasta	96.1167	95.7293	95.9054	95.6549	95.6319	95.6255	97.9244	98.3215	98.3669	98.3309	98.1324	98.4338	98.3601	98.2999	98.2072	98.071	98.2052	98.1256	98.3966	98.2961	98.3568	98.1171	97.9877	98.0409	98.2476	98.3217	98.369	98.5927	98.303	98.161	98.5762	98.3371	98.509	98.2844	98.1488	98.3591	98.3043	98.2468	98.3916	98.3788	98.1852	98.2091	98.287	98.4853	98.53	98.2928	98.3375
151	Strain_#118	B_longum_GCA_900157165.1_Bifido_12_v1_genomic.fasta	97.1803	97.0115	97.0456	97.0265	97.0125	96.919	98.3541	98.011	98.5061	98.4066	97.9525	98.4965	98.4496	98.4214	98.495	98.4073	98.4506	98.3238	98.517	98.5289	98.5349	98.6042	98.5775	98.2388	98.459	98.5268	98.4331	98.4938	98.5122	98.4704	98.4331	98.5241	98.4762	98.4942	98.4355	98.5505	98.4603	98.4434	98.3177	98.4166	98.4374	98.168	98.4449	98.5612	98.441	98.4757	98.5836
152	Strain_#127	B_longum_GCA_905202265.1_ERR1430398-mag-bin.4_genomic.fasta	94.2492	93.9406	93.9491	93.6272	93.6609	93.5911	95.8627	95.2311	96.1843	95.7731	96.1361	95.9536	95.5973	95.6132	96.0185	95.6051	95.7071	95.834	95.645	95.6733	95.8462	95.6486	95.6912	95.5926	95.3562	95.5387	95.3044	95.4879	95.7503	95.3594	95.3303	95.6212	95.471	95.6363	95.6224	95.8116	95.5384	95.1374	95.4337	95.4131	95.1546	95.3084	95.2597	95.5647	95.8869	95.7944	95.585
153	Strain_#58	B_longum_GCA_003370255.1_ASM337025v1_genomic.fasta	95.884	95.7037	95.7346	95.6072	95.6215	95.7042	96.6176	96.6566	96.6572	96.7947	96.4024	96.6037	96.7523	96.7126	96.4517	96.5297	96.5948	96.5392	96.5534	96.6015	96.6204	96.6587	96.4993	96.523	96.5737	96.7016	96.5903	96.5525	96.7373	96.6962	96.5577	96.5603	96.6303	96.5587	96.6623	96.5166	96.5275	96.6334	96.4246	96.6345	96.5828	96.3748	96.5328	96.5337	96.672	96.6714	96.5818
154	Strain_#121	B_longum_GCA_902167545.1_B.longum_ssp_longum_mod2_genomic.fasta	95.9516	95.8186	95.665	95.5521	95.4132	95.8278	96.7241	96.732	96.7008	96.7866	96.6609	96.7282	96.8683	96.6136	96.5566	96.5825	96.7059	96.6956	96.6318	96.7133	96.5705	96.7063	96.6837	96.5114	96.5286	96.7245	96.6047	96.6342	96.7032	96.6143	96.5635	96.5417	96.6027	96.6607	96.7185	96.4884	96.5549	96.6465	96.5153	96.7151	96.5851	96.2937	96.6705	96.7025	96.7424	96.6134	96.5417
155	Strain_#160	ERR3277346_contigs_species_Prokaryote_Bifidobacterium_longum_species.fasta	95.9411	95.6952	95.8381	95.5375	95.5898	95.6832	96.6683	96.6038	96.6876	96.7069	96.6314	96.713	96.7845	96.626	96.6201	96.5788	96.6594	96.5985	96.6036	96.6594	96.4883	96.6906	96.4712	96.5437	96.5943	96.4983	96.6197	96.6313	96.5885	96.5484	96.5289	96.5359	96.5204	96.6295	96.563	96.5346	96.4571	96.5914	96.5578	96.6617	96.508	96.4072	96.7038	96.4996	96.6728	96.609	96.5193
156	Strain_#10	Bifi_longum_BT1.fasta	95.7892	95.806	96.0803	95.8795	95.9025	96.0334	95.3135	94.952	95.3102	95.11	94.9097	95.4129	95.2712	95.1126	95.3712	95.3097	95.3268	95.4413	95.5002	95.4157	95.4033	95.4156	95.2663	95.2014	95.2053	95.264	95.139	95.1615	95.0722	95.1048	95.2065	95.1325	95.3632	95.2391	95.2234	95.2323	95.1659	95.3355	95.1278	95.1565	95.1731	95.1772	95.4691	95.3155	95.284	95.3183	95.1862
157	Strain_#190	SRR9330550_contigs_species_Prokaryote_Bifidobacterium_longum_species.fasta	95.8138	95.7087	95.9683	95.9276	95.8102	95.8203	94.8471	94.7342	95.0127	94.9558	94.4199	95.043	94.9412	94.9287	94.9831	95.0803	95.0681	94.943	94.8805	95.0104	95.0554	95	94.8789	94.8532	94.8865	94.8553	94.8436	94.7819	94.6124	94.8491	94.7857	94.7309	94.9199	94.8652	94.9195	94.7118	94.8202	94.9202	94.5907	95.0219	94.7174	94.9563	95.2263	94.9672	94.9076	94.9794	94.7965
158	Strain_#22	Bifi_longum_NCTC11817.fasta	95.6976	95.594	95.9897	95.8566	95.8642	96.0085	94.6938	94.479	94.9006	94.8499	94.4871	94.9059	94.9811	94.716	95.0335	95.004	94.9181	94.9864	94.9383	95.0418	95.0889	95.0304	94.825	94.6368	94.8827	94.869	94.8712	94.4588	94.7216	94.8978	94.816	94.8284	95.024	94.9278	94.7951	94.8221	94.917	95.0579	94.7898	94.6685	94.6631	94.7594	94.9864	94.921	94.9055	94.9631	94.9986
159	Strain_#83	B_longum_GCA_004919065.2_ASM491906v2_genomic.fasta	95.7942	95.7438	95.8063	95.8657	95.8429	96.0538	94.7699	94.6164	94.8204	94.7702	94.6874	95.0543	94.978	94.6549	94.9248	95.0664	94.9938	94.9286	94.9994	95.0563	95.0265	94.9596	94.8866	94.6916	94.6101	94.8972	94.8334	94.8968	94.626	94.7322	94.8016	94.7113	94.8627	94.7783	94.852	94.7488	94.7895	94.92	94.7753	94.8037	94.8775	94.7247	95.1475	94.7799	94.8579	94.9072	94.7865
160	Strain_#40	B_longum_GCA_001870755.1_ASM187075v1_genomic.fasta	95.6686	95.5995	95.8587	95.7194	95.6079	95.9758	94.8279	94.6559	94.8927	94.6399	94.6729	94.8368	95.0181	94.7987	94.7088	94.9831	95.0855	94.8635	94.9333	95.0616	94.9686	94.9822	94.7926	94.6068	94.8784	94.9022	94.977	94.9325	94.8178	94.7201	94.8226	94.7405	95.0423	94.8201	94.8164	94.9491	94.7957	94.9846	94.8722	94.9482	94.9139	94.6745	94.9296	94.8228	94.9229	95.0096	94.804
161	Strain_#122	B_longum_GCA_902167555.1_B.longum_ssp_infantis_2_mod_mod2_genomic.fasta	95.731	95.6268	96.1155	96.0288	95.9377	96.1622	94.9239	94.734	94.8551	94.8965	94.6731	95.0348	95.0019	94.9041	95.1372	94.9712	94.8858	94.9078	94.9129	95.0465	95.0518	95.0726	94.857	94.758	94.9028	94.9683	94.9947	94.9503	94.847	94.9557	94.9464	94.7666	95.0227	94.8551	94.8233	94.8972	94.8221	95.0696	94.7545	94.8338	94.9598	94.707	95.0355	94.7832	94.9457	94.97	95.0345
162	Strain_#205	SRR9879766_contigs_species_Prokaryote_Bifidobacterium_longum_species.fasta	95.6879	95.6896	95.9477	95.9022	95.8713	96.1448	94.6629	94.552	94.8484	94.782	94.5706	94.8856	94.8787	94.7965	95.0824	94.8408	94.8369	94.8728	94.9512	94.8889	95.1065	95.0079	94.7052	94.6612	94.799	94.9472	94.9591	94.7748	94.7045	94.7805	94.9079	94.7007	94.9426	94.8619	94.766	94.9332	94.784	95.0348	94.6773	94.742	94.6748	94.6623	95.0218	94.8106	94.9971	94.954	94.9024
163	Strain_#126	B_longum_GCA_902505515.1_LH665_genomic.fasta	95.8498	95.7892	95.9693	95.9113	96.0137	95.8732	94.9588	94.6729	94.9626	94.7972	94.6889	94.9034	94.8659	94.7657	95.0678	95.1327	95.0846	94.8913	95.018	95.076	95.2231	95.0235	94.9667	94.8689	94.8255	94.8216	94.8012	94.9301	94.7695	94.7595	94.8548	94.834	95.0871	94.9527	94.8625	95.0396	94.7075	95.036	94.9755	94.827	94.8129	94.7473	95.0824	94.8646	94.9221	95.1665	94.958
164	Strain_#191	SRR9330561_contigs_species_Prokaryote_Bifidobacterium_longum_species.fasta	95.8172	95.8566	96.0924	96.0131	96.0455	96.0005	95.0262	94.7053	95.0514	94.8937	94.8194	94.91	95.0696	94.8094	94.8839	95.0289	95.1101	95.0695	94.9679	95.0442	94.9649	95.0217	94.9433	94.9211	94.7741	95.0031	94.9629	94.9318	94.9173	94.9806	95.0158	94.7469	95.1078	94.9017	94.9989	94.9117	94.9033	94.9718	94.8955	94.8669	95.0141	94.7701	95.0409	94.9219	95.0938	95.1167	94.8511
165	Strain_#198	SRR9330637_contigs_species_Prokaryote_Bifidobacterium_longum_species.fasta	95.5876	95.6639	95.8271	95.8729	95.8671	96.0608	94.9257	94.743	94.9738	94.9418	94.6669	94.9521	95.0525	94.8309	95.048	95.0125	95.0864	95.0379	95.0019	94.9888	94.969	95.1542	95.0323	94.855	94.8608	94.9115	94.9456	94.9292	94.9384	94.8371	94.8878	94.525	95.0215	94.9698	94.8677	94.827	94.7501	95.0043	94.8172	94.8765	94.8711	94.8106	95.0539	94.8816	94.9871	95.0084	94.8725
166	Strain_#196	SRR9330632_contigs_species_Prokaryote_Bifidobacterium_longum_species.fasta	95.6717	95.78	96.0233	96.0635	95.9122	96.2763	95.0124	94.7037	94.8503	94.8893	94.6531	94.951	94.9971	94.9117	95.0227	95.0362	94.9627	94.9596	95.039	95.0108	95.1045	94.971	94.9667	94.793	94.7466	94.8583	94.7324	94.839	94.8098	94.9735	94.9639	94.7053	94.9792	94.8559	94.9573	94.988	94.8592	94.9835	94.8448	94.7554	94.7663	94.961	95.1919	94.9029	94.8612	95.0324	94.8479
167	Strain_#123	B_longum_GCA_902167565.1_B.longum_ssp_infantis_5_mod2_genomic.fasta	95.684	95.5872	95.8102	95.7088	95.7374	96.1468	94.8167	94.4875	94.7099	94.8279	94.5285	94.8537	94.8745	94.7137	94.7722	94.9627	94.8431	94.7954	94.8811	94.92	94.9127	94.9923	94.8356	94.6135	94.6112	94.7321	94.7323	94.734	94.7707	94.7737	94.6813	94.6776	94.7463	94.7499	94.688	94.8294	94.7487	94.9675	94.7573	94.6346	94.7629	94.637	94.8669	94.6431	94.7969	94.7847	94.8514
168	Strain_#141	ERR2367388_contigs_species_Prokaryote_Bifidobacterium_longum_species.fasta	95.8163	95.6465	95.7732	95.7198	95.7088	96.0753	94.6922	94.3618	94.8035	94.8812	94.2994	94.8435	94.9238	94.6327	94.9919	94.878	94.8537	94.8663	94.9003	94.9324	94.9789	94.9743	94.9244	94.7245	94.827	94.6402	94.8297	94.7419	94.8715	94.9524	94.7993	94.7853	94.8647	94.8214	94.8239	94.8668	94.5779	94.8996	94.7486	94.7675	94.6224	94.7223	95.0174	94.7791	94.7716	94.9259	94.8579
169	Strain_#147	ERR2367980_contigs_species_Prokaryote_Bifidobacterium_longum_species.fasta	95.7379	95.7752	95.9649	95.7824	95.7762	95.9227	94.8222	94.4604	94.8581	94.9636	94.473	94.9134	95.0711	94.7922	95.0049	95.0027	94.9043	95.0065	94.9601	94.9386	95.1396	94.9761	94.9557	94.911	94.9137	94.8608	94.8945	94.8065	94.8097	94.851	94.9664	94.6875	95.0107	94.9145	94.8694	94.8847	94.8282	94.9754	94.9018	94.7852	94.8563	94.8403	95.1335	94.8508	94.944	95.0123	94.8958
170	Strain_#150	ERR2368093_contigs_species_Prokaryote_Bifidobacterium_longum_species.fasta	95.8178	95.8166	96.1555	95.9704	96.0492	96.1861	95.0801	94.886	95.1013	95.1132	94.9883	95.1349	95.2309	95.0448	95.1795	95.2223	95.0785	95.0728	95.1322	95.2508	95.2259	95.2426	95.152	94.9733	95.0032	95.02	95.0258	94.9775	94.9888	95.0165	95.0862	94.9309	95.1363	95.1199	95.0486	95.1424	95.0452	95.2097	95.0704	95.1015	95.0868	94.8977	95.3491	95.0774	95.093	95.1652	95.2367
171	Strain_#149	ERR2368075_contigs_species_Prokaryote_Bifidobacterium_longum_species.fasta	95.686	95.6281	95.839	95.7375	95.6562	96.073	94.7402	94.4851	94.6796	94.8726	94.6661	94.9912	94.9133	94.7112	94.9354	95.0539	94.9352	94.8932	94.8105	94.9239	94.9269	95.0175	94.8058	94.7138	94.8017	94.89	94.8634	94.7584	94.7302	94.8842	94.7814	94.6421	94.8497	94.8455	94.7524	94.8541	94.8431	94.9853	94.7606	94.8034	94.6987	94.7565	95.1435	94.8637	94.9406	94.8572	94.8662
172	Strain_#140	ERR2367336_contigs_species_Prokaryote_Bifidobacterium_longum_species.fasta	95.7296	95.8306	95.9692	95.8461	95.9553	96.1495	94.8546	94.4593	94.8984	94.8448	94.6165	94.9568	94.9753	94.7572	94.9336	95.0507	94.9695	94.9111	95.1273	95.0928	95.2377	95.0716	94.9986	94.874	94.78	94.9176	94.9956	94.8638	94.8007	94.8953	94.7342	94.7694	94.9603	95.0257	94.7201	94.9137	94.7742	95.0724	94.8176	94.8354	94.8101	94.7368	95.1722	95.0941	95.1125	95.0499	95.0219
173	Strain_#152	ERR2368381_contigs_species_Prokaryote_Bifidobacterium_longum_species.fasta	95.7028	95.6417	95.8386	95.756	95.8845	96.0912	94.8743	94.5179	94.8841	94.9802	94.5799	94.9651	94.9763	94.7721	95.0422	94.9519	94.9396	94.7921	95.0645	94.9472	95.2093	95.0487	95.0146	94.8472	94.8661	94.9319	94.9491	95.0077	94.669	94.9193	94.8236	94.885	94.9878	94.9252	94.7424	94.9594	94.688	94.9737	94.9302	94.9163	94.9211	94.6583	95.0717	94.8957	94.9331	95.039	94.8857
174	Strain_#124	B_longum_GCA_902167595.1_B.longum_ssp_infantis_4_mod2_genomic.fasta	95.6304	95.7736	95.9335	95.793	95.8012	96.1004	94.8634	94.5132	94.8057	94.7983	94.5071	94.9807	95.1392	94.7539	95.0214	95.0009	94.9328	94.819	95.0214	95.099	95.0167	94.9986	94.8735	94.7537	94.8932	94.9088	94.9972	94.7293	94.8125	94.9368	94.8876	94.8046	94.8779	94.8865	94.757	94.9732	94.8261	95.122	94.8598	94.8176	94.7671	94.8659	95.1934	94.8742	94.9157	95.0609	95.096
175	Strain_#146	ERR2367902_contigs_species_Prokaryote_Bifidobacterium_longum_species.fasta	95.8026	95.9299	96.0028	96.0217	95.9719	96.1132	94.9227	94.7046	95.1634	95.01	94.6699	94.9911	95.1411	94.8678	95.0781	95.2152	95.0235	95.0419	95.1163	95.0176	95.094	95.0834	95.0217	94.9235	94.9438	94.89	95.0645	94.9837	95.077	95.0203	94.9798	94.8484	95.0399	95.0219	94.8969	95.0636	94.8614	95.0239	94.9828	95.1249	95.0614	95.0755	95.3507	94.8489	94.8806	95.0272	94.9244
176	Strain_#143	ERR2367731_contigs_species_Prokaryote_Bifidobacterium_longum_species.fasta	95.6173	95.4957	95.8463	95.8535	95.7845	95.9786	94.8964	94.6433	94.9563	94.7652	94.4313	94.8599	95.0344	94.7381	94.9667	94.9671	94.9767	94.9375	94.9028	94.9196	95.0159	94.9854	94.9805	94.9057	94.7716	94.8526	94.8328	94.798	94.8594	94.9274	94.8398	94.6523	94.927	94.8167	94.8229	94.8203	94.9275	94.9145	94.8057	94.8806	94.9703	94.8148	95.0878	94.8398	94.9538	94.9207	94.8506
177	Strain_#188	SRR9330507_contigs_species_Prokaryote_Bifidobacterium_longum_species.fasta	95.6148	95.6257	95.8979	95.8148	95.7907	95.9475	95.0364	94.7272	94.7816	95.0229	94.7207	95.0056	95.0645	95.0402	95.079	95.1224	95.0733	94.9984	94.9948	94.9742	95.105	95.0393	95.1135	94.8835	95.0021	94.8516	94.9979	94.9334	94.8214	94.9418	94.8679	94.8793	94.8542	95.0088	94.9728	95.0603	95.0007	95.0182	94.9349	94.8891	94.7424	94.9034	95.1664	94.7996	94.9176	94.883	94.869
178	Strain_#192	SRR9330571_contigs_species_Prokaryote_Bifidobacterium_longum_species.fasta	95.9186	95.6333	96.154	95.8604	95.924	96.0191	94.9284	94.6595	94.9102	94.9443	94.7698	95.0239	95.044	94.7964	95.0609	95.1401	94.97	95.1118	95.0561	95.1287	95.2381	95.0546	94.8993	94.9937	94.999	94.9966	95.0197	94.9292	94.9157	94.9796	94.9426	94.8797	95.0724	95.0343	94.9428	95.0243	94.7805	95.0525	94.9377	94.9614	94.954	94.8004	95.1254	94.9083	95.0311	95.1366	94.9345
179	Strain_#195	SRR9330627_contigs_species_Prokaryote_Bifidobacterium_longum_species.fasta	95.8567	95.7517	96.1552	95.9066	95.932	96.2171	94.8888	94.5616	94.8635	94.8214	94.7273	95.1015	94.9385	94.7736	95.0449	95.1267	94.9874	94.9258	95.0574	94.9799	95.1609	95.1543	94.9414	94.8569	94.8859	94.8345	94.8776	94.9389	94.8385	94.8461	94.9235	94.7471	95.0437	95.0049	94.9079	94.9534	94.941	95.0034	94.8897	94.8821	94.9656	94.6942	95.1167	94.962	94.9209	95.1756	94.9042
180	Strain_#145	ERR2367891_contigs_species_Prokaryote_Bifidobacterium_longum_species.fasta	95.6399	95.6882	95.8312	95.7581	95.8121	95.8375	94.9454	94.2983	94.8753	94.7993	94.5385	94.8531	95.2162	94.8227	94.9312	95.069	94.9139	94.9391	95.1246	94.989	94.994	95.0688	94.9627	94.9368	94.779	95.0271	94.8605	94.7368	94.8073	94.8412	94.8922	94.7907	95.0412	94.8943	94.7906	94.9609	94.7664	94.9571	94.8374	94.6852	94.554	94.5792	95.0694	94.936	95.011	95.032	94.8187
181	Strain_#144	ERR2367873_contigs_species_Prokaryote_Bifidobacterium_longum_species.fasta	95.7521	95.7498	95.9631	95.8168	95.8428	96.0738	94.7041	94.3222	94.8673	94.8037	94.2563	94.8649	95.0342	94.706	94.7685	94.9943	94.8862	94.8117	94.9131	95.0721	94.8404	94.9454	94.8285	94.6519	94.6848	94.7258	94.8201	94.5401	94.6652	94.831	94.7684	94.6682	94.8323	94.7787	94.7417	94.8076	94.6595	94.8903	94.7347	94.7233	94.5863	94.5497	94.9113	94.836	94.8571	94.9096	94.9217
182	Strain_#148	ERR2368039_contigs_species_Prokaryote_Bifidobacterium_longum_species.fasta	95.8184	95.8328	95.9318	95.9262	95.9178	96.2122	94.776	94.7535	94.8962	94.8084	94.499	95.0134	95.0359	94.8378	94.8097	95.0059	95.11	95.0037	94.956	95.0095	95.0406	95.0113	94.9804	94.7376	94.7934	94.9323	94.9026	94.8838	94.8728	94.9471	94.9164	94.7361	94.931	94.7614	94.7942	94.9045	94.8253	95.0159	94.8973	94.827	94.9132	94.685	95.0502	94.9144	94.9966	94.9903	94.893
183	Strain_#153	ERR2368426_contigs_species_Prokaryote_Bifidobacterium_longum_species.fasta	95.7715	95.7914	96.0073	95.9279	95.9547	96.1439	94.8413	94.6885	94.9238	94.9533	94.5341	94.9036	94.9691	94.772	94.9252	94.8874	95.0046	94.9552	94.8337	95.0074	95.0056	95.0849	94.8448	94.7447	94.8074	94.8602	94.9527	94.8391	94.9033	94.8938	94.8115	94.765	94.8457	94.8524	94.7091	94.9401	94.792	94.9811	94.8176	94.96	94.9402	94.802	95.0546	94.856	94.9187	95.026	94.9825
184	Strain_#154	ERR2368547_contigs_species_Prokaryote_Bifidobacterium_longum_species.fasta	95.7938	95.7211	96.1039	95.9907	95.958	96.0676	94.9096	94.6309	95.0132	94.9733	94.6708	95.0429	95.0798	94.8467	95.1315	95.009	94.9851	94.95	95.0394	95.1075	95.1597	95.2486	94.9968	94.7717	94.7603	94.8711	94.8638	94.9131	94.8869	94.9947	94.9248	94.8811	95.0399	94.8919	94.9645	95.0797	94.855	95.0286	94.8771	94.9038	95.0068	94.6871	95.0337	94.8211	94.9479	94.9762	94.893
185	Strain_#142	ERR2367545_contigs_species_Prokaryote_Bifidobacterium_longum_species.fasta	95.9042	95.7575	95.8839	95.8846	95.8574	96.0967	94.8642	94.7708	94.9427	94.9709	94.6695	94.8734	94.9636	94.8442	94.8465	94.9537	94.8981	95.0464	95.0193	95.0318	94.9012	94.9255	95.0089	94.9339	94.7105	94.848	94.8112	94.9108	94.7916	94.6084	94.6612	94.6311	94.9709	94.7583	94.7727	94.9184	94.7222	94.8803	94.8449	94.7399	94.9838	94.5413	95.0434	94.8923	94.9914	95.0918	94.8355
186	Strain_#151	ERR2368202_contigs_species_Prokaryote_Bifidobacterium_longum_species.fasta	95.9405	95.8526	96.1348	95.8793	95.9585	95.9874	95.0414	94.7356	94.9826	94.8952	94.4969	95.0867	95.3015	94.8963	94.8798	95.1045	94.8269	95.0577	95.06	95.1144	95.1386	95.0354	94.9862	94.8116	94.7537	94.9195	94.9318	94.9241	94.9758	94.9038	94.8826	94.7774	95.0761	94.9232	94.9515	95.0333	94.8775	95.0069	95.0156	94.9824	94.9835	94.7169	95.0177	94.8696	94.9348	95.0774	95.0353
187	Strain_#194	SRR9330626_Prokaryote_Bifidobacterium_longum_species.fasta	95.8604	95.8118	96.2063	96.0451	96.0228	96.0083	95.098	94.9867	95.3652	95.2306	95.2066	95.3606	95.3818	95.0936	95.433	95.2578	95.2462	95.2644	95.3527	95.3835	95.5372	95.3657	95.2133	95.0338	95.2503	95.2839	95.3703	95.2724	95.2066	95.2196	95.2263	95.1643	95.3289	95.2605	95.3126	95.3477	95.0006	95.4628	95.1897	95.1512	95.2011	95.0087	95.4427	95.2415	95.3764	95.4584	95.3298
188	Strain_#130	ERR525837_contigs_species_Prokaryote_Bifidobacterium_longum_species.fasta	95.3392	95.3525	95.3516	95.1233	95.3477	95.8567	94.221	93.9838	94.3744	94.2085	93.7596	94.219	94.0239	94.0879	94.2575	94.4175	94.2675	94.3121	94.6281	94.5602	94.6147	94.4888	94.2391	93.9173	94.1459	94.2484	94.1594	93.9822	94.0012	94.0479	93.9763	94.2544	94.4919	94.4916	94.1446	94.4433	93.7097	94.0662	93.9596	94.0193	94.0384	93.9309	94.2362	94.4299	94.55	94.4693	94.2775
189	Strain_#133	ERR525887_contigs_species_Prokaryote_Bifidobacterium_longum_species.fasta	95.2697	95.1821	95.4027	95.3741	95.37	95.8997	94.2254	94.2415	94.3528	94.6652	93.9181	94.6629	94.5286	94.2486	94.4454	94.7743	94.6052	94.4393	94.568	94.5761	94.8531	94.596	94.6334	94.3445	94.3437	94.5205	94.477	94.4367	94.3196	94.517	94.5014	94.1608	94.5786	94.5776	94.5388	94.5063	94.5129	94.5	94.395	94.4039	94.4607	94.1113	94.5737	94.1575	94.4166	94.6017	94.5727
190	Strain_#161	SRR4305438_contigs_species_Prokaryote_Bifidobacterium_longum_species.fasta	95.8171	95.8636	95.9977	95.6311	95.7362	96.1316	94.9977	94.8814	94.9455	94.7592	94.7354	95.1843	95.1791	94.9526	95.0853	95.1056	94.9713	94.9433	95.0646	95.1975	95.2788	95.2405	95.2312	94.8811	94.9099	95.0442	94.9639	95.0108	95.1013	94.6985	94.9369	94.9837	95.0562	94.8791	95.1108	95.0716	95.0338	95.0236	94.8336	94.8466	94.8786	94.9955	95.2292	95.0744	95.0949	95.1624	94.9414
191	Strain_#201	SRR9670925_Prokaryote_Bifidobacterium_longum_species.fasta	95.716	95.8038	95.948	95.8511	95.8495	96.1531	95.0218	94.9043	94.9418	95.0862	94.9702	95.282	95.2911	95.0432	95.1186	95.2264	95.1958	95.1452	95.1015	95.1443	95.3554	95.2509	95.2301	94.8736	95.0477	95.0729	95.1257	95.1225	95.071	94.9564	95.1646	95.0366	95.2422	95.1558	95.3434	95.2739	95.1894	95.1789	94.9687	94.9834	95.0713	95.1298	95.3594	95.0985	95.1296	95.2254	95.0701
192	Strain_#167	SRR7217887_contigs_species_Prokaryote_Bifidobacterium_longum_species.fasta	95.8741	95.8257	95.869	95.7962	95.7206	96.1027	95.3714	95.2019	95.3585	95.3117	94.9005	95.4514	95.3189	95.2741	95.3993	95.4471	95.1729	95.278	95.4036	95.3435	95.4586	95.3218	95.4135	95.18	95.3642	95.3904	95.5002	95.4247	95.4544	95.3288	95.3606	95.6251	95.568	95.4155	95.6002	95.5908	95.4489	95.4627	95.3453	95.1579	95.3326	95.3595	95.5616	95.374	95.571	95.6739	95.346
193	Strain_#128	ERR525765_contigs_species_Prokaryote_Bifidobacterium_longum_species.fasta	95.5607	95.2228	95.8342	95.371	95.311	95.7159	94.3399	94.5131	94.6119	94.2058	93.9182	94.5207	94.5372	94.3389	94.5463	94.5822	94.8103	94.5565	94.7791	94.5223	94.6762	94.3733	94.4337	94.227	94.505	94.5005	94.498	94.5925	94.4461	94.3687	94.5931	94.3899	94.5196	94.6166	94.3458	94.3762	94.2678	94.4044	94.6664	94.3892	94.4434	93.9588	94.2713	94.444	94.8103	94.6544	94.4969
194	Strain_#136	ERR526001_contigs_species_Prokaryote_Bifidobacterium_longum_species.fasta	95.5386	95.3782	95.8567	95.5916	95.5133	95.9142	94.5843	94.7516	94.7322	94.4251	94.1825	94.6515	94.7	94.6856	94.7691	94.8738	94.6823	94.8177	94.9021	94.7721	94.9011	94.6425	94.6751	94.3806	94.5613	94.6154	94.6618	94.6466	94.7098	94.4891	94.7346	94.4865	94.6682	94.7364	94.6636	94.5787	94.3553	94.677	94.5797	94.5091	94.4406	94.4138	94.6809	94.6353	94.7313	94.7713	94.6866
195	Strain_#158	ERR3277283_contigs_species_Prokaryote_Bifidobacterium_longum_species.fasta	95.8736	95.8248	96.1452	95.953	95.8382	96.0282	94.9971	94.8395	95.1126	94.8148	94.8945	95.1221	95.0807	94.923	95.0692	95.0733	95.0324	95.035	95.0036	95.1217	95.1847	94.8887	94.994	94.6705	94.983	95.108	95.0147	95.0038	94.9338	94.9181	95.0458	94.8972	94.9567	94.9859	95.0139	95.1067	94.9213	95.131	94.9929	94.8232	95.0393	94.8516	95.1117	95.0464	95.1172	95.2942	95.0869
196	Strain_#159	ERR3277301_contigs_species_Prokaryote_Bifidobacterium_longum_species.fasta	95.773	95.6835	95.9762	95.9095	95.8073	95.9515	94.9748	94.7587	95.0605	94.9173	94.7405	94.9608	95.053	94.9407	94.9565	94.952	95.0329	94.9921	95.0149	95.0201	95.109	94.871	94.826	94.8124	94.8035	94.9542	95.0406	94.9577	94.853	94.8362	94.9131	94.757	94.9669	94.8352	94.9315	95.0291	94.7898	95.046	94.9005	94.6292	94.8927	94.7425	95.0035	94.8961	95.0006	95.03	94.8384
197	Strain_#129	ERR525825_contigs_species_Prokaryote_Bifidobacterium_longum_species.fasta	95.6532	95.6008	95.6623	95.6088	95.5189	96.0121	94.7041	94.5795	94.823	94.6651	94.1904	94.6927	94.7588	94.6323	94.8411	94.7754	94.7468	94.865	95.0073	94.8724	94.9862	94.8866	94.8202	94.6012	94.6289	94.7448	94.7105	94.81	94.7427	94.6174	94.6232	94.8196	94.808	94.8283	94.7011	94.6911	94.652	94.872	94.7511	94.7438	94.7582	94.6297	94.9442	94.8774	94.8434	94.9363	94.8022
198	Strain_#155	ERR3277217_contigs_species_Prokaryote_Bifidobacterium_longum_species.fasta	95.7842	95.5814	95.9225	96.0037	95.8933	96.2125	95.1674	94.8198	94.9611	94.9333	94.6386	94.868	95.0429	94.9705	95.1154	95.0724	95.0036	95.0552	95.0301	95.164	95.1825	95.1096	95.0328	94.9149	94.7731	94.9096	94.7268	94.9979	94.9608	94.6771	94.8287	94.8688	94.995	94.8393	94.8805	95.1109	94.9772	95.0709	94.7931	94.822	94.8275	94.869	95.0151	95.0408	95.0689	95.0488	94.8392
199	Strain_#135	ERR525981_contigs_species_Prokaryote_Bifidobacterium_longum_species.fasta	95.0371	95.0144	95.473	95.0569	95.1492	95.3231	94.4298	94.3556	94.4963	94.7897	93.97	94.4987	94.3874	94.5884	94.6034	94.7241	94.9039	94.4692	94.8456	94.8798	94.9747	94.7702	94.7221	94.6506	94.7508	94.6868	94.9695	94.562	94.6121	94.648	94.5508	94.505	94.7527	94.7279	94.5702	94.9362	94.693	94.9914	94.556	94.5761	94.4784	94.2682	94.5859	94.5187	94.6926	94.7656	94.6954
200	Strain_#132	ERR525853_contigs_species_Prokaryote_Bifidobacterium_longum_species.fasta	95.6465	95.6075	95.9246	95.5361	95.5453	96.0363	94.8725	94.6924	94.9581	94.7562	94.4483	94.9636	94.8937	94.8315	94.9022	94.8594	94.9406	94.743	95.0539	94.9604	94.8348	94.8916	95.0015	94.5674	94.7618	94.9572	94.8627	94.9062	94.8712	94.993	94.7885	94.852	94.9732	94.7056	94.8831	94.9719	94.7812	94.8365	94.7027	94.5834	94.8736	94.6496	94.8541	94.7981	95.0065	94.877	94.8184
201	Strain_#187	SRR9061434_contigs_species_Prokaryote_Bifidobacterium_longum_species.fasta	95.5032	95.679	95.8461	95.9312	95.7307	95.9234	94.9811	94.6272	94.9186	94.7637	94.4463	94.8917	94.8561	94.8263	94.9954	95.0013	94.7948	94.9966	94.9501	94.9975	95.0776	94.9379	95.0359	94.7271	94.7242	94.8519	94.7638	94.832	94.7733	94.6692	94.9346	94.8688	94.9962	94.7564	94.9673	94.933	94.8554	94.8916	94.7082	94.7166	94.8459	94.7285	94.9794	94.8845	94.8063	94.9498	94.828
202	Strain_#138	ERR526033_contigs_species_Prokaryote_Bifidobacterium_longum_species.fasta	95.682	95.5999	95.983	95.7354	95.6286	96.1572	95.0899	94.8546	94.9428	94.9749	94.7596	95.0792	95.1619	94.7927	95.0906	95.0881	95.0705	95.1049	94.8348	94.9375	94.9256	94.9094	94.9514	94.7289	94.852	94.8698	94.93	94.8864	94.8568	94.7534	94.9456	94.7677	95.0437	94.8395	94.8398	95.0262	94.8841	95.1056	94.8564	95.0179	94.8311	94.8449	95.1975	94.8792	94.9607	95.0972	94.9009
203	Strain_#157	ERR3277282_contigs_species_Prokaryote_Bifidobacterium_longum_species.fasta	95.6478	95.7182	96.1183	95.9079	95.762	96.1628	95.0788	94.6869	95.0533	94.8572	94.6841	94.9534	94.995	94.8143	95.0901	95.104	94.8901	94.9746	94.8042	94.8667	94.9829	94.8985	94.9197	94.5993	94.7557	94.7368	94.7628	94.6996	94.6371	94.8888	94.7198	94.6832	94.9024	94.8784	94.8486	94.9477	94.9231	94.9214	94.7656	94.8749	94.8774	94.8468	95.1088	94.758	94.9109	94.8971	94.7723
204	Strain_#164	SRR4408103_contigs_species_Prokaryote_Bifidobacterium_longum_species.fasta	95.7099	95.6454	95.8987	95.6752	95.6979	96.0679	94.9469	94.775	94.9754	94.758	94.6361	94.9634	95.1148	94.9412	94.9697	95.0386	94.9434	94.9218	94.9849	95.0885	94.9456	95.0858	95.0263	94.9826	94.8439	94.7809	94.816	94.8399	94.8288	94.9402	94.8087	94.7907	95.0656	94.8559	94.9301	95.0234	94.9912	95.0795	94.8027	94.8141	94.9849	94.8611	95.1658	95.0277	95.0114	95.1743	95.0046
205	Strain_#134	ERR525969_contigs_species_Prokaryote_Bifidobacterium_longum_species.fasta	95.2615	95.0284	95.3758	95.2263	95.0866	95.6779	94.3382	94.6227	94.6763	94.57	93.9108	94.833	94.4728	94.4734	94.4641	94.5176	94.8143	94.579	94.6092	94.6114	94.3056	94.5358	94.6865	94.2402	94.1129	94.4835	94.4378	94.4622	94.2996	94.4506	94.5941	94.2869	94.6609	94.2668	94.3703	94.3654	94.5917	94.4855	94.1616	94.6455	94.2758	94.0838	94.5431	94.4959	94.7005	94.5843	94.3719
[truncated: 166 more columns]

## Sheet: Pseudocatenulatum
Supplementary_Excel_File_1: ANI comparison for the selection of model strains for In silico analysis, named also RefBif-IS, through resulting AxP index .
		HCL_Order	1	2	3	4	5	6	7	8	9	10	11	12	13	14	15	16	17	18	19	20	21	22	23	24	25	26	27	28	29	30	31	32	33	34	35	36	37	38	39	40	41	42	43	44	45
			Strain_#1	Strain_#45	Strain_#34	Strain_#2	Strain_#25	Strain_#42	Strain_#44	Strain_#16	Strain_#33	Strain_#20	Strain_#32	Strain_#35	Strain_#6	Strain_#30	Strain_#17	Strain_#7	Strain_#9	Strain_#11	Strain_#31	Strain_#19	Strain_#8	Strain_#14	Strain_#29	Strain_#10	Strain_#24	Strain_#12	Strain_#13	Strain_#39	Strain_#40	Strain_#15	Strain_#21	Strain_#43	Strain_#41	Strain_#23	Strain_#3	Strain_#27	Strain_#4	Strain_#28	Strain_#5	Strain_#18	Strain_#36	Strain_#37	Strain_#38	Strain_#22	Strain_#26		Strain Name or GCA accession (When available)
1	Strain_#1	200B_multifasta.fasta	100	99.418	98.7196	98.5603	98.7651	98.6746	98.5642	98.6518	98.5756	98.701	98.8241	98.8313	98.5458	98.6153	98.4454	98.7253	98.6473	98.634	98.7111	98.5231	98.4674	98.4461	98.4513	98.39	98.4251	98.4432	98.488	98.2327	98.4325	98.1332	98.3909	98.1103	98.2193	98.1432	98.6325	98.6576	98.6341	98.3423	98.5086	98.049	98.4091	98.4214	98.5874	97.1449	92.263		GCA_001025215.1
2	Strain_#45	TVPR1-7A_multifasta.fasta	99.418	100	98.7324	98.5866	98.7529	98.6915	98.5186	98.6192	98.5523	98.5837	98.7372	98.7899	98.5901	98.7002	98.622	98.6548	98.6421	98.682	98.7133	98.5482	98.499	98.4828	98.5177	98.4752	98.3919	98.4817	98.5199	98.2834	98.3339	98.2759	98.2112	98.1591	98.418	98.1048	98.5633	98.5717	98.5591	98.1697	98.4095	97.9459	98.5254	98.4982	98.6674	97.0996	92.182		GCA_902167535.1
3	Strain_#34	SRR7411332_Prokaryote_Bifidobacterium_pseudocatenulatum_species.fasta	98.7196	98.7324	100	98.5765	98.569	98.5211	98.4124	98.6399	98.4361	98.5644	98.6741	98.684	98.4231	98.503	98.5217	98.3627	98.5081	98.5723	98.6078	98.4731	98.2864	98.3218	98.3707	98.2326	98.3222	98.4126	98.5266	98.3144	98.3347	97.972	98.3163	98.0975	98.3443	98.1614	98.4282	98.4697	98.3125	98.1122	98.2108	97.8137	98.0168	97.8953	98.5381	97.1786	92.2344		200B
4	Strain_#2	289B_multifasta.fasta	98.5603	98.5866	98.5765	100	98.8392	98.7737	98.7614	98.6715	98.4844	98.5591	98.7435	98.6698	98.3933	98.4853	98.6407	98.4509	98.6553	98.723	98.7207	98.6492	98.384	98.5097	98.4954	98.5175	98.4014	98.4697	98.554	98.5078	98.4602	98.2496	98.1323	98.1649	98.4086	98.1437	98.7193	98.5688	98.5719	98.3914	98.5964	98.0451	98.3328	98.3879	98.6734	97.1142	92.1308		GCA_002271255.1
5	Strain_#25	B_pseudocatenulatum_GCA_902167535.1_Bifidobacterium_pseudocatenulatum_LFYP_29_mod2_genomic.fasta	98.7651	98.7529	98.569	98.8392	100	98.6973	98.7884	98.7826	98.6931	98.5863	98.8421	98.7338	98.6748	98.7485	98.6117	98.5232	98.8308	98.8431	98.8128	98.773	98.5715	98.7347	98.73	98.6889	98.5727	98.5578	98.6209	98.5286	98.669	98.3238	98.5317	98.3366	98.5042	98.1824	98.5955	98.5179	98.6611	98.3089	98.3118	98.0278	98.6247	98.5975	98.8663	97.228	92.1127		GCA_005844335.1
6	Strain_#42	SRR9879745_Prokaryote_Bifidobacterium_pseudocatenulatum_species.fasta	98.6746	98.6915	98.5211	98.7737	98.6973	100	98.8089	98.8143	98.6805	98.5607	98.782	98.7958	98.6488	98.679	98.6773	98.6733	98.7177	98.7352	98.6506	98.7498	98.646	98.6442	98.6056	98.6373	98.5083	98.5239	98.7405	98.5682	98.5631	98.3981	98.5663	98.325	98.3871	98.3396	98.6033	98.6512	98.68	98.3609	98.2019	98.0883	98.2732	98.2475	98.8006	97.2289	92.2367		SRR9670918_Reconstructed
7	Strain_#44	SRR9879836_Prokaryote_Bifidobacterium_pseudocatenulatum_species.fasta	98.5642	98.5186	98.4124	98.7614	98.7884	98.8089	100	98.6225	98.7311	98.4983	98.694	98.6829	98.6011	98.6415	98.5065	98.4869	98.6052	98.567	98.6914	98.5413	98.5587	98.5011	98.546	98.4031	98.3438	98.4079	98.4267	98.4222	98.3925	98.2611	98.4091	98.3021	98.3516	98.1492	98.6763	98.4747	98.6793	98.3234	98.2533	97.9747	98.462	98.3984	98.5929	97.1675	92.2417		GCA_015556885.1
8	Strain_#16	B_pseudocatenulatum_GCA_005844335.1_ASM584433v1_genomic.fasta	98.6518	98.6192	98.6399	98.6715	98.7826	98.8143	98.6225	100	98.6587	98.6082	98.7478	98.7629	98.4864	98.5267	98.6082	98.6046	98.6113	98.7504	98.6035	98.5746	98.4373	98.5509	98.5619	98.3666	98.4154	98.6392	98.6842	98.3123	98.3551	98.1768	98.6368	98.5298	98.6505	98.2038	98.4807	98.5856	98.628	98.2586	98.4013	98.0246	98.401	98.3204	98.5627	97.0338	92.3412		SRR7351777_Reconstructed
9	Strain_#33	SRR7411292_Prokaryote_Bifidobacterium_pseudocatenulatum_species.fasta	98.5756	98.5523	98.4361	98.4844	98.6931	98.6805	98.7311	98.6587	100	98.6007	98.6209	98.67	98.5195	98.551	98.5196	98.4882	98.5642	98.6984	98.5566	98.6031	98.5493	98.753	98.5761	98.5355	98.5841	98.5751	98.6411	98.3271	98.5968	98.1484	98.5427	98.4313	98.3864	98.1617	98.4414	98.4641	98.431	98.2812	98.1598	98.0352	98.5185	98.444	98.6388	97.0366	92.2771		SRR7411291_Reconstructed
10	Strain_#20	B_pseudocatenulatum_GCA_015551625.1_ASM1555162v1_genomic.fasta	98.701	98.5837	98.5644	98.5591	98.5863	98.5607	98.4983	98.6082	98.6007	100	98.7654	98.751	98.5334	98.4742	98.4091	98.4	98.4749	98.3709	98.4112	98.5376	98.5149	98.5539	98.4448	98.4541	98.3532	98.3464	98.4286	98.4716	98.4198	98.0574	98.2888	98.2115	98.3378	98.1087	98.4838	98.5632	98.6187	98.3257	98.3898	98.0307	98.1048	97.9997	98.6393	97.2003	92.3792		1896B
11	Strain_#32	SRR7411291_Prokaryote_Bifidobacterium_pseudocatenulatum_species.fasta	98.8241	98.7372	98.6741	98.7435	98.8421	98.782	98.694	98.7478	98.6209	98.7654	100	98.8919	98.5789	98.6661	98.5898	98.7189	98.7553	98.7282	98.7034	98.697	98.6242	98.5229	98.6226	98.5665	98.6681	98.535	98.6742	98.4322	98.5725	98.3089	98.4314	98.434	98.396	98.2909	98.8748	98.7083	98.7026	98.5663	98.5118	98.17	98.3465	98.4287	98.6663	97.3336	92.2547		SRR7411332_Reconstructed
12	Strain_#35	SRR7411379_contigs_species_Prokaryote_Bifidobacterium_pseudocatenulatum_species.fasta	98.8313	98.7899	98.684	98.6698	98.7338	98.7958	98.6829	98.7629	98.67	98.751	98.8919	100	98.612	98.6906	98.6073	98.5818	98.6236	98.6769	98.7067	98.5971	98.6015	98.5068	98.6758	98.5147	98.4781	98.4438	98.5932	98.2905	98.4301	98.2655	98.3479	98.2156	98.2703	98.2968	98.57	98.7155	98.7394	98.3383	98.671	98.0908	98.4549	98.476	98.6592	97.2323	92.2813		318B
13	Strain_#6	B_pseudocatenulatum_GCA_001686005.1_ASM168600v1_genomic.fasta	98.5458	98.5901	98.4231	98.3933	98.6748	98.6488	98.6011	98.4864	98.5195	98.5334	98.5789	98.612	100	98.8332	98.7991	98.6149	98.7269	98.7275	98.8699	98.6213	98.745	98.8051	98.7385	98.6113	98.6108	98.5551	98.6429	98.482	98.4584	98.3137	98.1871	98.4938	98.2902	98.2684	98.4341	98.3661	98.6733	98.3324	97.9935	98.0701	98.5398	98.4803	98.6179	97.0542	92.3545		SRR9879745_Reconstructed
14	Strain_#30	SRR7351777_contigs_species_Prokaryote_Bifidobacterium_pseudocatenulatum_species.fasta	98.6153	98.7002	98.503	98.4853	98.7485	98.679	98.6415	98.5267	98.551	98.4742	98.6661	98.6906	98.8332	100	98.7239	98.548	98.8102	98.8449	98.7707	98.666	98.742	98.7234	98.6949	98.5862	98.6195	98.5705	98.7122	98.5096	98.4435	98.3239	98.194	98.3524	98.321	98.0692	98.4052	98.3864	98.531	98.2464	98.0273	98.1517	98.4829	98.4191	98.6735	97.0891	92.1222		GCA_006828885.1
15	Strain_#17	B_pseudocatenulatum_GCA_006828885.1_ASM682888v1_genomic.fasta	98.4454	98.622	98.5217	98.6407	98.6117	98.6773	98.5065	98.6082	98.5196	98.4091	98.5898	98.6073	98.7991	98.7239	100	98.5016	98.6706	98.8109	98.8092	98.6924	98.644	98.7184	98.6762	98.5256	98.551	98.5638	98.6445	98.4667	98.496	98.2724	98.2756	98.1637	98.2757	98.1132	98.5106	98.4357	98.4264	98.1809	98.0095	98.2149	98.5778	98.431	98.7562	97.1158	92.1366		SRR9879778_Reconstructed
16	Strain_#7	B_pseudocatenulatum_GCA_002271255.1_Bpse1Ev1_genomic.fasta	98.7253	98.6548	98.3627	98.4509	98.5232	98.6733	98.4869	98.6046	98.4882	98.4	98.7189	98.5818	98.6149	98.548	98.5016	100	98.6841	98.6972	98.6522	98.6936	98.5962	98.6502	98.4519	98.4738	98.4157	98.5701	98.6664	98.3221	98.4874	98.198	98.1492	98.1223	98.2782	97.9242	98.6219	98.5171	98.4891	98.3069	98.0662	98.1704	98.5003	98.4896	98.521	97.084	92.0637		GCA_003466105.1
17	Strain_#9	B_pseudocatenulatum_GCA_003436315.1_ASM343631v1_genomic.fasta	98.6473	98.6421	98.5081	98.6553	98.8308	98.7177	98.6052	98.6113	98.5642	98.4749	98.7553	98.6236	98.7269	98.8102	98.6706	98.6841	100	99.0379	98.8997	98.8216	98.9297	98.8843	98.8127	98.7992	98.6952	98.6197	98.8465	98.5087	98.5865	98.245	98.1406	98.2927	98.289	98.057	98.6278	98.5451	98.6219	98.3115	98.187	98.2256	98.7048	98.7757	98.6816	97.1706	92.1458		GCA_003464925.1
18	Strain_#11	B_pseudocatenulatum_GCA_003437435.1_ASM343743v1_genomic.fasta	98.634	98.682	98.5723	98.723	98.8431	98.7352	98.567	98.7504	98.6984	98.3709	98.7282	98.6769	98.7275	98.8449	98.8109	98.6972	99.0379	100	98.8702	98.8288	98.7685	98.8382	98.8653	98.7395	98.6526	98.6487	98.8068	98.5745	98.6876	98.3574	98.3676	98.3558	98.384	98.1608	98.5849	98.5093	98.552	98.4154	98.1474	98.1954	98.6757	98.5398	98.8507	97.1574	92.2393		SRR7411292_Reconstructed
19	Strain_#31	SRR7351906_contigs_species_Prokaryote_Bifidobacterium_pseudocatenulatum_species.fasta	98.7111	98.7133	98.6078	98.7207	98.8128	98.6506	98.6914	98.6035	98.5566	98.4112	98.7034	98.7067	98.8699	98.7707	98.8092	98.6522	98.8997	98.8702	100	98.7578	98.7865	98.6458	98.5729	98.7399	98.4707	98.5192	98.7183	98.5997	98.54	98.2175	98.2236	98.3407	98.2071	98.1556	98.5369	98.3351	98.6239	98.3523	98.2293	98.2369	98.6839	98.6479	98.8574	97.2448	92.1192		GCA_003436675.1
20	Strain_#19	B_pseudocatenulatum_GCA_015549915.1_ASM1554991v1_genomic.fasta	98.5231	98.5482	98.4731	98.6492	98.773	98.7498	98.5413	98.5746	98.6031	98.5376	98.697	98.5971	98.6213	98.666	98.6924	98.6936	98.8216	98.8288	98.7578	100	98.5197	98.7609	98.7786	98.6669	98.8177	98.6221	98.6739	98.5646	98.548	98.2602	98.2552	98.2962	98.296	98.1741	98.6069	98.5108	98.5715	98.3377	98.0682	98.3656	98.6872	98.742	98.788	97.2035	92.2448		SRR7411379_Reconstructed
21	Strain_#8	B_pseudocatenulatum_GCA_003436025.1_ASM343602v1_genomic.fasta	98.4674	98.499	98.2864	98.384	98.5715	98.646	98.5587	98.4373	98.5493	98.5149	98.6242	98.6015	98.745	98.742	98.644	98.5962	98.9297	98.7685	98.7865	98.5197	100	98.802	98.8712	98.6555	98.6734	98.7322	98.6091	98.3675	98.455	98.1279	98.1641	98.1417	98.2429	98.1021	98.5197	98.4306	98.5871	98.2412	98.0283	98.1708	98.5624	98.4478	98.5361	97.151	92.2253		289B
22	Strain_#14	B_pseudocatenulatum_GCA_003466105.1_ASM346610v1_genomic.fasta	98.4461	98.4828	98.3218	98.5097	98.7347	98.6442	98.5011	98.5509	98.753	98.5539	98.5229	98.5068	98.8051	98.7234	98.7184	98.6502	98.8843	98.8382	98.6458	98.7609	98.802	100	98.893	98.7922	98.7594	98.7311	98.7235	98.5117	98.6745	98.2945	98.1282	98.3527	98.388	98.1858	98.3666	98.4849	98.6079	98.2821	98.0033	98.1913	98.6316	98.5027	98.7268	97.0288	92.2836		GCA_003436025.1
23	Strain_#29	SRR7351733_contigs_species_Prokaryote_Bifidobacterium_pseudocatenulatum_species.fasta	98.4513	98.5177	98.3707	98.4954	98.73	98.6056	98.546	98.5619	98.5761	98.4448	98.6226	98.6758	98.7385	98.6949	98.6762	98.4519	98.8127	98.8653	98.5729	98.7786	98.8712	98.893	100	98.7166	98.6481	98.6201	98.8809	98.5297	98.577	98.3041	98.1742	98.3155	98.0875	98.0107	98.4059	98.2743	98.5346	98.2801	98.0169	98.2421	98.333	98.2231	98.7631	97.242	92.1466		SRR9330532_Reconstructed
24	Strain_#10	B_pseudocatenulatum_GCA_003436675.1_ASM343667v1_genomic.fasta	98.39	98.4752	98.2326	98.5175	98.6889	98.6373	98.4031	98.3666	98.5355	98.4541	98.5665	98.5147	98.6113	98.5862	98.5256	98.4738	98.7992	98.7395	98.7399	98.6669	98.6555	98.7922	98.7166	100	98.6919	98.6165	98.6351	98.4084	98.3849	98.133	98.2528	98.1004	98.195	98.0464	98.3883	98.3979	98.547	98.1808	97.915	98.0937	98.5002	98.4238	98.6057	97.2402	92.2097		SRR9879836_Reconstructed
25	Strain_#24	B_pseudocatenulatum_GCA_017743235.1_ASM1774323v1_genomic.fasta	98.4251	98.3919	98.3222	98.4014	98.5727	98.5083	98.3438	98.4154	98.5841	98.3532	98.6681	98.4781	98.6108	98.6195	98.551	98.4157	98.6952	98.6526	98.4707	98.8177	98.6734	98.7594	98.6481	98.6919	100	98.6631	98.604	98.3946	98.5085	98.148	98.1502	98.2496	98.0464	98.0397	98.3773	98.3137	98.4593	98.1946	97.9099	98.4669	98.1535	98.0503	98.5258	97.0702	92.1624		GCA_015551625.1
26	Strain_#12	B_pseudocatenulatum_GCA_003437835.1_ASM343783v1_genomic.fasta	98.4432	98.4817	98.4126	98.4697	98.5578	98.5239	98.4079	98.6392	98.5751	98.3464	98.535	98.4438	98.5551	98.5705	98.5638	98.5701	98.6197	98.6487	98.5192	98.6221	98.7322	98.7311	98.6201	98.6165	98.6631	100	98.6624	98.2895	98.4361	98.2169	98.3963	98.3613	98.3245	97.9735	98.485	98.2681	98.3776	98.2135	97.9116	98.335	98.4069	98.2953	98.4762	97.1712	92.1494		SRR9330554_Reconstructed
27	Strain_#13	B_pseudocatenulatum_GCA_003464925.1_ASM346492v1_genomic.fasta	98.488	98.5199	98.5266	98.554	98.6209	98.7405	98.4267	98.6842	98.6411	98.4286	98.6742	98.5932	98.6429	98.7122	98.6445	98.6664	98.8465	98.8068	98.7183	98.6739	98.6091	98.7235	98.8809	98.6351	98.604	98.6624	100	98.4781	98.5811	98.2011	98.4601	98.4621	98.3766	98.112	98.4319	98.5031	98.4634	98.2645	98.0738	98.1663	98.3782	98.3166	98.6769	97.1406	92.2204		GCA_001686005.1
28	Strain_#39	SRR9330636_contigs_species_Prokaryote_Bifidobacterium_pseudocatenulatum_species.fasta	98.2327	98.2834	98.3144	98.5078	98.5286	98.5682	98.4222	98.3123	98.3271	98.4716	98.4322	98.2905	98.482	98.5096	98.4667	98.3221	98.5087	98.5745	98.5997	98.5646	98.3675	98.5117	98.5297	98.4084	98.3946	98.2895	98.4781	100	98.443	98.0528	98.0244	98.1669	98.2169	98.0937	98.4525	98.3087	98.438	98.181	97.9085	97.9353	98.5078	98.5225	98.735	97.208	91.9732		GCA_000708005.1
29	Strain_#40	SRR9330651_contigs_species_Prokaryote_Bifidobacterium_pseudocatenulatum_species.fasta	98.4325	98.3339	98.3347	98.4602	98.669	98.5631	98.3925	98.3551	98.5968	98.4198	98.5725	98.4301	98.4584	98.4435	98.496	98.4874	98.5865	98.6876	98.54	98.548	98.455	98.6745	98.577	98.3849	98.5085	98.4361	98.5811	98.443	100	98.0627	98.106	98.174	98.1998	98.1678	98.5046	98.5703	98.4506	98.2805	98.0483	98.0962	98.6309	98.465	98.7463	97.1997	92.2774		SRR9330651_Reconstructed
30	Strain_#15	B_pseudocatenulatum_GCA_004167565.1_ASM416756v1_genomic.fasta	98.1332	98.2759	97.972	98.2496	98.3238	98.3981	98.2611	98.1768	98.1484	98.0574	98.3089	98.2655	98.3137	98.3239	98.2724	98.198	98.245	98.3574	98.2175	98.2602	98.1279	98.2945	98.3041	98.133	98.148	98.2169	98.2011	98.0528	98.0627	100	97.8617	97.9875	97.9269	97.8791	98.0973	98.0705	98.2006	97.9223	97.7468	97.8125	98.1248	97.9662	98.2339	96.8938	92.3109		GCA_017743235.1
31	Strain_#21	B_pseudocatenulatum_GCA_015556885.1_ASM1555688v1_genomic.fasta	98.3909	98.2112	98.3163	98.1323	98.5317	98.5663	98.4091	98.6368	98.5427	98.2888	98.4314	98.3479	98.1871	98.194	98.2756	98.1492	98.1406	98.3676	98.2236	98.2552	98.1641	98.1282	98.1742	98.2528	98.1502	98.3963	98.4601	98.0244	98.106	97.8617	100	98.6062	98.5581	97.9487	98.2278	98.0081	98.2527	97.9825	97.8891	97.8463	98.033	97.8589	98.1654	96.9773	92.2668		SRR9330533_Reconstructed
32	Strain_#43	SRR9879778_Prokaryote_Bifidobacterium_pseudocatenulatum_species.fasta	98.1103	98.1591	98.0975	98.1649	98.3366	98.325	98.3021	98.5298	98.4313	98.2115	98.434	98.2156	98.4938	98.3524	98.1637	98.1223	98.2927	98.3558	98.3407	98.2962	98.1417	98.3527	98.3155	98.1004	98.2496	98.3613	98.4621	98.1669	98.174	97.9875	98.6062	100	98.3487	98.0435	97.8872	97.9995	98.2735	98.047	97.8137	97.612	97.7747	97.7955	97.9993	96.9095	92.2703		SRR9330636_Reconstructed
33	Strain_#41	SRR9670918_Prokaryote_Bifidobacterium_pseudocatenulatum_species.fasta	98.2193	98.418	98.3443	98.4086	98.5042	98.3871	98.3516	98.6505	98.3864	98.3378	98.396	98.2703	98.2902	98.321	98.2757	98.2782	98.289	98.384	98.2071	98.296	98.2429	98.388	98.0875	98.195	98.0464	98.3245	98.3766	98.2169	98.1998	97.9269	98.5581	98.3487	100	98.0726	98.1999	98.1971	98.4128	97.9251	97.9614	97.6452	98.0579	98.1473	98.51	97.0598	92.2564		CECT7765
34	Strain_#23	B_pseudocatenulatum_GCA_015669825.1_ASM1566982v1_genomic.fasta	98.1432	98.1048	98.1614	98.1437	98.1824	98.3396	98.1492	98.2038	98.1617	98.1087	98.2909	98.2968	98.2684	98.0692	98.1132	97.9242	98.057	98.1608	98.1556	98.1741	98.1021	98.1858	98.0107	98.0464	98.0397	97.9735	98.112	98.0937	98.1678	97.8791	97.9487	98.0435	98.0726	100	98.1996	97.9985	98.2726	97.9874	98.0012	97.6441	97.9786	97.8832	98.2861	97.1729	92.3963		GCA_004167565.1
35	Strain_#3	318B_multifasta.fasta	98.6325	98.5633	98.4282	98.7193	98.5955	98.6033	98.6763	98.4807	98.4414	98.4838	98.8748	98.57	98.4341	98.4052	98.5106	98.6219	98.6278	98.5849	98.5369	98.6069	98.5197	98.3666	98.4059	98.3883	98.3773	98.485	98.4319	98.4525	98.5046	98.0973	98.2278	97.8872	98.1999	98.1996	100	98.7278	98.5885	98.5697	98.3196	98.0682	98.3941	98.3533	98.4083	97.2603	92.1316		GCA_015557305.1
36	Strain_#27	B_pseudocatenulatum_GCA_902505425.1_LH659_genomic.fasta	98.6576	98.5717	98.4697	98.5688	98.5179	98.6512	98.4747	98.5856	98.4641	98.5632	98.7083	98.7155	98.3661	98.3864	98.4357	98.5171	98.5451	98.5093	98.3351	98.5108	98.4306	98.4849	98.2743	98.3979	98.3137	98.2681	98.5031	98.3087	98.5703	98.0705	98.0081	97.9995	98.1971	97.9985	98.7278	100	98.5984	98.5142	98.408	98.023	98.3169	98.3141	98.6505	97.1069	92.3387		GCA_003437435.1
37	Strain_#4	B_pseudocatenulatum_GCA_000708005.1_B.p.IPLA36007_genomic.fasta	98.6341	98.5591	98.3125	98.5719	98.6611	98.68	98.6793	98.628	98.431	98.6187	98.7026	98.7394	98.6733	98.531	98.4264	98.4891	98.6219	98.552	98.6239	98.5715	98.5871	98.6079	98.5346	98.547	98.4593	98.3776	98.4634	98.438	98.4506	98.2006	98.2527	98.2735	98.4128	98.2726	98.5885	98.5984	100	98.7389	98.5625	97.9313	98.4059	98.4091	98.5545	97.1477	92.4171		GCA_003436315.1
38	Strain_#28	CECT7765_out_padded.fasta	98.3423	98.1697	98.1122	98.3914	98.3089	98.3609	98.3234	98.2586	98.2812	98.3257	98.5663	98.3383	98.3324	98.2464	98.1809	98.3069	98.3115	98.4154	98.3523	98.3377	98.2412	98.2821	98.2801	98.1808	98.1946	98.2135	98.2645	98.181	98.2805	97.9223	97.9825	98.047	97.9251	97.9874	98.5697	98.5142	98.7389	100	98.2008	97.7808	98.0603	98.0519	98.3447	96.8791	92.126		SRR7351906_Reconstructed
39	Strain_#5	B_pseudocatenulatum_GCA_001025215.1_ASM102521v1_genomic.fasta	98.5086	98.4095	98.2108	98.5964	98.3118	98.2019	98.2533	98.4013	98.1598	98.3898	98.5118	98.671	97.9935	98.0273	98.0095	98.0662	98.187	98.1474	98.2293	98.0682	98.0283	98.0033	98.0169	97.915	97.9099	97.9116	98.0738	97.9085	98.0483	97.7468	97.8891	97.8137	97.9614	98.0012	98.3196	98.408	98.5625	98.2008	100	97.4501	97.9753	98.0999	98.3778	96.8774	92.539		GCA_015549915.1
40	Strain_#18	B_pseudocatenulatum_GCA_011008535.1_ASM1100853v1_genomic.fasta	98.049	97.9459	97.8137	98.0451	98.0278	98.0883	97.9747	98.0246	98.0352	98.0307	98.17	98.0908	98.0701	98.1517	98.2149	98.1704	98.2256	98.1954	98.2369	98.3656	98.1708	98.1913	98.2421	98.0937	98.4669	98.335	98.1663	97.9353	98.0962	97.8125	97.8463	97.612	97.6452	97.6441	98.0682	98.023	97.9313	97.7808	97.4501	100	98.0763	98.0453	98.1265	96.9825	92.2239		SRR7351733_Reconstructed
41	Strain_#36	SRR9330532_contigs_species_Prokaryote_Bifidobacterium_pseudocatenulatum_species.fasta	98.4091	98.5254	98.0168	98.3328	98.6247	98.2732	98.462	98.401	98.5185	98.1048	98.3465	98.4549	98.5398	98.4829	98.5778	98.5003	98.7048	98.6757	98.6839	98.6872	98.5624	98.6316	98.333	98.5002	98.1535	98.4069	98.3782	98.5078	98.6309	98.1248	98.033	97.7747	98.0579	97.9786	98.3941	98.3169	98.4059	98.0603	97.9753	98.0763	100	99.7566	99.0033	97.1487	92.0824		GCA_003437835.1
42	Strain_#37	SRR9330533_contigs_species_Prokaryote_Bifidobacterium_pseudocatenulatum_species.fasta	98.4214	98.4982	97.8953	98.3879	98.5975	98.2475	98.3984	98.3204	98.444	97.9997	98.4287	98.476	98.4803	98.4191	98.431	98.4896	98.7757	98.5398	98.6479	98.742	98.4478	98.5027	98.2231	98.4238	98.0503	98.2953	98.3166	98.5225	98.465	97.9662	97.8589	97.7955	98.1473	97.8832	98.3533	98.3141	98.4091	98.0519	98.0999	98.0453	99.7566	100	99.25	97.1758	91.9532		GCA_902505425.1
43	Strain_#38	SRR9330554_contigs_species_Prokaryote_Bifidobacterium_pseudocatenulatum_species.fasta	98.5874	98.6674	98.5381	98.6734	98.8663	98.8006	98.5929	98.5627	98.6388	98.6393	98.6663	98.6592	98.6179	98.6735	98.7562	98.521	98.6816	98.8507	98.8574	98.788	98.5361	98.7268	98.7631	98.6057	98.5258	98.4762	98.6769	98.735	98.7463	98.2339	98.1654	97.9993	98.51	98.2861	98.4083	98.6505	98.5545	98.3447	98.3778	98.1265	99.0033	99.25	100	97.2388	92.0721		GCA_015669825.1
44	Strain_#22	B_pseudocatenulatum_GCA_015557305.1_ASM1555730v1_genomic.fasta	97.1449	97.0996	97.1786	97.1142	97.228	97.2289	97.1675	97.0338	97.0366	97.2003	97.3336	97.2323	97.0542	97.0891	97.1158	97.084	97.1706	97.1574	97.2448	97.2035	97.151	97.0288	97.242	97.2402	97.0702	97.1712	97.1406	97.208	97.1997	96.8938	96.9773	96.9095	97.0598	97.1729	97.2603	97.1069	97.1477	96.8791	96.8774	96.9825	97.1487	97.1758	97.2388	100	92.602		GCA_011008535.1
45	Strain_#26	B_pseudocatenulatum_GCA_902167925.1_Bifidobacterium_pseudocatenulatum_SS_Bg39_genomic.fasta	92.263	92.182	92.2344	92.1308	92.1127	92.2367	92.2417	92.3412	92.2771	92.3792	92.2547	92.2813	92.3545	92.1222	92.1366	92.0637	92.1458	92.2393	92.1192	92.2448	92.2253	92.2836	92.1466	92.2097	92.1624	92.1494	92.2204	91.9732	92.2774	92.3109	92.2668	92.2703	92.2564	92.3963	92.1316	92.3387	92.4171	92.126	92.539	92.2239	92.0824	91.9532	92.0721	92.602	100		GCA_902167925.1
[truncated: 7 more columns]
