# Supplementary material for: Designation of optimal reference strains representing the infant gut bifidobacterial species through a comprehensive multi‐omics approach
Source: Environ Microbiol. 2022 Oct 7;24(12):5825–39. doi: 10.1111/1462-2920.16205 (PMC10092070; doi:10.1111/1462-2920.16205)
Supplement: Supplementary file 4 — Table S1: SRA metadata and taxonomical profiling results obtained through the use of METAnnotatorX2 software. [file EMI-24-5825-s007.xlsx]

## Sheet: Sheet1
Table_S1: SRA metadata and taxonomical profiling results obtained through the use of METAnnotatorX2 software.
SRA	Number of reads after quality filtering	Number of reads after Homo sapiens filtering	Reads classified	Bioproject	Age (Days)	Geographic location	Host Sex	Selected for Genomes reconstruction	Enterococcus faecalis	Escherichia coli	Enterococcus gallinarum	Enterobacter hormaechei	Enterococcus faecium	Bifidobacterium longum	Campylobacter coli	Bifidobacterium bifidum	Akkermansia unknown_species	Halococcus sediminicola	Bifidobacterium breve	Gramella unknown_species	Bacteroides fragilis	Bacteroides nordii	Klebsiella michiganensis	Clostridium neonatale	Parabacteroides distasonis	Akkermansia muciniphila	Bifidobacterium adolescentis	Klebsiella oxytoca	Bacteroides stercoris	Enterocloster bolteae	Bacteroides uniformis	Clostridium butyricum	Phocaeicola dorei	Olsenella mediterranea	Prevotella copri	Veillonella parvula	Parabacteroides goldsteinii	Veillonella seminalis	Blautia wexlerae	Bacteroides thetaiotaomicron	Bacteroides faecis	Veillonella unknown_species	Bacteroides cellulosilyticus	Escherichia albertii	Klebsiella pneumoniae	Bifidobacterium pseudocatenulatum	Prevotella unknown_species	Erysipelatoclostridium ramosum	Mycoplasma hyopneumoniae
ERR1449723	99688	99688	62312	PRJEB12669	150	China	female	v	0	0.190122	0	0	0	0	0	0	0	0	0	0	0	0	0	0	0	0	0	0	0	0	0	0	0	0	0	0.0664373	0	0	0.0696792	0	0	0	0	0	0.0261269	0	0	0	0
ERR2368202	99835	99130	82973	PRJEB24771	172.5	Malawian	female	v	0	0.0447018	0	0	0	0.810074	0	0.0151309	0	0	0.0314035	0	0.0125804	0	0	0	0	0	0	0	0	0	0	0	0	0	0.00677515	0	0	0	0	0	0	0.0271373	0	0	0	0	0	0	0
ERR2367210	10209	10086	72499	PRJEB24771	164.7	Malawian	female	v	0	0.108412	0	0	0	0.752229	0	0.0192121	0	0	0.0212907	0	0	0	0	0	0	0	0	0	0	0	0	0	0	0	0	0	0	0	0	0	0	0.0361057	0	0	0	0	0	0	0
ERR2367276	36518	35180	66144	PRJEB24771	176.4	Malawian	male	v	0	0.0462573	0	0	0	0.650079	0	0.0193444	0	0	0.0199341	0	0.00583885	0	0	0	0	0	0	0	0	0	0	0	0	0	0	0	0	0	0	0	0	0.0409731	0	0	0	0	0	0	0
ERR2367336	99727	98529	72163	PRJEB24771	167.7	Malawian	male	v	0	0.0878796	0	0	0	0.817495	0	0	0	0	0.0171233	0	0	0	0	0	0	0	0	0	0	0	0	0	0	0	0	0	0	0	0	0	0	0	0	0	0	0	0	0	0
ERR2367545	99975	99775	76288	PRJEB24771	164.7	Malawian	female	v	0	0.0718619	0	0	0	0.520727	0	0.0371814	0	0	0.00970331	0	0	0	0	0	0	0	0	0	0	0	0	0	0	0	0	0	0	0	0	0	0	0.0273046	0	0	0	0	0	0	0
ERR2367719	99722	98600	89280	PRJEB24771	173.4	Malawian	male	v	0	0.014659	0	0	0	0.760336	0	0	0	0	0.00711508	0	0	0	0	0	0	0	0	0	0	0	0	0	0	0	0	0	0	0	0	0	0	0.0260791	0	0	0	0	0	0	0
ERR2367731	99899	99275	90816	PRJEB24771	165.6	Malawian	female	v	0	0.0349089	0	0	0	0.689723	0	0.043624	0	0	0.0220383	0	0.0136979	0	0	0	0	0	0	0	0	0	0	0	0	0	0	0	0	0	0	0	0	0	0	0	0	0	0	0	0
ERR2367772	99939	99519	71270	PRJEB24771	177.3	Malawian	male	v	0	0.0286245	0	0	0	0.597067	0	0	0	0	0.0164564	0	0	0	0	0	0	0	0	0	0	0	0	0	0	0	0	0.0416793	0	0	0	0	0	0.0842385	0	0	0	0	0	0	0
ERR2367873	99976	99970	91176	PRJEB24771	177.3	Malawian	male	v	0	0.0125179	0	0	0	0.807737	0	0.00894453	0	0	0.0154645	0	0.00962473	0	0	0	0	0	0	0	0	0	0	0	0	0	0	0	0	0	0	0	0	0.0156314	0	0	0	0	0	0	0
ERR2367885	99963	99897	61200	PRJEB24771	164.7	Malawian	male	v	0	0.0786942	0	0	0	0.586587	0	0.0362174	0	0	0.0201659	0	0	0	0	0	0	0	0	0	0	0	0	0	0	0	0	0	0	0	0	0	0	0.0479799	0	0	0	0	0	0	0
ERR2367891	99799	99693	73845	PRJEB24771	190.2	Malawian	female	v	0	0.0678717	0	0	0	0.6323	0	0.0476491	0	0	0.0268347	0	0	0	0	0	0	0	0	0	0	0	0	0	0	0	0	0.0893969	0	0	0	0	0	0.00708168	0	0	0	0	0	0	0
ERR2367902	99863	99818	57328	PRJEB24771	190.2	Malawian	female	v	0	0.129035	0	0	0	0.740154	0	0	0	0	0.0109696	0	0	0	0	0	0	0	0	0	0	0	0	0	0	0	0	0	0	0	0	0	0	0.012314	0	0	0	0	0	0	0
ERR2367980	99928	99576	78925	PRJEB24771	186.3	Malawian	female	v	0	0	0	0	0	0.734382	0	0.0228963	0	0	0.0125247	0	0	0	0	0	0	0	0	0	0	0	0	0	0	0	0.0165845	0	0	0	0	0	0	0.0211621	0	0	0	0.0121889	0.0413134	0	0
ERR2368075	99939	99939	77605	PRJEB24771	166.5	Malawian	female	v	0	0	0	0	0	0.681816	0	0.0260864	0	0	0.0280568	0	0	0	0	0	0	0	0	0	0	0	0	0	0	0	0	0	0	0	0	0	0	0.00987863	0	0	0	0	0	0	0
ERR2368093	99934	99716	59192	PRJEB24771	165.6	Malawian	female	v	0	0.0124644	0	0	0	0.565692	0	0.0307457	0	0	0.013171	0	0	0	0	0	0	0	0	0	0	0	0	0	0	0	0.0136638	0	0	0	0	0	0	0.0298691	0	0	0	0.0122111	0.0335357	0	0
ERR2368303	99882	99713	75400	PRJEB24771	168.6	Malawian	male	v	0	0.0442825	0	0	0	0.61862	0	0.0471315	0	0	0.0128009	0	0	0	0	0	0	0	0	0	0	0	0	0	0	0	0	0	0	0.00640011	0	0	0	0.0686919	0	0	0	0	0	0	0
ERR2368381	99947	99930	64640	PRJEB24771	173.4	Malawian	female	v	0	0.0348202	0	0	0.0114386	0.566236	0	0.0582891	0	0	0.0538042	0	0.0168624	0	0	0	0	0	0	0	0	0	0	0	0	0	0	0	0	0.108477	0	0	0	0	0	0	0	0	0	0	0
ERR2368426	99730	97056	72530	PRJEB24771	179.4	Malawian	male	v	0	0.0425829	0	0	0	0.861117	0	0	0	0	0.00889709	0	0	0	0	0	0	0	0	0	0	0	0	0	0	0	0	0	0	0	0	0	0	0.0166105	0	0	0	0	0	0	0
ERR2368512	21471	20363	18642	PRJEB24771	179.4	Malawian	male	v	0	0.115342	0	0	0	0.755181	0	0	0	0	0.0248534	0	0	0	0	0	0	0	0	0	0	0	0	0	0	0	0.0146239	0	0	0	0	0	0	0.0207598	0	0	0	0	0.0172764	0	0
ERR2368547	99891	99760	78078	PRJEB24771	164.7	Malawian	male	v	0	0.0251338	0	0	0	0.62231	0	0.0358675	0	0	0.018259	0	0	0	0	0	0	0	0	0	0	0	0	0	0	0	0.0841756	0	0	0	0	0	0	0.0161294	0	0	0	0	0.0251595	0	0
ERR2367342	99759	98355	73244	PRJEB24771	164.7	Malawian	male	v	0	0.150266	0	0	0	0.575951	0	0.140598	0	0	0.0149984	0	0	0	0	0	0	0	0	0	0	0	0	0	0	0	0.0139411	0	0	0	0	0	0	0.00920534	0	0	0	0	0	0	0
ERR2367388	99867	98894	67093	PRJEB24771	173.4	Malawian	male	v	0	0.271614	0	0	0	0.643635	0	0	0	0	0.0204754	0	0	0	0	0	0	0	0	0	0	0	0	0	0	0	0	0	0	0	0	0	0	0.0224141	0	0	0	0	0	0	0
ERR2367533	99819	98670	79392	PRJEB24771	175.5	Malawian	male	v	0	0.312068	0	0	0	0.620162	0	0	0	0	0.0118003	0	0.00747036	0	0	0	0	0	0	0	0	0	0	0	0	0	0	0	0	0	0	0	0	0.0110048	0	0.00612407	0	0	0	0	0
ERR2367760	64042	63228	78624	PRJEB24771	170.4	Malawian	male	v	0	0.206755	0	0	0	0.565293	0	0.0272422	0.0316932	0	0.0140753	0	0	0	0	0	0	0	0	0	0	0	0	0	0	0	0	0	0	0	0	0	0	0.0255339	0	0	0	0	0	0	0
ERR2368039	99897	99768	51024	PRJEB24771	168.6	Malawian	male	v	0	0.233124	0	0	0	0.561591	0	0.0121047	0	0	0.00944227	0	0	0	0	0	0	0	0	0	0	0	0	0	0	0	0	0	0	0	0	0	0	0.0412184	0	0	0	0	0	0	0
ERR2368226	63795	63422	58276	PRJEB24771	169.5	Malawian	male	v	0	0.151658	0	0	0	0.545959	0	0	0	0	0.0167978	0	0	0	0	0	0	0	0	0	0	0	0	0	0	0	0	0.0392655	0	0	0	0	0	0.0423544	0	0	0	0	0.0066412	0	0
ERR2368261	99899	99808	80220	PRJEB24771	157.8	Malawian	male	v	0	0.0320974	0	0	0	0.527871	0	0.059055	0	0	0.0187291	0	0	0	0	0	0	0	0	0	0	0	0	0	0	0	0.0254423	0	0	0	0	0	0	0	0	0	0	0	0.0317115	0	0
ERR2368375	78454	75180	39592	PRJEB24771	176.4	Malawian	male	v	0	0.148933	0	0	0	0.597464	0	0	0	0	0.011512	0	0	0	0	0	0	0	0	0	0	0	0	0	0	0	0.00921841	0	0	0	0	0	0	0	0	0	0	0	0.02159	0	0
ERR2368450	292	289	200	PRJEB24771	167.7	Malawian	female	v	0	0.0726234	0	0	0	0.597468	0	0	0	0	0.0840847	0	0	0	0	0	0	0	0	0	0	0	0	0	0	0	0	0	0	0	0	0	0	0.140944	0	0	0	0	0	0	0
ERR3277301	95774	95774	72405	PRJEB32135	360	Canada	-	v	0	0.0116118	0	0	0	0.941268	0	0	0	0	0.00675739	0	0	0	0	0	0	0	0	0	0	0	0	0	0	0	0	0.0311087	0	0	0	0	0	0	0	0	0	0	0	0	0
ERR3277217	95106	95106	61592	PRJEB32135	360	Canada	-	v	0	0.0873822	0	0	0	0.880434	0	0	0	0	0.0222208	0	0	0	0	0	0	0	0	0	0	0	0	0	0	0	0	0	0	0	0	0	0	0	0	0	0	0	0	0	0
ERR3277266	95346	95346	64540	PRJEB32135	90	Canada	-	v	0	0	0	0	0	0.50351	0	0	0	0	0.00867831	0	0	0	0	0	0.140547	0	0.0566856	0	0	0	0.00944913	0	0.117548	0	0	0	0	0	0	0	0	0	0	0	0	0	0	0	0
ERR3277278	92590	92590	89924	PRJEB32135	360	Canada	-	v	0.00830149	0	0	0	0	0.799745	0	0	0	0	0.0103664	0	0	0	0	0	0	0	0	0.0617393	0	0	0	0	0	0	0	0	0	0	0	0	0	0.0288834	0	0	0	0	0	0	0
ERR3277282	90702	90702	72358	PRJEB32135	90	Canada	-	v	0	0.0105504	0	0	0	0.832727	0	0.041983	0	0	0.015155	0	0	0	0	0	0	0	0	0	0	0	0	0	0.00672396	0	0	0	0	0	0	0	0	0	0	0	0	0	0	0	0
ERR3277283	92270	92270	60992	PRJEB32135	360	Canada	-	v	0.00978325	0.020967	0	0	0	0.767689	0	0	0	0	0.0167384	0	0.0371923	0	0	0	0	0	0	0	0	0	0	0	0.0705634	0	0	0	0	0	0	0.0240818	0	0	0	0	0	0	0	0	0
ERR3277346	99062	99062	89122	PRJEB32135	90	Canada	-	v	0	0.00889886	0	0	0	0.670064	0	0.0125592	0	0	0	0	0	0	0.121451	0	0	0	0	0	0	0	0	0	0	0	0	0.00844013	0	0	0	0	0	0	0	0	0.0113583	0	0	0	0
ERR3277350	97199	97199	74020	PRJEB32135	360	Canada	-	v	0	0	0	0	0	0.571494	0	0	0	0	0.0121244	0	0	0	0	0	0.0153323	0	0	0	0	0	0.00625563	0	0.0549981	0	0	0	0	0	0	0.0709268	0	0	0	0	0	0	0	0	0
ERR3277263	98426	98426	71271	PRJEB32135	360	Canada	-	v	0	0.0491761	0	0	0.043531	0.510481	0	0	0	0	0	0	0	0	0	0	0	0	0	0.00541042	0	0	0	0	0	0	0	0	0	0	0	0	0	0	0	0	0	0	0	0	0
ERR3277327	97488	97488	62280	PRJEB32135	360	Canada	-	v	0	0	0	0	0	0.0298397	0	0	0	0	0.794178	0	0	0	0	0	0	0	0	0	0	0	0.145312	0	0	0	0	0	0	0	0	0	0	0	0	0	0	0	0	0	0
ERR3277348	97693	97693	51896	PRJEB32135	90	Canada	-	v	0	0	0	0	0	0.0139879	0	0	0	0	0.903927	0	0	0	0.0054531	0	0	0	0	0	0	0	0	0	0	0	0	0	0	0	0	0	0	0	0	0	0.0532397	0	0	0	0
ERR3277251	88899	88899	82940	PRJEB32135	360	Canada	-	v	0	0.0356642	0	0	0	0	0	0.355324	0	0	0.531678	0	0	0	0	0	0	0	0	0	0	0	0	0	0	0	0	0	0	0	0	0	0	0	0	0	0	0	0	0.0135268	0
ERR3277303	98646	98646	92544	PRJEB32135	90	Canada	-	v	0	0	0	0	0	0.00586851	0	0.93016	0	0	0	0	0	0	0	0	0	0	0	0	0	0	0	0	0	0	0	0	0	0	0	0	0	0	0	0	0.0390612	0	0	0	0
ERR3277364	98353	98353	53504	PRJEB32135	360	Canada	-	v	0	0.0866542	0	0	0	0	0	0	0	0	0	0	0	0	0	0	0	0	0	0	0	0.00909991	0	0	0.0218332	0	0	0	0	0	0.0246722	0	0	0	0	0	0	0	0	0.0148707	0
ERR525721	99993	99993	75548	PRJEB6456	120	Europe	-	v	0	0	0	0	0	0.132225	0	0	0.00593685	0	0	0	0.0951408	0	0	0	0.0142645	0	0	0	0	0	0	0	0.0766692	0	0	0	0	0	0	0	0	0	0	0	0	0.206467	0	0.00641835	0
ERR525765	99996	99996	63504	PRJEB6456	120	Europe	-	v	0.0331384	0	0	0	0	0.875654	0	0	0	0	0.010256	0	0	0	0	0	0	0	0	0	0	0	0	0	0	0	0	0	0	0	0	0	0	0	0	0	0	0	0	0	0
ERR525825	99987	99987	60968	PRJEB6456	120	Europe	-	v	0	0.0334469	0	0	0	0.920964	0	0	0	0	0.022922	0	0	0	0	0	0	0	0	0	0	0	0	0	0	0	0	0	0	0	0	0	0	0	0	0	0	0	0	0	0
ERR525837	99989	99989	55552	PRJEB6456	120	Europe	-	v	0	0	0	0	0	0.827365	0	0.0270836	0	0	0.0322643	0	0	0	0	0	0	0	0	0	0	0	0	0	0	0	0	0	0	0	0	0	0	0	0	0	0	0	0	0	0
ERR525887	99983	99983	91056	PRJEB6456	120	Europe	-	v	0	0.00676029	0	0	0	0.880632	0	0	0	0	0.0348374	0	0	0	0	0	0	0	0	0	0	0	0	0	0	0	0	0	0	0	0	0	0	0	0	0	0	0	0	0	0
ERR526001	99988	99988	63064	PRJEB6456	120	Europe	-	v	0	0	0	0	0	0.953416	0	0	0	0	0.0259392	0	0	0	0	0	0	0	0	0	0	0	0	0	0	0	0	0	0	0	0	0	0	0	0	0	0	0	0	0	0
ERR525748	99993	99993	67220	PRJEB6456	120	Europe	-	v	0	0	0	0	0	0.686852	0	0.104717	0	0	0.0190204	0	0	0	0	0	0.00992971	0.0151358	0	0	0	0	0.00657229	0	0	0	0	0.00943715	0	0	0	0	0	0	0	0	0	0	0	0	0
ERR525755	99988	99988	75174	PRJEB6456	120	Europe	-	v	0.0292171	0	0	0	0	0.579328	0	0	0	0	0.0342715	0	0	0	0	0	0.00830789	0	0	0	0	0	0.00616	0	0.0448275	0	0	0.00916664	0	0	0	0	0	0	0	0	0	0	0	0	0
ERR525807	99994	99994	61680	PRJEB6456	120	Europe	-	v	0.00738346	0.0852405	0	0	0	0.838746	0	0	0	0	0.0400633	0	0	0	0	0	0	0	0	0	0	0	0	0	0	0	0	0	0	0	0	0	0	0	0	0	0	0	0	0	0
ERR525969	99990	99990	56808	PRJEB6456	120	Europe	-	v	0	0.138652	0	0	0	0.727931	0	0	0	0	0.0189487	0	0	0	0	0	0	0	0	0	0	0	0.00518156	0	0.00821822	0	0	0.0463823	0	0	0	0	0	0	0	0	0	0	0	0	0
ERR525977	99987	99987	60648	PRJEB6456	120	Europe	-	v	0	0.102054	0	0	0	0.755869	0	0.0483435	0	0	0.0751562	0	0	0	0	0	0	0	0	0	0	0	0	0	0	0	0	0.0068502	0	0	0	0	0	0	0	0	0	0	0	0	0
ERR526029	99991	99991	59888	PRJEB6456	120	Europe	-	v	0	0	0	0	0.00750209	0.707238	0	0	0	0	0.0115344	0	0	0	0	0	0	0	0.028243	0	0	0	0	0	0	0	0	0	0	0	0.141181	0	0	0	0	0	0	0	0	0	0
ERR526033	99996	99996	59904	PRJEB6456	120	Europe	-	v	0.0120687	0.0282632	0	0	0	0.796307	0	0.0109361	0	0	0.0184633	0	0.0482004	0	0	0	0	0	0	0	0	0	0	0	0	0	0	0	0	0	0	0	0	0	0	0	0	0	0	0	0
ERR525793	99988	99988	60440	PRJEB6456	120	Europe	-	v	0	0.0968658	0	0	0	0.529169	0	0.232405	0	0	0.00918511	0	0	0	0	0	0	0	0	0	0	0	0	0	0	0	0	0.0147405	0	0	0	0	0	0	0	0	0	0	0	0	0
ERR525853	99982	99982	93576	PRJEB6456	120	Europe	-	v	0	0.0327955	0	0	0	0.701929	0	0	0	0	0.0214778	0	0.209539	0	0	0	0	0	0	0	0	0	0	0	0.0161106	0	0	0	0	0	0	0	0	0	0	0	0	0	0	0	0
ERR525941	99995	99995	66880	PRJEB6456	120	Europe	-	v	0	0.0391589	0	0	0	0.609973	0	0	0	0	0.0179199	0	0	0	0	0	0	0	0	0	0	0	0.0182405	0	0.279793	0	0	0	0	0	0	0	0	0	0.00549469	0	0	0	0	0	0
ERR525981	99991	99991	60720	PRJEB6456	120	Europe	-	v	0	0.0791016	0	0	0	0.632888	0	0	0	0	0.0107055	0	0.212505	0	0	0	0.0229539	0	0	0	0	0	0	0	0	0	0	0	0	0	0	0	0	0	0	0	0	0	0	0	0
ERR526065	99993	99993	68080	PRJEB6456	120	Europe	-	v	0	0	0	0.00782854	0	0.52504	0	0	0	0	0.00988356	0	0	0	0	0	0.0051341	0	0	0	0	0	0.006492	0	0.0458028	0	0	0.075665	0	0	0	0.00594382	0	0	0	0	0	0	0	0	0
ERR525695	99992	99992	64683	PRJEB6456	120	Europe	-	v	0.0106324	0.0266017	0	0	0	0.0451042	0	0	0	0	0.725545	0	0	0	0	0	0	0	0	0	0	0	0	0	0	0	0	0.0309322	0	0	0	0	0	0	0	0	0	0	0	0	0
ERR525833	99992	99992	51840	PRJEB6456	120	Europe	-	v	0	0	0	0	0	0.31849	0	0	0	0	0	0	0	0	0	0	0.0198933	0	0	0	0	0	0.0313119	0	0.0824649	0	0	0.0389732	0	0	0.0150155	0	0	0	0	0	0	0.264925	0	0.00869512	0
ERR525718	99991	99991	83964	PRJEB6456	120	Europe	-	v	0.00640899	0.0136826	0	0	0	0.0410974	0	0	0	0	0.52966	0	0.196747	0	0	0	0.0772938	0	0	0	0	0	0	0	0	0	0	0	0	0	0	0	0	0	0	0	0	0	0	0	0
ERR525829	99989	99989	54256	PRJEB6456	120	Europe	-	v	0.00866004	0.0811226	0	0	0	0.0672276	0	0	0	0	0.372398	0	0	0	0	0	0.085769	0	0	0	0	0	0.00528194	0	0.0518842	0	0	0.0226548	0	0	0	0.0248419	0	0	0	0	0	0.222031	0	0	0
ERR525873	99992	99992	77671	PRJEB6456	120	Europe	-	v	0	0.00571661	0	0	0	0.0380375	0	0.239171	0	0	0.513895	0	0.00789244	0	0	0	0.00798203	0	0	0	0	0	0.00891368	0	0	0	0	0	0	0	0	0	0.0164544	0	0	0	0	0.0212598	0	0	0
ERR526053	99994	99994	72400	PRJEB6456	120	Europe	-	v	0	0.032307	0	0	0	0.129064	0	0.126703	0	0	0.329738	0	0.00987764	0	0	0	0	0	0	0	0	0	0	0	0.0126205	0	0	0.0203249	0	0	0	0	0	0	0	0	0	0.280383	0	0	0
ERR525805	99984	99984	84630	PRJEB6456	120	Europe	-	v	0	0.0324779	0	0	0	0.169017	0	0.700473	0	0	0.00655854	0	0	0	0	0	0	0	0	0	0	0	0	0	0	0	0	0	0	0	0	0	0	0	0	0	0	0	0	0	0
ERR525849	99997	99997	75581	PRJEB6456	120	Europe	-	v	0.00608923	0	0	0.0189563	0	0.120224	0	0.525923	0	0	0	0	0	0	0.00653776	0	0	0	0.0779124	0	0	0	0.0308119	0	0.129237	0	0	0.0157102	0	0	0	0	0	0	0	0	0	0	0	0	0
ERR526045	99994	99994	64584	PRJEB6456	120	Europe	-	v	0	0.0271094	0	0	0	0.0422363	0	0.308093	0	0	0	0	0.149564	0	0	0	0	0	0.00845867	0	0	0	0.0120321	0	0.0395796	0	0	0	0	0	0	0	0	0	0	0	0	0.0305387	0	0	0
ERR525780	100000	100000	65920	PRJEB6456	360	Europe	-	v	0	0	0	0	0	0.0279473	0	0	0	0	0	0	0	0	0	0	0.125022	0	0.169618	0	0	0	0	0	0.0143188	0	0	0.0200275	0	0	0.110576	0	0	0	0	0	0	0	0	0	0
ERR525802	99997	99997	83088	PRJEB6456	120	Europe	-	v	0	0.0160282	0	0	0	0.165927	0	0	0	0	0	0	0	0	0	0	0.0237634	0	0.208216	0	0	0	0	0	0.117483	0	0	0	0	0	0	0.0164294	0	0	0	0	0	0	0	0.009183	0
ERR525845	99998	99998	58239	PRJEB6456	120	Europe	-	v	0	0	0	0	0	0.134104	0	0	0	0	0	0	0	0	0	0	0	0	0.181414	0	0	0	0.0227296	0	0.0920502	0	0	0	0	0	0	0.0117055	0.134686	0	0	0	0	0	0	0.0115235	0
ERR525913	99982	99982	59850	PRJEB6456	120	Europe	-	v	0.0450708	0.110847	0	0	0	0.0219874	0	0.132087	0	0	0	0	0.11106	0	0	0	0.017331	0	0.291345	0	0	0	0.00624255	0	0	0	0	0	0	0	0	0	0	0	0	0	0	0	0	0	0
ERR526077	99997	99997	51064	PRJEB6456	120	Europe	-	v	0	0	0	0	0	0.0396499	0	0	0	0	0	0	0.0885262	0	0	0	0.00813959	0	0.231758	0	0	0	0.0177632	0	0	0	0	0	0	0	0	0	0.062004	0	0	0	0	0	0	0.0122006	0
ERR525702	99999	99999	62502	PRJEB6456	120	Europe	-	v	0	0.128564	0	0	0	0	0	0	0	0	0	0	0	0	0	0	0	0	0	0	0	0	0	0	0.233139	0	0	0.0182429	0	0	0	0	0	0	0	0	0	0	0	0.150438	0
ERR525785	99993	99993	77628	PRJEB6456	120	Europe	-	v	0	0	0	0	0	0	0	0	0	0	0	0	0	0	0	0	0.0131002	0.111958	0	0	0.0158688	0	0	0	0	0	0	0	0	0	0	0.0264528	0	0	0	0	0	0	0	0.0365086	0
ERR525993	99995	99995	33561	PRJEB6456	120	Europe	-	v	0	0.0135006	0	0	0	0	0	0	0	0	0	0	0	0	0	0	0.220487	0	0	0	0	0	0.019949	0	0.00565139	0	0	0	0	0.0547756	0.0260089	0	0	0	0	0	0	0	0	0	0
ERR525997	99992	99992	65832	PRJEB6456	120	Europe	-	v	0	0	0	0	0	0.0355116	0	0	0	0	0	0	0.392654	0	0	0	0.0225534	0	0.0544041	0.0117137	0	0	0	0	0	0	0	0	0	0	0	0	0	0	0	0	0	0.0332884	0	0	0
SRR2131212	100000	100000	59080	PRJNA287207	90	Italy	-	v	0	0	0	0	0.0219945	0.0121166	0	0	0	0	0.696659	0	0	0	0	0	0	0	0	0	0	0	0	0	0	0	0	0.105348	0	0	0	0	0	0	0	0	0	0	0	0.0108932	0
SRR4408170	88006	88005	67878	PRJNA290380	43	Europe	-	v	0	0.0053091	0	0	0	0.931614	0	0.0194518	0	0	0.00947969	0	0	0	0	0	0	0	0	0	0	0	0	0	0	0	0	0	0	0	0	0	0	0	0	0	0	0	0	0	0
SRR4305414	86758	86757	80982	PRJNA290380	162	Europe	-	v	0.238616	0.030975	0	0	0	0.665314	0	0.0148455	0	0	0.0114906	0	0	0	0	0	0	0	0	0	0.00812928	0	0	0	0	0	0	0	0	0	0	0	0	0	0	0	0	0	0	0	0
SRR4305438	98549	98549	56248	PRJNA290380	598	Europe	-	v	0.00669727	0.0184342	0	0	0	0.574731	0	0	0	0	0.0185739	0	0	0	0	0	0	0	0.00821146	0	0	0	0.0188607	0	0.0758281	0	0	0.0233603	0	0	0.0068765	0	0.0545822	0	0	0	0	0	0	0	0
SRR4305483	99322	99322	68266	PRJNA290380	162	Europe	-	v	0.0773912	0.00879629	0	0	0	0.603563	0	0	0	0.0662512	0.0129742	0	0	0	0	0	0	0	0	0	0	0	0	0	0	0	0	0	0	0	0	0	0	0	0	0	0	0	0	0	0
SRR4305488	99345	99345	47576	PRJNA290380	131	Europe	-	v	0	0.0622756	0	0	0	0.756227	0	0.0310019	0	0	0.00792085	0	0	0	0	0	0	0	0	0	0.00786143	0	0	0	0	0	0	0	0	0.0147424	0	0	0	0	0	0	0	0.00784556	0	0	0
SRR4408103	97991	97991	73272	PRJNA290380	44	Europe	-	v	0	0.121883	0	0	0	0.705571	0	0.0269578	0	0	0.00836486	0	0.0161703	0	0	0	0	0	0	0	0	0	0	0	0	0	0	0	0	0	0	0	0	0	0	0	0	0	0	0	0
SRR4408189	100000	100000	87879	PRJNA290380	49	Europe	-	v	0	0	0	0	0	0.68399	0	0.117779	0	0	0.0952455	0	0	0	0	0	0	0	0	0	0	0	0	0	0	0	0	0.00959484	0	0	0	0	0	0	0	0	0	0	0	0	0
SRR4305472	98432	98432	57512	PRJNA290380	829	Europe	-	v	0	0.0122478	0	0	0	0.170038	0	0.25376	0	0	0	0	0	0	0	0	0	0	0.0742461	0	0	0	0	0	0	0	0	0	0	0	0	0	0	0	0	0	0	0.0154462	0	0	0
SRR4408064	97180	97180	91380	PRJNA290380	109	Europe	-	v	0	0.0353067	0	0	0	0.335609	0	0.531705	0	0	0	0	0	0	0	0	0	0	0	0	0	0	0	0	0	0	0	0	0	0	0	0	0	0	0	0	0	0	0	0	0
SRR4305177	99483	99483	33120	PRJNA290380	682	Europe	-	v	0	0.0199119	0	0	0	0	0	0	0	0	0	0	0.0294735	0	0	0	0	0	0	0	0	0	0.00817749	0	0.0794132	0	0	0	0	0	0.0367367	0	0	0	0	0	0	0.316887	0	0	0
SRR4305406	86111	86111	82720	PRJNA290380	122	Europe	-	v	0.0508037	0	0	0	0	0.0128172	0	0.125558	0	0	0.734076	0	0	0	0	0	0	0	0	0	0	0	0	0	0	0	0	0	0	0	0	0	0	0	0	0	0	0	0	0	0
SRR4305407	93860	93860	85404	PRJNA290380	143	Europe	-	v	0	0.116895	0	0	0	0.0104885	0	0.0284558	0	0	0.83743	0	0	0	0	0	0	0	0	0	0	0	0	0	0	0	0	0	0	0	0	0	0	0	0	0	0	0	0	0	0
SRR4305409	88375	88375	76540	PRJNA290380	144	Europe	-	v	0	0	0	0	0	0.156314	0	0.283087	0	0	0.515054	0	0	0	0	0	0	0	0	0	0	0	0	0	0	0	0	0	0	0	0	0	0	0	0	0	0	0	0	0	0
SRR4305361	89680	89680	57624	PRJNA290380	179	Europe	-	v	0	0.00524345	0	0	0	0.180508	0	0.578247	0	0	0.00544178	0	0	0	0	0	0	0	0.14008	0	0	0	0	0	0	0	0	0	0	0	0	0	0	0	0	0	0	0	0	0	0.0250348
SRR4305405	90104	90104	70650	PRJNA290380	158	Europe	-	v	0.331356	0.0134314	0	0	0	0.00596623	0	0.54845	0	0	0.0234481	0	0	0	0	0	0	0	0	0	0	0	0	0	0	0	0	0	0	0	0	0	0	0	0	0	0	0	0	0	0
SRR4305508	99328	99328	75592	PRJNA290380	169	Europe	-	v	0	0.256293	0	0	0	0	0	0.530471	0	0	0	0	0.00824127	0	0	0	0	0	0	0	0	0	0	0	0	0	0	0	0	0	0	0.155537	0	0	0	0	0	0	0	0	0
SRR4408106	99023	99023	51600	PRJNA290380	105	Europe	-	v	0	0.0857035	0	0	0	0	0	0	0	0	0	0	0	0	0	0	0	0	0.254796	0	0.0400363	0	0.11452	0	0.0314408	0	0	0	0	0	0	0	0	0	0	0	0	0	0	0	0.121923
SRR4305272	91682	91680	66814	PRJNA290380	91	Europe	-	v	0	0	0	0	0	0.116654	0	0	0	0	0	0	0	0	0	0.00588749	0	0	0	0	0	0	0.00631669	0	0	0	0.0339824	0	0	0	0	0	0	0	0	0	0	0	0	0.00647605	0
SRR4408165	98578	98577	63981	PRJNA290380	610	Europe	-	v	0	0	0	0	0	0	0	0	0	0.0131352	0.169151	0	0	0	0	0	0	0	0.00700444	0	0	0	0	0	0	0	0	0.00719171	0	0	0.0775291	0	0	0	0	0	0	0.340979	0	0	0
SRR4408123	98119	98118	50448	PRJNA290380	125	Europe	-	v	0	0.0571018	0	0	0	0.153674	0	0	0	0	0	0	0.136869	0	0	0	0	0.0277315	0.177733	0	0	0	0.00662929	0	0	0	0	0.0582182	0	0	0	0	0	0	0	0	0	0	0	0	0.287424
SRR8942377	100000	100000	77950	PRJNA322188	43.6	USA	-	v	0	0	0	0	0	0.519089	0	0.389746	0	0	0.0142068	0	0	0	0	0	0	0	0	0	0	0	0	0.0151038	0	0	0	0	0	0	0	0	0	0	0	0	0.0136245	0	0	0	0
SRR7411292	100000	99993	55736	PRJNA345144	90	New Zeland	-	v	0	0.502704	0	0	0	0.115582	0	0	0	0	0	0	0	0	0	0	0	0	0	0	0	0	0	0	0	0	0	0	0	0	0	0	0	0	0	0	0	0.3354	0	0	0
SRR7411329	100000	100000	98197	PRJNA345144	90	New Zeland	-	v	0	0	0	0	0	0	0	0	0	0	0	0	0	0	0	0	0	0	0	0	0	0	0	0	0.0150128	0	0	0	0	0	0	0	0	0	0	0	0	0	0	0	0
SRR7351780	99999	99999	70101	PRJNA345144	90	New Zeland	-	v	0	0.223861	0	0	0	0	0	0	0	0	0	0	0	0	0	0.377042	0	0	0	0	0	0	0	0	0	0	0	0	0	0	0	0	0	0	0	0	0	0	0	0	0
SRR7351732	99998	99998	78132	PRJNA345144	90	New Zeland	-	v	0	0	0	0	0	0.627285	0	0	0	0	0.0125693	0	0	0	0	0	0	0.12875	0	0	0	0	0	0	0	0	0	0.0119808	0	0	0	0	0	0	0	0	0	0	0	0	0
SRR7351776	100000	100000	79695	PRJNA345144	90	New Zeland	-	v	0.0261026	0	0	0	0	0.619478	0	0	0	0	0.00949077	0	0	0	0	0	0	0	0	0	0	0	0	0	0	0	0	0	0	0	0	0	0	0	0	0	0	0.148889	0	0	0
SRR7351783	99999	99998	95292	PRJNA345144	90	New Zeland	-	v	0	0.00500082	0	0	0	0.861665	0	0.0769801	0	0	0.0277427	0	0	0	0	0	0	0	0	0	0	0	0	0	0	0	0	0	0	0	0	0	0	0	0	0	0	0	0	0	0
SRR7351856	99998	99998	60024	PRJNA345144	90	New Zeland	-	v	0	0.037708	0.0109776	0	0	0.776043	0	0.0790679	0	0	0	0	0	0	0	0	0	0	0	0	0	0	0	0	0	0	0	0.0193488	0	0	0	0	0	0	0	0	0	0	0	0	0
SRR7351905	99999	99999	71560	PRJNA345144	90	New Zeland	-	v	0	0	0	0	0	0.557625	0	0	0	0	0.00721248	0	0.0136106	0	0	0	0.0264938	0	0	0	0.00671306	0	0	0	0	0	0	0	0	0	0	0	0	0	0	0	0	0	0	0	0
SRR7352050	99998	99998	69912	PRJNA345144	90	New Zeland	-	v	0	0.0986288	0	0	0	0.771565	0	0	0	0	0.0170489	0	0	0	0	0	0	0	0	0	0	0	0	0	0	0	0	0	0	0	0	0	0	0	0	0	0	0.0207468	0	0	0
SRR7411286	100000	100000	85500	PRJNA345144	90	New Zeland	-	v	0	0.0504734	0	0	0	0.523972	0	0	0	0	0	0	0	0	0	0	0.0158051	0	0.0219358	0	0	0	0.016714	0	0.0553062	0	0	0.0190872	0	0	0	0	0	0	0	0	0	0	0	0.115476	0
SRR7411301	99999	99998	60184	PRJNA345144	90	New Zeland	-	v	0.0514514	0.0393284	0	0	0	0.751874	0	0	0	0	0.00730426	0	0	0	0	0	0	0	0	0	0	0	0	0	0	0	0	0.0576056	0	0	0	0	0	0	0	0	0	0	0	0	0
SRR7411373	99999	99999	76461	PRJNA345144	90	New Zeland	-	v	0	0.0233585	0	0	0	0.741286	0	0	0	0	0.0131584	0	0	0	0	0	0.12243	0	0.0339401	0	0	0	0	0	0	0	0	0	0	0	0	0	0	0	0	0	0	0	0	0	0
SRR7411382	100000	100000	81081	PRJNA345144	90	New Zeland	-	v	0	0	0.00909066	0	0	0.72829	0	0	0	0	0.00994205	0	0	0	0	0	0	0	0	0	0	0	0	0	0.016517	0	0	0	0	0	0	0	0	0	0	0	0	0	0	0	0
SRR7351932	99998	99998	58264	PRJNA345144	90	New Zeland	-	v	0	0.0708923	0	0	0	0.691799	0	0	0	0	0.0086155	0	0.109115	0	0	0	0.0344605	0	0	0	0	0	0	0	0	0	0	0	0	0	0	0.0356421	0	0	0	0	0	0	0	0	0
SRR7411264	99998	99998	73830	PRJNA345144	90	New Zeland	-	v	0	0	0	0	0	0.580759	0	0	0	0	0	0	0.257203	0	0.0101619	0	0	0	0	0	0.0102389	0	0.00565457	0	0	0	0	0	0	0	0	0	0	0	0	0	0	0	0	0	0
SRR7351733	99998	99998	74270	PRJNA345144	90	New Zeland	-	v	0.00720501	0.0224419	0	0	0	0	0	0	0	0	0	0	0.219009	0	0	0	0.00789431	0	0	0	0	0	0	0	0.0116165	0	0	0	0	0	0	0.0199351	0	0	0	0	0	0.500353	0	0	0
SRR7351777	99999	99999	80894	PRJNA345144	90	New Zeland	-	v	0.0508431	0	0	0	0	0.118153	0	0	0	0	0	0	0	0	0	0	0	0	0	0	0.00572371	0	0	0	0	0	0	0.0784421	0	0	0	0	0	0	0	0	0.00537213	0.657389	0	0	0
SRR7351836	99998	99998	71136	PRJNA345144	90	New Zeland	-	v	0	0	0	0	0	0.0172706	0	0	0	0	0.797509	0	0.0145785	0	0	0	0	0	0	0	0	0	0	0	0	0	0	0	0	0	0	0	0	0	0	0	0	0	0	0	0
SRR7351913	100000	100000	60096	PRJNA345144	720	New Zeland	-	v	0	0	0	0	0	0.127108	0	0	0	0	0.0686748	0	0	0	0	0	0	0	0	0	0	0	0	0	0	0	0	0	0	0	0.0182363	0	0	0	0	0	0	0.537753	0	0.00950646	0
SRR7351999	100000	100000	86735	PRJNA345144	90	New Zeland	-	v	0	0.023129	0	0	0	0.00977909	0	0.138267	0	0	0.641308	0	0	0	0	0	0	0	0	0	0	0	0	0	0	0	0	0	0	0	0.0092412	0	0	0	0	0	0	0	0	0	0
SRR7411284	99993	99993	80750	PRJNA345144	90	New Zeland	-	v	0	0.00620507	0	0	0	0.0154828	0	0.215486	0	0	0.735903	0	0	0	0	0	0	0	0	0	0	0	0	0	0	0	0	0	0	0	0	0	0	0	0	0	0	0	0	0	0
SRR7411300	99999	99999	53992	PRJNA345144	90	New Zeland	-	v	0	0.0139416	0	0	0	0.0499798	0	0	0	0	0.797149	0	0	0	0	0	0	0	0	0	0	0.0145383	0	0	0.00565883	0	0	0	0	0	0	0	0	0	0	0	0	0	0	0	0
SRR7411305	100000	100000	60480	PRJNA345144	90	New Zeland	-	v	0	0	0	0	0.0207815	0.00937383	0	0	0	0	0.699086	0	0	0	0	0	0	0	0	0	0	0	0	0	0	0	0	0	0	0	0	0	0	0	0	0	0	0	0	0	0
SRR7411333	100000	100000	61296	PRJNA345144	90	New Zeland	-	v	0	0.0343442	0	0	0	0.173938	0	0	0	0	0.685138	0	0	0	0	0	0	0	0	0	0	0	0	0	0	0	0	0.0541461	0	0	0	0	0	0	0	0	0	0	0	0.0208488	0
SRR7411374	99999	99999	79370	PRJNA345144	90	New Zeland	-	v	0	0	0	0	0	0.413626	0	0	0	0	0.0070203	0	0	0	0	0	0.00578843	0	0	0	0	0	0	0	0	0	0	0	0	0	0	0.00655512	0	0	0	0	0	0.542634	0	0	0
SRR7351694	99996	99996	72027	PRJNA345144	90	New Zeland	-	v	0	0.00642575	0	0	0	0.010399	0	0.398397	0	0	0.536099	0	0	0	0	0	0	0	0	0	0	0	0	0	0	0	0	0	0	0	0	0	0	0	0	0	0	0	0	0	0
SRR7351953	99996	99996	69921	PRJNA345144	90	New Zeland	-	v	0	0	0	0	0	0.0958703	0	0.273782	0	0	0.57282	0	0.0059508	0	0	0	0	0	0	0	0	0	0	0	0	0	0	0	0	0	0	0	0	0	0	0	0	0	0	0	0
SRR7411283	99996	99996	86376	PRJNA345144	90	New Zeland	-	v	0.0119234	0.015567	0	0	0	0.0307891	0	0	0	0	0.439496	0	0	0	0	0	0	0	0	0	0	0	0	0	0	0	0	0	0	0	0	0	0	0	0	0	0	0.043673	0	0	0
SRR7411357	99999	99999	80050	PRJNA345144	90	New Zeland	-	v	0	0.0118709	0.0456252	0	0	0.00748371	0	0.281796	0	0	0.595582	0	0	0	0	0	0	0	0	0	0	0	0	0	0	0	0	0.0130337	0	0	0	0	0	0	0	0	0	0	0	0	0
SRR7411379	99999	99999	72369	PRJNA345144	90	New Zeland	-	v	0	0	0	0	0	0.0239769	0	0.306117	0	0	0.620012	0	0	0	0	0	0	0	0	0	0	0	0	0	0	0	0	0	0	0	0	0	0	0	0	0	0	0.0405597	0	0	0
SRR7411388	100000	100000	80480	PRJNA345144	90	New Zeland	-	v	0	0.00648476	0	0	0	0.0361191	0	0.26865	0	0	0.45238	0	0	0	0	0	0	0	0	0	0	0	0	0	0	0	0	0	0	0	0	0	0	0	0	0	0	0.204994	0	0	0
SRR7411392	100000	100000	71973	PRJNA345144	90	New Zeland	-	v	0	0.0168767	0	0	0	0.105074	0	0.351673	0	0	0.511124	0	0	0	0	0	0	0	0	0	0	0	0	0	0	0	0	0	0	0	0	0	0	0	0	0	0	0	0	0	0
SRR7351778	99998	99998	79300	PRJNA345144	90	New Zeland	-	v	0	0.0131561	0	0	0	0.140821	0	0.586614	0	0	0.00651654	0	0	0	0	0.0155673	0	0	0	0	0	0	0	0	0	0	0	0	0	0	0	0	0	0	0	0	0.01069	0.173316	0	0	0
SRR7351779	100000	100000	90123	PRJNA345144	90	New Zeland	-	v	0	0.193584	0	0	0	0	0	0.697162	0	0	0	0	0	0	0	0	0	0	0	0	0	0	0	0	0	0	0	0	0	0	0	0	0	0	0	0	0	0.0507091	0	0	0
SRR7351782	99998	99998	72243	PRJNA345144	90	New Zeland	-	v	0	0	0	0	0	0.18961	0	0.568682	0	0	0.00550623	0	0	0	0	0	0	0	0	0	0	0	0	0	0	0	0	0	0	0	0	0	0	0	0	0	0	0.136278	0	0	0
SRR7351906	100000	100000	86200	PRJNA345144	90	New Zeland	-	v	0.00512655	0	0	0	0	0.0750399	0	0.513275	0	0	0	0	0	0	0	0	0	0	0.00574944	0	0	0	0	0	0	0	0	0	0	0	0	0	0	0	0	0	0	0.348959	0	0	0
SRR7352048	99998	99998	77670	PRJNA345144	90	New Zeland	-	v	0	0	0	0	0	0.234384	0	0.54971	0	0	0.00991056	0	0.0110442	0	0	0	0	0	0	0	0.027605	0	0	0	0	0	0	0	0	0.129688	0	0	0	0	0	0	0	0.00631055	0	0	0
SRR7352051	99995	99995	87098	PRJNA345144	90	New Zeland	-	v	0	0.0216434	0	0	0	0.19001	0	0.63662	0	0	0.00775032	0	0	0	0	0	0	0	0	0	0.0735275	0	0	0	0	0	0	0	0	0	0.0128198	0	0	0	0	0	0	0	0	0	0
SRR7352058	99999	99999	91116	PRJNA345144	90	New Zeland	-	v	0	0.011408	0	0	0.012285	0.0812123	0	0.554334	0	0	0.134129	0	0	0	0	0	0	0	0	0	0	0	0	0	0	0	0	0	0	0	0	0	0	0	0	0	0	0	0	0	0
SRR7352066	99998	99998	61080	PRJNA345144	90	New Zeland	-	v	0.00994088	0.00564369	0	0	0	0.284448	0	0.608516	0	0	0.00858139	0	0	0	0	0	0	0	0	0	0	0	0	0	0	0	0	0	0	0	0	0	0	0	0	0	0	0	0	0	0
SRR7411291	100000	100000	68232	PRJNA345144	90	New Zeland	-	v	0	0	0	0	0	0.126486	0	0.567904	0	0	0	0	0	0	0	0	0	0	0	0	0	0	0	0	0	0	0	0	0	0	0	0	0	0	0	0	0	0.100553	0	0	0
SRR7411294	99999	99999	88350	PRJNA345144	90	New Zeland	-	v	0	0	0	0	0	0.00652947	0	0.633942	0	0	0.319838	0	0	0	0	0	0	0	0	0	0	0	0	0	0	0	0	0	0	0	0	0	0	0	0	0	0	0	0	0	0
SRR7411332	99999	99999	74313	PRJNA345144	90	New Zeland	-	v	0.00514252	0	0	0.023834	0	0	0	0.542976	0	0	0	0	0	0	0	0	0	0	0	0	0	0	0	0	0	0	0	0	0	0	0	0	0	0	0	0	0	0.32173	0	0	0
SRR7411338	99997	99995	83520	PRJNA345144	90	New Zeland	-	v	0	0.0116347	0	0	0	0.174452	0	0.769266	0	0	0	0	0	0	0	0	0	0	0.0182229	0	0	0	0	0	0	0	0	0	0	0	0	0	0	0	0	0	0	0	0	0	0
SRR7351792	99996	99996	51144	PRJNA345144	720	New Zeland	-	v	0	0	0	0	0	0.29428	0	0	0	0	0.0309024	0	0	0	0	0	0	0	0.232535	0	0	0	0	0	0	0	0	0	0	0	0.0662364	0	0	0	0	0	0	0	0	0	0
SRR7351870	99999	99999	77180	PRJNA345144	90	New Zeland	-	v	0.00538304	0	0	0	0	0	0	0	0	0	0	0	0	0	0.0572694	0	0	0	0.802281	0	0	0	0	0	0	0	0	0.0800003	0	0	0	0	0	0	0	0	0	0	0	0	0
SRR7351930	99999	99998	56952	PRJNA345144	720	New Zeland	-	v	0	0	0	0	0	0.104219	0	0.0551462	0	0	0	0	0	0	0	0	0	0	0.290214	0	0	0	0	0	0	0	0	0	0	0	0.0187201	0	0	0	0	0	0	0.0226545	0	0	0
SRR7352036	100000	100000	72657	PRJNA345144	90	New Zeland	-	v	0	0.00612785	0	0	0	0.218485	0	0.207366	0	0	0	0	0	0	0	0	0	0	0.3661	0	0	0	0	0	0	0	0	0.0185036	0	0	0	0	0	0	0	0	0	0	0	0	0
SRR7411293	100000	100000	57468	PRJNA345144	90	New Zeland	-	v	0	0.0152307	0	0	0	0	0	0	0	0	0	0	0	0	0	0	0	0	0.347217	0	0	0.0970196	0.00979907	0	0.0558415	0	0	0	0	0	0	0	0	0	0	0	0	0	0	0.201293	0
SRR7411307	99999	99999	70340	PRJNA345144	90	New Zeland	-	v	0	0.0617528	0	0	0	0.359755	0	0	0	0	0	0	0	0	0	0	0	0	0.368279	0	0	0	0	0	0.0834505	0	0	0	0	0	0	0	0	0	0	0	0	0	0	0.0520976	0
SRR7351954	100000	100000	70720	PRJNA345144	720	New Zeland	-	v	0	0	0	0	0	0.0415583	0	0.0940906	0	0	0.0158885	0	0	0	0	0	0	0.0544699	0	0	0	0	0	0	0	0	0	0	0	0	0.130271	0	0	0	0	0	0	0.219493	0	0	0
SRR7352092	99996	99996	63963	PRJNA345144	720	New Zeland	-	v	0	0	0	0	0	0.0274834	0	0	0	0	0	0	0	0	0	0	0	0	0.278806	0	0	0	0	0	0	0	0	0	0	0	0.328427	0	0	0	0	0	0	0	0	0	0
SRR7411375	100000	100000	99648	PRJNA345144	90	New Zeland	-	v	0.102025	0	0	0	0	0	0	0	0	0	0	0	0	0	0.00608401	0	0	0	0	0	0	0	0	0	0	0	0	0	0	0	0	0	0	0	0	0	0	0	0	0	0
SRR7411303	99998	99998	77000	PRJNA345144	90	New Zeland	-	v	0	0	0	0	0	0.103346	0	0	0	0	0	0	0	0	0	0	0.0261833	0	0.0383978	0	0	0	0.0123778	0	0.386513	0	0	0	0	0	0	0	0	0	0	0	0	0	0	0	0
SRR5274006	99796	99796	76760	PRJNA352475	120	Italy	-	v	0	0	0	0	0	0.823452	0	0.141866	0	0	0.0159606	0	0	0	0	0	0	0	0	0	0	0	0	0	0	0	0	0.0067042	0	0	0	0	0	0	0	0	0	0	0	0	0
SRR5273997	99884	99884	86928	PRJNA352475	120	Italy	-	v	0	0.0807283	0	0	0	0.0102543	0	0.120768	0	0	0.621409	0	0	0	0	0	0	0	0	0	0	0	0	0	0.0107155	0	0	0	0	0	0	0	0	0	0	0	0	0	0	0	0
SRR5274034	99926	99926	70200	PRJNA352475	120	Italy	-	v	0.0331095	0.107446	0	0	0	0.0242893	0	0.172153	0	0	0.663002	0	0	0	0	0	0	0	0	0	0	0	0	0	0	0	0	0	0	0	0	0	0	0	0	0	0	0	0	0	0
SRR7217887	99997	99997	72864	PRJNA473126	246	USA	-	v	0	0	0	0	0	0.519067	0	0	0	0	0.0839044	0	0	0	0	0	0	0	0	0	0	0	0	0	0	0	0	0	0	0.00775456	0	0	0	0.0480219	0	0	0	0	0	0.0363125	0
SRR7217541	99991	99991	89952	PRJNA473126	224	USA	-	v	0	0.00898331	0	0	0	0.210482	0	0.123964	0.0196353	0	0.0355971	0	0	0	0	0	0.0192309	0	0	0	0	0.00774783	0.011658	0	0	0	0	0	0	0	0.0598369	0.0070944	0	0	0	0	0	0.262573	0	0.00651146	0
SRR7217591	99975	99975	51165	PRJNA473126	229	USA	-	v	0	0.0479599	0	0	0	0	0	0	0	0	0.559375	0	0	0	0	0	0	0	0	0	0	0	0	0	0	0	0	0	0.0219694	0	0	0	0	0	0	0	0	0	0	0.0672248	0
SRR7217814	99999	99999	59352	PRJNA473126	191	USA	-	v	0	0.0536175	0.0316478	0	0	0.189229	0	0	0.0119772	0	0	0	0	0	0	0	0	0	0	0	0	0	0	0	0	0	0	0	0	0	0	0	0	0.0096217	0	0	0	0.348358	0	0.0173181	0
SRR7217829	99990	99990	68100	PRJNA473126	244	USA	-	v	0	0.00571509	0	0	0	0.221447	0	0	0	0	0.576469	0	0.0104617	0	0	0	0.00731627	0	0	0	0	0	0	0	0	0	0	0	0	0	0	0	0	0.0094648	0	0	0	0	0	0.00654306	0
SRR7217853	99992	99992	73601	PRJNA473126	246	USA	-	v	0	0.0839098	0	0	0	0.226907	0	0	0	0	0.0979047	0	0	0	0	0.0107286	0	0	0	0	0	0.0113278	0	0	0	0	0	0.0456083	0	0	0	0	0	0.00839517	0	0	0	0.214249	0	0.0272083	0
SRR7217860	99986	99986	64650	PRJNA473126	195	USA	-	v	0	0.00731366	0	0.0127973	0	0.0783007	0	0.17642	0	0	0.00787601	0	0	0	0	0	0	0	0	0	0.00888565	0	0.00758833	0	0	0	0	0	0	0	0.137431	0	0	0	0	0	0	0.296695	0	0.00672319	0
SRR7217913	99978	99978	65170	PRJNA473126	230	USA	-	v	0	0.0220074	0	0	0	0	0	0	0	0	0.540774	0	0	0	0	0	0	0	0	0	0	0	0	0	0	0	0	0	0.0349969	0	0	0	0	0	0.0522061	0	0	0	0	0.0167566	0
SRR7280859	99442	99441	64683	PRJNA475246	90	USA	-	v	0	0.0293614	0	0	0	0.619738	0	0	0	0	0.0121806	0	0	0	0	0	0	0	0	0	0	0	0	0	0	0	0	0.0838353	0	0.0190847	0	0	0	0	0	0	0	0	0	0	0
SRR7280838	99699	99699	92928	PRJNA475246	90	USA	-	v	0	0	0	0	0	0.177089	0	0	0	0	0	0	0	0	0	0	0	0	0	0	0	0	0	0	0	0	0	0.0109071	0	0	0	0	0	0	0	0	0	0.228745	0	0.0699954	0
SRR7280870	99635	99634	85452	PRJNA475246	90	USA	-	v	0.0323051	0	0	0	0	0.269448	0	0	0	0	0	0	0	0	0	0	0	0	0	0	0	0	0.0809791	0	0	0	0	0	0	0	0.00704169	0	0	0	0	0	0	0.353152	0	0.0251433	0
SRR7280800	99314	99314	81960	PRJNA475246	90	USA	-	v	0	0.00760379	0	0	0.0173035	0.0668011	0	0	0	0	0.613789	0	0	0	0	0	0	0	0	0	0	0	0	0	0	0	0	0	0	0	0	0	0	0	0	0	0	0.021484	0	0	0
SRR7281023	99794	99794	69624	PRJNA475246	90	USA	-	v	0	0.0612367	0	0	0	0.124049	0	0.529892	0	0	0	0	0	0	0	0	0	0	0	0	0	0	0	0	0	0	0	0.0129205	0	0	0	0	0	0	0	0	0.088051	0	0	0	0
SRR7281076	99435	99435	88627	PRJNA475246	90	USA	-	v	0	0	0	0	0	0.035774	0	0.550507	0	0	0	0	0.0051079	0	0	0	0	0	0	0	0	0	0	0	0	0	0	0	0	0	0	0	0	0	0	0	0	0.259228	0	0	0
SRR7280791	99536	99536	78510	PRJNA475246	90	USA	-	v	0	0	0	0	0	0.0255733	0	0	0	0	0	0	0	0	0	0	0	0.130447	0.223794	0	0	0	0	0	0	0	0	0	0	0	0.0136471	0	0	0	0	0	0	0	0.0619051	0	0
SRR7280980	99793	99793	78353	PRJNA475246	90	USA	-	v	0.00630468	0.0208065	0	0	0	0	0	0	0.00757386	0	0	0	0	0	0	0	0	0.510221	0	0	0	0	0	0	0	0	0	0.0644871	0	0	0	0	0	0	0	0	0	0	0	0	0
SRR7281034	99503	99503	63081	PRJNA475246	90	USA	-	v	0	0	0	0	0	0	0	0	0	0	0	0	0	0	0	0	0	0	0	0	0	0	0	0	0	0	0	0	0	0	0	0	0	0.0256419	0	0	0	0	0	0	0
SRR9670853	99941	99941	50050	PRJNA524703	120	USA	-	v	0	0	0	0	0	0.0274	0	0	0	0	0	0	0	0	0.00506079	0	0	0	0	0	0	0	0.00557676	0	0.0860537	0	0.0537939	0	0	0	0	0	0	0	0	0	0.310441	0	0	0	0
SRR8653025	99973	99973	63696	PRJNA524703	120	USA	-	v	0	0	0	0	0	0.887696	0	0	0	0.0540895	0.0147867	0	0	0	0	0	0	0	0	0	0	0	0	0	0	0	0	0	0	0	0	0	0	0	0	0	0	0	0	0	0
SRR8653270	99985	99985	55648	PRJNA524703	120	USA	-	v	0.00575227	0	0	0	0	0.827849	0	0	0	0	0.0691097	0	0	0	0	0	0	0	0	0	0	0	0	0	0	0	0	0	0	0	0	0	0	0	0	0	0	0	0	0	0
SRR9670874	99947	99947	61254	PRJNA524703	120	USA	-	v	0	0.00557537	0	0	0	0.580585	0	0.105967	0	0.0889351	0.0207283	0	0	0	0.00848426	0	0	0	0	0	0	0	0	0	0	0	0	0	0	0	0	0	0	0.0128317	0	0	0.022297	0	0	0	0
SRR9670876	99978	99978	53864	PRJNA524703	120	USA	-	v	0.0114426	0.0453005	0	0	0	0.619053	0	0.138393	0	0	0.0332672	0	0	0	0	0	0	0	0	0	0	0.0395739	0	0	0	0	0	0	0	0	0	0	0	0	0	0	0	0	0	0	0
SRR9670893	93616	93616	52768	PRJNA524703	120	USA	-	v	0	0	0	0	0	0.785271	0	0.0139407	0	0	0.0390574	0	0	0	0	0	0	0	0	0	0	0	0	0	0	0	0	0	0	0	0	0	0	0	0	0	0.0320888	0	0	0	0
SRR9670925	98932	98932	86700	PRJNA524703	120	USA	-	v	0	0.0083179	0	0	0	0.773699	0	0	0	0	0.0201585	0	0	0	0	0	0	0	0	0	0	0	0	0	0	0	0	0	0	0	0	0	0	0.00743869	0	0	0	0	0	0	0
SRR8653153	99992	99992	66385	PRJNA524703	120	USA	-	v	0.0089138	0	0	0.00675591	0	0.526728	0	0.00983669	0	0	0.0811776	0	0	0	0	0	0	0	0.00805301	0	0	0	0	0	0	0	0	0.0940846	0	0	0	0	0	0.0965909	0	0	0.0104523	0	0	0	0
SRR8652848	99996	99996	69400	PRJNA524703	120	USA	-	v	0	0	0	0	0	0.0064768	0	0.0104248	0	0	0.79977	0	0	0	0	0	0	0	0.0319189	0	0	0	0	0	0	0	0	0	0	0	0	0	0	0	0	0	0	0.0620825	0	0	0
SRR8652903	99955	99955	67560	PRJNA524703	120	USA	-	v	0	0.0313793	0	0.00523542	0	0	0	0	0	0	0.538033	0	0	0	0	0	0	0	0.0252635	0	0	0	0	0	0	0	0	0	0	0	0	0	0	0.0513929	0	0	0	0.0415084	0	0	0
SRR8653030	99995	99995	53292	PRJNA524703	120	USA	-	v	0	0.0704038	0.0446496	0	0	0	0	0.100026	0	0	0	0	0	0	0	0	0.0537629	0	0	0	0	0	0.0288892	0	0.0250802	0	0	0	0	0.0219304	0	0	0	0	0.00926255	0	0	0.346791	0	0	0
SRR8653185	99991	99991	73579	PRJNA524703	120	USA	-	v	0.023084	0	0.0359246	0	0	0.0252323	0	0	0	0	0	0	0	0	0.00734394	0	0	0	0.0601583	0	0	0	0	0	0	0	0	0	0	0	0	0	0	0	0	0	0	0.145953	0	0	0
SRR9670918	99807	99807	81984	PRJNA524703	120	USA	-	v	0	0	0	0	0	0.0092707	0.039484	0.248442	0	0.0281449	0	0	0	0	0	0	0	0	0	0	0	0	0	0	0	0	0	0	0	0	0	0	0	0	0	0	0.00577695	0.33757	0	0	0
SRR8653160	99801	99801	82571	PRJNA524703	120	USA	-	v	0	0.0143047	0	0	0	0.142085	0	0	0	0	0.545579	0	0	0	0	0	0	0	0	0	0	0	0	0	0	0	0	0	0	0	0	0.0240355	0	0	0	0	0	0.0210828	0	0	0
SRR9670866	99874	99874	68810	PRJNA524703	120	USA	-	v	0.0222374	0.0168094	0	0	0	0.0333928	0	0.187172	0	0	0.160447	0	0	0	0	0	0	0	0	0	0	0	0	0	0	0	0	0	0	0	0.0177157	0	0.011546	0	0	0	0.00503178	0.017049	0	0	0
SRR9670883	99964	99964	55920	PRJNA524703	120	USA	-	v	0	0.042697	0	0	0	0.00954175	0	0.249203	0	0	0.535154	0	0	0	0	0	0	0	0	0	0	0	0	0	0	0	0	0	0	0	0	0	0	0	0	0	0.00822544	0	0	0.0134149	0
SRR9670900	99975	99975	61140	PRJNA524703	120	USA	-	v	0	0	0	0	0	0.0125855	0	0.103691	0	0	0.155433	0	0	0	0	0	0	0	0.0311582	0	0	0	0	0	0	0	0	0	0	0	0.0122188	0.00532973	0	0	0	0	0	0.0179195	0	0	0
SRR8653056	99257	99257	67286	PRJNA524703	120	USA	-	v	0	0	0	0	0	0	0	0.537798	0	0	0	0	0.00542608	0	0	0	0	0	0	0	0	0	0	0	0	0	0	0	0	0	0	0	0	0	0	0	0	0	0	0	0
SRR8653172	98989	98989	83347	PRJNA524703	120	USA	-	v	0.0113663	0	0	0	0	0	0	0.524807	0	0	0	0	0	0	0	0	0	0	0	0	0	0	0	0	0	0	0	0	0	0	0	0	0	0	0	0	0	0	0	0	0
SRR8653186	99991	99991	78144	PRJNA524703	120	USA	-	v	0	0	0	0	0	0.0434082	0	0	0	0	0	0	0	0	0	0	0	0	0	0	0	0.00873641	0	0	0	0	0	0	0	0	0	0	0	0	0	0	0	0	0	0	0
SRR9670923	99953	99953	82400	PRJNA524703	120	USA	-	v	0	0.0104287	0	0	0	0.0930296	0	0.67676	0	0	0	0	0	0	0	0	0	0	0	0	0	0	0	0	0	0	0	0	0	0	0	0	0	0	0	0	0	0	0	0	0
SRR8653276	99986	99986	67562	PRJNA524703	120	USA	-	v	0	0.029149	0	0	0	0.168419	0	0.135798	0	0	0.0324698	0	0	0	0	0	0	0	0.150888	0	0	0	0	0	0	0	0	0	0	0	0	0	0	0	0	0	0.0542891	0	0	0	0
SRR9061434	100000	99996	57016	PRJNA542703	45	USA	-	v	0	0	0	0	0	0.714714	0	0	0	0	0.0139736	0	0	0	0	0	0	0	0	0	0	0	0	0	0	0	0	0	0	0	0	0	0	0	0	0	0	0	0	0	0
SRR9330527	100000	100000	56112	PRJNA549787	45	South Afrinca	-	v	0	0.0161495	0	0	0	0	0	0	0	0	0	0	0	0	0	0	0	0	0	0	0	0	0	0	0.116978	0	0	0.0185209	0	0.0724201	0	0	0	0.0614437	0	0	0.0138203	0	0	0	0
SRR9330556	100000	100000	81860	PRJNA549787	42	South Afrinca	-	v	0	0.095171	0	0	0	0	0	0	0	0	0	0	0	0	0	0	0	0	0	0	0	0	0	0	0.0653543	0	0	0	0	0	0	0	0	0	0	0	0	0	0	0	0
SRR9330500	100000	100000	60736	PRJNA549787	138	South Afrinca	-	v	0	0.0399785	0	0	0	0.880938	0	0.0337707	0	0	0.0275913	0	0	0	0	0	0	0	0	0	0	0	0	0	0	0	0	0	0	0	0	0	0	0	0	0	0	0	0	0	0
SRR9330511	100000	100000	85560	PRJNA549787	42	South Afrinca	-	v	0	0.0283122	0	0	0	0.0366614	0	0	0	0	0	0	0	0	0	0	0	0	0.0126542	0	0	0	0	0	0	0	0	0.331122	0	0	0	0	0	0.0138449	0	0	0.014061	0.170768	0	0	0
SRR9330632	100000	100000	71424	PRJNA549787	42	South Afrinca	-	v	0	0	0	0	0	0.893229	0	0	0	0	0.0133612	0	0	0	0	0	0	0	0	0	0	0	0	0	0	0	0	0	0	0	0	0	0	0	0	0	0	0	0	0	0
SRR9330637	100000	100000	61784	PRJNA549787	126	South Afrinca	-	v	0	0	0	0	0	0.84637	0	0.0344499	0	0	0.0316398	0	0	0	0	0	0	0	0	0	0	0	0	0	0	0	0	0	0	0	0	0	0	0	0	0	0	0	0	0	0
SRR9330507	100000	100000	70992	PRJNA549787	50	South Afrinca	-	v	0	0	0	0	0	0.723413	0	0.0730353	0	0	0.0320491	0	0	0	0	0	0.0124537	0	0	0	0	0	0	0	0	0	0	0	0	0	0	0	0	0	0	0	0	0	0	0.00669995	0
SRR9330519	100000	100000	92712	PRJNA549787	44	South Afrinca	-	v	0	0.0128927	0	0	0	0.767789	0	0	0	0	0.0120019	0	0	0	0	0.0250838	0	0	0	0	0	0	0	0	0	0	0	0	0	0	0	0	0	0.0226929	0	0	0.0141688	0	0	0	0
SRR9330550	100000	100000	68750	PRJNA549787	42	South Afrinca	-	v	0	0	0	0	0	0.826205	0	0	0	0	0.0135846	0	0	0	0	0	0	0	0	0	0	0	0	0	0	0	0	0	0	0	0	0	0	0.00937771	0	0	0.103176	0	0	0	0
SRR9330557	100000	100000	46072	PRJNA549787	140	South Afrinca	-	v	0.0140826	0.00708452	0	0	0	0.578686	0	0.0273963	0	0	0.0242632	0	0	0	0	0	0	0	0	0	0	0	0	0	0	0	0	0.0086726	0	0	0	0	0	0.0333127	0	0	0.0170815	0	0	0	0
SRR9330562	100000	100000	70992	PRJNA549787	81	South Afrinca	-	v	0	0	0	0	0	0.723478	0	0.0730418	0	0	0.032052	0	0	0	0	0	0.0124548	0	0	0	0	0	0	0	0	0	0	0	0	0	0	0	0	0	0	0	0	0	0	0.00670055	0
SRR9330571	100000	100000	65950	PRJNA549787	79	South Afrinca	-	v	0	0.0761099	0	0	0	0.747017	0	0.0654681	0	0	0.0242351	0	0	0	0	0	0	0	0	0	0	0	0	0	0	0	0	0	0	0	0	0	0	0.0145281	0	0	0.0229484	0	0	0	0
SRR9330623	100000	100000	87307	PRJNA549787	131	South Afrinca	-	v	0	0.0202701	0	0	0	0.76327	0	0.0827377	0	0	0.0310433	0	0	0	0	0	0	0	0	0	0	0	0	0	0	0	0	0	0	0	0	0	0	0	0	0	0	0	0	0	0
SRR9330626	100000	100000	79541	PRJNA549787	213	South Afrinca	-	v	0	0.0421608	0	0	0	0.593537	0	0	0	0	0.0786821	0	0	0	0	0	0.0182656	0	0	0	0	0	0	0	0	0	0	0.0168652	0	0	0	0.0272527	0	0	0	0	0	0.0340916	0	0	0
SRR9330627	100000	100000	95952	PRJNA549787	187	South Afrinca	-	v	0	0	0	0	0	0.877265	0	0.07519	0	0	0.0250276	0	0	0	0	0	0	0	0	0	0	0	0	0	0	0	0	0	0	0	0	0	0	0	0	0	0	0	0	0	0
SRR9330628	100000	100000	95604	PRJNA549787	103	South Afrinca	-	v	0	0.00790008	0	0	0	0.863534	0	0.0945004	0	0	0.0207936	0	0	0	0	0	0	0	0	0	0	0	0	0	0	0	0	0	0	0	0	0	0	0	0	0	0	0	0	0	0
SRR9330633	100000	100000	66850	PRJNA549787	126	South Afrinca	-	v	0	0	0	0	0	0.727762	0	0	0	0	0.0105864	0	0	0	0	0	0	0	0	0	0	0	0	0	0.00805264	0	0	0	0	0	0	0	0	0	0	0	0	0	0	0	0
SRR9330561	100000	100000	61760	PRJNA549787	138	South Afrinca	-	v	0.0160185	0.138981	0	0	0	0.57441	0	0	0	0	0.0112671	0	0.113132	0	0	0	0.00842807	0	0	0	0	0	0	0	0.0426768	0	0	0.00907107	0	0	0	0	0	0	0	0	0	0	0	0	0
SRR9330532	100000	100000	82434	PRJNA549787	131	South Afrinca	-	v	0	0.0381029	0	0	0	0	0	0	0	0	0	0	0.00819023	0	0	0	0	0	0	0	0	0	0	0	0	0	0	0	0	0	0.00703844	0	0	0	0	0	0	0.495907	0	0	0
SRR9330533	100000	100000	67509	PRJNA549787	44	South Afrinca	-	v	0	0	0	0	0	0.0101726	0	0	0	0	0	0	0	0	0	0	0.0142776	0	0.00717195	0	0	0	0	0	0	0	0	0	0	0	0	0	0	0	0	0	0	0.415308	0	0	0
SRR9330541	100000	100000	64528	PRJNA549787	136	South Afrinca	-	v	0	0.035131	0	0	0	0.0875851	0	0.155305	0	0	0.642526	0	0	0	0	0	0	0	0	0	0	0	0	0	0	0	0	0	0	0	0	0	0	0	0	0	0	0.012459	0	0	0
SRR9330554	100000	100000	70776	PRJNA549787	138	South Afrinca	-	v	0	0.0229676	0	0	0	0.035239	0	0.076452	0	0	0.544506	0	0.0368366	0	0	0	0.00930545	0	0	0	0	0	0	0	0.0081198	0	0	0	0	0	0	0	0	0.00831119	0	0	0	0.064382	0	0	0
SRR9330555	100000	100000	83640	PRJNA549787	181	South Afrinca	-	v	0	0.1206	0	0	0	0.0139391	0	0.0232372	0	0	0.280042	0	0	0	0	0	0	0	0.0119351	0	0	0	0	0	0	0	0	0	0	0	0	0	0	0	0	0	0	0.216171	0	0	0
SRR9330565	100000	100000	94860	PRJNA549787	185	South Afrinca	-	v	0	0.00764696	0	0	0	0.0318232	0	0.169096	0	0	0.701738	0	0	0	0	0	0	0	0	0	0	0	0	0	0	0	0	0	0	0	0	0	0	0	0	0	0	0.0249866	0	0	0
SRR9330638	100000	100000	83640	PRJNA549787	43	South Afrinca	-	v	0	0.0058487	0	0	0	0.017799	0	0.00960388	0	0	0.0169505	0	0	0	0	0	0	0	0.0190137	0	0	0	0	0	0	0	0	0	0	0	0	0	0	0	0	0	0	0.339074	0	0	0
SRR9330651	100000	100000	83172	PRJNA549787	194	South Afrinca	-	v	0	0.0341064	0	0	0	0.169072	0	0	0	0	0	0	0.00732352	0	0	0	0	0	0	0	0	0	0.0269126	0	0	0	0.00861433	0	0	0	0	0	0	0	0	0	0	0.414442	0.0143013	0	0
SRR9330621	100000	100000	81147	PRJNA549787	35	South Afrinca	-	v	0	0	0	0	0	0.276571	0	0.637496	0	0	0.00787795	0	0	0	0	0	0	0	0	0	0	0	0	0	0	0	0	0	0	0	0	0	0	0	0	0	0.0436383	0	0	0	0
SRR9330625	100000	100000	78096	PRJNA549787	47	South Afrinca	-	v	0	0	0	0	0	0.00938099	0	0.802645	0	0	0	0	0.161261	0	0	0	0	0	0	0	0	0	0	0	0	0	0	0	0	0	0	0	0	0	0	0	0	0	0	0	0
SRR9330636	100000	100000	76846	PRJNA549787	40	South Afrinca	-	v	0	0.210596	0	0	0	0.139939	0	0.516912	0	0	0	0	0	0	0	0	0	0	0	0	0	0	0	0	0	0	0	0	0	0	0	0	0	0	0	0	0.00922544	0.0584233	0	0	0
SRR9330547	100000	100000	61353	PRJNA549787	137	South Afrinca	-	v	0	0.0392981	0	0	0	0.0539885	0	0	0	0	0.130654	0	0	0	0	0	0	0	0.275914	0	0	0	0	0	0	0	0	0.0847063	0	0	0	0	0	0.12289	0	0	0.0301865	0	0	0	0
SRR9330497	100000	100000	59840	PRJNA549787	44	South Afrinca	-	v	0	0	0	0	0	0.157167	0	0	0	0	0	0	0	0	0	0	0	0	0	0	0	0.142972	0	0	0	0	0	0	0	0	0	0	0	0.018234	0	0	0.00919635	0	0	0	0
SRR9879766	98077	98077	75240	PRJNA557731	30	USA	-	v	0	0.00704844	0	0	0	0.917964	0	0	0	0	0.0236009	0	0	0	0	0	0	0	0	0	0	0	0	0	0	0	0	0	0	0	0	0	0	0	0	0	0	0	0	0	0
SRR9879708	90939	90939	65080	PRJNA557731	30	USA	-	v	0	0.0189638	0	0	0	0.024609	0	0.0442213	0	0	0.654561	0	0	0	0	0	0	0	0.0197809	0	0	0	0	0	0.0267421	0	0	0	0	0	0	0	0	0.0180011	0	0	0	0	0	0	0
SRR9879711	97770	97770	75552	PRJNA557731	30	USA	-	v	0.00703979	0	0	0.0248628	0	0	0	0	0	0	0.5156	0	0	0	0	0	0	0	0	0	0	0	0	0	0	0	0	0.0143661	0	0	0	0	0	0.0856912	0	0	0.0519895	0	0	0	0
SRR9879745	97314	97314	55512	PRJNA557731	30	USA	-	v	0	0.117026	0	0	0	0.0480147	0	0	0	0	0.131886	0	0	0	0	0	0	0	0	0	0	0	0	0	0	0	0	0	0	0	0	0	0	0	0	0	0.0238695	0.282284	0	0	0
SRR9879836	96196	96196	58120	PRJNA557731	30	USA	-	v	0.0117057	0	0	0	0	0.00695157	0	0	0	0	0.189215	0	0	0	0	0	0	0	0	0	0	0	0	0	0	0	0	0	0	0	0	0	0	0	0	0	0.125511	0.305481	0	0	0
SRR9879778	95577	95577	78848	PRJNA557731	30	USA	-	v	0	0.0203953	0	0	0	0.0107689	0	0.178784	0	0	0.334632	0	0	0	0	0	0.00529327	0	0	0	0	0	0	0	0	0	0	0.0865213	0	0	0	0	0	0.00748826	0	0	0	0.285408	0	0	0
SRR9879724	96431	96431	62448	PRJNA557731	30	USA	-	v	0	0	0	0	0	0.0449432	0	0.550419	0	0	0	0	0	0	0	0	0.0703424	0	0	0	0	0	0.011803	0	0	0	0	0	0	0	0	0	0	0	0	0	0	0.00781227	0	0	0
SRR9879747	97177	97177	68265	PRJNA557731	30	USA	-	v	0	0.0135584	0	0	0	0.0962714	0	0.637149	0	0	0.0516114	0	0	0	0	0	0.00818888	0	0.0140251	0	0	0	0	0	0	0	0	0.0360491	0	0	0	0	0	0	0	0	0.00705857	0	0	0	0
SRR9879750	95824	95824	76550	PRJNA557731	30	USA	-	v	0	0.062146	0	0	0	0.0527392	0	0	0	0	0	0	0	0	0.0154272	0	0	0	0	0	0	0	0	0	0	0	0	0	0	0	0	0	0	0.00905759	0	0	0.0211869	0	0	0	0
SRR9879767	97480	97480	71776	PRJNA557731	30	USA	-	v	0	0	0	0	0	0.00860779	0	0.501279	0	0	0	0	0	0	0	0	0	0	0	0	0	0	0	0	0	0	0	0	0	0	0	0	0	0	0	0	0	0	0	0	0
SRR9879806	98565	98565	77292	PRJNA557731	30	USA	-	v	0	0	0	0	0	0	0	0	0	0	0	0	0	0	0.00790592	0	0	0	0	0	0	0	0	0	0	0	0	0.0168705	0	0	0	0	0	0	0	0	0	0	0	0	0
ERR1449724	99678	99678	41391	PRJEB12669	150	China	female	-	0.0186691	0.261599	0	0	0	0	0	0	0	0	0	0	0	0	0	0	0	0	0	0	0	0	0	0	0	0	0	0	0	0	0	0	0	0.015329	0	0	0.00995677	0	0	0	0
ERR2368063	99963	99961	69333	PRJEB24771	171.6	Malawian	female	-	0	0.00767525	0	0	0	0.152192	0	0.0700138	0	0	0.0109828	0	0	0	0	0	0	0	0	0	0	0	0	0	0	0	0.0903618	0	0	0	0	0	0	0	0	0	0	0.0479462	0.111079	0	0
ERR2368027	99692	98745	68167	PRJEB24771	171.6	Malawian	female	-	0	0.0845812	0	0	0	0.138568	0	0.0558727	0	0	0.026098	0	0	0	0	0	0	0	0	0	0	0	0	0	0	0	0.0161122	0.00835006	0	0	0	0	0	0.0979021	0	0	0	0.079733	0.0073888	0	0
ERR2367843	99847	99357	84128	PRJEB24771	164.7	Malawian	male	-	0	0.0548678	0	0	0	0.0616992	0	0	0	0	0	0	0	0	0	0	0	0	0	0	0	0	0	0	0	0	0	0.011011	0	0	0	0	0	0.427387	0	0	0	0.0580345	0	0	0
ERR2367498	99941	99905	77888	PRJEB24771	170.4	Malawian	male	-	0	0	0	0	0	0.441799	0	0.0204202	0	0	0.0236521	0	0	0	0	0	0	0	0	0	0	0	0	0	0	0	0	0	0	0	0	0	0	0.0244186	0	0	0	0.0723533	0	0	0
ERR2367974	99710	99064	78298	PRJEB24771	187.2	Malawian	male	-	0	0.0304414	0	0	0	0.267665	0	0.0302835	0	0	0.0585312	0	0	0	0	0	0	0	0	0	0	0	0	0	0	0	0	0	0	0	0	0	0	0.0887458	0	0	0	0.0513845	0.00536525	0	0
ERR2368148	99698	98253	62100	PRJEB24771	165.6	Malawian	male	-	0	0.21128	0	0	0	0.303354	0	0.0457817	0	0	0.047297	0	0	0	0	0	0	0	0	0	0	0	0	0	0	0	0	0	0	0	0	0	0	0	0	0	0	0.0717258	0	0	0
ERR2367689	99890	99456	69660	PRJEB24771	165.6	Malawian	male	-	0	0.0288407	0	0	0	0.173462	0	0.0356171	0	0	0.0231177	0	0	0	0	0	0	0	0.00840966	0	0	0	0	0	0	0	0	0	0	0	0	0	0	0.0134335	0	0	0	0.0811633	0	0	0
ERR2367677	14137	14137	10175	PRJEB24771	175.5	Malawian	female	-	0	0.00573344	0	0	0	0.0392394	0	0	0	0	0.00991712	0	0	0	0	0	0	0	0.00912868	0	0	0	0	0	0	0	0.0999843	0	0	0	0.00709349	0	0	0.0103996	0	0	0	0.130011	0.218007	0	0
ERR2367725	99933	99645	71760	PRJEB24771	179.4	Malawian	female	-	0	0.140289	0	0	0	0.162383	0	0.0249314	0	0	0.00995359	0	0.00674104	0	0	0	0	0	0	0	0	0	0.00821553	0	0	0	0.0729152	0	0	0	0	0	0	0.0133185	0	0	0	0.0484868	0.273095	0	0
ERR2367998	99933	99930	79728	PRJEB24771	175.5	Malawian	female	-	0	0.195604	0	0	0	0.0311296	0	0	0	0	0	0	0	0	0	0	0	0	0	0	0	0	0	0	0	0	0.109791	0	0	0	0	0	0	0.0713052	0	0	0	0.0624678	0.354098	0	0
ERR2368113	99956	99955	61550	PRJEB24771	167.7	Malawian	female	-	0	0	0	0	0	0.147798	0	0.0257051	0	0	0	0	0	0	0	0	0	0	0	0	0	0	0	0	0	0	0.118115	0	0	0	0	0	0	0	0	0	0	0.0839735	0.108007	0	0
ERR2368472	84014	83409	50272	PRJEB24771	192.3	Malawian	male	-	0	0.123167	0	0	0	0.129923	0	0	0	0	0.00704898	0	0	0	0	0	0	0	0	0	0	0	0	0	0	0	0.0673168	0	0	0	0	0	0	0.0449503	0	0	0	0.0859784	0.186573	0	0
ERR2367348	99888	99888	65710	PRJEB24771	164.7	Malawian	male	-	0	0	0	0	0	0.244786	0	0.0301868	0	0	0.0280381	0	0.055108	0	0	0	0	0	0	0	0	0	0	0	0	0	0.0795723	0	0	0	0	0	0	0	0	0	0	0.0411382	0.0923515	0	0
ERR2367784	570	570	347	PRJEB24771	177.3	Malawian	female	-	0	0.0323527	0	0	0	0.154249	0	0.0149067	0	0	0.0246786	0	0.0226124	0	0	0	0	0	0	0	0	0	0.00704504	0	0	0	0.18277	0	0	0	0	0	0	0.0361662	0	0	0	0.0184578	0.135176	0	0
ERR2367914	405	404	304	PRJEB24771	176.4	Malawian	male	-	0	0.0208257	0	0	0	0.142461	0	0.00959555	0	0	0.00907758	0	0.0124764	0	0	0	0	0	0	0	0	0	0	0	0	0	0.145516	0	0	0	0	0	0	0.0258672	0	0	0	0.0617834	0.145023	0	0
ERR2368497	99808	99440	72852	PRJEB24771	183.3	Malawian	female	-	0	0	0	0	0	0.171984	0	0.0432402	0	0	0.132493	0	0	0	0	0	0	0	0	0	0	0	0	0	0	0	0.0866735	0	0	0	0	0	0	0.0119659	0	0	0	0.0528778	0.121304	0	0
ERR2367400	99942	99890	66128	PRJEB24771	178.5	Malawian	male	-	0	0.0669839	0	0	0	0.263522	0	0.0197044	0	0	0.0204067	0	0.208197	0	0	0	0	0	0	0	0	0	0	0	0	0	0	0	0	0	0	0	0	0.0114064	0	0	0	0.0565015	0	0	0
ERR3277223	93311	93311	69003	PRJEB32135	90	Canada	-	-	0	0	0	0	0	0.249003	0	0	0	0	0.0244996	0	0	0	0	0	0	0	0.076671	0	0	0	0.105842	0	0.0717487	0	0	0	0	0.0135963	0.0541744	0	0	0	0.019648	0	0	0	0	0.00870691	0
ERR3277275	93577	93577	67410	PRJEB32135	90	Canada	-	-	0	0	0	0	0	0	0	0	0	0	0	0	0.40515	0	0	0	0	0.166705	0	0	0	0	0	0	0	0	0	0	0	0	0.00969344	0	0	0	0	0	0	0	0	0	0
ERR3277252	96473	96473	57387	PRJEB32135	360	Canada	-	-	0	0.0235504	0	0	0	0.0534808	0	0.0649232	0	0	0	0	0	0	0	0	0	0	0.102157	0	0.30281	0	0	0	0.0358922	0	0	0	0	0	0.0536903	0	0	0	0	0	0	0	0	0	0
ERR526069	99992	99992	59856	PRJEB6456	120	Europe	-	-	0	0.166594	0	0	0	0.103842	0	0.179149	0	0	0	0	0	0	0	0	0	0	0.127557	0	0	0	0	0	0	0	0	0	0	0	0	0	0	0	0	0	0	0	0	0	0
ERR526085	99989	99989	86376	PRJEB6456	120	Europe	-	-	0	0.0642058	0	0	0	0	0	0	0	0	0	0	0	0	0	0	0.195199	0	0	0	0	0	0	0	0	0	0	0	0	0	0	0	0	0	0	0	0	0	0	0	0
ERR525704	99991	99991	50264	PRJEB6456	120	Europe	-	-	0.102137	0.157855	0	0	0	0.0220386	0	0	0	0	0	0	0	0	0	0	0	0	0.140301	0	0	0	0.0275609	0	0	0	0	0.359705	0	0	0	0	0.0615496	0	0	0	0	0	0	0.0209903	0
ERR526037	99992	99992	76990	PRJEB6456	120	Europe	-	-	0	0.00682979	0	0	0	0.341894	0	0.466372	0	0	0.00757306	0	0	0	0	0	0	0	0.0816165	0	0	0	0	0	0	0	0	0	0	0	0	0	0	0	0	0	0	0	0	0	0
ERR525876	99996	99996	44190	PRJEB6456	360	Europe	-	-	0	0	0	0	0	0.0146311	0	0.0281849	0	0	0.0338421	0	0	0	0	0	0	0	0.0600051	0	0	0	0.499858	0	0	0	0	0	0	0	0.02154	0	0	0	0	0	0	0	0	0	0
ERR525912	99988	99988	77864	PRJEB6456	360	Europe	-	-	0	0	0	0	0	0.0183777	0	0	0	0	0	0	0.0444032	0	0	0	0	0	0.0763867	0	0	0	0.0059162	0	0.00756913	0	0	0	0	0	0.0493586	0	0	0	0	0	0	0	0	0	0
ERR525949	99997	99997	54936	PRJEB6456	120	Europe	-	-	0	0.228384	0	0	0	0.0131361	0	0	0	0	0	0	0.403303	0	0	0	0.0148506	0	0.0206953	0	0	0	0.0288404	0	0	0	0	0	0	0	0	0	0	0	0	0	0	0.0167753	0	0	0
ERR526013	99992	99992	63920	PRJEB6456	120	Europe	-	-	0	0	0	0	0	0.134356	0	0	0	0	0.0251624	0	0	0	0	0	0.0100166	0	0.0546647	0	0.0306927	0	0.03348	0	0.0052945	0	0	0	0	0	0.0229112	0.0810936	0	0	0	0	0	0	0	0	0
ERR525688	99989	99989	52591	PRJEB6456	360	Europe	-	-	0	0	0	0	0	0.0195471	0	0.0299527	0	0	0	0	0.047362	0	0	0	0.00844339	0	0.0723232	0	0	0	0.0813581	0	0	0	0	0	0	0	0.0516154	0.0237518	0	0	0	0	0	0	0	0	0
ERR526048	99996	99996	38496	PRJEB6456	360	Europe	-	-	0	0.023124	0	0	0	0.0479344	0	0.120581	0	0	0.0570361	0	0	0	0	0	0	0	0	0	0	0	0.160259	0	0.0136119	0	0	0	0	0	0.0150755	0	0.0468397	0	0	0	0	0.0650944	0	0	0
ERR525868	99991	99991	43904	PRJEB6456	360	Europe	-	-	0	0	0	0	0	0	0	0	0.0888673	0	0	0	0	0	0	0	0.068791	0.0331586	0.0808458	0	0.0755318	0	0.0463922	0	0.00794169	0	0	0	0	0	0.0464051	0.00679105	0.0644891	0	0	0	0	0	0	0	0
ERR525944	99993	99993	49104	PRJEB6456	360	Europe	-	-	0	0.0743229	0	0	0	0.0118322	0	0.025478	0	0	0	0	0.0800274	0	0	0	0.0203557	0	0.0815553	0	0.195873	0	0.0950342	0	0	0	0	0	0	0	0.0647348	0	0	0	0	0	0	0	0	0	0
SRR4305368	99069	99069	56001	PRJNA290380	139	Europe	-	-	0	0.00757153	0	0	0	0.194788	0.249433	0.1953	0	0.0177031	0	0	0	0	0	0	0	0	0	0	0	0	0	0	0	0	0	0	0	0	0	0	0	0	0	0	0	0	0	0	0
SRR4305046	94883	94881	56190	PRJNA290380	500	Europe	-	-	0	0	0	0	0	0.0656258	0	0.17388	0	0.0074304	0	0	0	0	0	0	0	0.0177457	0.0992707	0	0	0	0	0	0	0	0.0291602	0	0	0	0.0515148	0	0	0	0	0.00996533	0	0	0.0273577	0	0
SRR4305067	91659	91659	53631	PRJNA290380	541	Europe	-	-	0	0	0	0	0	0.0338155	0	0.0621536	0	0	0	0	0.0492818	0	0	0	0.00767142	0.178918	0.10855	0	0	0	0	0	0	0	0.0516126	0	0	0	0.0112556	0	0	0	0	0	0	0	0.00928441	0	0
SRR4305372	93821	93821	51435	PRJNA290380	890	Europe	-	-	0	0	0	0	0	0.0149265	0	0.0173664	0	0	0	0	0.00696504	0	0	0	0.00962959	0.0149196	0.0514415	0	0	0	0.0556151	0	0.0266936	0	0.274315	0	0	0	0.0133631	0.00972241	0	0	0	0	0	0	0.0399577	0	0
SRR4305211	96488	96488	48320	PRJNA290380	662	Europe	-	-	0	0	0	0	0	0.014231	0	0.0291011	0	0	0.0131666	0	0.0311203	0	0	0	0.148853	0	0.100251	0	0	0	0.0846136	0	0.237504	0	0.0279648	0.0349608	0	0	0.0280289	0.0103958	0	0	0	0	0	0	0	0	0
SRR4305373	100000	100000	69764	PRJNA290380	124	Europe	-	-	0	0.0134667	0	0	0	0.0549976	0	0.0333396	0	0	0	0	0.0391344	0	0	0	0.0518134	0	0.0534509	0	0.0467026	0.0197771	0.211838	0	0.135461	0	0	0	0	0	0.0303381	0	0	0	0	0	0	0	0	0	0
SRR4305326	96862	96861	63864	PRJNA290380	609	Europe	-	-	0	0	0	0	0	0.0167427	0	0	0	0	0	0	0	0	0	0	0.0142732	0	0.0538737	0	0	0	0.299957	0	0	0	0	0	0	0	0.0179557	0.00810114	0	0	0	0	0	0.0429119	0	0	0
SRR4408131	98412	98412	61272	PRJNA290380	33	Europe	-	-	0	0.243348	0	0	0	0.0257703	0	0	0	0.0118917	0	0	0	0	0	0	0.016259	0	0.0995524	0	0	0	0	0	0	0	0	0	0	0	0	0	0	0	0	0	0	0	0	0	0
SRR4408176	98763	98762	61110	PRJNA290380	660	Europe	-	-	0.020167	0.0123368	0	0	0.00667943	0.13541	0	0.0458013	0	0.0072173	0.0431355	0	0	0	0	0	0.0118467	0	0.0449275	0	0	0	0.0292803	0	0	0	0	0	0	0.0112714	0	0.032066	0	0	0	0	0	0.0277485	0	0	0
SRR4408187	98496	98495	63569	PRJNA290380	578	Europe	-	-	0	0.010074	0	0	0	0.012881	0	0.0581297	0	0	0	0	0.0164512	0	0	0	0.00633141	0.139588	0.0430468	0	0	0	0.0191693	0	0	0	0.00573875	0	0	0	0	0	0	0	0	0	0	0	0	0	0
SRR4305107	93353	93353	40256	PRJNA290380	848	Europe	-	-	0	0	0	0	0	0.0415105	0	0	0	0	0	0	0.277405	0	0	0	0	0	0.134948	0	0	0	0	0	0	0	0	0.0562911	0	0	0.0146815	0.0136725	0	0	0	0	0	0	0	0	0
SRR4305179	92867	92865	48144	PRJNA290380	534	Europe	-	-	0	0.028084	0	0	0	0.0303636	0	0.10225	0	0	0.036004	0	0.133938	0	0	0	0	0	0.0904328	0	0	0	0	0	0	0	0	0	0	0	0.0384246	0	0	0	0	0	0	0	0	0	0
SRR4305447	98705	98705	46128	PRJNA290380	843	Europe	-	-	0	0.0182872	0	0	0	0.0257315	0	0	0	0	0	0	0.056106	0	0	0	0	0.0689938	0.117119	0	0	0	0.0567159	0	0.0145619	0	0	0	0	0	0.0198826	0	0	0	0	0	0	0.00910533	0	0	0
SRR4305350	91468	91468	52514	PRJNA290380	1087	Europe	-	-	0	0	0	0	0	0.0357628	0	0.0313617	0	0	0	0	0.00632518	0	0	0	0	0	0	0	0	0	0	0	0.00840858	0	0	0	0	0	0.0586979	0	0	0	0	0	0	0.0107655	0	0	0
SRR4305147	94246	94246	49416	PRJNA290380	569	Europe	-	-	0	0.0198783	0	0	0	0.0154852	0	0	0	0	0	0	0.0530967	0	0	0	0	0	0.0880159	0	0	0.0101931	0.00951205	0	0.137033	0	0	0.0623081	0	0	0.0158214	0	0	0	0	0	0	0	0	0	0
SRR8942418	100000	100000	74376	PRJNA322188	43.6	USA	-	-	0	0.0189333	0	0	0	0.0767635	0	0.0878779	0	0	0	0	0	0	0.338593	0	0.0617039	0	0.0928792	0	0	0	0	0.0110245	0	0	0	0	0	0	0	0.0147797	0	0	0	0	0.0397121	0	0	0	0
SRR8942364	100000	100000	61437	PRJNA322188	43.6	USA	-	-	0	0.105083	0	0	0	0.143	0	0.0666179	0	0	0	0	0	0	0.00954394	0	0.112462	0	0	0	0	0	0.00576181	0	0.0359082	0	0	0.0754249	0	0	0	0	0	0	0	0	0	0.0142332	0	0	0
SRR8942370	100000	100000	72571	PRJNA322188	43.6	USA	-	-	0	0.00702242	0	0	0	0	0	0	0	0	0	0	0	0	0	0	0	0	0	0	0.11914	0	0	0	0.458721	0	0	0	0	0.0608059	0	0	0	0	0	0	0.0305249	0	0	0	0
SRR8942402	100000	100000	60104	PRJNA322188	43.6	USA	-	-	0	0.103486	0	0	0	0	0	0	0	0	0	0	0	0	0	0	0.00615226	0	0.111508	0	0	0	0.0279403	0	0.388421	0	0	0	0	0	0.0709685	0.00565941	0.0217562	0	0	0	0	0	0	0	0
SRR8942427	100000	100000	68640	PRJNA322188	43.6	USA	-	-	0	0	0	0	0	0.0284248	0	0	0	0	0	0	0.880042	0	0	0	0	0	0.0577331	0	0	0	0	0	0	0	0	0	0	0	0	0	0	0	0	0	0	0	0	0	0
SRR8942351	100000	100000	92628	PRJNA322188	43.6	USA	-	-	0	0	0	0	0	0	0	0	0	0	0.224545	0	0	0	0	0	0	0	0	0	0	0	0	0	0	0	0	0	0	0	0	0.491414	0	0	0	0	0	0	0	0	0
SRR8942400	100000	100000	43974	PRJNA322188	43.6	USA	-	-	0	0	0	0	0	0.0729835	0	0	0	0	0	0	0	0	0	0	0.0420323	0	0	0	0	0	0.0327402	0	0.0207106	0	0	0	0	0	0	0.00522305	0.0595708	0	0	0	0	0.133452	0	0	0
SRR7351804	100000	100000	73480	PRJNA345144	720	New Zeland	-	-	0	0	0	0	0	0.219178	0	0	0	0	0.0300478	0	0	0	0	0	0	0	0	0	0	0	0	0	0	0	0.00973219	0	0	0	0.0778014	0	0	0	0	0	0	0.0493449	0	0	0
SRR7411251	99997	99997	67743	PRJNA345144	90	New Zeland	-	-	0	0.00853107	0	0	0	0.341847	0	0	0	0	0.383074	0	0	0	0	0	0	0	0.112003	0	0.00800908	0	0	0	0.00926344	0	0	0	0	0	0	0	0	0	0	0	0	0	0	0	0
SRR7351643	100000	100000	64800	PRJNA345144	720	New Zeland	-	-	0	0	0	0	0	0.0187693	0	0.0525085	0	0	0	0	0	0	0	0	0	0	0.0502549	0	0	0	0	0	0	0	0	0	0	0	0.100563	0	0	0	0	0	0	0.0102127	0	0	0
SRR7351756	100000	100000	72936	PRJNA345144	720	New Zeland	-	-	0	0	0	0	0	0.0189446	0	0.0166356	0.0163456	0	0	0	0	0	0	0	0	0	0.0750111	0	0	0	0.0109333	0	0	0	0	0	0	0	0.237586	0	0	0	0	0	0	0	0	0	0
SRR7351784	99998	99998	82896	PRJNA345144	720	New Zeland	-	-	0	0	0	0	0	0.0742071	0	0	0	0	0	0	0	0	0	0	0	0	0.0348644	0	0	0	0	0	0	0	0	0	0	0	0.320659	0	0	0	0	0	0	0.0512631	0	0	0
SRR7351807	100000	100000	80808	PRJNA345144	720	New Zeland	-	-	0	0	0	0	0	0.0295468	0	0	0	0	0	0	0	0	0	0	0	0	0.0160092	0	0	0	0	0	0	0	0	0	0	0	0.291691	0	0	0	0	0	0	0	0	0	0
SRR7351915	100000	100000	62388	PRJNA345144	720	New Zeland	-	-	0	0	0	0	0	0.0357496	0	0.101976	0	0	0	0	0	0	0	0	0	0	0.0455941	0	0	0	0	0	0	0	0.00786259	0	0	0	0.111947	0	0	0	0	0	0	0	0	0	0
SRR7351757	100000	100000	63569	PRJNA345144	720	New Zeland	-	-	0	0	0	0	0	0.0312162	0	0.0249587	0	0	0	0	0	0	0	0	0	0	0.0573683	0	0.00643311	0	0.0224119	0	0	0	0	0	0	0	0.0229203	0	0	0	0	0	0	0	0	0	0
SRR7587318	99401	99401	70168	PRJNA422569	1095	Italy	-	-	0	0	0	0	0	0	0	0	0.497273	0	0	0	0	0	0	0	0	0.225597	0	0	0	0	0	0	0	0	0	0.0547692	0	0	0	0	0	0.0975882	0	0	0	0.0417118	0	0	0
SRR7217582	99959	99959	65871	PRJNA473126	230	USA	-	-	0	0.020838	0.00956903	0	0	0.306224	0	0	0	0	0.184698	0	0	0	0	0	0	0.106718	0	0	0	0.010205	0	0	0	0	0	0.0623977	0	0	0	0	0	0	0	0	0	0	0	0.0154411	0
SRR7217671	99996	99996	73290	PRJNA473126	230	USA	-	-	0	0.0161055	0	0	0	0.219501	0	0	0	0	0.178619	0	0	0	0	0	0	0	0	0	0	0.00734399	0	0	0	0	0.103605	0.157172	0	0	0.0560527	0	0	0.00916085	0	0	0	0	0.0178186	0.00996097	0
SRR7217512	99998	99998	62028	PRJNA473126	196	USA	-	-	0	0.0283664	0	0	0	0.264874	0	0	0	0	0	0	0	0	0	0	0	0	0.100564	0	0	0	0	0	0	0	0	0	0	0	0	0	0	0.0152071	0	0	0	0	0	0.046884	0
SRR7280976	99845	99845	71982	PRJNA475246	90	USA	-	-	0	0.0131324	0	0	0	0.416152	0	0.386442	0	0	0.00675777	0	0	0	0	0	0	0	0.106369	0	0	0	0	0	0	0	0	0	0	0	0	0	0	0	0	0	0	0	0	0	0
SRR7280802	99667	99667	61660	PRJNA475246	90	USA	-	-	0	0.0204835	0	0	0	0.0528401	0	0	0	0	0	0	0	0	0	0	0.311671	0	0.0580467	0	0	0	0.0109032	0	0.211544	0	0	0	0	0	0	0	0.029715	0	0	0	0	0	0	0	0
SRR7280815	99721	99721	67950	PRJNA475246	90	USA	-	-	0	0	0	0	0	0.0131369	0	0	0.0424322	0	0	0	0	0	0	0	0	0.0282296	0.0852623	0	0	0	0.0468562	0	0.0128165	0	0	0	0	0	0	0	0	0	0	0	0	0	0	0	0
SRR7280883	99869	99869	64380	PRJNA475246	90	USA	-	-	0	0	0	0	0	0.0110233	0	0	0	0	0	0	0	0	0	0	0.00568921	0	0.0967578	0	0	0	0.0700576	0	0.0262635	0	0	0	0	0	0.0220402	0	0	0	0.0178213	0	0	0	0	0	0
SRR8653287	99049	99049	68742	PRJNA524703	120	USA	-	-	0	0.0134641	0	0	0	0.115293	0	0.14827	0	0	0.0141342	0	0	0	0	0	0	0	0	0	0	0	0	0	0	0	0	0.0086294	0	0	0	0	0	0.0208387	0	0	0	0	0	0	0
SRR8653215	99995	99995	64867	PRJNA524703	120	USA	-	-	0	0.219826	0	0	0	0	0	0	0	0	0	0	0	0	0	0	0	0.0278678	0	0	0	0.00885925	0	0	0.0108699	0	0	0	0	0.126616	0.0106332	0	0.0343798	0	0	0	0	0	0	0	0
SRR8653240	99955	99955	86765	PRJNA524703	120	USA	-	-	0	0.0310374	0	0	0	0.0316113	0.0566781	0.0111595	0	0	0	0	0	0	0.0175252	0	0	0	0	0	0	0	0	0	0	0	0	0	0	0	0	0	0	0.0182727	0	0	0.315592	0.0151486	0	0	0
SRR8652861	99981	99981	76472	PRJNA524703	120	USA	-	-	0	0.0210362	0.00809482	0	0	0.03399	0	0.140782	0	0	0.0815832	0	0.0150943	0	0	0	0	0	0	0.0256105	0	0	0.0253425	0	0.0459682	0	0	0	0	0.0162526	0	0.0227103	0	0.0764986	0	0	0	0.0200787	0	0	0
SRR8653248	99990	99990	62368	PRJNA524703	120	USA	-	-	0	0	0	0	0	0.0398032	0	0.0630718	0.0938221	0	0.0236238	0	0	0	0	0	0	0.0330826	0.0673319	0	0	0.0102249	0	0	0	0	0	0.519246	0	0	0.008966	0	0	0.0100015	0	0	0	0	0	0	0
SRR8652816	99972	99972	76819	PRJNA524703	120	USA	-	-	0.0353016	0	0	0.0406986	0	0.181977	0	0	0	0.157689	0.0274443	0	0	0	0	0	0	0	0.0713386	0	0	0.00819203	0	0	0	0	0	0	0	0	0.0360552	0	0	0	0	0	0	0	0	0	0.117108
SRR8653081	99256	99256	78035	PRJNA524703	120	USA	-	-	0.0108309	0	0	0	0	0.223539	0	0.029796	0.00641016	0	0.0319967	0	0	0	0	0	0	0	0.0477018	0	0	0.00938035	0	0	0	0	0	0.0731727	0	0	0	0	0	0.111583	0	0	0	0.0893433	0	0	0
SRR8653221	99982	99982	72644	PRJNA524703	120	USA	-	-	0	0	0	0.0275333	0	0.198948	0	0.0835966	0.0241975	0	0.0107842	0	0	0	0	0	0.0105037	0	0.0105809	0	0.0155695	0	0	0	0	0	0	0	0	0	0.06326	0	0	0	0	0	0.0050971	0.0136447	0	0	0
SRR9670855	99981	99981	65170	PRJNA524703	120	USA	-	-	0	0.00991708	0	0	0	0.0902109	0	0.0475751	0	0	0.013731	0	0	0.0162375	0	0	0.00558727	0	0.0307544	0	0.0250009	0.00664132	0	0	0.0704705	0	0	0	0	0	0	0	0	0	0	0	0	0	0	0	0
SRR9670865	99991	99991	62604	PRJNA524703	120	USA	-	-	0.0282432	0.0649385	0	0	0	0.1765	0	0.223809	0	0	0.0750929	0	0	0	0	0	0	0	0.112404	0	0	0	0	0	0	0	0	0	0	0	0	0	0	0	0	0	0	0	0	0	0
SRR9670890	99996	99996	56583	PRJNA524703	120	USA	-	-	0	0.0293892	0.0232976	0.0167134	0	0.134823	0	0	0	0.126808	0	0	0	0	0.0191456	0	0	0	0.0624314	0	0	0	0	0	0	0	0	0.0165667	0	0	0	0	0	0	0	0	0	0.0557748	0	0.00644198	0
SRR9670904	99985	99985	75017	PRJNA524703	120	USA	-	-	0	0.144518	0	0	0	0.0908629	0	0	0	0	0.0216052	0	0	0	0	0	0	0	0	0	0	0.00543897	0	0	0	0	0	0	0	0	0.0119692	0	0	0	0	0	0	0	0	0	0
SRR8652819	99978	99978	61591	PRJNA524703	120	USA	-	-	0.0937133	0	0	0.047638	0	0.0414265	0	0	0	0.0180461	0.208012	0	0	0	0.00627522	0	0	0	0	0	0	0	0	0	0	0	0	0	0	0	0	0	0.0055503	0.0188309	0	0	0	0.0188716	0	0	0
SRR8653054	99976	99976	58806	PRJNA524703	120	USA	-	-	0	0	0	0	0	0	0	0.152241	0	0	0.396777	0	0	0	0	0.0219678	0	0	0	0	0	0	0	0	0	0	0	0	0	0	0	0.0159762	0	0	0	0	0	0	0	0	0
SRR8653218	99983	99983	77462	PRJNA524703	120	USA	-	-	0	0.0145078	0.0540828	0	0	0.178273	0	0.190413	0	0	0.225434	0	0	0	0	0	0	0	0.127235	0	0	0	0	0	0	0	0	0	0	0.00740836	0	0	0	0	0	0	0	0	0	0	0
SRR9670881	99984	99984	55980	PRJNA524703	120	USA	-	-	0	0.0358771	0	0	0	0.155578	0	0	0.0573619	0	0.125891	0	0	0	0	0.00507081	0	0.0193261	0.087888	0	0	0	0	0	0	0	0	0.00905301	0	0	0	0	0	0	0	0	0.0109279	0	0	0	0
SRR8653026	99888	99888	79680	PRJNA524703	120	USA	-	-	0	0	0	0	0	0.0889398	0	0	0	0	0	0	0	0	0.0915998	0	0	0	0.138014	0	0.0524703	0	0	0	0	0	0	0	0	0	0	0	0	0	0	0	0	0.0979133	0	0	0
SRR8653147	97017	97017	75624	PRJNA524703	120	USA	-	-	0	0	0	0	0	0	0	0.197952	0	0	0.0212803	0	0	0	0	0	0	0	0.0603596	0	0	0.00913114	0	0	0	0	0	0.0968188	0	0	0.0126843	0	0	0	0	0	0	0	0	0	0
SRR8653184	99929	99929	63096	PRJNA524703	120	USA	-	-	0	0	0	0	0	0	0	0.394276	0	0	0	0	0	0	0	0	0	0	0.0280524	0	0	0	0	0	0	0	0	0	0	0	0	0	0	0	0	0	0	0.0372651	0	0	0
SRR9670928	99990	99990	54738	PRJNA524703	120	USA	-	-	0	0.0500625	0	0	0	0.121892	0	0.0919678	0	0	0	0	0	0	0	0	0	0	0.136917	0	0	0.0151786	0.164814	0	0	0	0	0.0280007	0.0124762	0	0	0	0	0	0	0	0	0	0	0	0
SRR8652801	96414	96414	59620	PRJNA524703	120	USA	-	-	0	0	0	0	0	0	0	0.195113	0	0	0	0	0	0	0	0	0	0	0.0695132	0	0	0	0	0	0	0	0	0	0	0	0	0	0	0	0	0	0	0	0	0	0
SRR9670902	99960	99960	69861	PRJNA524703	120	USA	-	-	0	0.0896559	0	0	0	0.109639	0	0	0	0	0	0	0	0	0	0	0.0712412	0	0	0	0	0	0	0	0	0	0	0	0	0	0	0	0	0	0	0	0	0	0	0	0
SRR8653039	99973	99973	61839	PRJNA524703	120	USA	-	-	0	0.0897208	0	0	0	0.0548506	0	0.111161	0	0	0.0491878	0	0	0	0.00892752	0	0	0	0	0	0	0	0.434689	0	0	0	0	0.0577064	0	0	0.0504811	0	0	0	0	0	0	0	0	0	0
SRR9670862	99980	99980	65080	PRJNA524703	120	USA	-	-	0	0.0108058	0	0	0	0.0965091	0	0.0577332	0	0	0.0333213	0	0	0	0	0	0	0	0.0512184	0	0	0	0.365347	0	0	0	0	0	0	0	0	0	0	0	0	0	0	0.0466958	0	0	0
SRR9670873	99976	99976	89256	PRJNA524703	120	USA	-	-	0	0	0	0	0	0	0	0	0	0	0	0	0	0	0	0	0	0	0	0	0	0	0	0	0	0	0	0	0	0	0.0357317	0.0210341	0.2974	0	0	0	0	0	0	0.144278	0
SRR9670863	99759	99759	73608	PRJNA524703	120	USA	-	-	0	0.0375661	0	0.0396073	0	0.0185655	0	0.0349615	0	0	0	0	0	0	0.00823795	0	0	0	0.0295974	0	0	0.0179041	0	0	0	0	0	0.0813146	0	0	0.0595583	0	0	0	0	0	0.0734503	0	0	0	0
SRR9061446	100000	100000	64696	PRJNA542703	46	USA	-	-	0	0.331668	0	0.00605758	0	0.107637	0	0.132948	0	0.0405487	0	0	0	0	0	0	0	0	0.0698026	0	0	0	0	0	0	0	0	0	0	0	0	0.00662215	0	0.0337313	0	0	0.0236706	0.0476284	0	0	0
SRR9061436	100000	100000	82929	PRJNA542703	45	USA	-	-	0	0	0	0	0	0.212093	0	0	0	0	0	0	0	0	0.260321	0	0	0	0	0	0	0	0	0	0	0	0	0.144918	0	0	0	0	0	0	0	0	0	0	0	0	0
SRR9330639	100000	100000	69530	PRJNA549787	205	South Afrinca	-	-	0	0.0492799	0	0	0	0.0133037	0	0.144684	0	0	0.269586	0	0	0	0	0	0	0	0	0	0	0	0	0	0	0	0	0	0	0	0.0341238	0	0	0	0	0	0	0.0706145	0	0	0
SRR9879881	95844	95844	58630	PRJNA557731	30	USA	-	-	0	0.0153932	0	0	0	0.0916285	0	0.0185447	0	0	0	0	0	0	0.0128599	0	0	0	0	0	0	0.018719	0.0378253	0	0	0	0	0	0	0	0	0	0	0	0	0	0.0302135	0	0	0	0
SRR9879851	95185	95185	61570	PRJNA557731	30	USA	-	-	0.00762982	0.343573	0	0.0114073	0	0	0	0	0	0	0.167809	0	0	0	0	0	0	0	0	0	0	0	0	0	0	0	0	0.0396869	0	0	0	0	0	0.0257967	0	0	0	0	0	0	0
SRR9879852	97210	97210	52980	PRJNA557731	30	USA	-	-	0.00908198	0	0	0.011722	0	0	0	0	0	0	0.434507	0	0	0	0	0	0.0368157	0	0	0	0.00536594	0	0.0107926	0	0.0335492	0	0	0	0	0	0	0	0	0	0	0	0	0	0	0	0
SRR9879729	95337	95337	69170	PRJNA557731	30	USA	-	-	0	0.00720458	0	0	0	0.0177524	0	0.418545	0	0	0.435208	0	0	0	0	0	0	0	0	0	0	0	0	0	0	0	0	0	0	0	0	0	0	0	0	0	0.0250755	0	0	0	0
SRR9879768	95689	95689	55359	PRJNA557731	30	USA	-	-	0.0637419	0.0557532	0	0	0	0.19515	0	0	0	0	0.114214	0	0	0	0	0	0	0	0.0570983	0	0	0.0504416	0	0	0	0	0	0.0107562	0	0	0.00608252	0	0	0.01741	0	0	0.0101451	0	0	0	0
SRR9879730	97107	97107	72100	PRJNA557731	30	USA	-	-	0.0131194	0.173898	0	0.162477	0	0	0	0.329749	0	0	0.10189	0	0	0	0	0	0	0	0	0	0	0	0	0	0	0	0	0.015929	0	0	0	0	0	0	0	0	0	0	0	0	0
SRR9879832	98092	98092	63832	PRJNA557731	30	USA	-	-	0.01404	0	0	0	0	0.092744	0	0	0	0	0	0	0	0	0.00537537	0	0	0	0	0.230323	0	0	0	0	0	0	0	0.0316017	0	0	0	0	0	0.047998	0	0	0	0	0	0	0
SRR9879873	95644	95644	53736	PRJNA557731	30	USA	-	-	0.0277839	0	0	0.068013	0	0	0	0	0	0	0	0	0	0	0	0	0	0	0	0	0	0	0	0	0	0	0	0.0171317	0	0	0.0241245	0	0	0	0	0	0	0	0	0	0
SRR9879712	93864	93864	50967	PRJNA557731	30	USA	-	-	0	0	0	0	0	0.0207736	0	0.0319668	0	0	0.337133	0	0	0	0	0	0.02736	0	0	0	0	0.00867167	0	0	0	0	0	0	0	0	0	0.203119	0	0	0	0	0	0	0	0	0
ERR1449720	99885	99885	57979	PRJEB12669	240	China	female	-	0	0.496835	0	0	0	0.0279624	0	0	0	0	0	0	0	0	0	0.0366505	0	0	0	0	0	0	0	0	0	0	0	0.075439	0	0	0	0	0	0.0236333	0	0.00609187	0	0	0	0.0335115	0
ERR1449726	99808	99808	68073	PRJEB12669	210	China	female	-	0	0.527116	0	0	0	0.153561	0	0.0132522	0	0	0.0116196	0	0	0	0	0	0	0	0	0	0	0	0	0	0	0	0	0	0	0	0	0	0	0	0	0	0	0	0	0.041838	0
ERR1449730	99903	99903	59799	PRJEB12669	1080	China	male	-	0	0.192119	0	0	0	0	0	0	0	0	0	0	0.0106415	0	0	0	0	0	0	0	0.0258862	0	0.116498	0	0	0	0	0	0	0	0	0.0178884	0	0	0	0	0	0.0220815	0	0	0
ERR1449719	99877	99877	68191	PRJEB12669	240	China	female	-	0	0.333861	0	0	0	0.209042	0	0	0	0	0	0	0	0	0	0	0	0	0	0	0	0.251588	0	0	0	0	0	0	0	0	0	0	0	0	0	0.00795083	0.0129003	0	0	0	0
ERR1449732	99906	99906	47498	PRJEB12669	1080	China	female	-	0	0.0250209	0	0	0	0.0411549	0	0.037593	0	0	0	0	0.0365237	0	0	0	0.015241	0	0.0317211	0	0	0.00586074	0.028723	0	0.0122109	0	0	0	0	0	0.00588838	0	0	0	0	0	0	0.0496517	0	0	0
ERR1449725	99849	99849	73962	PRJEB12669	210	China	female	-	0	0.0705306	0	0	0	0.0770282	0	0.0135059	0	0	0	0	0	0	0	0	0	0	0	0	0	0	0	0	0	0	0	0.0764037	0	0	0	0	0	0	0	0	0.0122637	0	0	0.353378	0
ERR1449735	99820	99820	48422	PRJEB12669	1080	China	male	-	0	0	0	0	0	0	0	0	0.0267113	0	0	0	0	0	0	0	0.0128626	0	0	0	0	0	0.00679684	0	0	0	0.278211	0	0	0	0	0	0	0	0	0	0	0	0.107711	0	0
ERR1449718	99796	99796	71922	PRJEB12669	390	China	female	-	0	0.0899966	0	0	0	0.0222877	0	0	0	0	0	0	0.276337	0	0	0	0	0	0	0	0	0.00820356	0	0	0	0	0	0	0	0	0.00706168	0.184508	0	0	0	0	0	0	0	0	0
ERR1449717	99803	99803	68660	PRJEB12669	390	China	female	-	0	0.0630982	0	0	0	0.0300808	0	0	0	0	0	0	0.313328	0	0	0	0	0	0	0	0	0.017806	0	0	0	0	0	0.0158608	0	0	0	0	0	0	0	0	0	0	0	0	0
ERR1449721	99887	99887	59507	PRJEB12669	660	China	female	-	0	0	0	0	0	0	0	0	0	0	0	0	0	0	0	0	0	0	0	0	0	0	0	0	0	0	0.0725444	0	0	0	0	0	0	0	0	0	0	0	0.0472149	0	0
ERR1449722	99860	99860	55278	PRJEB12669	660	China	female	-	0	0.0177619	0	0	0	0	0	0	0	0	0	0	0	0	0	0	0	0	0	0	0	0	0.00640526	0	0	0	0.0462523	0	0	0	0.00755835	0.00549328	0	0	0	0	0	0	0.0265889	0	0
ERR1449729	99923	99923	43718	PRJEB12669	1080	China	female	-	0	0.014036	0	0.0207325	0	0	0	0	0	0	0	0	0.018147	0	0	0	0.0660062	0	0	0	0.00650409	0	0.00646552	0	0.0200709	0	0	0	0	0	0.00912794	0	0	0	0	0	0.009753	0.0517424	0	0	0
ERR2367376	99920	99837	51267	PRJEB24771	164.7	Malawian	male	-	0	0.421014	0	0	0	0.112399	0	0	0	0	0	0	0.0117446	0	0	0	0	0	0	0	0	0	0	0	0	0	0.0496883	0	0	0	0	0	0	0.0117593	0	0	0	0.0150583	0.0971434	0	0
ERR2367436	99755	98517	63886	PRJEB24771	166.5	Malawian	female	-	0	0.553937	0	0	0	0.0528433	0	0	0	0	0	0	0	0	0	0	0	0	0	0	0	0	0	0	0	0	0	0	0	0	0	0	0	0.0328044	0	0.00603495	0	0	0	0	0
ERR2367463	99781	98458	50916	PRJEB24771	168.6	Malawian	male	-	0	0.569442	0	0	0	0.0780051	0	0	0	0	0.0483664	0	0	0	0	0	0	0	0	0	0	0	0	0	0	0	0.0363394	0	0	0	0	0	0	0.0355545	0	0.00569194	0	0	0.0621517	0	0
ERR2367469	99754	99148	56731	PRJEB24771	181.5	Malawian	female	-	0	0.509446	0	0	0	0.167563	0	0	0	0	0	0	0	0	0	0	0	0	0	0	0	0	0	0	0	0	0.0302461	0	0	0	0	0	0	0.0552893	0	0	0	0	0.108871	0	0
ERR2367557	99784	98800	62919	PRJEB24771	168.6	Malawian	male	-	0	0.396198	0	0	0	0.175238	0	0.0267473	0	0	0.0796008	0	0	0	0	0	0	0	0	0	0	0	0	0	0	0	0.00827061	0	0	0	0	0	0	0.0351507	0	0	0	0	0.0469514	0	0
ERR2367563	99928	99786	54920	PRJEB24771	188.4	Malawian	male	-	0	0.309248	0	0	0	0.0593178	0	0	0	0	0.0130257	0	0	0	0	0	0	0	0	0	0	0	0	0	0	0	0.0372912	0	0	0	0	0	0	0.0767095	0	0	0	0.0223187	0.120759	0	0
ERR2367605	86836	84445	68964	PRJEB24771	175.5	Malawian	female	-	0	0.522689	0	0	0	0.111254	0	0	0	0	0	0	0	0	0	0	0	0	0	0	0	0	0	0	0	0	0	0.0171534	0	0	0	0	0	0.0886648	0	0.00737282	0.00578202	0	0	0	0
ERR2367611	99923	99922	60327	PRJEB24771	177.3	Malawian	male	-	0	0.426656	0	0	0	0.0226555	0	0.0140235	0	0	0	0	0.0761122	0	0	0	0	0	0	0	0	0	0.00662764	0.0236576	0	0	0.0536802	0	0	0	0	0	0	0	0	0	0	0	0.0187859	0	0
ERR2367683	99901	99652	80168	PRJEB24771	176.4	Malawian	male	-	0	0.411726	0	0	0	0.0121595	0	0	0	0	0	0	0	0	0	0	0	0	0	0	0	0	0	0	0	0	0.0377888	0	0	0	0	0	0	0.0180411	0	0	0	0.0127488	0.0919068	0	0
ERR2367695	99926	98853	76196	PRJEB24771	182.4	Malawian	male	-	0	0.897788	0	0	0	0	0	0	0	0	0	0	0	0	0	0	0	0	0	0	0	0	0	0	0	0	0	0	0	0	0	0	0	0.037973	0	0	0	0	0	0	0
ERR2367807	99878	99877	51255	PRJEB24771	168.6	Malawian	female	-	0	0.972166	0	0	0	0	0	0	0	0	0	0	0	0	0	0	0	0	0	0	0	0	0	0	0	0	0	0	0	0	0	0	0	0	0	0.00727604	0	0	0	0	0
ERR2368087	99915	99858	81996	PRJEB24771	173.4	Malawian	female	-	0	0.553367	0	0	0	0	0	0	0	0	0	0	0	0	0	0	0	0	0	0	0	0	0	0.30138	0	0	0	0	0	0	0	0	0	0.0249074	0	0	0	0	0	0	0
ERR2368184	99967	99626	72590	PRJEB24771	173.4	Malawian	male	-	0	0.682196	0	0	0	0.190695	0	0	0	0	0	0	0	0	0	0	0	0	0	0	0	0	0	0	0	0	0	0	0	0	0	0	0	0.0636221	0	0	0	0	0	0	0
ERR2368196	99967	99618	64020	PRJEB24771	189.3	Malawian	male	-	0	0.822502	0	0	0	0.0825725	0	0	0	0	0	0	0	0	0	0	0	0	0	0	0	0	0	0	0	0	0	0	0	0	0	0	0	0.0363346	0	0	0	0	0	0	0
ERR2368273	99532	95513	69278	PRJEB24771	169.5	Malawian	male	-	0	0.293507	0	0	0	0.0443721	0	0	0	0	0.0275287	0	0	0	0	0	0	0	0	0	0	0	0	0	0	0	0	0	0	0	0	0	0	0.119284	0	0	0	0	0	0	0
ERR2368492	99775	99706	88848	PRJEB24771	175.5	Malawian	male	-	0	0.669994	0	0	0	0.261788	0	0	0	0	0.0114784	0	0	0	0	0	0	0	0	0	0	0	0	0	0	0	0	0	0	0	0	0	0	0	0	0	0	0	0	0	0
ERR2368556	46248	45613	37690	PRJEB24771	164.7	Malawian	female	-	0	0.536209	0	0.00658245	0	0.260549	0	0	0	0	0.00904964	0	0	0	0	0	0	0	0	0	0	0	0	0	0	0	0	0	0	0	0	0	0	0.0802897	0	0	0	0	0	0	0
ERR2367819	99912	99897	70310	PRJEB24771	174.6	Malawian	female	-	0	0	0	0	0	0.0949248	0	0.0500915	0	0	0.0283608	0	0.015707	0	0	0	0	0	0	0	0	0	0	0	0	0	0.170072	0	0	0	0	0.0500907	0	0	0	0	0	0.0186074	0.0613677	0	0
ERR2368411	99909	99906	69762	PRJEB24771	702.9	Malawian	male	-	0	0	0	0	0	0	0	0	0	0	0	0	0.00640294	0	0	0	0	0	0	0	0	0	0	0	0	0	0.614294	0	0	0	0.00767795	0	0	0	0	0	0	0.0143982	0.166919	0	0
ERR2367234	99904	99716	62118	PRJEB24771	188.4	Malawian	male	-	0	0.47835	0	0.0127013	0	0.328494	0	0	0	0	0.0207838	0	0	0	0	0	0	0	0	0	0	0	0	0	0	0	0	0	0	0	0	0	0	0.033049	0	0	0	0.0249869	0	0	0
ERR2367418	99802	99314	63451	PRJEB24771	168.6	Malawian	male	-	0	0.207849	0	0	0	0.253974	0	0	0	0	0.0680926	0	0	0	0	0	0	0	0	0	0	0	0	0	0	0	0.0123488	0.0110928	0	0	0	0	0	0.106455	0	0	0	0	0.0407529	0	0
ERR2367430	99758	98237	54698	PRJEB24771	171.6	Malawian	female	-	0	0.26548	0	0	0	0.189813	0	0.114075	0	0	0.0136393	0	0	0	0	0	0	0	0	0	0	0	0	0	0	0	0.0280747	0	0	0	0	0	0	0.0199104	0	0	0	0	0.0110861	0	0
ERR2367510	99848	99151	65699	PRJEB24771	174.6	Malawian	female	-	0	0.33529	0	0	0	0.471307	0	0.0169989	0	0	0	0	0	0	0	0	0	0	0	0	0	0	0	0	0	0	0	0	0	0	0	0	0	0.0711202	0	0	0	0	0	0	0
ERR2367581	99892	99674	56336	PRJEB24771	164.7	Malawian	female	-	0	0.344785	0	0	0	0.429188	0	0.0246143	0	0	0.0169922	0	0	0	0	0	0.014319	0	0	0	0	0	0	0	0	0	0	0	0	0	0	0.0053075	0	0.0451924	0	0	0	0	0.00653527	0	0
ERR2367593	99773	98820	56556	PRJEB24771	171.6	Malawian	male	-	0	0.455638	0	0	0	0.318053	0	0.11343	0	0	0	0	0	0	0	0	0	0	0	0	0	0	0	0	0	0	0	0	0	0	0	0	0	0	0	0	0	0	0	0	0
ERR2367635	99607	97442	54270	PRJEB24771	165.6	Malawian	female	-	0	0.412133	0	0	0	0.32131	0	0	0	0	0	0	0	0	0	0	0	0	0	0	0	0	0	0	0	0	0	0	0	0	0	0	0	0.0409896	0	0	0	0	0	0	0
ERR2367671	99922	99700	73620	PRJEB24771	168.6	Malawian	female	-	0	0.256475	0	0	0	0.3623	0	0	0	0	0	0	0	0	0	0	0	0	0	0	0	0	0	0	0	0	0.173802	0	0	0	0	0	0	0.0227261	0	0	0	0	0.0535206	0	0
ERR2367737	99808	99194	71467	PRJEB24771	167.7	Malawian	female	-	0	0.102695	0	0	0	0.217117	0	0.0606866	0	0	0.010968	0	0	0	0	0	0	0	0	0	0	0	0	0	0	0	0	0.00962597	0	0	0	0	0	0.211551	0	0	0	0	0	0	0
ERR2367743	99915	99826	59157	PRJEB24771	173.4	Malawian	female	-	0	0.069821	0	0	0	0.105481	0	0	0	0	0	0	0	0	0	0	0	0	0	0	0	0	0.00566732	0	0	0	0	0	0	0	0	0	0	0.0757997	0	0	0	0	0	0	0
ERR2368105	272	272	181	PRJEB24771	169.5	Malawian	male	-	0	0.229057	0	0	0	0.262845	0	0.0565387	0.0675073	0	0.00891446	0	0.0285884	0	0	0	0.0166705	0	0	0	0	0	0.0178138	0	0	0	0	0	0	0.0377783	0	0.00673247	0	0.0304827	0	0	0.0194464	0	0	0	0
ERR2368131	99818	98388	74736	PRJEB24771	166.5	Malawian	female	-	0	0.228924	0	0	0.00743489	0.304043	0	0.0220188	0	0	0.0154223	0	0	0	0	0	0	0	0	0	0	0	0	0	0	0	0	0	0	0	0	0	0	0.129672	0	0	0	0	0	0	0
ERR2368137	99944	99667	69718	PRJEB24771	187.2	Malawian	male	-	0	0.193584	0	0	0	0.197695	0	0	0	0	0	0	0	0	0	0	0	0	0	0	0	0	0	0	0	0	0	0.0129038	0	0	0	0	0	0.255203	0	0	0	0	0	0	0
ERR2368160	99557	99410	46557	PRJEB24771	177.3	Malawian	female	-	0	0.275746	0	0	0	0.323485	0	0.0606277	0	0	0.00955915	0	0	0	0	0	0	0	0	0	0	0	0	0	0	0	0	0	0	0	0	0	0	0.0172039	0	0	0	0.0115898	0	0	0
ERR2368190	99886	99779	79431	PRJEB24771	178.5	Malawian	female	-	0	0.569999	0	0	0	0.0488066	0	0	0	0	0.152309	0	0	0	0	0	0	0	0	0	0	0	0	0	0	0	0	0	0	0	0	0	0	0	0	0	0	0.0361462	0	0	0
ERR2368208	99951	99815	69060	PRJEB24771	176.4	Malawian	female	-	0	0.227574	0	0	0	0.326061	0	0	0	0	0.0227052	0	0	0	0	0	0	0	0	0	0	0	0	0	0	0	0.0182809	0	0	0	0	0	0	0.102672	0	0	0	0	0.0551537	0	0
ERR2368356	34655	31553	26475	PRJEB24771	181.5	Malawian	male	-	0	0.168564	0	0	0	0.125134	0.175619	0	0	0	0	0	0	0	0	0	0	0	0	0	0	0	0	0	0	0	0.00856743	0	0	0	0	0	0	0.0637059	0	0	0	0	0.0155506	0	0
ERR2368420	99827	98958	81468	PRJEB24771	178.5	Malawian	male	-	0	0.397656	0	0	0	0.282522	0	0.0285648	0	0	0	0	0	0	0	0	0	0	0	0	0	0	0	0	0	0	0	0	0	0	0	0	0	0.0623363	0	0	0	0	0	0	0
ERR2368466	99845	99440	54927	PRJEB24771	172.5	Malawian	male	-	0	0.325622	0	0	0	0.342794	0	0.0218727	0	0	0.0150074	0	0	0	0	0	0	0	0	0	0	0	0	0	0	0	0	0	0	0	0	0	0	0.140216	0	0.00626658	0	0.0116667	0	0	0
ERR2368502	99945	99865	69310	PRJEB24771	188.4	Malawian	female	-	0	0.329673	0	0	0	0.3659	0	0.0575845	0	0	0.0109373	0	0.0264994	0	0	0	0	0	0	0	0	0	0	0	0	0	0	0	0	0.0849018	0	0	0	0.00934998	0	0	0	0	0	0	0
ERR2368552	99475	96048	55120	PRJEB24771	164.7	Malawian	male	-	0	0.336117	0	0	0	0.416354	0	0	0	0	0	0	0	0	0	0	0	0	0	0	0	0	0	0	0	0	0.00772715	0	0	0	0	0	0	0.0267461	0	0	0	0	0.0105568	0	0
ERR2367312	99921	99860	74515	PRJEB24771	169.5	Malawian	male	-	0	0.0800727	0	0	0	0.227362	0	0.0170531	0	0	0	0	0	0	0	0	0	0	0	0	0	0	0	0	0	0	0	0	0	0.0266038	0	0	0	0.243206	0	0	0	0	0	0	0
ERR2367867	16327	16285	9993	PRJEB24771	191.1	Malawian	male	-	0	0.0359154	0	0	0	0.0373475	0	0	0	0	0	0	0	0	0	0	0	0	0	0	0	0	0	0	0	0	0	0.0174998	0	0	0	0	0	0.379039	0	0	0	0	0.00925544	0	0
ERR2368285	99940	99759	71180	PRJEB24771	165.6	Malawian	female	-	0	0.0377868	0	0	0	0.257069	0	0.0353459	0	0	0.0106592	0	0.0340499	0	0	0	0	0	0	0	0	0	0	0	0	0	0	0	0	0.0129947	0	0	0	0.173257	0	0	0	0	0	0	0
ERR2368143	99966	99955	58914	PRJEB24771	176.4	Malawian	female	-	0	0.0224569	0	0	0	0.489723	0	0.0393191	0	0	0.00743935	0	0	0	0	0	0.0302036	0	0	0	0	0	0	0	0.0808327	0	0	0	0	0	0	0.0576626	0	0	0	0	0	0	0	0	0
ERR2368369	99894	99874	77880	PRJEB24771	184.2	Malawian	male	-	0	0.027438	0	0	0	0.497391	0	0.127361	0	0	0.0244229	0	0	0	0	0	0	0	0	0	0	0	0	0	0	0	0	0	0	0.07543	0	0	0	0.00860446	0	0	0	0	0	0	0
ERR2367198	99919	99682	72522	PRJEB24771	187.2	Malawian	male	-	0	0.0522606	0	0	0	0.282321	0	0.00903414	0	0	0.0225167	0	0	0	0	0	0	0	0	0	0	0	0	0	0	0	0.0318399	0	0	0	0	0	0	0.0543278	0	0	0	0.0209958	0.0102403	0	0
ERR2367204	99953	99909	78144	PRJEB24771	175.5	Malawian	male	-	0	0.231023	0	0	0	0.424458	0	0.0431001	0	0	0	0	0.138129	0	0	0.0123061	0	0	0	0	0	0	0	0	0	0	0	0	0	0	0	0	0	0.0243034	0	0	0	0	0	0	0
ERR2367216	99879	99394	70894	PRJEB24771	189.3	Malawian	male	-	0	0.108831	0	0	0	0.454687	0	0.034565	0	0	0.0162698	0	0	0	0	0	0.00738267	0	0	0	0	0	0	0	0	0	0	0	0	0.0114915	0	0	0	0.118541	0	0	0	0	0	0	0
ERR2367222	99862	99854	65148	PRJEB24771	167.7	Malawian	female	-	0	0.0201395	0	0	0	0.390145	0	0.028504	0	0	0.0139747	0	0.0643842	0	0	0	0.0155513	0	0	0	0	0	0.00619479	0	0	0	0.0533024	0	0.0116189	0	0	0.00654061	0	0	0	0	0	0.0181366	0.0871025	0	0
ERR2367246	99909	99763	74831	PRJEB24771	168.6	Malawian	male	-	0	0	0	0	0	0.38695	0	0.0446309	0	0	0.0718534	0	0	0	0	0	0	0	0	0	0	0	0	0	0	0	0	0	0	0	0	0	0	0.129881	0	0	0	0.0203741	0	0	0
ERR2367282	99838	99549	62199	PRJEB24771	168.6	Malawian	female	-	0	0.0410059	0	0	0	0.382744	0	0.082769	0	0	0.00991152	0	0	0	0	0	0	0	0	0	0	0	0	0	0	0	0.0167898	0	0	0	0	0	0	0.0434949	0	0	0	0	0.014647	0	0
ERR2367294	99922	99671	71930	PRJEB24771	173.4	Malawian	male	-	0	0	0	0	0	0.42643	0	0.0751443	0	0	0.0059355	0	0.00676655	0	0	0	0	0	0	0	0	0	0	0	0	0	0.0111107	0	0	0	0	0	0	0.0369739	0	0	0	0	0.00760804	0	0
ERR2367330	99917	99851	72244	PRJEB24771	171.6	Malawian	female	-	0	0	0	0	0	0.440654	0	0.141756	0	0	0.0246891	0	0	0	0	0	0	0	0	0	0	0	0	0	0	0	0	0	0	0	0	0	0	0.0282951	0	0	0	0	0	0	0
ERR2367353	99934	99871	66806	PRJEB24771	174.6	Malawian	female	-	0	0.14522	0	0	0	0.388528	0	0.0320692	0	0	0.00978649	0	0.0416972	0	0	0	0.0069545	0	0	0	0	0	0	0	0	0	0.0441932	0	0	0	0	0	0	0	0	0	0	0	0.0842714	0	0
ERR2367365	99898	99783	70899	PRJEB24771	164.7	Malawian	male	-	0	0.173581	0	0	0	0.43454	0	0.0135467	0	0	0.0119833	0	0	0	0	0	0	0	0	0	0	0	0	0	0	0	0.00624421	0	0	0	0	0	0	0.0770212	0	0	0	0.0322407	0	0	0
ERR2367492	99944	99794	63166	PRJEB24771	164.7	Malawian	male	-	0	0.025137	0	0	0	0.471841	0	0.0125805	0	0	0.0111458	0	0.00908743	0	0	0	0.00512246	0	0	0	0	0	0	0	0	0	0.038401	0	0	0	0	0.0111997	0	0	0	0	0	0	0.134755	0	0
ERR2367504	99871	99733	68683	PRJEB24771	167.7	Malawian	male	-	0	0.158896	0	0	0	0.370692	0	0.0228678	0	0	0.0117391	0	0	0	0	0	0	0	0	0	0	0	0	0	0	0	0	0.0107383	0	0	0	0	0	0.180828	0	0	0	0	0	0	0
ERR2367522	99788	98987	66190	PRJEB24771	193.2	Malawian	male	-	0	0.113372	0	0	0	0.400443	0	0.0152922	0	0	0.0177546	0	0	0	0	0	0	0	0	0	0	0	0	0	0	0	0	0	0	0	0	0	0	0.0676448	0	0	0	0	0	0	0
ERR2367569	99911	99910	62400	PRJEB24771	165.6	Malawian	female	-	0	0.0123743	0	0	0	0.31992	0	0.0899495	0	0	0.0276388	0	0	0	0	0	0.0162889	0	0	0	0	0	0	0	0	0	0.0241095	0	0	0	0	0.0115754	0	0	0	0	0	0.0215739	0.038937	0	0
ERR2367587	1483	1482	1126	PRJEB24771	176.4	Malawian	male	-	0	0.048121	0	0	0	0.399006	0	0.0712674	0	0	0.0112367	0	0.00800795	0	0	0	0	0	0	0	0	0	0	0	0	0	0.0459896	0	0	0	0	0	0	0.0170772	0	0	0	0.015688	0.0917529	0	0
ERR2367617	99948	99852	79068	PRJEB24771	177.3	Malawian	female	-	0	0.0979309	0	0	0	0.381441	0	0	0	0	0	0	0.0651879	0	0	0	0	0	0	0	0	0	0	0	0.0426686	0	0	0.0480059	0	0	0	0.0226979	0	0	0	0	0	0	0	0	0
ERR2367623	656	655	308	PRJEB24771	165.6	Malawian	male	-	0	0.0503249	0	0	0	0.21413	0	0.0396628	0	0	0.028863	0	0.033058	0	0	0	0	0	0	0	0	0	0	0.0182391	0	0	0.0511899	0	0	0	0	0	0	0.141465	0	0	0	0.0151112	0.0438056	0	0
ERR2367707	99800	98964	58437	PRJEB24771	171.6	Malawian	male	-	0	0.0468354	0	0	0	0.345355	0	0.0359135	0	0	0.0100278	0	0	0	0	0	0	0	0	0	0	0	0	0	0	0	0	0	0	0	0	0	0	0.126753	0	0	0	0	0	0	0
ERR2367713	99646	98801	78192	PRJEB24771	168.6	Malawian	male	-	0	0.167789	0	0	0	0.490286	0	0.048972	0	0	0.00787402	0	0	0	0	0	0	0	0	0	0	0	0	0	0	0	0	0	0	0	0	0	0	0.0557287	0	0	0	0	0	0	0
ERR2367766	22512	21017	20145	PRJEB24771	171.6	Malawian	male	-	0	0.0129352	0	0	0	0.33083	0	0.0347306	0	0	0.0137914	0	0	0	0	0	0	0	0	0	0	0	0	0	0	0	0.0424723	0	0	0	0	0	0	0.0298213	0	0	0	0.00849465	0.10822	0	0
ERR2367855	99904	99826	55112	PRJEB24771	176.4	Malawian	female	-	0	0.0332268	0	0	0	0.281959	0	0.0386905	0	0	0.0332889	0	0	0	0	0	0	0	0	0	0	0	0	0	0	0	0.130757	0	0	0	0	0	0	0.0609616	0	0	0	0.0414647	0.0467547	0	0
ERR2367896	99892	99370	56590	PRJEB24771	174.6	Malawian	female	-	0	0.0372708	0	0	0	0.365114	0	0	0	0	0.0172939	0	0	0	0	0	0.0202129	0	0	0	0	0	0	0	0.0106825	0	0	0.114799	0	0	0	0	0	0.0113494	0	0	0	0	0	0	0
ERR2367920	99882	99882	55288	PRJEB24771	176.4	Malawian	male	-	0	0	0	0	0	0.348439	0	0.0825526	0	0	0.00914475	0	0.0989575	0	0	0	0.0271055	0	0	0	0.0382401	0	0	0	0	0	0.0375525	0	0	0	0	0.00725173	0	0	0	0	0	0.0132142	0.0170932	0	0
ERR2367926	99966	99961	64269	PRJEB24771	172.5	Malawian	female	-	0	0.0196845	0	0	0	0.394444	0	0.0383179	0	0	0.0138014	0	0	0	0	0	0.0321063	0	0	0	0	0	0.0220968	0	0	0	0.063746	0	0	0	0	0.0141279	0	0.0125092	0	0	0	0	0.07664	0	0
ERR2367938	99904	99829	65646	PRJEB24771	180.3	Malawian	female	-	0	0.093574	0	0	0	0.477658	0	0	0	0	0.024466	0	0	0	0	0.0564556	0	0	0	0	0	0	0	0	0	0	0	0.0162738	0	0	0	0	0	0.121455	0	0	0	0	0	0	0
ERR2367956	99953	99748	84444	PRJEB24771	167.7	Malawian	female	-	0	0.049637	0	0	0	0.252475	0	0.0324083	0	0	0.0108021	0	0.0468686	0	0	0	0	0	0	0	0	0	0.0055552	0	0.00613179	0	0	0	0	0	0	0	0	0.0630112	0	0	0	0	0.00520256	0	0
ERR2367962	99691	98548	54056	PRJEB24771	171.6	Malawian	male	-	0	0.101254	0	0	0	0.379252	0	0.143348	0	0	0.0165176	0	0	0	0	0	0	0	0	0	0	0	0	0	0	0	0	0	0	0	0	0	0	0.0834047	0	0	0	0	0	0	0
ERR2368015	99709	99683	56250	PRJEB24771	165.6	Malawian	female	-	0	0.0412177	0	0	0	0.410187	0	0.0525415	0	0	0.0164479	0	0.0155677	0	0	0	0	0	0	0	0	0	0	0	0	0	0.0742223	0	0	0	0	0	0	0.00906486	0	0	0	0	0.0477896	0	0
ERR2368051	99943	99752	63972	PRJEB24771	189.3	Malawian	male	-	0	0.104093	0	0	0	0.497926	0	0.0282919	0	0	0.0151348	0	0	0	0	0	0	0	0	0	0	0	0	0	0	0	0	0	0	0	0	0	0	0.0481216	0	0	0	0	0	0	0
ERR2368057	99912	99886	57408	PRJEB24771	172.5	Malawian	female	-	0	0.00929854	0	0	0	0.443183	0	0.0566953	0	0	0.00883756	0	0	0	0	0	0.021442	0	0	0	0	0	0	0	0	0	0.0267121	0	0	0	0	0	0	0.0173678	0	0	0	0.0443545	0.0895813	0	0
ERR2368166	99536	99004	78396	PRJEB24771	188.4	Malawian	female	-	0	0.0930225	0	0	0	0.461391	0	0	0	0	0.0124239	0	0	0	0	0	0	0	0	0	0	0	0	0	0	0	0.0508487	0	0	0	0	0.0125816	0	0.0107281	0	0	0	0	0.120293	0	0
ERR2368214	99919	99907	61110	PRJEB24771	171.6	Malawian	female	-	0	0	0	0	0	0.413687	0	0.0614305	0	0	0.0364671	0	0.0405849	0	0	0	0	0	0	0	0	0	0.0194659	0	0	0	0	0	0	0	0	0	0	0.0351131	0	0	0	0.019877	0	0	0
ERR2368238	99930	99861	66350	PRJEB24771	190.2	Malawian	male	-	0	0.0286728	0	0	0	0.363933	0	0.0323363	0	0	0.012269	0	0.00584574	0	0	0	0	0	0	0	0	0	0	0	0	0	0.0245494	0	0	0	0	0	0	0.0134252	0	0	0	0	0.065728	0	0
ERR2368255	99901	99684	63297	PRJEB24771	169.5	Malawian	male	-	0	0.0236226	0	0	0	0.362848	0	0.097294	0	0	0.0185581	0	0.00877642	0	0	0	0	0	0	0	0	0	0	0	0	0	0	0	0	0	0	0	0	0.0107471	0	0	0	0.00987279	0	0	0
ERR2368267	99937	99722	59499	PRJEB24771	169.5	Malawian	female	-	0	0.0675496	0	0	0	0.405369	0	0.0153961	0	0	0.0147891	0	0	0	0	0	0.0167615	0	0	0	0	0	0	0	0.00962122	0	0	0	0	0	0	0	0	0.0467399	0	0	0.0148598	0	0	0	0
ERR2368291	50639	48785	60621	PRJEB24771	171.6	Malawian	female	-	0	0.0679855	0	0	0	0.310288	0	0.0857597	0	0	0.011102	0	0	0	0	0	0.0055896	0.0075777	0	0	0	0	0	0	0	0	0.085197	0	0	0	0	0	0	0.0216585	0	0	0	0	0.0719691	0	0
ERR2368316	99918	99917	75856	PRJEB24771	182.4	Malawian	male	-	0	0.0149329	0	0	0	0.474209	0	0.0317004	0	0	0.02164	0	0.00616703	0	0	0	0	0	0	0	0	0	0.0668229	0	0	0	0.0209216	0	0	0	0	0	0	0.0190335	0	0	0	0	0.0631546	0	0
ERR2368334	99906	99904	72670	PRJEB24771	184.2	Malawian	female	-	0	0	0	0	0	0.368893	0	0.108898	0	0	0.0533098	0	0	0	0	0	0	0	0	0	0	0	0	0	0	0	0.00982312	0	0	0	0	0	0	0	0	0	0	0.0294327	0.0309699	0	0
ERR2368393	99928	99908	67257	PRJEB24771	178.5	Malawian	female	-	0	0	0	0	0	0.362945	0	0.11347	0	0	0.015293	0	0.0615746	0	0	0	0	0	0	0	0	0	0	0	0	0	0.0321984	0	0	0	0	0	0	0.0150849	0	0	0	0	0.0144477	0	0
ERR2368444	99885	99584	59752	PRJEB24771	167.7	Malawian	male	-	0	0.0317354	0	0	0	0.366324	0	0.0489078	0	0	0.0198967	0	0.0225715	0	0	0	0	0	0	0	0	0	0	0	0	0	0	0	0	0	0	0	0	0.0167391	0	0	0	0.0327389	0	0	0
ERR2368460	99597	97110	61480	PRJEB24771	169.5	Malawian	male	-	0	0.167721	0	0	0	0.494125	0	0.0322902	0	0	0.00825602	0	0	0	0	0	0	0	0	0	0	0	0	0	0.00608718	0	0	0.0176218	0	0	0	0	0	0.0392885	0	0	0	0	0	0	0
ERR2368517	99950	99947	58400	PRJEB24771	170.4	Malawian	male	-	0	0.0404801	0	0	0	0.287022	0	0.0875995	0	0	0.00904379	0	0.0437161	0	0	0	0	0	0	0	0	0	0	0	0	0	0	0	0	0	0	0	0	0.0284006	0	0	0	0	0	0	0
ERR2368527	99939	99937	81180	PRJEB24771	176.4	Malawian	male	-	0	0	0	0	0	0.317187	0	0.0830808	0	0	0	0	0.11997	0	0	0	0.00643889	0.032123	0	0	0	0	0.0171554	0	0	0	0.0395834	0	0	0	0	0	0	0.016745	0	0	0	0.00769137	0.0481132	0	0
ERR2368537	4481	4453	2249	PRJEB24771	170.4	Malawian	female	-	0	0.262317	0	0	0	0.439228	0	0.0663875	0	0	0.015701	0	0	0	0	0	0	0	0	0	0	0	0	0	0	0	0	0	0	0	0	0	0	0.0105273	0	0	0	0	0	0	0
ERR2367240	99945	99930	66562	PRJEB24771	176.4	Malawian	female	-	0	0.02469	0	0	0	0.267029	0	0.0829424	0	0	0	0	0	0	0	0	0	0	0	0	0	0	0	0	0	0	0.0615036	0	0	0	0	0.0947337	0	0.0264619	0	0	0	0	0.0161007	0	0
ERR2367252	99878	99828	71534	PRJEB24771	174.6	Malawian	female	-	0	0.155944	0	0	0	0.247327	0	0.0164762	0	0	0.0102645	0	0.142818	0	0	0	0	0	0	0	0	0	0	0	0	0	0	0	0	0	0	0	0	0.0119164	0	0	0	0	0	0	0
ERR2367446	99967	99967	62857	PRJEB24771	164.7	Malawian	male	-	0	0	0	0	0	0.22344	0	0.0160332	0	0	0	0	0	0	0	0	0.00785088	0	0	0	0	0	0.0381578	0	0	0	0.0852345	0	0	0	0	0	0	0.030255	0	0	0	0	0.0457228	0	0
ERR2367458	99929	99862	64665	PRJEB24771	190.2	Malawian	female	-	0	0.0442829	0	0	0	0.224337	0	0.134315	0	0	0.00824468	0	0	0	0	0	0	0	0	0	0	0	0	0	0	0	0.0174233	0	0	0	0	0	0	0.0219275	0	0	0	0.0206515	0.0552689	0	0
ERR2367527	99924	99923	95940	PRJEB24771	178.5	Malawian	female	-	0	0.0323874	0	0	0	0.438553	0	0.0646411	0	0	0.0200471	0	0.235088	0	0	0	0	0	0	0	0	0	0	0	0	0	0	0	0	0.0255227	0	0	0	0.0240023	0	0	0	0	0	0	0
ERR2367599	99937	99761	52696	PRJEB24771	166.5	Malawian	female	-	0	0.145805	0	0	0	0.402435	0	0.0169344	0	0	0.0136063	0	0.178963	0	0	0	0	0	0	0	0	0	0	0	0	0	0	0	0	0	0	0	0	0	0	0	0	0	0.0141993	0	0
ERR2367641	99912	99831	69312	PRJEB24771	185.4	Malawian	female	-	0	0.0170269	0	0	0	0.209923	0	0.260195	0	0	0.010371	0	0	0	0	0	0	0	0	0	0	0	0	0	0	0	0	0	0	0	0	0	0	0.0155153	0	0	0	0	0	0	0
ERR2367701	99824	99031	75812	PRJEB24771	176.4	Malawian	female	-	0	0.103134	0	0	0	0.464041	0	0.0253766	0	0	0.0199411	0	0.155308	0	0	0	0	0	0	0	0	0	0	0	0	0	0	0	0	0	0	0	0	0.0381767	0	0	0	0	0	0	0
ERR2367879	99945	99940	86471	PRJEB24771	172.5	Malawian	female	-	0	0.0299722	0	0	0	0.432553	0	0.0383607	0	0	0.0173484	0	0.235843	0	0	0	0	0	0	0	0	0	0	0	0	0	0	0	0	0	0	0	0	0.0310737	0	0	0	0.00834129	0	0	0
ERR2368081	99949	99690	69388	PRJEB24771	170.4	Malawian	female	-	0	0	0	0	0	0.248501	0	0.120838	0	0	0.00980809	0	0	0	0	0	0	0	0	0	0	0	0	0	0	0	0.0575611	0	0	0	0	0	0	0.00732453	0	0.0180592	0	0.00672866	0.109955	0	0
ERR2368220	99919	99805	97392	PRJEB24771	172.5	Malawian	female	-	0	0.00514463	0	0	0	0.288495	0	0.0372847	0	0	0.030717	0	0	0	0	0	0	0	0	0	0	0	0	0	0	0	0	0	0	0	0	0	0	0	0	0	0	0.0123519	0	0	0
ERR2368243	99929	99813	63594	PRJEB24771	175.5	Malawian	female	-	0	0.124966	0	0	0	0.213165	0	0.083273	0.072134	0	0.00905735	0	0	0	0	0	0.0777953	0.00694201	0	0	0	0	0.0449327	0	0	0	0	0	0.0841519	0	0	0	0	0.0261697	0	0	0	0	0	0	0
ERR2368387	99935	99903	53064	PRJEB24771	178.5	Malawian	male	-	0	0.0476316	0	0	0	0.272969	0	0.0230824	0	0	0.0103983	0	0	0	0	0	0.0111811	0.0569707	0	0	0	0	0	0	0	0	0	0	0	0	0	0	0	0.0359519	0	0	0	0	0	0	0
ERR2368487	67479	67066	70425	PRJEB24771	187.2	Malawian	male	-	0	0.117022	0	0	0	0.207796	0	0	0	0	0	0	0	0	0	0	0	0	0	0	0	0	0	0	0	0	0	0	0	0	0	0	0	0	0	0.669135	0	0	0	0	0
ERR2367452	99916	99846	71539	PRJEB24771	164.7	Malawian	male	-	0	0.00988979	0	0	0	0.263021	0	0.00743305	0	0	0.00687896	0	0	0	0	0	0	0	0	0	0	0	0	0	0	0	0.163398	0	0	0	0	0	0	0.0290981	0	0	0	0	0.0475	0	0
ERR2367516	99854	99849	63384	PRJEB24771	182.4	Malawian	female	-	0	0.200924	0	0	0	0.205062	0	0.0571406	0	0	0.0157141	0	0	0	0	0	0	0	0	0	0	0	0	0	0	0	0.106619	0	0	0	0	0	0	0.0148067	0	0	0	0	0.0334727	0	0
ERR2367748	99926	99890	70692	PRJEB24771	173.4	Malawian	male	-	0	0.134317	0	0	0	0.121093	0	0.0963934	0	0	0.0116741	0	0	0	0	0	0	0	0	0	0	0	0	0	0	0	0.0205844	0	0	0	0	0	0	0	0	0	0	0.0348267	0.110143	0	0
ERR2367831	99888	99779	78512	PRJEB24771	168.6	Malawian	female	-	0	0.249936	0	0	0	0.396091	0	0.0297827	0	0	0.0116823	0	0	0	0	0	0	0	0	0	0	0	0	0	0	0	0	0	0	0	0	0	0	0.0250651	0	0	0	0	0	0	0
ERR2368532	99835	99591	67476	PRJEB24771	173.4	Malawian	female	-	0	0.0656031	0	0	0	0.194762	0	0.0128941	0	0	0.00939849	0	0.00916128	0	0	0	0.0085074	0	0	0	0	0	0	0	0	0	0	0	0	0	0	0	0	0.0403435	0	0	0	0	0	0	0
ERR2368522	99895	99808	78210	PRJEB24771	176.4	Malawian	female	-	0	0	0	0	0	0.312983	0	0	0	0	0	0	0	0	0.0106152	0	0	0	0	0.358225	0	0	0	0	0	0	0	0	0	0	0	0	0	0.0843469	0	0	0	0	0	0	0
ERR2367175	1986	1984	1174	PRJEB24771	166.5	Malawian	male	-	0	0.125265	0	0	0	0.0538477	0	0	0	0	0	0	0.00691656	0	0	0	0.00999896	0	0	0	0	0	0	0	0	0	0.43081	0	0	0	0	0	0	0.0415863	0	0	0	0	0.21104	0	0
ERR2367187	99857	99577	62238	PRJEB24771	168.6	Malawian	female	-	0	0.0607558	0	0	0	0.105083	0	0	0	0	0	0	0	0	0	0	0	0	0	0	0	0	0	0	0	0	0.175989	0	0	0	0	0	0	0.0221675	0	0	0	0	0.464894	0	0
ERR2367264	99852	99165	62793	PRJEB24771	184.2	Malawian	female	-	0	0.0904224	0	0	0	0.0139747	0	0.0221872	0	0	0	0	0	0	0	0	0	0	0	0	0	0	0	0	0	0	0.191857	0	0	0	0	0	0	0	0	0	0.0079365	0.0124543	0.340729	0	0
ERR2367288	99934	99861	67677	PRJEB24771	164.7	Malawian	female	-	0	0.0264792	0	0	0	0.356548	0	0.0309332	0	0	0.00768368	0	0	0	0	0	0	0	0	0	0	0	0	0	0	0	0.121888	0	0	0	0	0	0	0.0499398	0	0	0	0	0.136465	0	0
ERR2367306	99923	99876	63126	PRJEB24771	170.4	Malawian	male	-	0	0.0582667	0	0	0	0.0417354	0	0.0115424	0	0	0.0715822	0	0	0	0	0	0	0	0	0	0	0	0	0	0	0	0.333249	0	0	0	0	0	0	0	0	0	0	0.0307014	0.186722	0	0
ERR2367406	99896	99793	70457	PRJEB24771	189.3	Malawian	male	-	0	0.0146922	0	0	0	0.471038	0	0.0320939	0	0	0.0129409	0	0	0	0	0	0	0	0	0	0	0	0	0	0	0	0.151877	0	0	0	0	0	0	0.024395	0	0.0256379	0	0	0.149624	0	0
ERR2367424	1227	1225	796	PRJEB24771	173.4	Malawian	female	-	0	0.0324363	0	0	0	0.215437	0	0.0564257	0	0	0.0158697	0	0	0	0	0	0	0	0	0	0	0	0	0	0	0	0.190919	0	0	0	0	0	0	0.0411107	0	0	0	0	0.0841267	0	0
ERR2367475	99931	99905	54210	PRJEB24771	174.6	Malawian	male	-	0	0.292929	0	0	0	0.0340399	0	0.0128043	0	0	0.0110119	0	0	0	0	0	0	0	0	0	0	0	0	0	0	0	0.135584	0	0	0	0	0	0	0	0	0	0	0.0253672	0.237499	0	0
ERR2367539	99934	99930	87920	PRJEB24771	170.4	Malawian	female	-	0	0.0338069	0	0	0	0.0988183	0	0.00835346	0	0	0.0158051	0	0	0	0	0	0	0	0	0	0	0	0	0	0	0	0.281579	0	0	0	0	0	0	0	0	0	0	0	0.349786	0	0
ERR2367659	64726	64715	64120	PRJEB24771	174.6	Malawian	male	-	0	0.0291215	0	0	0	0.020785	0	0.0158685	0	0	0	0	0	0	0	0	0	0	0	0	0	0	0	0	0	0	0.263781	0.0115273	0	0	0	0	0	0.0901037	0	0	0	0.0352185	0.269124	0	0
ERR2367778	99952	99940	70008	PRJEB24771	173.4	Malawian	male	-	0	0.0287299	0	0	0	0.111891	0	0.0414507	0	0	0	0	0.0640366	0	0	0	0	0	0	0	0	0	0	0	0	0	0.135038	0	0	0	0	0	0	0	0	0	0	0.0317885	0.366449	0	0
ERR2367801	99845	99783	79080	PRJEB24771	163.5	Malawian	female	-	0	0.0124117	0	0	0	0.0397279	0	0.0327988	0	0	0.00815488	0	0	0	0	0	0	0	0	0	0	0	0	0	0	0	0.294824	0	0	0	0	0	0	0.0108821	0	0	0	0.0141622	0.215441	0	0
ERR2367813	99943	99870	86760	PRJEB24771	177.3	Malawian	male	-	0	0	0	0	0	0.138047	0	0.0157296	0	0	0.00927337	0	0	0	0	0	0	0	0	0	0	0	0	0	0	0	0.335555	0	0	0	0	0	0	0	0	0	0	0	0.296301	0	0
ERR2367825	1612	1610	1013	PRJEB24771	188.4	Malawian	female	-	0	0.0601932	0	0	0	0.231727	0	0.0237724	0	0	0.0224891	0	0.00629638	0	0	0	0	0	0	0	0	0	0	0	0	0	0.213064	0	0	0	0	0	0	0.0284819	0	0	0	0.0196236	0.138723	0	0
ERR2367932	99913	99909	47480	PRJEB24771	165.6	Malawian	male	-	0	0.0322874	0	0	0	0.0564059	0	0.0161397	0	0	0	0	0.0127736	0	0	0	0	0	0	0	0	0	0	0	0	0	0.235926	0	0	0	0	0	0	0	0	0	0	0.0268778	0.433944	0	0
ERR2367944	99946	99909	75581	PRJEB24771	186.3	Malawian	female	-	0	0.0183037	0	0	0	0.257764	0	0	0	0	0	0	0	0	0	0	0	0	0	0	0	0	0	0	0	0	0.368602	0	0	0	0	0.00504423	0	0.0273234	0	0	0	0	0.125122	0	0
ERR2367950	99924	99903	69140	PRJEB24771	175.5	Malawian	female	-	0	0.0172018	0	0	0	0.341275	0	0.0282265	0	0	0.0208671	0	0.0183909	0	0	0	0	0	0	0	0	0	0	0	0	0	0.208808	0	0	0	0	0	0	0.0580511	0	0	0	0	0.179257	0	0
ERR2367968	99886	99864	35568	PRJEB24771	166.5	Malawian	female	-	0	0	0	0	0	0	0	0	0	0	0	0	0	0	0	0	0	0	0	0	0	0	0	0	0	0	0.0897418	0	0	0	0	0	0	0	0	0	0	0	0.561282	0	0
ERR2367986	99623	98586	65544	PRJEB24771	165.6	Malawian	female	-	0	0.0465069	0	0	0	0.0865176	0	0	0	0	0.0165387	0	0	0	0	0	0	0	0	0	0	0	0	0	0	0	0.210321	0	0	0	0	0	0	0	0	0	0	0	0.45559	0	0
ERR2367992	99865	99780	72276	PRJEB24771	177.3	Malawian	male	-	0	0.101793	0	0	0	0.0143728	0	0	0	0	0	0	0	0	0	0	0	0	0	0	0	0	0	0	0	0	0.128027	0	0	0	0	0	0	0.0107339	0	0	0	0.0415066	0.429124	0	0
ERR2368004	878	876	529	PRJEB24771	167.7	Malawian	male	-	0	0.0609136	0	0	0	0.308184	0	0.0166496	0	0	0.00900047	0	0.0164938	0	0	0	0	0	0	0	0	0	0.011241	0	0	0	0.108977	0	0	0	0	0	0	0.0410359	0	0	0	0.0282732	0.111437	0	0
ERR2368010	99912	99879	69552	PRJEB24771	168.6	Malawian	male	-	0	0.0365598	0	0	0	0.179298	0	0	0	0	0	0	0	0	0	0	0	0	0	0	0	0	0	0	0	0	0.208423	0	0	0	0	0	0	0	0	0	0	0.0257758	0.27891	0	0
ERR2368021	99887	99876	71904	PRJEB24771	176.4	Malawian	female	-	0	0.0127537	0	0	0	0.0738695	0	0.0691335	0	0	0.00960585	0	0	0	0	0	0	0	0	0	0	0	0	0	0	0	0.305039	0	0	0	0	0	0	0.0121138	0	0	0	0	0.213378	0	0
ERR2368119	99887	99887	61369	PRJEB24771	176.4	Malawian	male	-	0	0.00682221	0	0	0	0.00860816	0	0.0712954	0	0	0.0260737	0	0.00602205	0	0	0	0	0	0	0	0	0	0	0	0	0	0.152282	0	0	0	0	0	0	0	0	0	0	0.0196302	0.238742	0	0
ERR2368154	99954	99824	60975	PRJEB24771	171.6	Malawian	female	-	0	0.027362	0	0	0	0.307881	0	0.0488019	0	0	0.0281553	0	0.0153827	0	0	0	0	0	0	0	0	0	0	0	0	0	0.186092	0	0	0	0	0	0	0.0446501	0	0	0	0	0.146396	0	0
ERR2368249	99941	99713	70692	PRJEB24771	181.5	Malawian	male	-	0	0.142338	0	0	0	0.113467	0	0.00790971	0	0	0	0	0.00724807	0	0	0	0	0	0	0	0	0	0	0	0	0	0.0666471	0	0	0	0	0	0	0.0160834	0	0	0	0.0136556	0.269144	0	0
ERR2368297	99906	99900	68124	PRJEB24771	167.7	Malawian	male	-	0	0	0	0	0	0	0	0	0	0	0	0	0	0	0	0	0	0	0	0	0	0	0	0	0	0	0.228528	0	0	0	0	0	0	0	0	0	0	0.0348721	0.492413	0	0
ERR2368309	99808	99176	66880	PRJEB24771	167.7	Malawian	male	-	0	0.292182	0	0	0	0.110908	0	0.0266795	0	0	0.0186771	0	0	0	0	0	0.0141596	0	0	0	0	0	0	0	0	0	0.262725	0	0	0	0	0.0051466	0	0.0391251	0	0	0	0.00898556	0.0848777	0	0
ERR2368322	99846	99819	62940	PRJEB24771	186.3	Malawian	female	-	0	0	0	0	0	0.0223773	0	0.0199384	0	0	0	0	0	0	0	0	0	0	0	0	0	0	0	0	0	0	0.409791	0	0	0	0	0	0	0	0	0	0	0.0261217	0.223574	0	0
ERR2368328	99944	99899	73332	PRJEB24771	188.4	Malawian	male	-	0	0	0	0	0	0.022731	0	0.0125268	0	0	0.0136282	0	0	0	0	0	0	0	0	0	0	0	0	0	0	0	0.308663	0	0	0	0	0	0	0	0	0	0	0.0223358	0.225138	0	0
ERR2368340	99944	99938	67034	PRJEB24771	175.5	Malawian	male	-	0	0.0151687	0	0	0	0.163198	0	0.0102907	0	0	0.00831546	0	0	0	0	0	0	0	0	0	0	0	0	0	0	0	0.271853	0	0	0	0	0	0	0	0	0	0	0.017839	0.258566	0	0
ERR2368351	99877	99865	61480	PRJEB24771	178.5	Malawian	female	-	0	0.00507681	0	0	0	0	0	0	0	0	0	0	0	0	0	0	0	0	0	0	0	0	0	0	0	0	0.50175	0	0	0	0	0	0.00564915	0.0107724	0	0	0	0	0.310812	0	0
ERR2368363	99858	99826	62150	PRJEB24771	188.4	Malawian	male	-	0	0	0	0	0	0.0108067	0	0	0	0	0	0	0	0	0	0	0	0	0	0	0	0	0	0	0	0	0.3042	0	0	0	0	0	0	0	0	0	0	0	0.424104	0	0
ERR2368399	99862	99829	73755	PRJEB24771	693.9	Malawian	female	-	0	0.0411728	0	0	0	0.0279942	0	0.0127103	0	0	0.0109474	0	0	0	0	0	0	0	0	0	0	0	0	0	0	0	0.172612	0	0	0	0	0	0	0.00797786	0	0	0	0.00920805	0.235821	0	0
ERR2368405	99904	99904	58400	PRJEB24771	702.9	Malawian	female	-	0	0	0	0	0	0	0	0	0	0	0	0	0	0	0	0	0	0	0	0	0	0	0	0	0	0	0.222082	0	0	0	0	0	0	0.0136085	0	0	0	0	0.41302	0	0
ERR2368417	99899	99840	59550	PRJEB24771	701.7	Malawian	female	-	0	0	0	0	0	0	0	0.0112871	0	0	0	0	0.0114854	0	0	0	0	0	0	0	0	0	0.00568232	0	0	0	0.320643	0	0	0	0	0	0	0	0	0	0	0	0.543287	0	0
ERR2368432	99925	99916	60650	PRJEB24771	178.5	Malawian	female	-	0	0.0682636	0	0	0	0.0380227	0	0	0	0	0	0	0	0	0	0	0	0	0	0	0	0	0	0	0	0	0.183136	0	0	0	0	0	0	0.0844003	0	0	0	0.0123674	0.385369	0	0
ERR2368455	1017	1017	985	PRJEB24771	173.4	Malawian	male	-	0	0.203363	0	0	0	0.0949051	0	0.0269819	0	0	0.0185639	0	0	0	0	0	0	0	0	0	0	0	0.0057963	0	0	0	0.0854756	0	0	0	0	0	0	0.0317395	0	0	0	0.021868	0.224285	0	0
ERR2368477	99939	99930	56300	PRJEB24771	188.4	Malawian	male	-	0	0.014016	0	0	0	0.130639	0	0.0645793	0	0	0.0215365	0	0	0	0	0	0.0052398	0	0	0	0	0	0	0	0	0	0.20747	0	0	0	0	0	0	0	0	0	0	0	0.257873	0	0
ERR2368482	99880	99494	54531	PRJEB24771	167.7	Malawian	male	-	0	0.141304	0	0	0	0.0171155	0	0.0161322	0	0	0	0	0	0	0	0	0	0	0	0	0	0	0	0	0	0	0.187075	0	0	0	0	0	0	0.0137605	0	0	0	0.0367306	0.408297	0	0
ERR2368542	99894	99878	47456	PRJEB24771	165.6	Malawian	female	-	0	0.0103066	0	0	0	0	0	0	0	0	0	0	0	0	0	0	0	0	0	0	0	0	0	0	0	0	0.348035	0	0	0	0	0	0	0	0	0	0	0.0086401	0.459555	0	0
ERR2367169	99925	99727	60492	PRJEB24771	173.4	Malawian	female	-	0	0.105794	0	0	0	0.200926	0	0.0210959	0	0	0	0	0	0	0	0	0	0	0	0	0	0	0	0	0	0	0.131066	0	0	0	0	0	0	0	0	0	0	0	0.270669	0	0
ERR2367192	99925	99875	63666	PRJEB24771	179.4	Malawian	male	-	0	0.065038	0	0	0	0.306231	0	0.0173183	0	0	0.0206174	0	0	0	0	0	0	0	0	0	0	0	0	0	0	0	0.0551251	0	0	0	0	0	0	0.0333621	0	0	0	0	0.217627	0	0
ERR2367228	99904	99904	64392	PRJEB24771	168.6	Malawian	female	-	0	0	0	0	0	0.361898	0	0.0315	0	0	0.045608	0	0	0	0	0	0.00849496	0	0	0	0	0	0	0	0	0	0.138077	0	0	0	0	0	0	0	0	0	0	0.0213095	0.0957957	0	0
ERR2367258	9821	9819	7560	PRJEB24771	185.4	Malawian	female	-	0	0.245989	0	0	0	0	0	0	0	0	0	0	0	0	0	0.00816741	0	0	0	0	0	0	0	0.654333	0	0	0	0	0	0	0	0	0	0.0148901	0	0	0	0	0	0	0
ERR2367270	99920	99818	62520	PRJEB24771	174.6	Malawian	male	-	0	0.0562231	0	0	0	0.280677	0	0.00743687	0	0	0.00938058	0	0	0	0	0	0	0	0	0	0	0	0	0	0	0	0.125177	0	0	0	0	0	0	0.00801916	0	0	0	0	0.315024	0	0
ERR2367300	99939	99885	60031	PRJEB24771	178.5	Malawian	male	-	0	0.0802932	0	0	0	0.103302	0	0	0	0	0	0	0	0	0	0	0	0	0	0	0	0	0	0	0	0	0.158489	0	0	0	0	0	0	0.0914694	0	0	0.0076072	0	0.237782	0	0
ERR2367318	99922	99918	60680	PRJEB24771	176.4	Malawian	male	-	0	0.0594374	0	0	0	0.12247	0	0.110653	0	0	0.00757422	0	0	0	0	0	0	0	0	0	0	0	0	0	0	0	0.154469	0	0	0	0	0	0	0.0161598	0	0	0	0.0331475	0.161651	0	0
ERR2367370	99938	99931	66784	PRJEB24771	164.7	Malawian	female	-	0	0.0418915	0	0	0	0.246336	0	0.0502241	0	0	0.0109932	0	0.113959	0	0	0	0	0	0	0	0	0	0	0	0	0	0.0521107	0	0	0	0	0	0	0	0	0	0	0	0.117729	0	0
ERR2367394	99916	99809	66120	PRJEB24771	181.5	Malawian	female	-	0	0.0336461	0	0	0	0.154281	0	0.011769	0	0	0.029754	0	0.0160939	0	0	0	0	0	0	0	0	0	0	0	0	0	0.18188	0	0	0	0	0	0	0.0247247	0	0	0	0.0196982	0.214365	0	0
ERR2367442	99929	99878	57930	PRJEB24771	169.5	Malawian	male	-	0	0.0502248	0	0	0	0.16887	0	0	0	0	0	0	0	0	0	0	0	0	0	0	0	0	0	0	0	0	0.130369	0	0	0	0	0	0	0.0237057	0	0	0	0	0.17942	0	0
ERR2367480	99939	99931	63469	PRJEB24771	173.4	Malawian	male	-	0	0	0	0	0	0.338859	0	0.00946317	0	0	0.0515218	0	0	0	0	0	0	0	0	0	0	0	0	0	0	0	0.163635	0	0	0	0	0	0	0	0	0	0	0	0.2265	0	0
ERR2367486	99945	99904	60755	PRJEB24771	174.6	Malawian	female	-	0	0.00633981	0	0	0	0.209509	0	0.0175689	0	0	0	0	0.0834844	0	0	0	0.0118896	0	0	0	0	0	0	0	0.00555835	0	0.0770402	0	0	0	0	0	0	0.0146079	0	0	0	0	0.158837	0	0
ERR2367575	99954	99909	80584	PRJEB24771	164.7	Malawian	male	-	0	0.0613779	0	0	0	0.10722	0.0227145	0.0149829	0	0	0.0141741	0	0.0913174	0	0	0	0.0496994	0.00729908	0	0	0	0	0.0464694	0	0	0	0.131433	0	0	0	0	0	0	0	0	0	0	0	0.128082	0	0
ERR2367629	1157	1155	912	PRJEB24771	164.7	Malawian	male	-	0	0.10317	0	0	0	0.106062	0	0.021256	0	0	0.0146244	0	0	0	0	0	0	0	0	0	0	0	0	0	0	0	0.132179	0	0	0	0	0	0	0.0270876	0	0	0	0.0497679	0.153325	0	0
ERR2367647	99945	99940	67760	PRJEB24771	170.4	Malawian	male	-	0	0.0243134	0	0	0	0.270254	0	0.0217229	0	0	0	0	0	0	0	0	0.012466	0	0	0	0	0	0	0	0	0	0.127321	0	0	0	0	0	0	0.0385235	0	0	0	0	0.157914	0	0
ERR2367665	99896	99891	52632	PRJEB24771	189.3	Malawian	female	-	0	0	0	0	0	0.340727	0	0.0432712	0	0	0.0151887	0	0.00831627	0	0	0	0	0	0	0	0	0	0.00573721	0	0	0	0.156548	0	0	0	0	0	0	0	0	0	0	0.0124129	0.269877	0	0
ERR2367837	99931	99830	56456	PRJEB24771	169.5	Malawian	female	-	0	0.00805358	0	0	0	0.227511	0	0.0351657	0	0	0.00857197	0	0	0	0	0	0	0	0	0	0	0	0	0	0	0	0.121121	0	0	0	0	0	0	0.0167496	0	0	0	0	0.384913	0	0
ERR2367849	548	548	315	PRJEB24771	173.4	Malawian	male	-	0	0.0597637	0	0	0	0.169528	0	0.0217393	0	0	0	0	0.0204143	0	0	0	0	0	0	0	0	0	0	0	0	0	0.12392	0.0500571	0	0	0	0	0	0.0507899	0	0	0	0.0358908	0.117733	0	0
ERR2367861	99899	99850	75922	PRJEB24771	191.1	Malawian	female	-	0	0.0245016	0	0	0	0.12131	0	0	0	0	0	0	0	0	0	0	0	0	0	0	0	0	0	0	0	0	0	0.0189435	0	0	0	0	0	0.142326	0	0	0	0	0	0	0
ERR2367908	2211	2208	1590	PRJEB24771	174.6	Malawian	male	-	0	0.0523387	0	0	0	0.270047	0	0.0149621	0	0	0.0124892	0	0.0621766	0	0	0	0	0	0	0	0	0	0	0	0	0	0.0914405	0	0	0	0	0	0	0.055044	0	0	0	0	0.121711	0	0
ERR2368045	1416	1414	848	PRJEB24771	169.5	Malawian	male	-	0	0.099418	0	0	0	0.12394	0	0.0208215	0	0	0.0196976	0	0	0	0	0	0	0	0	0	0	0	0	0	0	0	0.213949	0	0	0	0	0	0	0.0103624	0	0	0	0.00951939	0.192443	0	0
ERR2368069	99948	99910	66110	PRJEB24771	177.3	Malawian	male	-	0	0.0453999	0	0	0	0.157347	0	0	0	0	0.00743068	0	0	0	0	0	0	0	0	0	0	0	0	0	0	0	0.111779	0	0	0	0	0	0	0.0280838	0	0	0	0.0137185	0.300684	0	0
ERR2368099	99813	99618	64504	PRJEB24771	176.4	Malawian	female	-	0	0.013628	0	0	0	0.122727	0	0	0	0	0.00885134	0	0	0	0	0	0	0	0	0	0	0	0	0	0	0	0.109888	0	0	0	0	0	0	0.0569466	0	0	0	0	0.27763	0	0
ERR2368111	99893	99893	46376	PRJEB24771	176.4	Malawian	male	-	0	0.00793253	0	0	0	0.0820266	0	0.0214623	0.0292627	0	0.0241233	0	0	0	0	0	0.00526304	0	0	0	0	0	0	0	0	0	0.0715806	0	0	0	0	0	0	0	0	0	0	0	0.199922	0	0
ERR2368125	1100	1098	672	PRJEB24771	173.4	Malawian	female	-	0	0.102933	0	0	0	0.169648	0	0.0252684	0	0	0.018388	0	0	0	0	0	0	0	0	0	0	0	0	0	0	0	0.110379	0	0	0	0	0	0	0.0293428	0	0	0	0.00962704	0.170384	0	0
ERR2368172	628	627	411	PRJEB24771	169.5	Malawian	female	-	0	0.0683116	0	0	0	0.145236	0	0.016141	0	0	0.026722	0	0.019238	0	0	0	0	0	0.0122579	0	0	0	0.00572128	0	0	0	0.138012	0	0	0	0	0	0	0.0130536	0	0	0.016655	0.0159889	0.213453	0	0
ERR2368232	99932	99841	52074	PRJEB24771	186.3	Malawian	male	-	0	0.0720326	0	0	0	0.198599	0	0.0390876	0	0	0.0148354	0	0.0977908	0	0	0	0	0	0	0	0	0	0	0	0	0	0.0348903	0	0	0	0	0	0	0	0	0	0	0	0.126287	0	0
ERR2368279	99933	99929	42576	PRJEB24771	183.3	Malawian	female	-	0	0	0	0	0	0.236555	0	0.0355269	0	0	0.00829027	0	0	0	0	0	0.00817063	0	0	0	0	0	0.00951451	0	0	0	0.0357644	0	0	0	0	0	0	0.0122587	0	0	0	0	0.364579	0	0
ERR2368345	99945	99923	51344	PRJEB24771	185.4	Malawian	female	-	0	0.0415538	0	0	0	0.27804	0	0.0169649	0	0	0.0118458	0	0.00682754	0	0	0	0.00893239	0.0429481	0	0	0	0	0	0	0.00994382	0	0.062949	0	0	0	0	0	0	0.0644622	0	0	0	0	0.226486	0	0
ERR2368438	99894	99648	57006	PRJEB24771	165.6	Malawian	female	-	0	0.0498069	0	0	0	0.249099	0	0	0	0	0	0	0	0	0	0	0	0	0	0	0	0	0	0	0	0	0.121973	0.0137813	0	0	0	0	0	0.0942793	0	0	0	0	0.247359	0	0
ERR2368507	99873	99765	65670	PRJEB24771	180.3	Malawian	male	-	0	0.0447015	0	0	0	0.292978	0	0.0492196	0	0	0	0	0	0	0	0	0	0	0	0	0	0	0.00876782	0	0	0	0.109212	0	0	0	0	0	0	0.084101	0	0	0	0	0.114729	0	0
ERR2367653	99814	99759	77784	PRJEB24771	172.5	Malawian	female	-	0	0.0770302	0	0	0	0.0706268	0	0.0186385	0	0	0	0	0.520298	0	0	0	0.0343669	0	0	0	0	0	0	0	0	0	0	0	0	0	0	0	0	0	0	0	0	0	0	0.0107208	0
ERR2367181	99919	99888	77823	PRJEB24771	171.6	Malawian	male	-	0	0.059032	0	0	0	0.234663	0	0.0205624	0	0	0.0279267	0	0.369623	0	0	0	0	0	0	0	0	0	0	0	0	0	0	0	0	0	0	0	0	0.0597117	0	0	0	0	0	0	0
ERR2367324	99913	99910	74089	PRJEB24771	167.7	Malawian	female	-	0	0.0477617	0	0	0	0.260269	0	0.0285502	0	0	0.00887162	0	0.250368	0	0	0	0	0.0414838	0	0	0	0	0	0	0	0	0	0	0	0	0	0	0	0	0	0	0	0	0	0	0
ERR2367359	99924	99860	74355	PRJEB24771	186.3	Malawian	male	-	0	0.0381077	0	0	0	0.27957	0	0.0540113	0	0	0.00913054	0	0.220736	0	0	0	0.00812688	0	0	0	0	0	0	0	0	0	0	0	0	0.00874335	0	0	0	0.0912636	0	0	0	0	0	0	0
ERR2367382	99928	99800	80687	PRJEB24771	164.7	Malawian	female	-	0	0.10916	0	0	0	0.269083	0	0.0167655	0	0	0	0	0.310845	0	0	0	0	0	0	0	0	0	0	0	0	0	0	0.104003	0	0	0	0	0	0.121502	0	0	0	0	0	0	0
ERR2367754	99881	99244	61656	PRJEB24771	176.4	Malawian	female	-	0	0.0698649	0	0	0	0.27029	0	0.0225501	0	0	0.00880715	0	0.266661	0	0	0	0	0	0	0	0	0	0	0	0	0	0	0.0809091	0	0	0	0	0	0.0488545	0	0	0	0	0	0	0
ERR3277273	95007	95007	61893	PRJEB32135	360	Canada	-	-	0	0.86549	0	0	0	0	0	0	0	0	0	0	0	0	0	0	0	0	0	0	0	0	0	0	0	0	0	0	0	0	0	0	0	0	0	0	0	0	0	0	0
ERR3277277	94300	94300	60876	PRJEB32135	360	Canada	-	-	0	0.91251	0	0	0	0	0	0.0206151	0	0	0	0	0	0	0	0	0	0	0	0	0	0	0	0	0	0	0	0	0	0	0	0	0	0	0	0	0	0	0	0	0
ERR3277328	96499	96499	52092	PRJEB32135	90	Canada	-	-	0	0.482802	0	0	0	0	0	0	0	0	0	0	0	0	0	0	0	0	0	0	0	0	0.00927338	0	0	0	0	0	0	0	0	0.00660893	0	0	0.13728	0	0	0	0	0	0
ERR3277315	97802	97802	68189	PRJEB32135	360	Canada	-	-	0	0	0	0	0	0.0390541	0	0	0	0	0	0	0	0	0	0	0.0309433	0	0	0	0	0	0	0	0	0	0	0.0103268	0.00753681	0	0	0	0	0	0	0	0	0.0290907	0	0.0159932	0
ERR3277225	99987	99987	82812	PRJEB32135	360	Canada	-	-	0	0	0	0	0	0.234802	0	0	0	0	0	0	0.017731	0	0	0	0	0	0	0	0	0	0	0	0	0	0	0.0250548	0	0	0	0	0	0	0	0	0.0125925	0	0	0	0
ERR3277253	96058	96058	92659	PRJEB32135	90	Canada	-	-	0	0	0	0	0	0	0	0	0	0	0	0	0	0.86751	0	0	0	0	0	0	0	0	0	0	0	0	0	0	0	0	0	0	0	0	0	0	0	0	0	0	0
ERR3277294	92612	92612	59744	PRJEB32135	360	Canada	-	-	0	0.0251602	0	0	0	0.0181578	0	0.0588224	0	0	0.232743	0	0	0.194534	0	0	0	0	0	0	0	0	0	0	0	0	0	0.0330816	0	0	0.109641	0	0	0	0	0	0	0	0	0	0
ERR3277363	97481	97481	79272	PRJEB32135	90	Canada	-	-	0	0.0127173	0	0	0	0.0127559	0	0	0	0	0	0	0.102403	0	0	0	0	0.032111	0	0	0	0	0	0	0	0	0	0.0404267	0	0	0	0	0	0	0	0	0	0	0	0.0456292	0
ERR3277369	95266	95266	71940	PRJEB32135	90	Canada	-	-	0	0.0154634	0	0	0	0	0	0	0.0466417	0	0.140514	0	0	0	0	0	0	0.0122946	0	0	0	0	0	0	0	0	0	0.0142749	0	0	0	0	0	0	0	0	0	0	0	0.086912	0
ERR3277281	89264	89264	69690	PRJEB32135	360	Canada	-	-	0	0.302285	0	0	0	0.0213827	0	0	0	0	0.423932	0	0	0	0	0.0212393	0	0	0	0	0	0	0.00545507	0	0	0	0	0.0389648	0	0	0	0	0	0	0	0	0	0.0212981	0	0	0
ERR3277339	99326	99326	72207	PRJEB32135	360	Canada	-	-	0	0	0	0	0	0	0	0	0	0	0	0	0	0	0	0.0700197	0	0	0	0	0	0	0	0	0	0	0	0.325491	0	0	0	0	0	0.0115044	0	0	0	0	0	0.0735949	0
ERR3277216	99991	99991	82560	PRJEB32135	360	Canada	-	-	0.0238902	0.0342337	0	0	0	0.711174	0	0.164555	0	0	0.0138465	0	0	0	0	0	0.0254537	0	0	0	0	0	0	0	0	0	0	0	0	0	0	0	0	0	0	0	0	0	0	0.00836071	0
ERR3277299	89283	89283	77904	PRJEB32135	90	Canada	-	-	0	0	0	0	0	0.345646	0	0	0	0	0	0	0	0	0	0	0.00941541	0	0.022035	0	0	0	0.0570129	0	0.096566	0	0	0	0	0	0	0	0	0	0	0	0	0	0	0.0144082	0
ERR3277338	98937	98937	75460	PRJEB32135	90	Canada	-	-	0.0338881	0.0124203	0	0	0	0.475693	0	0	0	0	0	0	0	0	0	0	0	0	0	0	0	0	0	0	0	0	0	0	0	0	0	0	0	0	0	0	0	0	0	0	0
ERR3277340	92491	92491	80580	PRJEB32135	90	Canada	-	-	0	0	0	0	0	0.261132	0	0.343728	0	0	0.0060805	0	0	0	0	0	0	0.15404	0.0113186	0	0	0	0	0	0	0	0	0	0	0	0	0	0	0	0	0	0	0	0	0	0
ERR3277367	91553	91553	54080	PRJEB32135	360	Canada	-	-	0	0.0125214	0	0	0	0.21115	0	0	0	0	0.00909647	0	0	0	0	0	0	0	0	0	0	0	0.0845043	0	0.0447126	0	0	0.0306565	0	0	0	0	0	0	0	0	0	0	0	0.0513444	0
ERR3277332	98827	98827	62710	PRJEB32135	360	Canada	-	-	0	0	0	0	0	0.145474	0	0	0	0	0.0144328	0	0	0	0	0	0	0	0	0	0	0	0	0	0.00721596	0	0	0	0	0	0.0430141	0	0	0	0	0	0	0.0906754	0	0	0
ERR3277351	97805	97805	72130	PRJEB32135	90	Canada	-	-	0.00721078	0.00947065	0	0	0	0.0607838	0	0	0	0	0.455879	0	0	0	0	0	0.0674555	0	0	0	0	0	0.165382	0	0.015666	0	0	0	0	0	0	0	0	0	0	0	0	0	0	0.00624424	0
ERR3277368	92824	92824	68787	PRJEB32135	90	Canada	-	-	0	0	0.0105097	0	0	0.283147	0	0.0766945	0	0	0.0070356	0	0	0	0	0	0	0	0	0	0	0	0	0	0	0	0	0	0	0	0.124977	0	0	0	0	0	0	0.181258	0	0	0
ERR3277286	94232	94232	90428	PRJEB32135	360	Canada	-	-	0	0.052789	0	0	0	0.136784	0	0.286013	0	0	0.476074	0	0	0	0	0	0	0	0	0	0	0	0	0	0	0	0	0	0	0	0	0	0	0	0	0	0	0.0223493	0	0	0
ERR3277337	95717	95717	58336	PRJEB32135	360	Canada	-	-	0	0.157112	0	0	0	0.0603809	0	0.243388	0	0	0.496518	0	0	0	0	0	0	0	0	0	0	0	0	0	0	0	0	0	0	0	0	0	0	0	0	0	0	0	0	0	0
ERR3277349	91066	91066	75670	PRJEB32135	360	Canada	-	-	0	0.0277214	0	0	0	0.0208805	0	0	0	0	0.483152	0	0	0	0	0	0	0	0	0.0153807	0	0	0	0	0	0	0	0	0	0	0.0439786	0	0	0	0	0	0	0	0	0	0
ERR3277352	98813	98813	73668	PRJEB32135	90	Canada	-	-	0	0.0470666	0	0	0	0	0	0	0	0	0.375009	0	0	0	0	0	0	0	0	0	0	0	0	0.0166028	0	0	0	0.0359171	0	0	0.166879	0	0	0	0	0	0	0	0	0	0
ERR3277358	93239	93239	54128	PRJEB32135	90	Canada	-	-	0	0.00892452	0	0	0	0.374418	0	0	0	0	0.256468	0	0	0	0	0	0	0	0.0460586	0	0	0	0.0168541	0	0	0	0	0	0	0	0.0409415	0	0	0	0	0	0	0.072634	0	0	0
ERR3277356	95152	95152	82710	PRJEB32135	360	Canada	-	-	0	0	0	0	0	0.191314	0	0	0	0	0.37188	0	0	0	0	0	0	0.436805	0	0	0	0	0	0	0	0	0	0	0	0	0	0	0	0	0	0	0	0	0	0	0
ERR3277290	96815	96815	65178	PRJEB32135	360	Canada	-	-	0.0392226	0.281338	0	0	0	0	0	0	0	0	0	0	0	0	0	0	0	0	0	0	0	0	0	0	0	0	0	0	0	0	0	0	0	0	0	0	0	0	0	0.34064	0
ERR3277345	97952	97952	78360	PRJEB32135	90	Canada	-	-	0	0.16464	0	0	0	0.225932	0	0.0113474	0	0	0	0	0	0	0	0	0	0	0	0	0	0	0.00947067	0	0.0067361	0	0	0.0146252	0	0	0.0247649	0	0	0	0	0	0	0	0	0.363149	0
ERR3277220	89793	89793	56025	PRJEB32135	360	Canada	-	-	0	0	0	0	0	0.0308987	0	0.0352202	0	0	0	0	0	0	0	0	0	0	0	0	0	0	0.0132123	0	0	0	0	0	0	0	0.129328	0.00707726	0	0	0	0	0	0.0625811	0	0.00563764	0
ERR3277323	98525	98525	62530	PRJEB32135	360	Canada	-	-	0	0	0	0	0	0.012287	0	0.0368207	0.028727	0	0	0	0.0435421	0	0	0	0	0	0	0	0	0	0	0	0	0	0	0	0	0	0.162513	0	0	0	0	0	0	0	0	0.00894569	0
ERR3277325	99087	99087	55665	PRJEB32135	360	Canada	-	-	0	0	0	0	0	0.0570658	0	0.0619516	0.0309915	0	0	0	0	0	0	0	0	0	0	0	0	0	0.0068279	0	0	0	0	0	0	0	0.201199	0	0	0	0	0	0	0	0	0	0
ERR3277353	97089	97089	63860	PRJEB32135	360	Canada	-	-	0	0	0	0	0	0.0594326	0	0.060319	0	0	0	0	0	0	0	0	0	0	0	0	0	0	0.0677341	0	0	0	0	0	0	0	0.179903	0	0	0	0.0366036	0	0	0	0	0	0
ERR3277341	99295	99295	55197	PRJEB32135	360	Canada	-	-	0.0283147	0	0	0	0	0	0	0	0	0	0	0	0	0	0	0	0	0	0	0	0	0.100849	0	0	0	0	0	0.122554	0	0	0.0114197	0	0	0.0114648	0	0	0	0	0	0	0
ERR3277304	94928	94928	67968	PRJEB32135	360	Canada	-	-	0	0.00592876	0	0	0	0.0829051	0	0.0145846	0	0	0	0	0	0	0	0	0.334399	0	0	0	0	0	0.0649896	0	0	0	0	0	0	0	0.0317027	0	0	0	0	0	0	0	0	0.0149026	0
ERR3277360	97943	97943	64212	PRJEB32135	360	Canada	-	-	0	0	0	0	0	0.0427035	0	0.0173122	0	0	0	0	0	0	0	0	0.196568	0	0	0	0	0	0	0	0	0	0	0	0	0	0.0149076	0	0	0	0	0	0	0	0	0	0
ERR3277362	99113	99113	59744	PRJEB32135	360	Canada	-	-	0	0.00854717	0	0	0	0.148693	0	0	0	0	0	0	0	0.00777468	0	0	0	0	0	0	0	0	0.170335	0	0	0	0	0	0	0	0	0	0	0	0	0	0	0	0	0.0100066	0
ERR3277261	85956	85956	65568	PRJEB32135	90	Canada	-	-	0	0	0	0	0	0	0	0	0	0	0	0	0	0	0.00648359	0	0	0	0	0	0	0	0.017349	0	0.0686704	0	0	0	0	0	0	0	0	0.0140889	0	0	0.156648	0	0	0	0
ERR3277300	99679	99679	73524	PRJEB32135	90	Canada	-	-	0	0	0	0	0	0.0272755	0	0	0.0175224	0	0	0	0	0	0	0	0.0106935	0.0115399	0	0	0	0.0198712	0	0	0.505193	0	0	0	0	0	0	0	0	0	0.0367466	0	0	0	0	0	0
ERR3277314	98510	98510	54040	PRJEB32135	360	Canada	-	-	0	0	0	0	0	0	0	0	0	0	0	0	0	0	0	0	0.0173726	0	0	0	0	0	0.0891634	0	0.0902277	0	0	0	0	0	0.0183779	0.0394384	0	0	0	0	0	0.0235817	0	0	0
ERR3277371	94669	94669	57375	PRJEB32135	90	Canada	-	-	0	0	0	0	0	0.0318259	0	0	0	0	0.0255718	0	0	0	0	0	0.0082669	0	0.0250412	0	0	0	0.0460718	0	0.00672523	0	0	0	0	0	0.00617724	0	0	0	0	0	0	0	0	0	0
ERR3277302	98952	98952	78749	PRJEB32135	360	Canada	-	-	0	0.0252202	0	0	0	0.125881	0	0	0	0	0	0	0	0	0	0	0	0.0171225	0	0	0	0	0.285901	0	0	0	0	0.0142866	0	0	0.099481	0	0	0	0	0	0	0.118268	0	0.0192412	0
ERR3277316	99107	99107	58770	PRJEB32135	360	Canada	-	-	0	0	0	0	0	0	0	0	0	0	0	0	0.0755556	0	0	0	0	0	0	0	0	0.00822026	0.379872	0	0.199702	0	0	0	0	0	0.0130425	0.0749925	0	0	0	0	0	0	0	0	0
ERR3277305	98192	98192	40854	PRJEB32135	90	Canada	-	-	0	0	0	0	0	0.0986801	0	0	0	0	0	0	0.232192	0	0	0	0	0	0	0	0	0.00851647	0	0	0	0	0	0	0	0	0.007951	0	0	0	0	0	0	0	0	0	0
ERR3277330	95794	95794	59736	PRJEB32135	90	Canada	-	-	0	0.0321824	0	0	0	0	0	0	0.0649843	0	0	0	0.150197	0	0	0	0	0	0	0	0	0	0.00807097	0	0.0116211	0	0	0	0	0	0.0281846	0	0	0	0.110939	0	0	0.0177417	0	0	0
ERR3277354	98751	98751	70590	PRJEB32135	90	Canada	-	-	0	0	0	0	0	0.11724	0	0	0	0	0	0	0.201816	0	0	0	0	0	0	0	0	0	0	0	0	0	0	0	0	0	0.120319	0	0	0	0	0	0	0	0	0.0087068	0
ERR3277254	97920	97920	63520	PRJEB32135	360	Canada	-	-	0	0.0085557	0	0	0	0	0	0.0337894	0	0	0	0	0	0	0	0.00617925	0	0	0	0	0	0	0	0	0	0	0	0	0	0	0.0627552	0	0	0	0	0	0	0	0	0.00682167	0
ERR3277311	98963	98963	70620	PRJEB32135	360	Canada	-	-	0	0.0240083	0	0	0	0.0973033	0	0.0885453	0	0	0.0150169	0	0	0	0	0	0.0621982	0	0.0396806	0	0	0	0	0	0	0	0	0.0284675	0	0	0.00719274	0.0783248	0	0	0	0	0	0.0304655	0	0	0
ERR3277336	99270	99270	73740	PRJEB32135	90	Canada	-	-	0	0.12641	0	0	0	0	0	0	0	0	0.0780061	0	0	0	0	0	0	0	0	0	0	0	0.157314	0	0	0	0	0	0	0	0.0989319	0.226883	0	0	0	0	0	0	0	0.0185163	0
ERR3277280	91289	91289	79574	PRJEB32135	360	Canada	-	-	0	0.334633	0	0	0	0	0	0	0	0	0	0	0	0	0	0.0594031	0	0	0	0	0	0	0	0	0	0	0	0	0	0	0	0	0	0	0	0	0	0	0	0	0
ERR525905	99985	99985	58190	PRJEB6456	120	Europe	-	-	0	0.0847668	0	0	0	0.156471	0	0	0.0342969	0	0.114364	0	0	0	0	0	0.0375641	0.0123904	0	0	0.0158056	0	0.121886	0	0.0166608	0	0	0	0	0	0	0	0	0	0	0	0	0.0988716	0	0	0
ERR525932	99988	99988	56151	PRJEB6456	360	Europe	-	-	0	0.292261	0	0	0	0	0	0	0.0269924	0	0	0	0.115908	0	0	0	0	0	0	0	0.274236	0.00777403	0.0114001	0	0.00702829	0	0	0	0	0	0	0	0	0	0.157768	0	0	0	0	0	0
ERR525865	99989	99989	78023	PRJEB6456	120	Europe	-	-	0	0	0	0	0	0.0410758	0	0.136142	0.02255	0	0.114704	0	0	0	0	0	0.011527	0.00815312	0.00754007	0	0.00789141	0.00708545	0	0	0	0	0	0	0	0	0	0	0	0	0	0	0	0.173344	0	0	0
ERR526080	99994	99994	59535	PRJEB6456	360	Europe	-	-	0	0	0	0	0	0.0156696	0	0	0	0	0	0	0	0	0	0	0.0116059	0	0	0	0	0	0.0153332	0	0	0	0	0	0	0	0.119017	0	0	0	0.0420563	0	0	0	0	0	0
ERR525772	99993	99993	68344	PRJEB6456	360	Europe	-	-	0	0	0	0	0	0.0302872	0	0	0	0	0	0	0	0	0	0	0	0	0	0	0	0.00850459	0	0	0.0109031	0	0	0	0	0	0	0	0	0	0	0	0	0	0	0.0174131	0
ERR525796	99995	99995	66179	PRJEB6456	360	Europe	-	-	0	0	0	0	0	0.0125269	0	0	0	0	0	0	0	0	0	0	0	0	0	0	0	0	0.0273309	0	0.0465761	0	0	0	0	0	0	0	0	0	0	0	0	0	0	0.0111192	0
ERR525797	99995	99995	75867	PRJEB6456	120	Europe	-	-	0	0.242319	0	0	0	0	0	0	0	0	0	0	0	0	0	0	0	0	0	0	0	0	0	0	0	0	0	0.0995725	0	0	0	0	0	0	0	0	0	0	0	0.0914386	0
ERR525836	99991	99991	42097	PRJEB6456	360	Europe	-	-	0	0.00619736	0	0	0	0	0	0	0	0	0.0108053	0	0.0538349	0	0	0	0	0.183004	0	0	0	0.100792	0.00742236	0	0.022846	0	0	0.109246	0	0	0	0	0	0	0	0	0	0	0	0	0
ERR525890	99993	99993	41930	PRJEB6456	360	Europe	-	-	0	0	0	0	0	0	0	0	0	0	0	0	0.0157979	0	0	0	0	0.126999	0	0	0	0.0159388	0.0915336	0	0	0	0	0.0635987	0	0	0	0.151785	0	0	0	0	0	0	0	0	0
ERR526016	99983	99983	54675	PRJEB6456	360	Europe	-	-	0	0	0	0	0	0	0	0	0	0	0	0	0.136969	0	0	0	0.0598838	0.0408557	0	0	0	0.0193867	0	0	0	0	0	0.0920793	0	0	0	0.0829925	0	0	0	0	0	0	0	0.0821328	0
ERR526084	99989	99989	68760	PRJEB6456	360	Europe	-	-	0	0.11293	0	0	0	0	0	0	0	0	0	0	0	0	0	0.00659622	0	0	0	0	0	0.0162718	0	0	0	0	0	0.0121069	0	0	0	0	0	0	0	0	0	0	0	0.0117365	0
ERR525841	99988	99988	57336	PRJEB6456	120	Europe	-	-	0.0638262	0.344393	0	0	0	0.316691	0	0.242132	0	0	0	0	0	0	0	0	0	0	0	0	0	0	0	0	0	0	0	0	0	0	0	0	0	0	0	0	0	0	0	0	0
ERR525877	99995	99995	67776	PRJEB6456	120	Europe	-	-	0.030902	0.307203	0	0	0	0.106217	0	0.264576	0	0	0.193292	0	0	0	0	0	0	0	0	0	0	0	0	0	0	0	0	0	0	0	0	0	0	0	0	0	0	0	0	0	0
ERR525989	99993	99993	65724	PRJEB6456	120	Europe	-	-	0	0.255514	0	0	0	0.198026	0	0.130258	0	0	0.00972015	0	0	0.00968424	0	0	0.0240409	0	0	0	0	0	0	0	0.0475969	0	0	0	0	0	0	0.0427434	0	0	0.00631386	0	0	0	0	0	0
ERR525885	99989	99989	57861	PRJEB6456	120	Europe	-	-	0	0.0645683	0	0	0	0.341162	0	0	0	0	0.0609733	0	0	0	0	0	0	0	0	0	0	0	0.0100941	0	0	0	0	0.25189	0	0	0	0	0	0.0103943	0	0	0	0.0559817	0	0	0
ERR525760	99998	99998	52731	PRJEB6456	360	Europe	-	-	0	0	0	0	0	0.17992	0	0.0422444	0	0	0	0	0.168308	0	0	0	0.130509	0	0	0	0	0	0.114467	0	0	0	0	0.0116394	0	0	0.00638588	0.0460557	0	0	0	0	0	0	0	0	0
ERR525761	99996	99996	92244	PRJEB6456	120	Europe	-	-	0	0.0593652	0	0	0	0.309212	0	0.354386	0	0	0.00672308	0	0.065024	0	0	0	0.0053084	0	0	0	0	0	0	0	0	0	0	0.0944909	0	0	0	0	0	0	0	0	0	0	0	0	0
ERR525769	99994	99994	47936	PRJEB6456	120	Europe	-	-	0.172573	0.0130182	0	0	0	0.368219	0	0.0229839	0	0	0.0169703	0	0	0	0	0	0.0365701	0	0	0	0	0	0.00609354	0	0.283711	0	0	0.0166811	0	0	0	0	0	0	0	0	0	0	0	0	0
ERR525781	99998	99998	48360	PRJEB6456	120	Europe	-	-	0	0.133986	0	0	0	0.313258	0	0	0	0	0	0	0	0	0	0	0.151231	0	0	0	0	0	0	0	0.0389406	0	0	0	0	0	0	0	0	0	0	0	0	0	0	0.00890251	0
ERR525789	99997	99997	79761	PRJEB6456	120	Europe	-	-	0	0.00637388	0	0	0	0.425007	0	0.0893279	0	0	0.00744184	0	0	0	0	0	0	0	0.0217718	0	0	0	0.00669199	0	0.00588138	0	0	0.020064	0	0	0	0.00999163	0	0	0	0	0	0	0	0	0
ERR525897	99992	99992	69201	PRJEB6456	120	Europe	-	-	0	0.12044	0	0	0	0.22263	0	0.265986	0	0	0	0	0	0	0	0	0.00885811	0	0.0239898	0	0	0	0.0352073	0	0.0180386	0	0	0	0.076806	0	0	0	0	0	0	0	0	0	0	0	0
ERR525951	99987	99987	57042	PRJEB6456	120	Europe	-	-	0.011056	0.110419	0	0	0	0.445378	0	0.289649	0	0	0.00862886	0	0	0	0	0	0	0	0	0	0	0	0	0	0	0	0	0	0	0	0	0	0	0	0	0	0	0	0	0	0
ERR525973	99989	99989	85657	PRJEB6456	120	Europe	-	-	0	0	0	0	0	0.298088	0	0	0	0	0.012456	0	0.12585	0	0	0	0.0251652	0	0	0	0	0	0	0	0.0489099	0	0	0	0	0	0	0.25836	0	0	0	0	0	0	0	0	0
ERR525992	99991	99991	42640	PRJEB6456	360	Europe	-	-	0	0.0198559	0	0	0	0.116332	0	0	0	0	0	0	0	0.00821958	0	0	0.0117512	0	0	0	0	0	0.0059549	0	0	0	0.0445436	0	0	0	0.0767865	0	0	0	0.0157486	0	0	0	0.042226	0	0
ERR526025	99987	99987	71300	PRJEB6456	120	Europe	-	-	0	0	0	0	0	0.378312	0	0.444582	0	0	0.0093945	0	0	0	0	0	0	0	0	0	0	0	0	0	0	0	0	0	0	0	0	0	0	0	0	0	0	0	0	0	0
ERR526049	99990	99990	65720	PRJEB6456	120	Europe	-	-	0	0.0542116	0	0	0	0.299618	0	0.457879	0	0	0.00612001	0	0	0	0	0	0.00866305	0	0	0	0	0	0.0293852	0	0	0	0	0.02349	0	0	0	0	0.0105148	0	0	0	0	0	0	0	0
ERR526057	99990	99990	72424	PRJEB6456	120	Europe	-	-	0	0.0159976	0	0	0	0.308239	0	0.323955	0	0	0	0	0	0	0	0	0	0	0.0278019	0	0	0	0.056173	0	0	0	0	0.0137085	0	0	0	0	0	0	0	0	0	0	0	0	0
ERR525714	99988	99988	86532	PRJEB6456	120	Europe	-	-	0.0305693	0.0288884	0	0	0	0.0286694	0	0.208707	0	0	0.335132	0	0.13605	0	0	0	0	0	0.0204266	0	0	0	0.00588077	0	0.0376718	0	0	0.0577045	0	0	0	0	0	0	0	0	0	0.046876	0	0	0
ERR525773	99988	99988	88548	PRJEB6456	120	Europe	-	-	0.0267329	0.12892	0	0	0	0.0737926	0	0.297983	0	0	0.392711	0	0	0	0	0	0	0	0.0124065	0	0	0	0	0	0	0	0	0.0467029	0	0	0	0	0	0	0	0	0	0	0	0	0
ERR525777	99998	99998	69435	PRJEB6456	120	Europe	-	-	0	0	0	0	0.00642986	0.349719	0	0	0	0	0.329728	0	0	0	0	0	0	0	0	0	0	0	0	0	0	0	0	0.165896	0	0	0	0	0	0	0	0	0	0	0	0	0
ERR525811	99994	99994	55870	PRJEB6456	120	Europe	-	-	0	0.0381395	0	0	0	0.0378599	0	0	0	0	0.305854	0	0	0	0	0	0.0307875	0	0.041665	0	0	0	0.0290973	0	0.202088	0	0	0	0	0	0.045525	0	0	0	0	0	0	0	0	0	0
ERR525869	99991	99991	73386	PRJEB6456	120	Europe	-	-	0	0.0304467	0	0	0	0.0252818	0	0	0	0	0.297742	0	0.418157	0	0	0	0	0	0	0	0.00588975	0	0	0	0	0	0	0.158754	0	0	0	0	0	0	0	0	0	0	0	0	0
ERR525891	99985	99985	84720	PRJEB6456	120	Europe	-	-	0	0.131529	0	0	0	0.0387251	0	0.280445	0	0	0.36941	0	0	0	0	0	0	0	0	0	0	0	0	0	0.015433	0	0	0.0810639	0	0	0	0	0	0	0	0	0	0	0	0	0
ERR525899	99987	99987	85644	PRJEB6456	120	Europe	-	-	0	0.0539098	0	0	0	0.00937088	0	0.435386	0	0	0.413648	0	0	0	0	0	0	0	0	0	0	0	0	0	0	0	0	0.00858999	0	0	0	0	0	0	0	0	0	0	0	0	0
ERR525908	99999	99999	53096	PRJEB6456	360	Europe	-	-	0	0.0163787	0	0	0	0.018901	0	0.27755	0	0	0.266985	0	0.0799982	0	0	0	0	0	0.0395856	0	0	0.00933703	0	0	0	0	0.0219648	0	0	0	0.0119076	0	0	0	0	0	0	0	0	0	0
ERR525921	99990	99990	74430	PRJEB6456	120	Europe	-	-	0	0.029094	0	0	0	0.0837903	0	0	0	0	0.369289	0	0	0	0	0	0	0	0	0	0	0	0	0	0	0	0	0.0706618	0	0	0	0	0	0	0	0	0	0.0810898	0	0	0
ERR525690	99993	99993	67155	PRJEB6456	120	Europe	-	-	0.283709	0	0	0	0	0	0	0	0	0	0	0	0	0	0.566956	0	0	0	0	0	0	0	0	0	0	0	0	0.0276544	0	0	0	0	0	0	0	0	0	0	0	0	0
ERR525744	99992	99992	65511	PRJEB6456	120	Europe	-	-	0	0.029207	0	0	0	0.193253	0	0.437681	0	0	0.00980461	0	0	0	0	0	0	0	0	0	0	0	0	0	0	0	0	0	0	0	0	0	0	0	0	0	0	0.0901865	0	0	0
ERR525750	99990	99990	61512	PRJEB6456	120	Europe	-	-	0	0.00958557	0	0	0	0.0320533	0	0.475994	0	0	0	0	0.0343716	0	0	0	0.0382117	0	0	0	0	0	0.0294054	0	0	0	0	0	0	0	0	0	0.028651	0	0	0	0	0.191925	0	0	0
ERR525800	99986	99986	60797	PRJEB6456	360	Europe	-	-	0	0	0	0	0	0	0	0	0	0	0	0	0	0	0	0	0.0991048	0.228323	0.020289	0	0	0	0.0917635	0	0	0	0	0	0	0	0.0559252	0	0	0	0	0	0	0	0	0	0
ERR525709	99986	99986	84228	PRJEB6456	360	Europe	-	-	0	0.109806	0	0	0	0	0	0	0	0	0	0	0.220027	0	0	0	0	0	0	0	0	0.00782207	0	0	0	0	0	0	0	0	0.201385	0.090677	0	0	0	0	0	0	0	0.0256977	0
ERR525722	99995	99995	58260	PRJEB6456	360	Europe	-	-	0	0	0	0	0	0	0	0	0	0	0	0	0.180997	0	0	0	0	0.0144159	0	0	0	0.0350079	0	0	0	0	0	0	0	0.0336822	0.417512	0	0	0	0	0	0	0	0	0	0
ERR525754	99996	99996	69762	PRJEB6456	360	Europe	-	-	0	0.00862768	0	0	0	0.0303357	0	0	0	0	0.0445091	0	0	0	0	0	0	0	0.0448376	0	0	0.019094	0	0	0	0	0	0	0	0	0.189433	0	0	0	0	0	0	0	0	0	0
ERR525792	99994	99994	70180	PRJEB6456	360	Europe	-	-	0	0.00717947	0	0	0	0.0152286	0	0	0	0	0.044212	0	0	0	0	0	0	0	0	0	0	0.00835011	0	0	0	0	0	0.0938157	0	0	0	0	0	0	0	0	0	0	0.0104641	0.00838685	0
ERR525844	99993	99993	48712	PRJEB6456	360	Europe	-	-	0	0	0	0	0	0	0	0	0	0	0	0	0.055139	0	0	0	0	0	0.0146955	0	0.178907	0.0251784	0.258164	0	0.0281266	0	0	0	0	0	0.0306788	0	0	0	0	0	0	0	0	0	0
ERR525886	99994	99994	52164	PRJEB6456	360	Europe	-	-	0	0	0	0	0	0	0	0	0	0	0	0	0.0592093	0	0	0	0	0	0	0	0	0	0	0	0	0	0	0	0	0	0.167909	0	0	0	0	0	0	0	0	0.0163777	0
ERR525936	99985	99985	43464	PRJEB6456	360	Europe	-	-	0	0.0142661	0.0183368	0	0	0	0	0	0.00903756	0	0	0	0	0	0	0	0	0.0838398	0	0	0	0.0149759	0	0	0	0	0	0	0	0	0	0	0	0	0	0	0	0	0	0.017786	0
ERR525940	99993	99993	51160	PRJEB6456	360	Europe	-	-	0	0	0	0	0	0.0210524	0	0	0.0144025	0	0	0	0	0	0	0	0.0367007	0	0	0	0.189832	0.00528554	0.41267	0	0.101884	0	0	0	0	0	0.0190987	0.0148217	0	0	0	0	0	0	0	0	0
ERR525946	99990	99990	65709	PRJEB6456	120	Europe	-	-	0.0128267	0	0	0.0117069	0	0.0716862	0	0.064704	0	0	0	0	0	0	0	0	0	0	0	0	0	0.00613705	0	0	0	0	0	0	0	0	0.193242	0	0	0	0	0	0	0	0	0.0266591	0
ERR525957	99994	99994	54280	PRJEB6456	120	Europe	-	-	0	0	0	0	0	0	0	0	0	0	0	0	0	0	0	0	0	0	0	0	0	0	0	0	0	0	0	0.19908	0	0	0.320553	0	0	0	0	0	0	0	0	0	0
ERR525784	100000	100000	58762	PRJEB6456	360	Europe	-	-	0	0	0	0	0	0	0	0	0	0	0	0	0	0	0	0	0.0546686	0.00930345	0	0	0	0	0.0200672	0	0.00722669	0	0.472299	0	0	0	0.0702661	0.0152805	0	0	0.00740761	0	0	0	0.0644103	0	0
ERR525788	99995	99995	59026	PRJEB6456	360	Europe	-	-	0	0	0	0	0	0.0104555	0	0	0	0	0	0	0	0	0	0	0.0190692	0	0	0	0	0	0.0377191	0	0.0242145	0	0.389526	0	0.0160601	0	0.0492654	0	0	0	0	0	0	0	0.045753	0	0
ERR525909	99997	99997	54450	PRJEB6456	120	Europe	-	-	0	0.0450204	0	0	0	0.0735648	0	0	0	0	0	0	0.342337	0	0	0	0	0	0.0242881	0	0	0.0051278	0.00702533	0	0.016911	0	0.292791	0	0	0	0	0	0	0	0	0	0	0	0.0372734	0	0
ERR525956	99996	99996	58170	PRJEB6456	360	Europe	-	-	0	0	0	0	0	0	0	0	0	0	0	0	0	0	0	0	0	0	0	0	0.0106341	0	0.0401611	0	0	0	0.451857	0	0	0	0.0533939	0.0270174	0	0	0	0	0	0	0.0607906	0	0
ERR526064	99990	99990	48184	PRJEB6456	360	Europe	-	-	0	0.00569354	0	0	0	0	0	0	0	0	0	0	0	0	0	0	0.0493102	0	0	0	0	0	0.0308605	0	0.0374381	0	0.410705	0	0	0	0.0565058	0.0402357	0	0	0	0	0	0.0107334	0.0577478	0	0
ERR525917	99993	99993	86820	PRJEB6456	120	Europe	-	-	0.503953	0.0859735	0	0	0	0.0248493	0	0	0	0	0	0	0	0	0.0543476	0	0	0	0	0	0	0	0	0	0	0	0	0.0302666	0	0	0	0	0	0	0	0	0	0	0	0	0
ERR525965	99993	99993	72340	PRJEB6456	120	Europe	-	-	0.403728	0.368718	0	0	0	0.152274	0	0	0	0	0	0	0	0	0	0	0	0	0	0	0	0	0.0303949	0	0	0	0	0	0	0	0	0	0	0	0	0	0	0	0	0	0
ERR526081	99990	99990	93676	PRJEB6456	120	Europe	-	-	0.392225	0.034043	0	0	0	0	0	0.00813706	0	0	0	0	0	0	0	0.0143407	0	0	0	0	0	0	0	0	0	0	0	0	0	0.328132	0	0	0	0	0	0	0	0	0	0	0
ERR525731	99998	99998	62184	PRJEB6456	120	Europe	-	-	0.0077452	0.022997	0	0	0	0	0	0	0	0	0	0	0	0	0	0	0.320099	0	0	0	0	0	0.12846	0	0	0	0	0.0406368	0	0	0.0875829	0	0	0	0	0	0	0	0	0.0291782	0
ERR525735	99996	99996	56928	PRJEB6456	120	Europe	-	-	0	0.00577733	0	0	0	0.0223552	0	0	0	0	0.0372141	0	0	0.0387718	0	0	0.248021	0	0.035639	0	0	0	0.0215268	0	0	0	0	0	0.168712	0	0.0100069	0	0	0	0	0	0	0	0	0	0
ERR525861	99988	99988	63096	PRJEB6456	120	Europe	-	-	0	0	0	0	0	0.333051	0	0	0	0	0	0	0	0	0.0353142	0	0	0	0	0	0	0	0.0261761	0	0.512278	0	0	0.0441459	0	0	0	0	0	0	0	0	0	0	0	0	0
ERR525985	99992	99992	65824	PRJEB6456	120	Europe	-	-	0	0	0	0	0	0.127755	0	0	0	0	0	0	0.125821	0	0	0	0	0	0.0445926	0	0	0	0.0331349	0	0.450574	0	0	0.0157256	0	0	0	0.0529861	0	0	0	0	0	0	0	0	0
ERR526061	99997	99997	80410	PRJEB6456	120	Europe	-	-	0	0	0.0160115	0	0	0	0	0	0	0	0	0	0	0	0	0	0.268057	0	0	0	0	0.014905	0	0	0	0	0	0.0434122	0	0	0	0	0	0	0	0	0	0	0	0.17823	0
ERR526068	99996	99996	58572	PRJEB6456	360	Europe	-	-	0	0.0103916	0	0	0	0.0195829	0	0.0337337	0	0	0	0	0	0	0	0	0.0415505	0	0.0242409	0	0	0	0.0401144	0	0.0183056	0	0	0	0.0295407	0	0.048115	0	0.067544	0	0	0	0	0	0	0	0
ERR525694	99997	99997	57816	PRJEB6456	360	Europe	-	-	0	0.00786374	0	0	0	0.0188943	0	0	0	0	0.0163593	0	0	0	0	0.0112369	0.0451611	0	0	0	0	0.0154055	0.0873707	0	0.0396994	0	0	0	0	0	0	0.113255	0	0	0.0958315	0.0182106	0	0	0	0	0
ERR525713	99993	99993	45464	PRJEB6456	360	Europe	-	-	0	0	0	0	0	0	0	0	0	0	0	0	0	0	0	0	0.0256602	0	0	0	0	0	0.068763	0	0.00505698	0	0	0	0	0	0.0255074	0.0171822	0	0	0.0663236	0	0	0.0604495	0	0	0
ERR525727	99990	99990	86911	PRJEB6456	120	Europe	-	-	0	0.0252729	0	0	0	0	0	0	0	0	0.162157	0	0.174117	0	0	0	0	0	0	0	0	0	0	0	0	0	0	0.059401	0	0.0999051	0	0	0	0	0	0	0	0	0	0	0
ERR525768	99994	99994	43659	PRJEB6456	360	Europe	-	-	0	0.0202844	0	0	0	0	0	0	0	0	0	0	0	0	0	0	0.0969636	0.0266281	0	0	0	0	0.0115127	0	0.311468	0	0	0.0464928	0	0	0	0	0	0.0273392	0	0	0	0	0	0.0419816	0
ERR525817	99999	99999	78420	PRJEB6456	120	Europe	-	-	0	0.0133682	0	0	0	0.0520356	0	0	0	0	0	0	0.0299584	0	0	0	0.0856609	0	0.019057	0	0	0	0	0	0.328818	0	0	0	0	0	0	0.00562313	0.241154	0	0	0	0	0	0	0	0
ERR525821	99980	99980	80292	PRJEB6456	120	Europe	-	-	0	0.101423	0	0	0	0.0765526	0	0.0693571	0	0	0	0	0.282964	0	0	0	0.0235857	0	0	0	0.0300538	0	0	0	0.28318	0	0	0	0	0	0	0	0	0	0	0	0	0.0287029	0	0	0
ERR525848	99994	99994	67045	PRJEB6456	360	Europe	-	-	0	0.00839946	0	0	0	0	0	0	0	0	0.0639106	0	0	0	0	0	0	0	0	0	0	0	0.0120332	0	0.334852	0	0	0.0238117	0	0	0.273654	0.130127	0	0	0	0	0	0	0	0	0
ERR525972	99998	99998	63404	PRJEB6456	360	Europe	-	-	0	0.00889439	0	0	0	0	0	0	0	0	0	0	0.116354	0	0	0	0.0769554	0	0	0	0	0	0.177597	0	0.132095	0	0	0	0	0	0	0.0688572	0	0	0	0	0	0	0	0	0
ERR525984	99998	99998	53713	PRJEB6456	360	Europe	-	-	0	0	0	0	0	0	0	0	0.0210285	0	0.0626604	0	0.0486195	0	0	0	0	0.00887636	0	0	0	0.00581119	0.0584456	0	0.158346	0	0	0.0773085	0	0	0	0.0356974	0	0	0	0	0	0	0	0.0103356	0
ERR526020	99989	99989	75996	PRJEB6456	360	Europe	-	-	0	0	0	0	0	0.0170009	0	0	0	0	0	0	0.00545925	0	0	0	0.0637876	0	0	0	0	0	0	0	0.227786	0	0	0	0	0	0.0908139	0.137129	0	0	0	0	0	0.0795437	0	0	0
ERR526040	99996	99996	60731	PRJEB6456	360	Europe	-	-	0	0	0	0	0	0.01526	0	0	0.0571587	0	0	0	0.0813237	0	0	0	0	0.0297128	0	0	0	0.011718	0	0	0	0	0	0.029528	0	0	0.10193	0	0	0	0	0	0	0	0	0	0
ERR526041	99995	99995	69102	PRJEB6456	120	Europe	-	-	0	0.0469121	0	0	0	0.104449	0	0	0	0	0	0	0.175002	0	0	0	0	0	0	0	0	0	0	0	0	0	0	0.179196	0	0	0	0	0	0	0	0	0	0	0	0.0247629	0
ERR526052	99995	99995	65120	PRJEB6456	360	Europe	-	-	0	0	0	0	0	0	0	0	0	0	0	0	0.10158	0	0	0	0.0190091	0	0	0	0	0	0.102199	0	0.133499	0	0	0	0	0	0.0216391	0.0121151	0.100709	0	0	0	0	0	0	0	0
ERR526056	99990	99990	58390	PRJEB6456	360	Europe	-	-	0	0	0	0.151261	0	0	0	0	0	0	0	0	0	0	0	0	0.0852303	0	0	0	0	0	0.0572523	0	0	0	0	0	0.00533815	0	0.155798	0.00636035	0	0	0	0	0	0	0	0	0
ERR526076	99997	99997	50280	PRJEB6456	360	Europe	-	-	0	0	0	0	0	0.0118827	0	0	0	0	0	0	0.0089182	0	0	0	0.0479485	0	0.0245672	0	0	0.00585396	0.0468825	0	0	0	0	0	0	0	0.118422	0	0.0128844	0	0.221253	0	0	0	0	0.0146682	0
ERR525700	99995	99995	31568	PRJEB6456	360	Europe	-	-	0	0.0194111	0	0	0	0	0	0	0	0	0	0	0.0782023	0	0	0	0	0	0	0	0.00874088	0.00936081	0.231497	0	0	0	0	0	0	0	0.242948	0	0	0	0	0	0	0.0345109	0	0	0
ERR525703	99995	99995	44440	PRJEB6456	360	Europe	-	-	0	0	0	0	0	0.0185933	0	0	0	0	0	0	0	0	0	0	0	0	0.0266028	0	0	0	0.155558	0	0.0594696	0	0	0	0	0	0.0553277	0	0.0271587	0	0.00725931	0	0	0	0	0	0
ERR525734	99991	99991	56672	PRJEB6456	360	Europe	-	-	0	0	0	0	0	0.0168835	0	0	0	0	0	0	0	0.0146661	0	0	0.0113472	0	0.0131833	0	0	0.0147332	0.33336	0	0.00754157	0	0	0	0	0	0.0579926	0	0	0	0	0	0	0	0	0	0
ERR525828	99998	99998	53669	PRJEB6456	360	Europe	-	-	0	0	0	0	0	0.0366954	0	0	0	0	0	0	0	0	0	0	0.017712	0	0	0	0	0	0.103142	0	0.0655744	0	0	0	0	0	0.103193	0	0	0	0.0409753	0	0	0.0196529	0	0	0
ERR525832	99993	99993	52424	PRJEB6456	360	Europe	-	-	0	0	0	0	0	0	0	0	0	0	0	0	0	0	0	0	0.0273859	0	0	0	0	0.0267744	0.387164	0	0.0548763	0	0	0	0	0	0	0.0309678	0	0	0	0	0	0	0	0	0
ERR525860	99994	99994	35720	PRJEB6456	360	Europe	-	-	0	0	0	0	0	0	0	0	0	0	0	0	0	0	0	0	0	0	0	0	0	0.0184009	0.348885	0	0.182666	0	0	0	0	0	0	0	0	0	0	0	0	0	0	0.0132722	0
ERR525864	99994	99994	52310	PRJEB6456	360	Europe	-	-	0	0	0	0	0	0	0	0	0	0	0	0	0	0	0	0	0	0.031079	0	0	0.054134	0	0.571381	0	0.00789631	0	0	0	0	0	0.0188104	0.0429003	0	0	0	0	0	0	0	0	0
ERR525872	99987	99987	52980	PRJEB6456	360	Europe	-	-	0	0	0	0	0	0.0422265	0	0	0	0	0.097991	0	0.016125	0	0	0	0.0977952	0	0	0	0	0.0122372	0.0539493	0	0.0260201	0	0	0	0	0	0.154848	0.00785366	0.0692363	0	0	0	0	0	0	0	0
ERR525881	99992	99992	41430	PRJEB6456	360	Europe	-	-	0	0	0	0	0	0.0136648	0	0	0.0410279	0	0	0	0.0933448	0	0	0	0.0573973	0.0143483	0.028891	0	0	0.00812209	0.242072	0	0.00641985	0	0	0	0	0	0.0425087	0	0	0	0	0	0	0	0	0	0
ERR525882	99990	99990	77418	PRJEB6456	120	Europe	-	-	0.0366649	0.185753	0	0	0	0.287506	0	0	0	0	0	0	0	0	0	0	0	0	0	0	0	0	0	0	0	0	0	0.016069	0	0	0	0	0	0	0.333487	0	0	0	0	0	0
ERR525896	99995	99995	47664	PRJEB6456	360	Europe	-	-	0	0	0	0	0	0.0296528	0	0	0	0	0	0	0	0	0	0	0.0510829	0.057208	0	0	0	0.00509614	0.328556	0	0.0482906	0	0	0	0.0546683	0	0.0180351	0	0	0	0	0	0	0	0	0	0
ERR525898	99994	99994	54891	PRJEB6456	360	Europe	-	-	0	0	0	0	0	0	0	0	0	0	0	0	0	0	0	0	0	0	0.0135475	0	0	0	0.407984	0	0	0	0	0	0	0	0.0346762	0	0	0	0	0	0	0	0	0	0
ERR525924	99994	99994	63300	PRJEB6456	360	Europe	-	-	0	0	0	0	0	0	0	0	0	0	0	0	0	0.0079991	0	0	0.0132956	0	0	0	0	0.00634366	0.250947	0	0.209012	0	0	0	0	0	0.0340432	0	0.0404036	0	0.0479858	0	0	0	0	0	0
ERR525925	99988	99988	68568	PRJEB6456	360	Europe	-	-	0	0	0	0	0	0	0	0	0	0	0	0	0.0450544	0	0	0	0.038626	0.0148496	0	0	0	0	0.293237	0	0	0	0	0	0	0	0.0843523	0.0133874	0	0	0	0	0	0	0	0	0
ERR525945	99989	99989	58820	PRJEB6456	360	Europe	-	-	0	0	0	0	0	0	0	0	0	0	0	0	0.0100285	0	0	0	0	0	0	0	0	0.00680624	0.766481	0	0	0	0	0	0	0	0	0	0	0	0	0	0	0	0	0	0
ERR525950	99998	99998	61584	PRJEB6456	360	Europe	-	-	0	0	0	0	0	0	0	0	0	0	0	0	0	0	0	0	0	0	0	0	0	0	0.17586	0	0.0162636	0	0	0	0	0	0.0667886	0.0467284	0.0404794	0	0	0	0	0	0	0	0
ERR525960	99992	99992	53505	PRJEB6456	360	Europe	-	-	0.0546421	0.00686338	0	0	0	0	0	0.012847	0	0	0	0	0.147195	0	0	0	0.0396279	0	0	0	0	0	0.227297	0	0	0	0	0	0	0	0.283224	0	0.0400042	0	0	0	0	0	0	0.0100326	0
ERR525964	99991	99991	53748	PRJEB6456	360	Europe	-	-	0	0	0	0	0	0.010021	0	0	0	0	0	0	0	0	0	0	0	0	0	0	0.00624041	0	0.278025	0	0.0155038	0	0	0	0	0	0.0346043	0	0	0	0	0	0	0	0	0	0
ERR525988	99997	99997	65340	PRJEB6456	360	Europe	-	-	0	0	0	0	0	0	0	0	0	0	0	0	0	0	0	0	0.0069455	0	0	0	0	0	0.129196	0	0.119321	0	0	0	0	0	0.214432	0	0	0	0	0	0	0	0	0	0
ERR526000	99995	99995	44080	PRJEB6456	360	Europe	-	-	0	0	0	0	0	0	0	0	0	0	0	0	0	0	0	0	0.0826207	0	0	0	0	0	0.208483	0	0	0	0	0	0	0	0.0707292	0	0	0	0	0	0	0	0	0	0
ERR526060	99995	99995	49310	PRJEB6456	360	Europe	-	-	0	0.00738564	0	0	0	0.0161374	0	0	0	0	0	0	0.0944718	0	0	0	0.0986425	0	0	0	0	0.00600592	0	0	0	0	0	0	0	0	0.0644569	0.00607825	0	0	0.33384	0	0	0.0204988	0	0	0
ERR525693	99988	99988	89529	PRJEB6456	120	Europe	-	-	0	0.0413761	0	0	0	0.0774337	0	0	0	0	0.0934048	0	0.670837	0	0	0	0	0	0.0219698	0	0	0	0	0	0	0	0	0	0	0	0	0	0	0	0	0	0	0	0	0	0
ERR525738	99991	99991	80140	PRJEB6456	360	Europe	-	-	0	0	0	0	0	0	0	0	0.0269923	0	0	0	0.734953	0	0	0	0	0.0147104	0	0	0	0.0106705	0	0	0	0	0	0	0	0	0	0	0	0	0	0	0	0	0	0	0
ERR525739	99992	99992	74304	PRJEB6456	120	Europe	-	-	0	0.0497233	0	0	0	0	0	0	0	0	0	0	0.800234	0	0	0	0	0	0	0	0	0	0	0	0	0	0	0	0	0	0	0	0	0	0	0	0	0	0	0.00919852	0
ERR525743	99998	99998	53240	PRJEB6456	360	Europe	-	-	0	0	0	0	0	0	0	0	0	0	0	0	0	0	0	0	0.0530947	0	0	0	0	0	0.0808651	0	0.00736002	0	0	0	0	0	0.0785495	0	0.0379579	0	0.0469559	0	0	0	0	0	0
ERR525801	99992	99992	57951	PRJEB6456	360	Europe	-	-	0	0	0	0	0	0	0	0	0	0	0	0	0.151338	0	0	0	0.0291386	0	0.011826	0	0	0	0	0	0.0352641	0	0	0	0	0	0.0139918	0.0218239	0	0	0.141063	0	0	0	0	0	0
ERR525824	99997	99997	60380	PRJEB6456	360	Europe	-	-	0	0	0	0	0	0.0247197	0	0	0	0	0	0	0.200035	0	0	0	0	0	0	0	0	0	0	0	0	0	0	0	0	0	0.0229117	0.186698	0	0	0	0	0	0	0	0	0
ERR525856	99996	99996	38110	PRJEB6456	360	Europe	-	-	0	0	0	0	0	0	0	0	0	0	0	0	0.165693	0	0	0	0	0	0	0	0	0.00975732	0.0125711	0	0	0	0	0	0	0	0.0204469	0	0	0	0	0	0	0	0	0	0
ERR525933	99988	99988	57784	PRJEB6456	120	Europe	-	-	0	0.00592454	0	0	0	0.0646495	0	0	0	0	0.162253	0	0.532954	0	0	0	0	0	0	0	0.0326113	0	0.0160655	0	0	0	0	0	0	0	0.0153512	0	0	0	0	0	0	0.0793357	0	0	0
ERR525968	99996	99996	67548	PRJEB6456	360	Europe	-	-	0	0	0	0	0	0.0129423	0	0	0	0	0	0	0	0	0	0	0.0371908	0	0	0	0	0	0.206376	0	0.0727863	0	0	0	0	0	0	0	0	0	0	0	0	0	0	0	0
ERR526032	99995	99995	66444	PRJEB6456	360	Europe	-	-	0	0	0	0	0	0	0	0.0246395	0	0	0	0	0.0925909	0	0	0	0	0	0	0	0	0	0.0743682	0	0	0	0	0	0	0	0.0481172	0	0	0	0	0	0	0.0133131	0	0	0
ERR526044	99993	99993	49470	PRJEB6456	360	Europe	-	-	0	0	0	0	0	0	0	0.0144229	0	0	0	0	0.0163488	0	0	0	0	0	0	0	0.00828877	0	0.233506	0	0.0317127	0	0	0	0	0	0.0425015	0	0	0	0	0	0	0.0249108	0	0	0
ERR525689	99987	99987	55208	PRJEB6456	360	Europe	-	-	0	0	0	0	0	0	0	0	0	0	0	0	0	0	0	0	0	0	0	0	0	0.0128402	0	0	0	0	0	0	0	0	0.0987631	0	0	0	0	0	0	0	0	0	0
ERR525710	99987	99987	61912	PRJEB6456	120	Europe	-	-	0	0.226826	0	0	0	0.242541	0	0	0	0	0	0	0.397555	0	0	0	0	0	0	0	0	0	0	0	0	0	0	0	0	0	0	0.113453	0	0	0	0	0	0	0	0.00812823	0
ERR525723	99991	99991	85921	PRJEB6456	120	Europe	-	-	0	0	0	0.00856659	0	0.126321	0	0	0	0	0	0	0.723475	0	0.013446	0.00991121	0	0	0	0	0	0	0.00790165	0	0	0	0	0.0456897	0	0	0	0	0	0	0	0	0	0	0	0.0251663	0
ERR525764	99999	99999	31438	PRJEB6456	360	Europe	-	-	0	0.00630579	0	0	0	0.0181547	0	0	0	0	0	0	0.259892	0.0232622	0.00522009	0	0	0	0	0	0	0	0	0	0.0178814	0	0	0	0	0	0.146063	0	0	0	0	0	0	0	0	0	0
ERR525776	99998	99998	75910	PRJEB6456	360	Europe	-	-	0	0	0	0	0	0	0	0	0	0	0	0	0.25236	0	0	0	0	0	0	0	0	0.0134426	0.122436	0	0	0	0	0	0	0	0.0344452	0	0	0	0	0	0	0	0	0	0
ERR525806	99992	99992	49500	PRJEB6456	360	Europe	-	-	0	0.0118591	0	0	0	0.0177904	0	0	0	0	0	0	0.330926	0	0	0	0	0	0	0	0	0	0.144241	0	0.0191744	0	0	0	0	0	0.0476846	0	0	0	0	0	0	0	0	0	0
ERR525857	99994	99994	71448	PRJEB6456	120	Europe	-	-	0	0.0271335	0	0	0	0.0388423	0	0	0	0	0.123309	0	0.332638	0	0	0	0	0	0	0	0	0	0.0113931	0	0.00943093	0	0	0.0628567	0	0	0	0	0	0	0	0	0	0.169657	0	0	0
ERR525920	99990	99990	83664	PRJEB6456	360	Europe	-	-	0	0.0168954	0	0	0	0.0869318	0	0	0	0	0	0	0	0	0	0	0	0	0	0	0	0.006706	0	0	0	0	0	0	0	0	0.00908286	0	0	0	0	0	0	0	0	0.00930145	0
ERR525926	99991	99991	61480	PRJEB6456	120	Europe	-	-	0	0	0	0	0	0	0	0	0	0	0.0438174	0	0.376825	0.0165115	0	0	0.0397999	0	0	0	0	0	0.0103822	0	0.0485416	0	0	0	0	0	0	0.110434	0	0	0	0	0	0.0823242	0	0	0
ERR525929	99994	99994	72225	PRJEB6456	120	Europe	-	-	0	0.0144298	0	0	0	0.0473195	0	0	0	0	0	0	0.472858	0	0	0	0.351537	0	0	0	0	0	0.0180289	0	0	0	0	0	0	0	0.00965799	0	0	0	0	0	0	0	0	0	0
ERR525937	99985	99985	88451	PRJEB6456	120	Europe	-	-	0	0	0	0	0	0.219592	0	0.409091	0	0	0.0126272	0	0.282059	0	0.0195093	0	0	0	0	0	0	0	0	0	0	0	0	0	0	0	0	0	0	0	0	0	0	0	0	0	0
ERR525961	99995	99995	73240	PRJEB6456	120	Europe	-	-	0	0.0713598	0	0	0.0793984	0.165508	0	0	0	0	0	0	0.334341	0	0	0	0	0	0	0	0	0	0	0	0	0	0	0.0223258	0	0	0	0	0	0	0	0	0	0	0	0	0
ERR525976	99996	99996	83040	PRJEB6456	360	Europe	-	-	0	0	0	0	0	0.0170721	0	0	0	0	0	0	0.412086	0	0	0	0	0.00939999	0	0	0	0	0	0	0	0	0	0	0	0	0.0978746	0	0	0	0	0	0	0.0214417	0	0	0
ERR525980	99994	99994	62528	PRJEB6456	360	Europe	-	-	0	0.0106926	0	0	0	0.319982	0	0	0	0	0.0186429	0	0.460537	0	0	0	0.0306045	0	0	0	0	0	0	0	0	0	0	0.0380784	0	0	0	0	0	0	0	0	0	0	0	0	0
ERR525996	99994	99994	63250	PRJEB6456	360	Europe	-	-	0	0	0	0	0	0.0126176	0	0	0.0422737	0	0	0	0.314742	0.0276839	0	0	0.0752156	0.0176506	0	0	0	0	0	0	0	0	0	0	0	0	0.0453446	0	0	0	0	0	0	0	0	0	0
ERR526005	99987	99987	74866	PRJEB6456	120	Europe	-	-	0	0	0	0	0	0.0185954	0	0	0	0	0.134102	0	0.483548	0	0.0201865	0	0.0808459	0	0	0	0	0	0.040444	0	0.00764332	0	0	0	0	0	0	0	0	0	0	0	0	0	0	0	0
ERR526017	99993	99993	84780	PRJEB6456	120	Europe	-	-	0	0	0	0	0	0.162031	0	0	0	0	0	0	0.241048	0	0	0	0.0584912	0	0.0420606	0	0	0	0	0	0	0	0	0	0	0.0929433	0	0.0364957	0	0	0	0	0	0	0	0	0
ERR526024	99997	99997	55420	PRJEB6456	360	Europe	-	-	0	0.0177012	0	0	0	0.0239417	0	0.0228482	0	0	0	0	0	0	0	0	0	0	0	0	0.00956133	0	0	0	0.0448555	0	0	0	0	0	0.0556044	0	0	0	0	0	0	0	0	0	0
ERR526028	99997	99997	55926	PRJEB6456	360	Europe	-	-	0	0.0502972	0	0	0	0.0325514	0	0	0	0	0	0	0	0	0.00596216	0	0	0	0.0225846	0	0	0.0166101	0	0	0	0	0	0.0141644	0	0	0.153964	0	0	0	0	0	0	0	0	0.0107318	0
ERR526071	99993	99993	59913	PRJEB6456	120	Europe	-	-	0.0161807	0.0873307	0	0	0	0.237673	0	0.142269	0	0	0	0	0.202661	0	0	0	0.0593586	0	0	0	0	0	0	0	0.0141541	0	0	0	0	0	0	0	0	0	0	0	0	0	0	0	0
ERR525717	99992	99992	53390	PRJEB6456	360	Europe	-	-	0	0.0505997	0	0	0	0	0	0	0	0	0	0	0.105093	0	0	0	0.0639485	0	0	0	0	0	0	0	0.127733	0	0	0	0	0	0.0442118	0	0	0	0	0.00595859	0	0	0	0	0
ERR525726	99995	99995	66204	PRJEB6456	360	Europe	-	-	0	0	0	0	0	0.019024	0	0	0	0	0.0175874	0	0.0249623	0	0	0	0.0628768	0	0.0376491	0	0	0.00733426	0.0978544	0	0	0	0	0	0	0.0124222	0	0.28284	0	0	0	0	0	0	0	0	0
ERR525730	99998	99998	43533	PRJEB6456	360	Europe	-	-	0	0	0	0	0	0.012621	0	0	0	0	0	0	0.0458835	0	0	0	0.0149182	0.0280337	0.0145409	0	0	0.00719086	0.121059	0	0.0205537	0	0	0	0	0	0.0182937	0	0	0	0	0	0	0	0	0	0
ERR525747	99998	99998	65364	PRJEB6456	360	Europe	-	-	0	0	0	0	0	0	0	0	0	0	0	0	0	0	0	0	0	0	0	0	0	0	0.0318746	0	0	0	0	0	0	0	0.0203535	0.00820869	0	0	0	0	0	0	0	0	0
ERR525810	99995	99995	37680	PRJEB6456	360	Europe	-	-	0	0	0	0	0	0.0124486	0	0	0	0	0	0	0	0	0	0	0.0199356	0	0.0275656	0	0	0	0.0704472	0	0.0357066	0	0	0	0	0	0.0270829	0	0	0	0	0	0	0	0	0	0
ERR525816	99998	99998	66088	PRJEB6456	360	Europe	-	-	0	0	0	0	0	0.0114246	0	0	0	0	0	0	0.054374	0	0	0	0.029682	0	0.0186723	0	0	0	0	0	0.106174	0	0	0	0	0	0.134262	0	0.0654151	0	0	0	0	0	0	0	0
ERR525840	99993	99993	74712	PRJEB6456	360	Europe	-	-	0	0.0320891	0	0	0	0.0722564	0	0	0	0	0	0	0	0	0	0	0	0	0.0210455	0	0	0	0	0	0	0	0	0	0	0	0.059995	0	0	0	0	0	0	0	0	0	0
ERR525852	99988	99988	59292	PRJEB6456	360	Europe	-	-	0	0	0	0	0	0.0128478	0	0	0	0	0	0	0.0092827	0	0	0	0.0221029	0	0	0	0	0	0	0	0.0995941	0	0	0	0	0	0.0381488	0.0146647	0	0	0	0	0	0	0	0	0
ERR525880	99986	99986	40887	PRJEB6456	360	Europe	-	-	0	0.00644281	0	0	0	0.0209871	0	0.047709	0	0	0	0	0	0	0	0	0	0	0	0	0	0.0124743	0.0848463	0	0.00594497	0	0	0	0	0	0	0	0	0	0	0	0	0.0357071	0	0	0
ERR525916	99989	99989	47720	PRJEB6456	360	Europe	-	-	0	0.0142757	0	0	0	0.017813	0	0.0111756	0	0	0	0	0	0	0.00596629	0	0	0.00867907	0	0	0	0	0	0	0.0108738	0	0	0	0	0	0.0240067	0	0	0	0	0	0	0	0	0	0
ERR526009	99991	99991	69246	PRJEB6456	120	Europe	-	-	0	0	0	0	0	0	0	0	0	0	0.167436	0	0	0	0	0	0	0	0	0	0	0	0	0	0	0	0	0	0	0	0	0.0405666	0.69449	0	0	0	0	0	0	0	0
ERR526012	99990	99990	55748	PRJEB6456	360	Europe	-	-	0	0	0	0	0	0.0771941	0	0	0.0406562	0	0	0	0	0	0	0	0.181422	0	0	0	0	0	0	0	0	0	0	0	0	0	0	0.237052	0	0	0	0	0	0	0	0.00883846	0
ERR526036	99993	99993	48861	PRJEB6456	360	Europe	-	-	0	0	0	0	0	0.0523353	0	0.025065	0.0104875	0	0	0	0	0	0	0	0.0406475	0	0.0471807	0	0	0.0070326	0.0810992	0	0.122487	0	0	0	0	0	0.125461	0.0176784	0	0	0	0	0	0	0	0	0
ERR526070	99991	99991	48105	PRJEB6456	360	Europe	-	-	0	0	0	0	0	0.0520789	0	0	0	0	0	0	0.00685384	0	0	0	0.0363693	0	0.0310643	0	0	0.00703329	0	0	0.0232284	0	0	0	0	0	0.054862	0	0	0	0	0	0	0	0	0	0
ERR525701	99992	99992	40152	PRJEB6456	360	Europe	-	-	0	0	0	0	0	0	0	0	0	0	0	0	0	0	0	0	0	0.0157296	0	0	0	0.00536665	0.0152163	0	0.287503	0	0	0	0	0	0	0.013099	0	0	0	0	0	0	0	0	0
ERR525742	99995	99995	69288	PRJEB6456	360	Europe	-	-	0	0.0143155	0	0	0	0.0134147	0	0	0	0	0	0	0.0354405	0	0	0	0	0	0	0	0	0	0.00832706	0	0	0	0	0	0	0	0.0327537	0.00677835	0	0	0	0	0	0	0	0	0
ERR525820	99995	99995	81510	PRJEB6456	360	Europe	-	-	0	0	0	0	0	0	0	0	0	0	0	0	0	0	0	0	0.0398058	0	0	0	0.783035	0	0	0	0.110257	0	0	0	0	0	0	0.0133736	0	0	0	0	0	0	0	0	0
ERR525904	99990	99990	64284	PRJEB6456	360	Europe	-	-	0	0	0	0	0	0.00997764	0	0	0.0296324	0	0.0102404	0	0	0	0	0	0.103808	0.00970919	0	0	0.169387	0	0	0	0.00574128	0	0	0.0103816	0	0	0.0175816	0	0	0	0	0	0	0	0	0	0
ERR526004	99989	99989	60432	PRJEB6456	360	Europe	-	-	0	0.0082385	0	0	0	0	0	0	0	0	0.0501248	0	0.109679	0	0	0	0.134833	0	0	0	0	0	0.156227	0	0.0150879	0	0	0	0	0	0.00828159	0	0	0	0	0	0	0	0	0.0101268	0
ERR526021	99991	99991	63621	PRJEB6456	120	Europe	-	-	0.0328609	0.0300746	0	0	0	0.0572578	0	0	0	0	0	0	0	0	0	0	0	0	0	0	0	0	0.125289	0	0	0	0	0.0686712	0	0	0.121126	0	0	0	0	0	0	0.0954037	0	0.0539105	0
SRR2131211	100000	100000	56968	PRJNA287207	90	Italy	-	-	0	0	0	0	0	0.486333	0	0.0608169	0	0	0.00966112	0	0	0	0	0	0	0	0	0	0	0	0	0	0	0	0	0	0	0.417216	0	0	0	0.00854661	0	0	0.0174263	0	0	0	0
SRR4408082	100000	100000	47790	PRJNA290380	118	Europe	-	-	0	0.364214	0	0	0	0	0	0	0	0	0	0	0	0	0	0	0.0952723	0	0	0	0	0	0.019978	0	0.0199575	0	0	0	0	0	0	0	0	0	0	0	0	0	0	0	0
SRR4408193	90201	90194	53816	PRJNA290380	122	Europe	-	-	0	0.658532	0	0	0	0.117694	0	0	0	0	0	0	0	0	0	0	0	0	0	0	0	0	0	0	0	0	0	0	0	0	0	0	0	0	0	0	0	0	0	0.125861	0
SRR4408202	100000	100000	60102	PRJNA290380	35	Europe	-	-	0	0.945122	0	0	0	0.0331496	0	0	0	0	0	0	0	0	0	0	0	0	0	0	0	0	0	0	0	0	0	0	0	0	0	0	0	0	0	0	0	0	0	0	0
SRR4305403	96166	96166	83796	PRJNA290380	92	Europe	-	-	0	0.713917	0	0	0	0	0	0.173682	0	0	0	0	0	0	0	0	0	0	0	0	0	0	0	0	0	0	0	0	0	0	0	0	0	0	0	0	0	0	0	0	0
SRR4408084	98234	98233	61210	PRJNA290380	42	Europe	-	-	0	0.592662	0	0	0	0	0	0	0	0	0	0	0	0	0	0	0	0	0	0	0	0	0	0	0	0	0	0.0530678	0	0	0	0	0	0	0	0	0	0	0	0	0
SRR4408092	100000	100000	65520	PRJNA290380	74	Europe	-	-	0	0.536845	0	0	0	0	0	0	0	0	0	0	0	0	0	0	0	0	0	0	0	0	0	0	0	0	0	0.0916019	0	0	0	0	0	0	0	0	0	0	0	0	0
SRR4408149	90275	90273	51752	PRJNA290380	136	Europe	-	-	0	0.462201	0	0	0	0.0616327	0	0.101499	0	0	0	0	0.128193	0	0	0	0.0655462	0	0	0	0	0	0.0260448	0	0.0148184	0	0	0.0234926	0	0	0	0	0	0	0	0	0	0	0	0	0
SRR4408152	88558	88544	84900	PRJNA290380	121	Europe	-	-	0	0.749371	0	0	0	0	0	0.215551	0	0	0	0	0	0	0	0	0	0	0	0	0	0	0	0	0	0	0	0	0	0	0	0	0	0	0	0	0	0	0	0.0143312	0
SRR4305141	95702	95702	66420	PRJNA290380	667	Europe	-	-	0	0	0	0	0	0	0	0	0	0	0	0	0	0	0	0	0	0	0	0	0	0	0.0215104	0	0	0	0.638501	0	0	0	0.00585064	0	0	0	0	0	0	0	0.0898268	0	0
SRR4305182	94130	94130	71592	PRJNA290380	680	Europe	-	-	0	0	0	0	0	0	0	0	0	0	0	0	0.0241437	0	0	0	0.0188206	0	0	0	0.00823701	0	0	0	0	0	0.642077	0	0	0	0.00872562	0	0	0	0	0	0	0	0.108748	0	0.0422943
SRR4305210	99784	99784	58130	PRJNA290380	675	Europe	-	-	0	0	0	0	0	0	0	0	0	0.00728147	0	0	0.00728459	0	0	0	0	0	0	0	0	0	0.00588912	0	0	0	0.722955	0	0	0	0	0	0	0	0	0	0	0	0.0950394	0	0
SRR4305241	97158	97158	63280	PRJNA290380	573	Europe	-	-	0	0	0	0	0	0	0	0	0	0	0	0	0.00634366	0	0	0	0.00535736	0	0.0117543	0	0	0	0.0169358	0	0.00931873	0	0.731519	0	0	0	0	0	0	0	0	0	0	0	0.107173	0	0
SRR4305341	92766	92766	78984	PRJNA290380	547	Europe	-	-	0	0.0263066	0	0	0	0	0	0	0	0	0	0	0.0350219	0	0	0	0	0	0	0	0	0	0.0791872	0	0	0	0	0	0	0	0	0.0161312	0	0	0	0	0	0	0	0	0
SRR4305371	98585	98585	51784	PRJNA290380	1052	Europe	-	-	0	0	0	0	0	0	0	0.00939177	0	0	0	0	0	0	0	0	0	0	0.0145149	0	0	0	0.0096949	0	0.0122701	0	0.680064	0	0	0	0.00544189	0	0	0	0	0	0	0	0.0883408	0	0
SRR4305380	99879	99879	47502	PRJNA290380	669	Europe	-	-	0	0	0	0	0	0	0	0	0	0	0	0	0.0133276	0	0	0	0.0172175	0	0	0	0	0	0.0211812	0	0.023489	0	0.657802	0	0	0	0	0	0	0	0	0	0	0	0.0815784	0	0
SRR4305387	94318	94318	54225	PRJNA290380	576	Europe	-	-	0	0	0	0	0	0	0	0	0	0	0	0	0	0	0	0	0.0142337	0	0.0198702	0	0	0	0.018425	0	0	0	0.558877	0	0	0	0	0.0284146	0	0	0.00607177	0	0	0	0.128519	0	0
SRR4305509	100000	100000	56260	PRJNA290380	690	Europe	-	-	0	0	0	0	0	0	0	0	0	0.0305303	0	0	0	0	0	0	0.00672034	0	0.013644	0	0	0	0.0098911	0	0	0	0.541704	0	0	0	0.00846809	0.0246823	0	0	0	0	0	0	0.109841	0	0
SRR4408087	100000	100000	70356	PRJNA290380	114	Europe	-	-	0	0	0	0	0	0	0	0	0	0	0	0	0	0	0	0	0	0	0	0	0	0	0.0137381	0	0	0	0.738167	0	0	0	0	0	0	0	0	0	0	0	0.163462	0	0
SRR4408229	100000	100000	79740	PRJNA290380	713	Europe	-	-	0	0	0	0	0	0	0	0	0	0	0	0	0.0301192	0	0	0	0	0	0	0	0.00837264	0	0.00526841	0	0.0127482	0	0.632271	0	0	0	0	0	0	0	0	0	0	0	0.0960683	0	0
SRR4305032	99565	99565	65268	PRJNA290380	173	Europe	-	-	0	0.188459	0	0	0	0	0	0.284953	0.00894006	0	0	0	0	0	0	0	0	0	0	0	0	0	0	0	0	0	0	0.0156872	0	0	0	0	0	0	0	0	0	0	0	0	0
SRR4305231	93880	93880	46272	PRJNA290380	678	Europe	-	-	0	0	0	0	0	0.0180908	0	0	0	0	0	0	0.160246	0	0	0	0	0	0	0	0	0	0	0	0.0110456	0	0	0	0	0	0.0567317	0.147907	0	0	0	0	0	0	0	0	0
SRR4305325	95339	95339	52400	PRJNA290380	685	Europe	-	-	0	0	0	0	0	0	0	0	0	0	0	0	0.224443	0	0	0	0	0	0	0	0	0	0.120894	0	0	0	0	0	0	0	0	0	0	0	0	0	0	0	0	0	0
SRR4408048	100000	100000	64290	PRJNA290380	150	Europe	-	-	0	0.0121546	0	0	0	0	0	0	0	0	0	0	0.00530957	0	0	0.339539	0	0	0	0	0	0	0	0	0.309054	0	0	0.0238068	0.00674831	0	0	0	0	0	0	0	0	0	0	0	0
SRR4408161	100000	100000	85569	PRJNA290380	55	Europe	-	-	0	0.11674	0	0	0	0.0804816	0	0	0	0	0	0	0	0	0	0.124682	0	0	0.0156436	0	0	0	0	0	0	0	0	0.011666	0	0	0	0	0	0	0	0	0	0.00845742	0	0	0
SRR4408263	99526	99526	62552	PRJNA290380	573	Europe	-	-	0	0.0518626	0	0	0	0	0	0.0199133	0	0	0	0	0.117649	0	0	0	0	0.07499	0	0	0	0.0177575	0	0	0	0	0	0	0	0	0	0.00542885	0	0	0	0	0	0	0	0.0101565	0
SRR4305356	99022	99022	55881	PRJNA290380	144	Europe	-	-	0.0358819	0.235465	0	0	0	0.142424	0	0.25567	0.0653465	0	0	0	0	0	0	0	0	0.0336726	0	0	0	0	0.0432358	0	0	0	0	0	0	0	0	0	0	0	0	0	0	0	0	0	0
SRR4408074	99027	99027	48627	PRJNA290380	44	Europe	-	-	0	0	0	0	0	0	0	0	0	0	0	0	0	0	0	0	0	0	0	0	0	0	0	0	0.00944082	0	0	0	0	0.708365	0	0	0	0.036564	0	0	0	0.0141555	0	0	0
SRR4305333	96864	96864	64710	PRJNA290380	523	Europe	-	-	0	0.00674793	0	0	0	0.00836064	0	0	0	0	0.0336393	0	0	0	0	0	0	0	0	0	0	0	0	0	0	0	0	0.603877	0	0	0.0103638	0	0	0.0129095	0	0	0	0	0	0	0
SRR4305463	98970	98970	67870	PRJNA290380	730	Europe	-	-	0	0.0722174	0	0	0	0.0530193	0	0.0392825	0	0	0.012023	0	0.0155231	0	0	0	0.0307873	0	0	0	0	0	0.155894	0	0.0683806	0	0	0.243116	0	0	0.00853151	0	0	0.0199333	0	0	0	0.0343345	0	0	0
SRR4408056	100000	100000	89243	PRJNA290380	44	Europe	-	-	0	0	0	0	0	0	0	0	0	0	0	0	0	0	0	0	0	0	0	0	0	0	0	0	0	0	0	0.301953	0	0	0	0	0	0.0771064	0	0	0	0	0	0	0
SRR4408075	98753	98753	58760	PRJNA290380	58	Europe	-	-	0	0	0	0	0	0.0350443	0	0	0	0	0	0	0	0	0	0	0	0	0	0	0	0	0	0	0	0	0	0.734838	0	0	0	0	0	0.0213117	0	0	0.0115763	0	0	0	0
SRR4408086	98656	98656	49888	PRJNA290380	135	Europe	-	-	0	0.0363379	0	0.0526756	0	0	0	0	0	0	0	0	0	0	0	0	0.0154024	0	0	0	0	0	0.0810277	0	0.134369	0	0	0.24626	0	0	0	0	0	0	0	0	0.0100892	0	0	0	0
SRR4408095	98991	98991	49820	PRJNA290380	120	Europe	-	-	0	0.0516617	0	0	0	0.0934198	0	0	0	0	0	0	0	0	0	0	0.0223994	0	0	0.0230031	0	0	0.0722057	0	0.0238967	0	0	0.160124	0	0	0.040571	0.0141722	0.118816	0	0	0	0	0	0	0	0
SRR4408134	98076	98076	70290	PRJNA290380	122	Europe	-	-	0	0	0	0	0	0.124934	0	0	0	0	0	0	0	0	0	0	0	0	0.0269002	0	0	0	0	0	0	0	0	0.329609	0	0	0.0129211	0	0	0.0091885	0	0	0	0.0193647	0	0	0
SRR4408188	92661	92658	83017	PRJNA290380	121	Europe	-	-	0	0	0	0	0	0	0	0	0	0	0	0	0	0	0.0402465	0.0448035	0	0	0	0	0	0	0	0	0	0	0	0.702701	0	0	0	0	0	0.0173022	0	0	0	0	0	0.0173749	0
SRR4408196	91137	91128	43911	PRJNA290380	60	Europe	-	-	0	0.114033	0	0	0	0.217557	0	0.0733564	0	0	0.0160339	0	0	0	0	0	0	0	0	0	0	0	0	0	0.0140168	0	0	0.253859	0	0	0	0	0	0	0	0	0	0.0123295	0	0	0
SRR4305334	100000	100000	69780	PRJNA290380	130	Europe	-	-	0	0.0775546	0	0	0	0.447769	0	0.0221836	0	0	0.0249565	0	0	0	0	0	0	0	0	0	0	0	0	0	0	0	0	0.125524	0	0	0	0	0	0	0	0	0	0	0	0	0
SRR4305425	98983	98983	50360	PRJNA290380	712	Europe	-	-	0	0.00884718	0	0	0	0.253392	0	0	0	0	0	0	0	0	0	0	0	0	0	0	0.00551995	0.00527594	0.189123	0	0.0327538	0	0	0.0718417	0	0	0.0477968	0	0	0	0	0	0	0	0	0	0
SRR4305496	99732	99732	49072	PRJNA290380	103	Europe	-	-	0.136514	0.0353402	0	0	0.017813	0.467528	0	0.162616	0	0	0.010215	0	0	0	0	0	0	0	0	0	0	0	0	0	0	0	0	0	0	0	0	0	0	0	0	0	0	0	0	0	0
SRR4408037	99059	99059	47768	PRJNA290380	111	Europe	-	-	0	0.226225	0	0	0	0.422826	0	0	0	0	0	0	0	0	0	0	0	0	0	0	0	0	0	0	0	0	0	0.0191725	0	0	0	0	0	0	0	0	0	0	0	0.0071357	0
SRR4305039	100000	100000	68760	PRJNA290380	598	Europe	-	-	0	0.0216886	0	0	0	0.268354	0	0.106501	0	0	0.109912	0	0	0	0	0	0	0	0.0154057	0	0	0	0	0	0	0	0.0249916	0	0	0	0	0	0	0	0	0	0	0.093681	0	0	0
SRR4305069	97589	97589	50500	PRJNA290380	535	Europe	-	-	0	0.00741897	0	0	0	0.0717685	0	0.0408299	0	0	0	0	0	0	0	0	0	0	0	0	0	0	0.0221387	0	0.00519455	0	0	0	0	0	0.0594921	0	0	0	0	0	0	0.0633329	0	0	0
SRR4305206	100000	100000	60650	PRJNA290380	43	Europe	-	-	0	0.094014	0	0	0	0.256087	0	0.364389	0	0	0	0	0.0871103	0	0	0	0	0	0	0	0.020346	0	0	0	0.0402884	0	0	0	0	0	0	0	0	0	0	0	0	0	0	0	0
SRR4305263	96657	96657	34727	PRJNA290380	637	Europe	-	-	0	0	0	0	0	0.0653099	0	0	0	0	0	0	0	0	0	0	0	0.00994739	0.0362226	0	0	0	0	0	0.0308443	0	0	0	0	0	0.071277	0	0	0	0	0	0	0	0	0	0
SRR4305286	86080	86074	76296	PRJNA290380	154	Europe	-	-	0	0.0291287	0	0	0	0.455932	0	0.210986	0	0	0.0236719	0	0.00517603	0	0	0	0	0	0	0	0	0	0	0	0	0	0	0	0	0	0	0	0	0	0	0	0	0	0	0	0
SRR4305360	94049	94048	74892	PRJNA290380	548	Europe	-	-	0	0	0	0.0267458	0	0.325479	0	0.208468	0	0	0	0	0	0	0	0	0	0	0.041832	0	0.00565381	0	0.00584845	0	0	0	0.0297311	0	0	0	0.018608	0	0	0	0	0	0	0	0.0060424	0	0
SRR4305376	97742	97742	65376	PRJNA290380	136	Europe	-	-	0	0.12224	0	0	0	0.387694	0	0	0	0	0	0	0	0	0	0	0	0	0	0	0	0	0	0	0	0	0	0.116993	0	0	0	0	0	0	0	0	0	0	0	0	0
SRR4305412	96237	96237	45830	PRJNA290380	775	Europe	-	-	0	0.0839705	0	0	0	0.118566	0	0	0	0	0.0328218	0	0	0	0	0	0	0	0	0	0	0	0.00877819	0	0	0	0	0	0	0	0.124779	0	0	0	0	0	0	0	0	0	0
SRR4305515	100000	100000	70301	PRJNA290380	158	Europe	-	-	0	0.141582	0	0	0	0.242568	0	0.491125	0	0	0	0	0	0	0	0	0	0	0	0	0	0	0	0	0	0	0	0	0	0	0	0	0	0	0	0	0	0	0	0	0
SRR4408040	98267	98267	73470	PRJNA290380	44	Europe	-	-	0.0111725	0.0374054	0	0	0	0.236864	0	0	0	0	0	0	0	0	0	0	0	0	0	0	0	0	0	0	0	0	0	0	0	0	0	0	0	0	0	0	0	0	0	0.12025	0
SRR4408065	98472	98472	77448	PRJNA290380	40	Europe	-	-	0	0.0321461	0	0	0	0.231382	0	0	0	0	0	0	0.0818629	0	0	0	0.0930337	0	0.0139228	0	0	0	0.0119707	0	0	0	0	0	0	0	0	0	0	0	0	0	0	0	0	0	0
SRR4408197	88109	88107	68949	PRJNA290380	108	Europe	-	-	0	0.15482	0	0	0	0.370519	0	0.452502	0	0	0	0	0	0	0	0.00837819	0	0	0	0	0	0	0	0	0	0	0	0	0	0	0	0	0	0	0	0	0	0	0	0	0
SRR4305066	99297	99297	49520	PRJNA290380	539	Europe	-	-	0	0	0	0	0	0.118671	0	0	0	0.0146714	0	0	0	0	0	0	0	0	0	0	0	0	0	0	0	0	0	0	0	0	0.0390277	0	0	0	0	0	0	0.145754	0	0	0
SRR4305081	91339	91339	65956	PRJNA290380	625	Europe	-	-	0	0	0	0	0	0.156397	0	0.126266	0	0	0	0	0.0316514	0	0	0	0	0	0	0	0	0	0.0438686	0	0	0	0	0	0	0	0.0698856	0.00772087	0	0	0	0	0	0.157753	0	0	0
SRR4305323	100000	100000	60120	PRJNA290380	513	Europe	-	-	0	0	0	0	0	0.042996	0	0.0819158	0	0	0	0	0	0	0	0	0	0	0	0	0	0	0	0	0	0	0	0.0201517	0	0.00912247	0.040733	0	0	0	0	0	0	0.179068	0	0	0
SRR4305267	99314	99314	69250	PRJNA290380	175	Europe	-	-	0	0.0398062	0	0	0	0.405766	0	0.142632	0	0	0.279144	0	0	0	0	0	0	0	0	0	0	0	0	0	0	0	0	0	0	0.060356	0	0	0	0	0	0	0	0	0	0	0
SRR4408052	98133	98133	54968	PRJNA290380	45	Europe	-	-	0	0	0	0	0	0.020012	0	0.0159932	0	0	0.252717	0	0.146105	0	0	0	0	0	0	0	0	0	0	0	0.13288	0	0	0.00982618	0	0	0	0	0	0	0	0	0	0.0113868	0	0	0
SRR4408067	98509	98508	49806	PRJNA290380	121	Europe	-	-	0	0.111393	0	0	0	0.0120028	0	0	0	0	0.356648	0	0	0	0.14437	0	0	0	0	0	0	0	0.224705	0	0	0	0	0	0	0	0	0	0	0	0	0	0	0	0	0	0
SRR4408156	92479	92477	52839	PRJNA290380	51	Europe	-	-	0	0.0390823	0	0	0	0.0159825	0	0	0	0	0.361277	0	0.320013	0	0	0	0.0157118	0	0	0	0.0250535	0.00583738	0.0535522	0	0	0	0	0	0	0	0	0.00645469	0	0	0	0	0	0	0	0	0
SRR4408162	90363	90362	85778	PRJNA290380	43	Europe	-	-	0.0505406	0	0	0	0	0	0	0	0	0	0	0	0	0	0.855741	0	0	0	0	0	0	0	0	0	0	0	0	0	0	0	0	0	0	0	0	0	0	0	0	0	0
SRR4408177	90558	90557	59256	PRJNA290380	44	Europe	-	-	0.00899323	0.0213837	0	0	0.105838	0	0	0	0	0	0	0	0	0	0.460856	0	0	0	0	0	0	0	0	0	0	0	0	0.195139	0	0	0	0	0	0	0	0	0	0	0	0	0
SRR4305055	99805	99805	48360	PRJNA290380	703	Europe	-	-	0	0	0	0	0	0.0232923	0	0	0	0	0.0106747	0	0.0320757	0	0	0	0	0.120188	0	0	0	0	0	0	0	0	0	0	0	0	0.0800246	0	0	0	0	0	0	0.0933645	0	0	0
SRR4305168	96238	96238	52812	PRJNA290380	826	Europe	-	-	0	0.00543635	0	0	0	0.0159094	0	0	0	0	0	0	0.0293754	0	0	0	0	0.293599	0.0193952	0	0	0	0.0440446	0	0.0525953	0	0	0	0.00967318	0	0.0181994	0.0235544	0	0	0	0	0	0	0	0	0
SRR4305195	94944	94944	73580	PRJNA290380	500	Europe	-	-	0	0.005259	0	0	0	0.00821346	0	0	0	0	0	0	0	0	0	0	0	0.745539	0.00941091	0	0	0	0	0	0	0	0	0	0	0	0.0078434	0	0	0	0	0	0	0	0.0067725	0	0
SRR4305322	94311	94310	42093	PRJNA290380	621	Europe	-	-	0	0	0	0	0	0.0171209	0	0	0	0	0	0	0	0	0	0	0	0.169229	0.0292441	0	0.0137079	0	0.0406274	0	0	0	0.120376	0	0	0	0	0	0	0	0	0	0	0	0.0236222	0	0
SRR4408073	97999	97999	75471	PRJNA290380	45	Europe	-	-	0	0.0872311	0	0	0	0	0	0	0.393923	0	0	0	0	0	0.00747024	0	0	0.130284	0	0.108564	0	0.0164476	0	0	0	0	0	0.112245	0	0	0	0	0	0	0	0	0	0	0	0	0
SRR4408175	88971	88966	58790	PRJNA290380	46	Europe	-	-	0	0	0	0	0	0	0	0	0	0	0	0	0	0	0.0294817	0.34497	0	0	0	0.313675	0	0	0	0	0	0	0	0	0	0	0	0	0	0	0	0	0.137261	0	0	0	0
SRR4408181	100000	100000	62298	PRJNA290380	55	Europe	-	-	0	0	0	0	0	0	0	0	0	0	0	0	0	0	0	0	0	0	0	0	0	0	0	0	0	0	0	0	0	0	0	0	0	0	0	0	0	0	0	0.605628	0
SRR4408199	89972	89964	89928	PRJNA290380	42	Europe	-	-	0	0.300186	0	0	0	0	0	0	0	0	0	0	0.0323817	0	0	0	0	0	0	0	0	0	0.307512	0	0.0167795	0	0	0	0	0	0	0	0	0	0	0	0	0	0	0.343141	0
SRR4408203	92200	92198	83435	PRJNA290380	123	Europe	-	-	0	0.121003	0	0	0	0.110942	0	0	0.00750828	0	0	0	0	0	0	0	0	0.354148	0	0.00668864	0	0	0	0	0	0	0	0.330445	0	0	0	0	0	0.0103527	0	0	0	0	0	0	0
SRR4408286	99284	99284	62808	PRJNA290380	518	Europe	-	-	0	0	0	0	0	0	0	0	0	0	0	0	0	0	0	0	0.00548858	0.185522	0	0	0	0	0.0312311	0	0	0	0.030231	0	0	0	0.0943025	0	0	0	0	0	0	0.122314	0.0112534	0	0
SRR4305031	99576	99576	49270	PRJNA290380	686	Europe	-	-	0	0.125914	0	0	0	0.0298051	0	0	0	0	0	0	0.0126838	0	0	0	0.00526267	0.178684	0	0	0	0	0.028726	0	0	0	0	0	0	0	0.0326418	0.00666328	0	0	0	0	0.0264142	0	0	0	0
SRR4305042	95867	95867	50310	PRJNA290380	500	Europe	-	-	0	0	0	0	0	0	0	0	0	0	0	0	0	0	0	0	0.0554302	0	0	0	0.134718	0	0.101367	0	0.00944488	0	0	0	0	0	0.0092227	0	0.00833684	0	0	0	0	0	0.0129775	0	0
SRR4305068	93719	93719	78456	PRJNA290380	743	Europe	-	-	0	0.00739681	0	0	0	0	0	0.0878406	0	0	0	0	0.0410602	0	0	0	0.00637029	0	0.0147898	0	0.0201197	0.0133906	0.0265576	0	0	0	0.0184585	0	0	0	0.0477181	0.057541	0	0	0	0	0	0	0	0.00744228	0
SRR4305167	93455	93455	55480	PRJNA290380	794	Europe	-	-	0	0.0211014	0	0	0	0	0	0.0339819	0	0	0	0	0.0274105	0	0	0	0	0	0	0	0	0.00866301	0.0195175	0	0	0	0.0810154	0.0205649	0	0	0.0300355	0.0181248	0	0	0	0	0	0	0.0372706	0.00686053	0
SRR4305183	95811	95810	47268	PRJNA290380	858	Europe	-	-	0	0	0	0	0	0	0	0	0	0	0	0	0.0204809	0	0	0	0.0262395	0	0	0	0.255315	0	0.111015	0	0.0137279	0	0	0	0	0	0.0109292	0	0	0	0	0	0	0	0	0	0
SRR4305199	99834	99834	49168	PRJNA290380	680	Europe	-	-	0	0	0	0	0	0	0	0	0	0	0	0	0.123246	0	0	0	0	0.0336792	0	0	0	0	0.113972	0	0	0	0	0	0	0	0	0	0	0	0	0	0	0	0	0	0
SRR4305202	94762	94760	63250	PRJNA290380	96	Europe	-	-	0	0.00906191	0	0.0457487	0	0	0	0	0.0746138	0	0.0434493	0	0	0	0	0	0.0276998	0.00934626	0	0	0	0	0	0	0	0	0	0	0	0	0.0219744	0	0.00714493	0	0	0	0	0	0	0	0
SRR4305262	96144	96144	42664	PRJNA290380	696	Europe	-	-	0	0	0	0	0	0	0	0	0	0	0	0	0	0	0	0	0	0	0	0	0.261907	0	0.169014	0	0.00508401	0	0	0	0	0	0.00998164	0	0	0	0	0	0	0	0	0	0
SRR4305282	95930	95930	54680	PRJNA290380	518	Europe	-	-	0	0	0	0	0	0.113788	0	0	0	0	0	0	0.113389	0	0	0	0.00933539	0	0	0	0	0	0.0113757	0	0	0	0.016369	0	0	0	0.0281397	0	0	0	0	0	0	0	0	0	0
SRR4305349	93806	93806	53130	PRJNA290380	1015	Europe	-	-	0	0.0290492	0	0	0	0.0425616	0	0	0	0	0	0	0.0135153	0	0	0	0	0.0165266	0	0	0	0	0	0	0.0100632	0	0	0	0	0	0.160883	0	0	0	0	0	0	0	0	0	0
SRR4305395	92932	92931	46720	PRJNA290380	883	Europe	-	-	0	0	0	0	0	0.00847304	0	0	0	0	0	0	0	0	0	0	0	0.0622595	0	0	0	0	0.0101036	0	0	0	0.0336681	0	0	0	0	0	0	0	0	0	0	0	0.0282714	0	0
SRR4305411	95890	95890	48554	PRJNA290380	811	Europe	-	-	0	0.0157085	0	0	0	0.0439881	0	0	0	0	0	0	0	0	0	0	0	0	0	0	0	0	0.0166532	0	0	0	0	0	0	0	0.0293225	0	0	0	0	0	0	0	0	0	0
SRR4305446	99465	99465	56090	PRJNA290380	510	Europe	-	-	0	0	0	0	0	0	0	0	0	0	0	0	0	0	0	0	0	0	0	0	0	0	0.016475	0	0	0	0	0	0	0	0.26751	0.00731885	0	0	0	0	0	0	0	0	0
SRR4305462	99029	99029	40120	PRJNA290380	506	Europe	-	-	0	0.0093749	0	0	0	0.0154585	0	0	0	0	0	0	0	0	0	0	0.00738123	0	0	0	0.152647	0	0.193939	0	0.0324249	0	0	0	0	0	0.0142348	0	0	0	0	0	0	0	0	0	0
SRR4305527	92090	92088	39140	PRJNA290380	809	Europe	-	-	0	0	0	0	0	0	0	0	0.016724	0	0	0	0	0	0	0	0	0	0.0126957	0	0.0153802	0	0.00624599	0	0	0	0	0	0	0	0.00564155	0	0	0	0	0	0	0	0	0	0
SRR4305532	96887	96884	63547	PRJNA290380	748	Europe	-	-	0	0.145537	0	0	0	0.0265619	0	0	0	0	0	0	0.0140063	0	0	0	0.00563471	0.159484	0	0	0	0	0.0371549	0	0	0	0	0	0	0	0.0347103	0.00555025	0	0	0	0	0	0	0	0	0
SRR4408028	99322	99322	38691	PRJNA290380	682	Europe	-	-	0	0	0	0	0	0.0145276	0	0.0226036	0.0190206	0.00598868	0.0201615	0	0	0	0	0	0	0.00774441	0	0	0	0	0	0	0.0155011	0	0	0.0264239	0	0	0.0140464	0	0	0	0	0	0	0	0.0126887	0	0
SRR4408268	99330	99330	69392	PRJNA290380	747	Europe	-	-	0	0	0	0	0	0	0	0	0	0	0	0	0	0	0	0	0	0	0	0	0.183296	0	0.201315	0	0	0	0	0	0	0	0	0	0	0	0	0	0	0	0	0	0
SRR4305038	96421	96421	36632	PRJNA290380	587	Europe	-	-	0	0	0	0	0	0	0	0	0	0	0	0	0	0	0	0	0.025412	0	0	0	0	0	0.030628	0	0.00685304	0	0.0739399	0	0	0	0	0	0.00540906	0	0	0	0	0	0.655069	0	0
SRR4305150	94012	94012	39303	PRJNA290380	657	Europe	-	-	0	0	0	0.0131817	0	0	0	0	0	0	0	0	0	0	0	0	0.00716099	0.0472605	0	0	0	0	0.0464464	0	0.00664319	0	0.182238	0	0	0	0	0.0160069	0	0	0	0	0	0	0.0668671	0	0
SRR4305155	99799	99799	51106	PRJNA290380	682	Europe	-	-	0	0	0	0	0	0	0	0	0	0.125045	0	0	0.0126793	0	0	0	0.0118476	0	0	0	0	0	0.0206559	0	0	0	0.158989	0	0	0	0	0.00566606	0	0	0	0	0	0	0.34892	0	0
SRR4305164	95743	95742	54126	PRJNA290380	1083	Europe	-	-	0	0	0	0	0	0	0	0	0	0	0	0	0	0	0	0	0	0	0	0	0	0	0.00831633	0	0	0	0.548576	0	0	0	0	0	0	0	0	0	0	0	0.372888	0	0
SRR4305220	97362	97362	74602	PRJNA290380	732	Europe	-	-	0	0	0	0	0	0	0	0	0	0	0	0	0.0553633	0	0	0	0.0716986	0	0	0	0	0	0.0243096	0	0	0	0.324378	0	0	0	0.00733136	0	0	0	0	0	0	0	0.0460541	0	0
SRR4305427	100000	100000	71664	PRJNA290380	864	Europe	-	-	0	0	0	0	0	0	0	0	0	0	0	0	0.0160602	0	0	0	0	0	0	0	0	0	0.00505653	0	0	0	0.216896	0	0	0	0.00560567	0	0	0	0	0	0	0	0.0392423	0	0
SRR4305444	98989	98989	45440	PRJNA290380	682	Europe	-	-	0	0	0	0	0	0	0	0	0	0	0	0	0	0	0	0	0.0419353	0	0	0	0.0373866	0	0.0788347	0	0.0103261	0	0.253999	0	0	0	0.0221595	0.00595887	0	0	0	0	0	0	0.0395848	0	0
SRR4305445	99045	99043	50598	PRJNA290380	801	Europe	-	-	0	0	0	0	0	0	0	0	0	0	0	0	0.0131266	0	0	0	0.00847957	0.0102183	0	0	0	0	0.0173344	0	0	0	0.411334	0	0	0	0.00805801	0	0	0	0	0	0	0	0.0573231	0	0
SRR4305495	99599	99599	68136	PRJNA290380	675	Europe	-	-	0	0	0	0	0	0.0285919	0	0	0	0	0	0	0.134615	0	0	0	0.0117116	0	0	0	0	0	0.00839225	0	0	0	0.341357	0	0	0	0.0130496	0	0	0	0	0	0	0	0.0510853	0	0
SRR4305500	99562	99561	46500	PRJNA290380	656	Europe	-	-	0	0.00560709	0	0	0	0.0747198	0	0.0723379	0	0	0.0391047	0	0	0	0	0	0.0496225	0	0.0459661	0	0.0533545	0	0.0837245	0	0.0284687	0	0.121941	0	0	0	0	0	0	0	0	0	0	0.0299787	0.0161761	0	0
SRR4305505	99850	99850	66144	PRJNA290380	712	Europe	-	-	0	0	0	0	0	0	0	0	0	0.0592066	0	0	0	0	0	0	0.0209985	0.0273582	0	0	0	0	0.0139878	0	0.0762764	0	0.484643	0	0	0	0	0	0	0	0	0	0	0	0.0663979	0	0
SRR4408096	98885	98885	69904	PRJNA290380	678	Europe	-	-	0	0	0	0	0	0	0	0	0	0	0	0	0.00587371	0	0	0	0	0.0305586	0	0	0	0	0	0	0	0	0.285688	0	0	0	0.0106372	0	0	0	0	0	0	0	0.0630228	0	0
SRR4408121	99263	99261	70785	PRJNA290380	589	Europe	-	-	0	0	0	0	0	0	0	0	0	0	0	0	0	0	0	0	0	0	0	0	0	0	0	0	0	0	0.625835	0	0	0	0	0	0	0	0	0	0	0	0.0922311	0	0.204932
SRR4408233	99383	99383	59150	PRJNA290380	503	Europe	-	-	0	0	0	0	0	0	0	0.0206559	0	0	0	0	0.112851	0	0	0	0.0213594	0	0.0108996	0	0	0	0.00838721	0	0.0112205	0	0.247066	0	0	0	0.00906187	0	0	0	0	0	0	0	0.037594	0	0
SRR4408237	99441	99441	61060	PRJNA290380	591	Europe	-	-	0	0	0	0	0	0	0	0	0	0	0	0	0	0	0	0	0.0180182	0	0	0	0.0146971	0	0.0214958	0	0	0	0.550645	0	0	0	0.00809209	0	0	0	0	0	0	0	0.0963642	0	0
SRR4408247	100000	100000	53361	PRJNA290380	534	Europe	-	-	0	0.0131808	0	0	0	0	0	0	0	0	0	0	0	0.00627494	0	0	0.0156894	0.0492322	0	0	0.0139934	0	0.0193137	0	0	0	0.308582	0	0	0	0	0	0	0	0	0	0	0	0.0523269	0	0
SRR4408255	99372	99371	86872	PRJNA290380	791	Europe	-	-	0	0	0	0	0	0	0	0	0	0	0	0	0.0226425	0	0	0	0	0.0192585	0	0	0	0	0.0190666	0	0	0	0.334695	0	0	0	0	0	0	0	0	0	0	0	0.132473	0	0
SRR4408264	100000	100000	79560	PRJNA290380	661	Europe	-	-	0	0	0	0	0	0	0	0	0	0	0	0	0	0	0	0	0	0	0	0	0	0	0.01017	0	0	0	0.346305	0	0	0	0	0	0	0	0	0	0	0	0.2887	0	0
SRR4408271	99329	99329	79952	PRJNA290380	591	Europe	-	-	0	0	0	0	0	0	0	0	0	0	0	0	0.0452684	0	0	0	0.0379313	0	0	0	0	0.00573021	0	0	0.0880969	0	0.235608	0	0	0	0	0	0.0904008	0	0	0	0	0	0.0317103	0	0
SRR4408275	99421	99421	59059	PRJNA290380	593	Europe	-	-	0	0	0	0	0	0	0	0	0	0	0	0	0	0	0	0	0.0271493	0.0125607	0	0	0	0	0.0865154	0	0	0	0.110585	0	0	0	0	0.023234	0	0	0	0	0	0	0.247675	0	0
SRR4408280	99362	99362	57255	PRJNA290380	678	Europe	-	-	0	0	0	0	0	0	0	0	0	0	0	0	0	0	0	0	0.0289302	0	0	0	0	0	0.0879991	0	0.00880411	0	0.375656	0	0	0	0	0.0106326	0.0194868	0	0	0	0	0	0.0614607	0	0
SRR4305394	96084	96084	39700	PRJNA290380	551	Europe	-	-	0	0.00784928	0.0421847	0	0	0.0424853	0	0	0	0	0	0	0.0296077	0	0	0	0.00755339	0	0	0	0	0	0	0	0	0	0	0	0	0	0	0.0236859	0	0	0	0	0	0	0	0.0104307	0
SRR4408002	99292	99290	75480	PRJNA290380	563	Europe	-	-	0.0095397	0	0	0	0	0.0218036	0	0	0	0	0	0	0	0	0	0	0	0.0285372	0.0121362	0	0	0	0	0	0	0	0	0	0	0	0	0	0	0	0	0	0	0	0	0	0
SRR4305109	97457	97457	58498	PRJNA290380	583	Europe	-	-	0	0	0	0	0	0.0133514	0	0.0267089	0	0	0	0	0.00614521	0	0	0	0.086189	0.0118624	0	0	0.0785238	0	0.0129345	0	0.00838808	0	0	0	0	0	0.0488744	0	0.0202648	0	0	0	0	0.044422	0	0	0
SRR4305143	99758	99758	52723	PRJNA290380	531	Europe	-	-	0	0	0	0	0	0	0.117981	0	0	0	0	0	0	0	0	0	0	0	0	0	0	0	0	0	0	0	0	0	0	0	0	0	0	0	0	0	0	0	0	0	0
SRR4305201	93195	93194	51528	PRJNA290380	542	Europe	-	-	0	0	0	0	0	0	0	0.015978	0	0	0	0	0	0	0	0	0	0	0	0	0	0.00609478	0	0	0	0	0	0	0	0	0.0294789	0	0	0	0	0	0	0.0385475	0	0	0
SRR4305237	94643	94643	52063	PRJNA290380	613	Europe	-	-	0	0	0	0	0	0	0	0	0	0	0	0	0	0	0	0	0.295269	0	0	0	0	0	0.0818642	0	0.00684795	0	0	0.0239694	0	0	0.0104167	0.00580112	0.154881	0	0.0560887	0	0	0	0	0	0.0330046
SRR4305340	96639	96638	73872	PRJNA290380	86	Europe	-	-	0	0	0	0	0	0.0392866	0	0	0	0	0.135896	0	0	0	0	0	0.386802	0	0	0	0	0	0	0	0	0	0	0	0	0	0.00644368	0.0113111	0.0312769	0	0	0	0	0	0	0	0
SRR4408022	100000	100000	85558	PRJNA290380	117	Europe	-	-	0	0	0	0	0	0	0	0	0	0	0	0	0	0	0	0	0	0	0	0	0	0	0	0	0	0	0	0.143117	0	0	0	0	0	0	0	0	0	0	0	0.0684457	0.221702
SRR4408163	92859	92859	44020	PRJNA290380	52	Europe	-	-	0	0	0	0	0	0.232598	0	0	0	0	0.0238879	0	0	0	0	0	0.0240394	0	0	0	0	0	0.00667484	0	0.0326615	0	0	0	0	0	0	0	0	0	0	0	0.0210206	0	0	0	0
SRR4408185	92710	92706	54018	PRJNA290380	127	Europe	-	-	0	0.212431	0	0	0	0	0	0	0	0	0	0	0	0	0	0	0.36999	0	0	0	0	0	0	0	0	0	0	0	0	0	0	0	0	0	0	0	0.0223177	0	0	0	0
SRR4408214	92877	92877	73968	PRJNA290380	122	Europe	-	-	0	0	0	0	0	0.15798	0	0	0	0	0.0760303	0	0	0	0	0	0.0643912	0	0	0	0	0	0.00949569	0	0.431464	0	0	0	0	0	0	0.00541075	0	0	0	0	0	0	0	0	0
SRR4305035	95318	95318	52736	PRJNA290380	502	Europe	-	-	0	0	0	0	0	0	0	0.0197546	0.0126901	0	0	0	0	0	0	0	0	0	0	0	0	0	0	0	0	0	0	0.0460396	0	0	0	0	0	0	0	0	0	0	0	0	0
SRR4305079	95945	95945	63744	PRJNA290380	596	Europe	-	-	0	0.0153812	0	0	0	0.0268652	0	0	0	0	0	0	0	0	0	0	0	0	0	0	0	0	0.00573734	0	0.236795	0	0	0	0	0	0.0479267	0	0	0	0	0	0	0	0	0	0
SRR4305106	96604	96604	53669	PRJNA290380	550	Europe	-	-	0	0	0	0	0	0.022214	0	0	0	0	0	0	0	0	0	0	0.130668	0	0	0	0.00748356	0	0.0657981	0	0.00797063	0	0	0	0	0	0.0345583	0	0	0	0	0	0	0	0	0	0
SRR4305129	96423	96423	32944	PRJNA290380	852	Europe	-	-	0	0	0	0	0	0	0	0	0	0	0	0	0.0165493	0.032666	0	0	0	0.0485288	0	0	0	0	0.108277	0	0.0180772	0	0	0	0	0	0.0294447	0	0	0	0.151921	0	0	0	0	0	0
SRR4305130	96558	96558	69864	PRJNA290380	845	Europe	-	-	0	0	0	0	0	0	0	0	0	0	0	0	0.0337978	0	0	0	0.0664091	0.0105126	0	0	0	0	0	0	0.147305	0	0	0	0	0	0.0351452	0.0252356	0	0	0	0	0	0.0178728	0	0	0
SRR4305145	92136	92136	45617	PRJNA290380	1077	Europe	-	-	0	0	0	0	0	0.0104261	0	0	0	0	0	0	0.0864894	0	0	0	0	0	0	0	0	0.00908898	0.155767	0	0.0251796	0	0	0	0	0	0.0518558	0	0	0	0	0	0	0	0	0	0
SRR4305149	94019	94019	69696	PRJNA290380	525	Europe	-	-	0	0.0170542	0	0	0	0	0	0	0	0	0	0	0	0	0	0	0	0	0	0	0	0	0.0100508	0	0.386442	0	0	0	0	0	0.0251647	0	0	0	0	0	0	0	0	0	0
SRR4305152	95649	95649	47565	PRJNA290380	547	Europe	-	-	0	0	0	0	0	0.0127441	0	0	0	0	0	0	0	0	0	0	0.0709412	0	0	0	0	0	0.00970587	0	0.328622	0	0	0	0	0	0.0245299	0	0	0	0	0	0	0.0217463	0	0	0
SRR4305153	92303	92303	52245	PRJNA290380	518	Europe	-	-	0	0	0	0	0	0	0	0	0	0	0	0	0	0	0	0	0.122555	0.00983412	0	0	0	0	0.00719055	0	0.217425	0	0	0	0	0	0.0149507	0	0	0	0	0	0	0.0230878	0	0	0
SRR4305156	98663	98663	55044	PRJNA290380	569	Europe	-	-	0	0	0	0	0	0	0	0	0	0	0	0	0	0	0	0	0	0	0	0	0	0	0.0065537	0	0.305856	0	0	0	0	0	0.0456888	0	0	0	0	0	0	0	0	0	0
SRR4305185	93729	93728	39708	PRJNA290380	854	Europe	-	-	0	0	0	0	0	0.0419119	0	0	0	0	0	0	0	0	0	0	0	0	0	0	0	0.00728663	0.0420265	0	0.0232378	0	0	0	0	0	0.0298471	0	0.0272706	0	0	0	0	0	0	0.0168537	0
SRR4305198	96740	96740	42384	PRJNA290380	591	Europe	-	-	0	0	0	0	0	0	0	0	0	0	0	0	0.160057	0	0	0	0.0418441	0	0	0	0	0	0	0	0.330446	0	0	0	0	0	0.00811237	0	0	0	0	0	0	0	0	0	0
SRR4305205	95604	95604	53632	PRJNA290380	103	Europe	-	-	0	0	0	0	0	0.0324395	0	0	0	0	0.0857977	0	0.178958	0	0	0	0.156834	0	0	0	0	0	0	0	0.233553	0	0	0.136793	0	0	0	0	0	0	0	0	0	0	0	0	0
SRR4305207	96523	96523	65940	PRJNA290380	113	Europe	-	-	0	0.0158841	0	0	0	0	0	0	0	0	0.0583994	0	0	0	0	0	0.112306	0	0.0248096	0	0	0	0.0150386	0	0.396767	0	0	0	0	0	0	0.0404675	0	0	0	0	0	0	0	0	0
SRR4305229	94306	94306	37890	PRJNA290380	865	Europe	-	-	0	0	0	0	0	0	0	0	0	0	0	0	0.0203405	0	0	0	0.0503576	0	0	0	0	0	0.0640334	0	0.00703258	0	0	0	0	0	0.00986237	0.0174943	0	0	0	0	0	0	0.0151111	0	0
SRR4305238	95583	95583	50450	PRJNA290380	654	Europe	-	-	0	0	0	0	0	0	0	0	0	0	0	0	0	0	0	0	0.0245109	0	0.0310961	0	0.0945439	0	0.0880848	0	0.00753123	0	0	0	0	0	0.0111846	0.036695	0	0	0.100375	0	0	0	0	0	0
SRR4305307	96204	96204	68115	PRJNA290380	1097	Europe	-	-	0	0	0	0	0	0	0	0	0	0	0	0	0.0596112	0	0	0	0	0	0	0	0	0.00719247	0.00625954	0	0.043265	0	0	0	0	0	0.105325	0	0	0	0	0	0	0	0	0	0
SRR4305311	99783	99783	68316	PRJNA290380	683	Europe	-	-	0	0	0	0	0	0.015521	0	0	0	0.0117269	0	0	0.211029	0	0	0	0.0801051	0	0	0	0	0	0	0	0.325883	0	0	0	0	0	0.0170533	0	0	0	0	0	0	0	0	0	0
SRR4305345	99874	99874	47205	PRJNA290380	663	Europe	-	-	0	0	0	0	0	0	0	0	0	0	0	0	0	0	0	0	0.0662429	0.0142123	0	0	0	0	0.00966218	0	0.282283	0	0	0	0	0	0.0279256	0.0523936	0	0	0	0	0	0	0	0	0
SRR4305354	93072	93072	53720	PRJNA290380	1076	Europe	-	-	0	0	0	0	0	0.0522463	0	0	0.0218935	0	0	0	0.00662255	0	0	0	0.0282337	0.00895816	0	0	0	0	0.123729	0	0.00640874	0	0	0	0	0	0.0235238	0	0	0	0.144423	0	0	0.0258998	0	0	0
SRR4305441	99134	99134	59814	PRJNA290380	857	Europe	-	-	0	0	0	0	0	0	0	0	0	0	0	0	0.0587916	0	0	0	0	0	0	0	0	0	0.283454	0	0.111048	0	0	0	0	0	0.0117945	0	0	0	0.221491	0	0	0	0	0	0
SRR4305448	98855	98855	57890	PRJNA290380	848	Europe	-	-	0	0	0	0	0	0	0	0	0	0	0	0	0.0272174	0	0	0	0.0120883	0.0447415	0	0	0	0	0.095189	0	0	0	0	0	0	0	0	0	0.010657	0	0	0	0	0	0	0	0
SRR4305456	98968	98968	72240	PRJNA290380	856	Europe	-	-	0	0	0	0	0	0.0126526	0	0	0	0	0	0	0.201276	0	0	0	0.0808488	0	0	0	0	0	0	0	0.341308	0	0	0	0	0	0.0115261	0	0	0	0	0	0	0	0	0	0
SRR4305470	98929	98929	63206	PRJNA290380	571	Europe	-	-	0	0	0	0	0	0	0	0	0	0	0	0	0	0	0	0	0.0512756	0	0	0	0	0	0.00761517	0	0.306853	0	0	0	0	0	0.0162512	0	0	0	0	0	0	0.024915	0	0	0
SRR4305518	94036	94036	45551	PRJNA290380	666	Europe	-	-	0	0	0	0	0	0	0	0	0	0	0	0	0	0	0	0	0	0	0	0	0	0	0.00927396	0	0.384541	0	0	0	0	0	0	0	0	0	0	0	0	0	0	0	0
SRR4408031	99527	99527	38416	PRJNA290380	855	Europe	-	-	0	0	0	0	0	0	0	0	0	0	0	0	0.212868	0	0	0	0	0	0	0	0	0	0.253345	0	0.199791	0	0	0	0	0	0.0150723	0	0	0	0	0	0	0	0	0	0
SRR4408041	100000	100000	51984	PRJNA290380	122	Europe	-	-	0	0.0206425	0	0	0	0	0	0	0	0	0	0	0	0	0	0	0.0541102	0	0	0	0	0	0.0605105	0	0.556843	0	0	0	0	0	0	0.0837805	0	0	0	0	0	0	0	0	0
SRR4408057	99363	99363	35930	PRJNA290380	132	Europe	-	-	0	0.0683795	0	0	0	0.0378604	0	0	0	0	0.07864	0	0	0	0	0.0098275	0.00975868	0	0	0	0	0	0.00776032	0	0.0456863	0	0	0.0610764	0	0	0	0	0	0	0	0	0	0	0	0	0
SRR4408081	98908	98908	44176	PRJNA290380	177	Europe	-	-	0	0.0105269	0	0	0	0.0295804	0	0	0	0	0	0	0	0	0	0	0.0498162	0	0.0158252	0	0.0374449	0	0	0	0.150362	0	0	0	0	0	0.00694612	0.00731582	0.134268	0	0	0	0	0	0	0	0
SRR4408127	99127	99127	55503	PRJNA290380	121	Europe	-	-	0	0	0	0	0	0.00948018	0	0	0	0	0.071432	0	0.151578	0	0.0112526	0	0.0062131	0	0	0	0	0	0.115495	0	0.271981	0	0	0	0	0	0	0	0	0	0	0	0	0	0	0	0.194197
SRR4408144	98996	98996	65442	PRJNA290380	652	Europe	-	-	0	0.0140564	0	0	0	0.0367807	0	0	0	0	0	0	0	0	0	0	0.0467233	0	0.0204265	0	0.0398596	0	0.007025	0	0.12851	0	0	0	0	0	0.0111187	0.00948213	0.125813	0	0	0	0	0	0	0	0
SRR4408146	100000	100000	60640	PRJNA290380	118	Europe	-	-	0	0.0493589	0	0	0	0.0491226	0	0	0	0	0	0	0.198974	0	0	0	0	0	0	0	0	0	0.0697834	0	0	0	0	0	0	0	0	0	0	0	0	0	0	0	0	0	0
SRR4408148	92591	92587	47864	PRJNA290380	40	Europe	-	-	0	0	0	0	0	0	0	0	0	0	0	0	0	0	0	0	0.107882	0	0	0	0	0	0.00623648	0	0.67448	0	0	0	0	0	0	0	0	0	0	0	0	0	0	0	0
SRR4408159	93481	93480	44864	PRJNA290380	47	Europe	-	-	0	0	0	0	0	0.0834544	0	0	0	0	0	0	0	0	0	0	0	0	0	0	0	0	0.015957	0	0.757584	0	0	0	0	0	0	0	0	0	0	0	0.041135	0	0	0	0
SRR4408166	92947	92945	56360	PRJNA290380	42	Europe	-	-	0	0	0	0	0	0	0	0	0	0	0	0	0	0	0	0	0.405848	0	0	0	0	0	0.010895	0	0.438508	0	0	0	0	0	0	0.00583328	0	0	0	0	0	0	0	0	0
SRR4408169	91880	91873	46980	PRJNA290380	57	Europe	-	-	0.0178932	0	0	0	0	0.0203827	0	0.0563078	0	0	0.378388	0	0	0	0	0	0	0	0	0	0	0	0.00887053	0	0.0483303	0	0	0	0	0	0	0	0	0	0	0	0	0	0	0	0
SRR4408201	92782	92781	69652	PRJNA290380	115	Europe	-	-	0	0	0	0	0	0	0	0	0	0	0.0839017	0	0	0	0.00682905	0	0.10868	0	0	0	0	0	0.0104	0	0.475106	0	0	0	0	0	0	0	0	0	0	0	0	0.0604403	0	0	0
SRR4408205	93655	93654	57114	PRJNA290380	66	Europe	-	-	0	0	0	0	0	0.0235675	0	0	0	0	0.0637627	0	0.445598	0	0	0	0.0200792	0	0	0	0	0	0.00759223	0	0.319961	0	0	0	0	0	0	0	0	0	0	0	0	0	0	0	0
SRR4408210	100000	100000	82709	PRJNA290380	78	Europe	-	-	0	0.0297916	0	0	0	0.0133455	0	0	0	0	0	0	0.217676	0	0	0	0	0	0	0	0	0	0.0542903	0	0	0	0	0	0	0	0	0	0	0	0	0	0	0	0	0	0
SRR4408227	99495	99495	44632	PRJNA290380	659	Europe	-	-	0	0	0	0	0	0.011448	0	0	0	0	0	0	0	0	0	0	0	0.0146586	0	0	0.0102741	0	0.0106111	0	0.516335	0	0	0	0	0	0.0104499	0	0	0	0	0	0	0	0	0	0
SRR4408292	99525	99525	59620	PRJNA290380	673	Europe	-	-	0	0	0	0	0	0	0	0	0	0	0	0	0.177928	0	0	0	0.0285229	0	0	0	0	0	0.0682732	0	0.250241	0	0	0	0	0	0.00831216	0	0	0	0	0	0	0	0	0	0
SRR4305062	95643	95643	49914	PRJNA290380	669	Europe	-	-	0	0	0	0	0	0	0	0	0	0	0	0	0.0105462	0	0	0	0.0523858	0	0	0	0	0	0.333334	0	0	0	0	0	0	0	0.0668762	0.0071586	0.0222552	0	0.0676711	0	0	0	0	0	0
SRR4305064	91874	91873	57690	PRJNA290380	670	Europe	-	-	0	0	0	0	0	0	0	0	0.0123695	0	0	0	0.00869938	0	0	0	0.164375	0	0	0	0	0	0.267603	0	0.07133	0	0	0	0	0	0.0453776	0.0567846	0	0	0.0611106	0	0	0	0	0	0
SRR4305065	97344	97343	62722	PRJNA290380	556	Europe	-	-	0	0	0	0	0	0	0	0	0	0	0	0	0	0	0	0	0.0211078	0	0	0	0	0	0.143253	0	0.192676	0	0	0	0	0	0.0491079	0.0603871	0.0298976	0	0.0704095	0	0	0.0126308	0	0	0
SRR4305078	96167	96167	45603	PRJNA290380	519	Europe	-	-	0	0	0	0	0	0	0	0	0	0	0	0	0	0	0	0	0.0060438	0	0	0	0	0	0.224	0	0.0773146	0	0	0	0	0	0.0179604	0.00680858	0	0	0	0	0	0	0	0	0
SRR4305084	95600	95600	39744	PRJNA290380	684	Europe	-	-	0	0	0	0	0	0	0	0	0	0	0	0	0	0	0	0	0.0259791	0	0	0	0	0	0.358114	0	0.00815713	0	0	0	0	0	0.00776493	0.0702141	0	0	0	0	0	0	0.00956047	0	0
SRR4305101	96912	96912	58190	PRJNA290380	589	Europe	-	-	0	0	0	0	0	0.0111416	0	0	0	0	0	0	0	0	0	0.0327823	0.0322144	0	0	0	0	0.00514206	0.29329	0	0.169448	0	0	0	0	0	0.00938793	0.00559428	0.0623208	0	0	0	0	0	0	0	0
SRR4305102	98587	98587	60252	PRJNA290380	667	Europe	-	-	0	0	0	0	0	0.0366609	0	0	0.0182861	0	0	0	0	0	0	0	0.11713	0	0	0	0	0.0113217	0.221852	0	0.0844742	0	0	0	0	0	0	0.00619358	0.051681	0	0	0	0	0	0	0	0
SRR4305103	95883	95883	58465	PRJNA290380	670	Europe	-	-	0	0	0	0	0	0	0	0	0	0	0	0	0.0514342	0	0	0	0.00710115	0.0396236	0.0325152	0	0.0455694	0	0.232263	0	0.0691707	0	0	0	0	0	0	0	0	0	0.0130563	0	0	0.0197078	0	0	0
SRR4305128	95251	95251	40167	PRJNA290380	1096	Europe	-	-	0	0	0	0	0	0.0142842	0	0	0	0	0	0	0.0370482	0	0	0	0.0381665	0.0533684	0	0	0	0	0.229891	0	0.0901868	0	0	0	0	0	0.00721384	0	0	0	0	0	0	0	0	0	0
SRR4305131	92043	92042	63987	PRJNA290380	680	Europe	-	-	0	0	0	0	0	0	0	0	0	0	0	0	0	0	0	0	0.0404569	0	0	0	0	0	0.295389	0	0	0	0	0	0	0	0.0143353	0.0193041	0.0959571	0	0	0	0	0	0	0	0
SRR4305157	92649	92648	43749	PRJNA290380	1087	Europe	-	-	0	0	0	0	0	0	0	0	0	0	0	0	0.0234801	0	0	0	0.0368993	0.0184791	0.0204796	0	0	0	0.26628	0	0	0	0	0	0	0	0.024439	0.0192241	0	0	0	0	0	0	0	0	0
SRR4305162	96459	96459	51456	PRJNA290380	584	Europe	-	-	0	0	0	0	0	0	0	0	0	0	0	0	0.0152678	0	0	0	0	0.140812	0.0325874	0	0	0	0.270902	0	0.0208775	0	0	0	0	0	0.0182176	0	0	0	0	0	0	0	0	0	0
SRR4305213	95827	95827	50184	PRJNA290380	660	Europe	-	-	0	0	0	0	0	0	0	0	0	0	0	0	0.0482005	0	0	0	0.0367708	0	0	0	0	0	0.0546014	0	0.107061	0	0	0	0	0	0.0117904	0.042943	0	0	0.0881322	0	0	0	0.0190383	0	0
SRR4305214	98616	98616	33432	PRJNA290380	578	Europe	-	-	0	0	0	0	0	0.0160742	0	0.0258562	0	0	0	0	0	0	0	0	0.0257821	0.0165366	0	0	0	0.00630574	0.117533	0	0.0210245	0	0	0	0	0	0.0575623	0.055252	0	0	0	0	0	0.039583	0	0	0
SRR4305216	94895	94895	50528	PRJNA290380	857	Europe	-	-	0	0.0137937	0	0	0	0.0267051	0	0	0	0	0	0	0.0239073	0	0	0	0.0620521	0	0	0	0	0	0.0678662	0	0.0596563	0	0	0	0	0	0.0629498	0.05012	0	0	0.089089	0	0	0	0	0	0
SRR4305232	99810	99810	68048	PRJNA290380	838	Europe	-	-	0	0	0	0	0	0	0	0	0	0.0103689	0	0	0	0	0	0	0	0	0	0	0	0.0122355	0.200683	0	0.0257095	0	0	0	0	0	0.123148	0	0.0897849	0	0	0	0	0	0	0	0
SRR4305239	98229	98228	52200	PRJNA290380	668	Europe	-	-	0	0	0	0	0	0	0	0	0	0	0	0	0.036634	0	0	0	0.0211576	0	0	0	0	0	0.346439	0	0.128392	0	0	0	0	0	0.0144871	0	0	0	0	0	0	0	0	0	0
SRR4305240	95925	95925	63954	PRJNA290380	575	Europe	-	-	0	0	0	0	0	0.0114181	0	0	0	0	0	0	0.128833	0	0	0	0.0183805	0.0573178	0	0	0	0.00526307	0.216801	0	0.113112	0	0	0	0	0	0.0137999	0	0	0	0	0	0	0.0311111	0	0	0
SRR4305247	93519	93519	69084	PRJNA290380	554	Europe	-	-	0	0.0148984	0	0	0	0	0	0	0	0	0	0	0	0	0	0	0	0	0	0	0	0.0207996	0.237289	0	0	0	0	0	0	0	0.128864	0	0	0	0	0	0	0	0	0.00883029	0
SRR4305277	93123	93122	49930	PRJNA290380	676	Europe	-	-	0	0	0	0	0	0	0	0	0.0146275	0	0	0	0.0225967	0	0	0	0	0	0	0	0	0.0110119	0.267006	0	0.193578	0	0	0	0	0	0.0250159	0.00610658	0.0635366	0	0	0	0	0	0	0	0
SRR4305294	96054	96053	59560	PRJNA290380	583	Europe	-	-	0	0	0	0	0	0.0225821	0	0	0	0	0	0	0.0226485	0	0	0	0.00653826	0.0211631	0	0	0	0	0.604753	0	0	0	0	0	0	0	0	0.0200187	0	0	0.0575131	0	0	0	0	0	0
SRR4305306	95938	95938	59920	PRJNA290380	1096	Europe	-	-	0	0	0	0	0	0	0	0	0	0	0	0	0.05646	0	0	0	0.0950205	0	0	0	0	0.00541681	0.307189	0	0.125508	0	0	0	0	0	0.0362617	0.0691956	0	0	0	0	0	0	0	0	0
SRR4305309	96206	96206	37170	PRJNA290380	589	Europe	-	-	0	0	0	0	0	0	0	0	0	0	0	0	0	0	0	0	0	0	0	0	0	0	0.235659	0	0.00763081	0	0	0	0	0	0.0399516	0.0885252	0	0	0	0	0	0	0	0	0
SRR4305310	94955	94953	38600	PRJNA290380	533	Europe	-	-	0	0.00886597	0	0	0	0	0	0.0274954	0	0	0	0	0.0924397	0	0	0	0.0324862	0	0	0	0	0	0.284953	0	0	0	0	0	0	0	0.0107581	0.0721232	0	0	0	0	0	0	0	0	0
SRR4305335	96389	96389	45261	PRJNA290380	691	Europe	-	-	0	0	0	0	0	0	0	0.0116543	0.0110162	0	0	0	0.00599814	0	0	0	0.0336649	0	0	0	0.0940756	0	0.21567	0	0.123578	0	0	0	0	0	0.0240571	0	0	0	0	0	0	0.0129876	0	0	0
SRR4305358	94009	94009	78480	PRJNA290380	844	Europe	-	-	0	0	0	0	0	0.0215514	0	0	0	0	0	0	0.0908315	0	0	0	0	0	0	0	0	0	0.289437	0	0.159283	0	0	0	0	0	0.0430543	0.100535	0	0	0.100815	0	0	0	0	0	0
SRR4305370	98355	98355	51050	PRJNA290380	1075	Europe	-	-	0	0	0	0	0	0	0	0	0	0	0	0	0.0139334	0	0	0	0.00527204	0	0	0	0	0	0.21237	0	0.133387	0	0	0	0	0	0.0314258	0.0138071	0	0	0	0	0	0	0	0	0
SRR4305389	94000	94000	77280	PRJNA290380	664	Europe	-	-	0	0	0	0	0	0.0476948	0	0	0	0	0.0282066	0	0	0	0	0	0.0197139	0.0606744	0	0	0	0	0.388011	0	0	0	0	0	0	0	0.0308923	0.0986581	0	0	0	0	0	0	0	0	0
SRR4305417	96484	96484	71604	PRJNA290380	579	Europe	-	-	0	0	0	0	0	0	0	0	0	0	0	0	0.0773714	0	0	0	0.0875679	0.0320031	0	0	0	0.0082745	0.347705	0	0.146343	0	0	0	0	0	0.0298264	0.0457358	0	0	0	0	0	0	0	0	0
SRR4305452	98630	98630	41008	PRJNA290380	735	Europe	-	-	0	0	0	0	0	0.0118769	0	0	0	0	0	0	0.0310354	0	0	0	0	0.0118714	0.0133655	0	0	0	0.218651	0	0.00907141	0	0	0	0	0	0.0108102	0.00754448	0	0	0	0	0	0	0	0	0
SRR4305454	99043	99043	58700	PRJNA290380	723	Europe	-	-	0	0	0	0	0	0	0	0	0.0227938	0	0	0	0.0314198	0	0	0	0.0195583	0	0	0	0.0526038	0	0.478807	0	0	0	0	0	0	0	0.0116797	0.0833897	0	0	0	0	0	0	0	0	0
SRR4305464	98842	98842	45152	PRJNA290380	528	Europe	-	-	0	0	0	0	0	0	0	0	0	0	0	0	0	0	0	0	0	0.0122611	0	0	0	0	0.189696	0	0.0107436	0	0	0	0	0	0.0138614	0.0585302	0	0	0	0	0	0	0	0	0
SRR4305482	99532	99532	39222	PRJNA290380	676	Europe	-	-	0	0	0	0	0	0	0	0	0	0.0181902	0	0	0.0457346	0	0	0	0	0	0	0	0	0	0.21787	0	0.0137592	0	0	0	0	0	0	0.0324251	0	0	0	0	0	0	0	0	0
SRR4305512	99243	99243	35960	PRJNA290380	519	Europe	-	-	0	0.044359	0	0	0	0.0389032	0.064973	0.0152853	0.0451922	0	0.0285073	0	0.0238493	0	0	0	0.0104302	0.0181552	0	0	0	0	0.340353	0	0.0066299	0	0	0	0	0	0.0138376	0	0	0	0	0	0	0	0	0	0
SRR4408007	99297	99297	65472	PRJNA290380	821	Europe	-	-	0	0	0	0	0	0	0	0	0	0	0	0	0.0439147	0	0	0	0.0385604	0	0	0	0	0	0.216604	0	0.142122	0	0	0	0	0	0.0124963	0.047981	0	0	0	0	0	0	0	0	0.0928925
SRR4408035	99307	99307	63576	PRJNA290380	685	Europe	-	-	0	0.0225552	0	0	0	0.0139924	0	0.0390664	0	0	0	0	0.0124933	0	0	0	0.0358985	0	0.0130577	0	0.0306035	0	0.298279	0	0	0	0	0	0	0	0	0.00704562	0	0	0.0140563	0	0	0.0319355	0	0	0
SRR4408059	99166	99166	61784	PRJNA290380	159	Europe	-	-	0	0.0298986	0	0	0	0	0	0	0	0	0	0	0	0	0	0	0	0	0	0	0	0	0	0	0	0	0	0.0616788	0	0	0.00736391	0	0	0	0.685771	0	0	0	0	0	0
SRR4408071	98494	98494	46386	PRJNA290380	988	Europe	-	-	0	0	0	0	0	0	0	0	0	0	0	0	0.0335669	0	0	0	0.0263231	0.0491059	0	0	0	0	0.314461	0	0.192853	0	0	0	0.0128089	0	0.00819557	0.00708713	0	0	0	0	0	0	0	0	0
SRR4408108	100000	100000	56872	PRJNA290380	51	Europe	-	-	0	0.0373919	0	0	0	0	0	0	0	0	0	0	0	0	0.00939677	0	0	0	0	0	0	0	0.684349	0	0	0	0	0	0	0	0	0	0	0	0	0	0	0	0	0	0.105434
SRR4408230	99310	99310	48924	PRJNA290380	553	Europe	-	-	0	0.0144699	0	0	0	0.0225806	0	0	0	0	0	0	0.0915573	0	0	0	0.0132527	0	0	0	0	0	0.398646	0	0.00922074	0	0	0	0	0	0.0092529	0	0	0	0	0	0	0	0	0	0
SRR4408270	99331	99331	64770	PRJNA290380	580	Europe	-	-	0	0	0	0	0	0	0	0	0	0	0	0	0.0961962	0	0	0	0.00958748	0	0	0	0	0	0.537176	0	0	0	0	0	0	0	0.043265	0	0	0	0	0	0	0.0169864	0	0	0
SRR4408284	99414	99414	51337	PRJNA290380	582	Europe	-	-	0	0.0754796	0	0	0	0.0192901	0	0.025726	0	0	0	0	0.0373725	0	0	0	0.00927098	0	0	0	0	0	0.236412	0	0.0109463	0	0	0	0	0	0.00844294	0	0	0	0	0	0	0	0	0	0
SRR4305047	98133	98133	52327	PRJNA290380	675	Europe	-	-	0	0	0	0	0	0	0	0	0	0	0	0	0.0579473	0	0	0	0	0	0	0	0	0	0	0	0	0	0	0	0	0	0.013096	0	0	0	0	0	0	0	0	0	0.125172
SRR4305051	98157	98157	52700	PRJNA290380	588	Europe	-	-	0	0	0	0	0	0.0187159	0	0.0157335	0	0	0	0	0.00901497	0	0	0	0	0.0360288	0.025922	0	0.0832278	0	0.045623	0	0.00842487	0	0	0	0	0	0.0206223	0	0	0	0	0	0	0	0	0	0.0867915
SRR4305057	93193	93193	74368	PRJNA290380	593	Europe	-	-	0	0	0	0	0	0	0	0	0	0	0	0	0.0840776	0	0	0	0	0.0280066	0	0	0	0	0	0	0.00790554	0	0	0	0	0	0.0293962	0.112632	0	0	0	0	0	0	0	0	0
SRR4305114	93184	93184	41598	PRJNA290380	668	Europe	-	-	0	0	0	0	0	0.0247852	0	0	0	0	0	0	0	0	0	0	0	0	0	0	0	0	0.138161	0	0	0	0	0	0	0	0.0565468	0.0157124	0.275658	0	0	0	0	0	0	0	0
SRR4305115	93766	93765	58512	PRJNA290380	583	Europe	-	-	0	0	0	0	0	0.0288753	0	0	0	0	0	0	0	0	0	0	0	0	0	0	0	0	0.170804	0	0	0	0	0	0	0	0.0724238	0.00641436	0.1188	0	0	0	0	0.01211	0	0	0
SRR4305171	92855	92855	77856	PRJNA290380	566	Europe	-	-	0	0.00944265	0	0	0	0.0514085	0	0.0207976	0	0	0	0	0.166186	0	0	0	0.0118415	0.122501	0	0	0	0	0	0	0	0	0	0	0	0	0.0404395	0.0922287	0	0	0	0	0	0.102534	0	0	0.130879
SRR4305186	91906	91902	45264	PRJNA290380	577	Europe	-	-	0	0	0	0	0	0.0192119	0	0	0	0.0222831	0	0	0.0140864	0	0	0	0.00954818	0	0	0	0	0	0.0562849	0	0.0700835	0	0	0	0	0	0.0170722	0.0218652	0	0	0	0	0	0	0	0	0
SRR4305260	96608	96607	54131	PRJNA290380	647	Europe	-	-	0	0	0	0	0	0	0	0	0	0	0	0	0.0274336	0	0	0	0.0248672	0	0.0193353	0	0	0	0.0648438	0	0.0111718	0	0	0	0	0	0.00854574	0.0111165	0	0	0	0	0	0	0	0	0
SRR4305279	96638	96638	54192	PRJNA290380	673	Europe	-	-	0	0	0	0	0	0.0144273	0	0	0	0	0	0	0.0143517	0	0	0	0.0120247	0	0.0324709	0	0	0	0.0283344	0	0	0	0	0	0	0	0.0131034	0	0.0434848	0	0	0	0	0	0	0	0
SRR4305305	96181	96181	54483	PRJNA290380	821	Europe	-	-	0	0	0	0	0	0	0	0	0	0	0	0	0	0	0	0	0.0160367	0	0	0	0	0	0.156014	0	0.0127075	0	0	0	0	0	0.0109533	0.0268504	0	0	0	0	0	0	0	0	0
SRR4305308	97007	97006	51296	PRJNA290380	1067	Europe	-	-	0	0	0	0	0	0	0	0	0.0251014	0.00913343	0	0	0	0	0	0	0.131499	0.0118047	0	0	0	0	0.00792485	0	0.00544237	0	0	0	0	0	0.00712348	0.0143942	0.196914	0	0	0	0	0	0	0	0
SRR4305313	95912	95912	59158	PRJNA290380	517	Europe	-	-	0	0	0	0	0	0.0224882	0	0.124011	0	0	0	0	0	0	0	0	0	0	0.0103637	0	0	0	0	0	0	0	0.0168961	0	0	0	0.115556	0	0	0	0	0	0	0.116712	0	0	0
SRR4305339	95923	95923	51816	PRJNA290380	866	Europe	-	-	0	0	0	0	0	0	0	0	0	0	0	0	0.0945744	0	0	0	0	0.0352731	0	0	0.0690621	0	0	0	0	0	0	0	0	0	0.0188013	0.204217	0	0	0	0	0	0	0	0	0
SRR4305357	98588	98588	51759	PRJNA290380	1094	Europe	-	-	0	0	0	0	0	0.0135321	0	0.0155762	0	0	0	0	0	0	0	0	0.0156784	0	0	0	0.102927	0	0.0219574	0	0.0714012	0	0	0	0	0	0.0197586	0	0.00642395	0	0.0372991	0	0	0	0	0	0.0901158
SRR4305418	91313	91313	73980	PRJNA290380	673	Europe	-	-	0	0	0	0	0	0.00936579	0	0	0	0	0	0	0.0199155	0	0	0	0.0178529	0.199914	0	0	0	0.0118288	0.254004	0	0.0274992	0	0	0	0	0	0.0274041	0.0152362	0	0	0	0	0	0	0	0.0128281	0.121699
SRR4305466	98811	98811	59890	PRJNA290380	879	Europe	-	-	0	0	0	0	0	0	0	0	0	0	0	0	0.0580085	0	0	0	0.015489	0	0	0	0	0	0.202549	0	0.0946079	0	0	0	0	0	0.0253249	0.017837	0	0	0	0	0	0	0	0	0
SRR4305520	100000	100000	45070	PRJNA290380	858	Europe	-	-	0	0	0	0	0	0	0	0	0	0	0	0	0	0	0	0	0.029658	0	0	0	0	0	0.0825802	0	0.00848987	0	0	0	0	0	0.00699664	0.020396	0	0	0	0	0	0	0	0	0
SRR4408006	99248	99248	41840	PRJNA290380	622	Europe	-	-	0	0	0	0	0	0	0	0	0.0163803	0	0	0	0.0212776	0	0	0	0	0.0101058	0	0	0	0	0.09392	0	0	0	0	0	0	0	0.0172083	0	0	0	0	0	0	0	0	0	0.210642
SRR4408008	99288	99288	44064	PRJNA290380	678	Europe	-	-	0	0	0	0	0	0	0	0	0	0	0	0	0.011808	0	0	0	0.0200405	0.011005	0	0	0	0	0.0260232	0	0	0	0.197281	0	0	0	0	0	0	0	0	0	0	0	0.0684825	0	0.152671
SRR4408010	99439	99439	55020	PRJNA290380	669	Europe	-	-	0	0	0	0	0	0.0121949	0	0	0	0	0	0	0.0323068	0	0	0	0.00743277	0	0	0	0	0	0.138482	0	0.0856356	0	0	0	0	0	0.00858854	0.0133627	0	0	0	0	0	0	0	0	0.194222
SRR4408023	99328	99328	52448	PRJNA290380	506	Europe	-	-	0	0	0	0	0	0.0111173	0	0.0129437	0	0.0112636	0	0	0	0	0	0	0	0	0	0	0	0	0	0	0	0	0	0	0	0	0	0	0	0	0	0	0	0.0279747	0	0	0
SRR4408024	99440	99440	52000	PRJNA290380	589	Europe	-	-	0	0	0	0	0	0	0	0	0	0.00600427	0	0	0.0288172	0	0	0	0.120264	0	0	0	0	0	0.00503965	0	0.00862172	0	0	0	0	0	0.00640036	0.0179263	0	0	0	0	0	0.010563	0	0	0
SRR4408025	99056	99052	58080	PRJNA290380	583	Europe	-	-	0	0	0	0	0	0.0136413	0	0	0.0641783	0	0	0	0	0	0	0	0	0.0238727	0	0	0	0	0.0412529	0	0	0	0	0	0	0	0.0378712	0.0132113	0	0	0	0	0	0	0	0	0.221964
SRR4408026	100000	100000	40707	PRJNA290380	614	Europe	-	-	0	0.0103427	0	0	0	0.0592747	0	0	0	0.0122426	0	0	0	0	0	0	0	0	0	0	0	0	0	0	0.0348498	0	0	0	0	0	0.0179146	0	0	0	0	0	0	0	0	0	0
SRR4408036	98671	98671	66176	PRJNA290380	597	Europe	-	-	0	0.00893222	0	0	0	0.0447292	0	0.0141039	0	0	0	0	0.0207433	0	0	0	0.00940789	0.189093	0	0	0	0	0.178989	0	0	0	0	0	0	0	0	0.0208142	0	0	0	0	0	0	0	0	0.117252
SRR4408077	99075	99075	84612	PRJNA290380	41	Europe	-	-	0	0.00522865	0	0	0	0	0	0	0	0	0.0547536	0	0.675121	0	0	0	0.068088	0	0	0	0	0	0.00985838	0	0.0345961	0	0	0	0	0	0	0.0145885	0	0	0	0	0	0	0	0	0
SRR4408085	98856	98856	66696	PRJNA290380	119	Europe	-	-	0	0.0260503	0	0	0	0.0362503	0	0	0	0	0	0	0.863766	0	0	0	0	0	0	0	0	0	0	0	0	0	0	0.0162401	0	0	0	0	0	0	0	0	0	0	0	0	0
SRR4408100	100000	100000	79992	PRJNA290380	70	Europe	-	-	0	0	0	0	0	0.00925631	0	0	0	0	0.0133813	0	0	0	0	0	0	0	0	0	0	0	0.00607724	0	0.137176	0	0	0.0259649	0	0	0	0	0	0	0	0	0	0	0	0	0
SRR4408105	98767	98767	55620	PRJNA290380	689	Europe	-	-	0	0	0	0	0	0	0	0	0	0	0	0	0.067765	0	0	0	0	0.110141	0	0	0.110962	0	0	0	0	0	0	0	0	0	0.0178199	0	0	0	0	0	0	0	0	0	0
SRR4408119	98555	98555	63276	PRJNA290380	902	Europe	-	-	0	0	0	0	0	0	0	0	0	0	0	0	0.00785952	0	0	0	0	0	0	0	0	0	0.0438457	0	0.00571511	0	0	0	0	0	0.0597022	0	0	0	0	0	0	0	0	0	0.101451
SRR4408130	100000	100000	58664	PRJNA290380	113	Europe	-	-	0	0.0167143	0	0	0	0	0	0	0	0.00946714	0	0	0	0	0	0	0	0	0	0	0	0	0.0907422	0	0.185042	0	0	0	0	0	0	0.027888	0	0	0	0	0	0	0	0.0131441	0
SRR4408154	98600	98600	67668	PRJNA290380	861	Europe	-	-	0	0	0	0	0	0	0	0	0	0.00585036	0	0	0.0144101	0	0	0	0.19376	0	0	0	0	0	0	0	0.087353	0	0	0	0	0	0.00945294	0	0	0	0	0	0	0	0	0	0
SRR4408186	94039	94039	78920	PRJNA290380	120	Europe	-	-	0	0	0	0	0	0.013389	0	0	0	0	0.017232	0	0.666485	0	0	0	0.00533297	0	0	0	0	0	0	0	0.0196842	0	0	0	0	0	0	0	0	0	0	0	0	0	0	0	0
SRR4408198	99028	99028	50418	PRJNA290380	1090	Europe	-	-	0	0	0.00620388	0	0	0	0	0	0.0543983	0.0105552	0	0	0.0172292	0	0	0	0	0.0174971	0	0	0	0	0.0519298	0	0	0	0	0	0	0	0.00755602	0	0	0	0	0	0	0	0	0	0
SRR4408217	98787	98787	48732	PRJNA290380	852	Europe	-	-	0	0	0	0	0	0	0	0	0	0	0	0	0.00922726	0	0	0	0	0.0588954	0	0	0	0	0.0313036	0	0	0	0.177077	0	0	0	0.00580747	0	0	0	0	0	0	0.0160681	0.0518402	0	0
SRR4408250	98910	98910	70157	PRJNA290380	608	Europe	-	-	0	0.010247	0	0	0	0.0373018	0	0.0256221	0	0	0	0	0	0	0	0	0	0.0246262	0	0	0	0.014125	0.204632	0	0	0	0	0	0	0	0.0663261	0	0	0	0	0	0	0	0	0	0
SRR4408272	98832	98832	57684	PRJNA290380	833	Europe	-	-	0	0	0	0	0	0.0249583	0	0	0.0553033	0	0	0	0	0	0	0	0	0.0217525	0	0	0	0	0	0	0	0	0	0	0	0	0.0658264	0	0	0	0	0	0	0	0	0	0.173955
SRR4408288	99338	99338	71372	PRJNA290380	561	Europe	-	-	0	0.0946018	0	0	0	0.0216046	0	0	0	0	0	0	0	0	0	0	0	0	0.020946	0	0	0	0	0	0.0125796	0	0	0	0	0	0.0166636	0	0	0	0	0	0	0	0	0	0
SRR4408289	99410	99410	61490	PRJNA290380	836	Europe	-	-	0	0	0	0	0	0.0128956	0	0	0	0	0	0	0.0289869	0	0	0	0.0164153	0.0284968	0	0	0	0	0.159433	0	0.0104036	0	0	0	0	0	0.0149985	0.00932056	0	0	0	0	0	0	0	0	0
SRR4408291	99157	99157	38430	PRJNA290380	663	Europe	-	-	0	0	0	0	0	0.0082575	0	0	0	0	0	0	0.0114019	0	0	0	0	0.209338	0.021992	0	0	0	0.029782	0	0.0144338	0	0	0	0	0	0.0151138	0	0	0	0	0	0	0.0487864	0	0	0
SRR4408293	99324	99323	43794	PRJNA290380	1093	Europe	-	-	0	0	0	0	0	0	0	0	0	0	0	0	0.00590351	0	0	0	0.0493044	0	0	0	0	0	0.0291381	0	0.120305	0	0	0	0	0	0	0	0.073607	0	0	0	0	0.0220146	0	0	0
SRR4305056	95735	95734	82356	PRJNA290380	1075	Europe	-	-	0	0	0	0	0	0	0	0	0	0	0	0	0.374447	0	0	0	0	0	0	0	0	0	0	0	0	0	0.0088361	0	0	0	0.00777773	0	0	0	0	0	0	0	0	0	0
SRR4305080	95487	95487	43336	PRJNA290380	586	Europe	-	-	0	0	0	0	0	0.160337	0	0.0877116	0.0465457	0.00939021	0	0	0.12058	0	0	0	0	0.0191909	0	0	0	0	0.0747612	0	0	0	0	0.0121016	0	0	0.0740445	0.0804771	0	0	0	0	0	0	0	0.0328063	0
SRR4305105	93489	93489	51102	PRJNA290380	588	Europe	-	-	0	0.0484606	0	0	0	0.0218273	0	0	0	0	0	0	0	0	0	0	0	0	0	0	0	0	0	0	0	0	0	0	0	0	0.0368617	0	0	0	0	0	0	0.0109225	0	0	0
SRR4305108	93690	93690	66088	PRJNA290380	855	Europe	-	-	0	0	0	0	0	0	0	0	0	0	0	0	0	0	0	0	0	0.0118351	0	0	0	0	0	0	0	0	0	0	0	0	0.0913538	0	0	0	0	0	0	0	0	0.0146942	0
SRR4305110	99449	99449	45750	PRJNA290380	511	Europe	-	-	0	0	0	0	0	0	0	0	0	0.0266416	0	0	0	0	0	0	0	0	0	0	0	0	0.00586861	0	0.123858	0	0	0	0	0	0.0149469	0	0	0	0	0	0	0	0	0	0
SRR4305124	92089	92089	51832	PRJNA290380	683	Europe	-	-	0	0	0	0	0	0	0	0	0	0	0	0	0	0	0	0	0	0.0166513	0	0	0	0.0125598	0	0	0	0	0	0	0	0	0.0142927	0	0	0	0	0	0	0	0	0	0
SRR4305133	92538	92538	83248	PRJNA290380	592	Europe	-	-	0	0	0	0	0	0.0213518	0	0	0	0	0.0418707	0	0.380185	0	0	0	0	0	0	0	0	0	0.386975	0	0	0	0	0	0	0	0	0	0	0	0	0	0	0	0	0	0
SRR4305134	96491	96491	32688	PRJNA290380	665	Europe	-	-	0	0	0	0	0	0.0364492	0	0	0	0	0	0	0.338621	0	0	0	0	0	0	0	0	0.0124908	0.00770185	0	0.0374437	0	0	0.0415653	0	0	0	0	0	0	0	0	0	0	0	0	0
SRR4305163	91778	91776	61589	PRJNA290380	664	Europe	-	-	0	0	0	0	0	0	0	0	0	0	0	0	0.0275844	0	0	0	0	0	0	0	0	0	0	0	0	0	0	0	0	0	0.00858397	0	0	0	0	0	0	0	0	0	0
SRR4305204	90574	90573	60181	PRJNA290380	122	Europe	-	-	0	0.12523	0	0	0	0.19144	0	0	0	0	0	0	0	0	0	0	0	0	0	0	0	0	0.00576501	0	0	0	0	0	0	0.102926	0	0	0.0187913	0	0	0	0.00690806	0	0	0	0
SRR4305233	98472	98472	62800	PRJNA290380	853	Europe	-	-	0	0	0	0	0	0	0	0	0	0	0	0	0.142111	0	0	0	0.0109538	0	0	0	0	0	0.00814264	0	0.024079	0	0	0	0.00984348	0	0	0.149253	0	0	0	0	0	0	0	0	0
SRR4305235	98697	98697	41160	PRJNA290380	670	Europe	-	-	0	0	0	0	0	0.027322	0	0	0	0	0	0	0.17587	0	0	0	0	0	0.02865	0	0	0	0	0	0	0	0	0.0201687	0	0	0.0743077	0	0	0	0	0	0	0	0	0	0
SRR4305249	97449	97447	47168	PRJNA290380	561	Europe	-	-	0	0	0	0	0	0.0265127	0	0.0149665	0	0	0	0	0	0.00794072	0	0	0	0	0	0	0	0	0	0	0	0	0	0	0	0	0.0344106	0	0	0	0	0	0	0.0370637	0	0	0
SRR4305289	99735	99735	58570	PRJNA290380	663	Europe	-	-	0	0	0	0	0	0	0	0	0	0	0	0	0	0	0	0	0	0	0	0	0	0	0	0	0	0	0	0	0	0	0.0109172	0	0	0	0	0	0	0	0	0	0
SRR4305342	96708	96708	50112	PRJNA290380	971	Europe	-	-	0	0	0	0	0	0	0	0	0	0	0	0	0	0	0	0	0	0	0	0	0.0767109	0	0.0957897	0	0	0	0	0	0	0	0	0	0	0	0	0	0	0	0	0	0
SRR4305353	98617	98617	36509	PRJNA290380	1099	Europe	-	-	0	0	0	0	0	0.0112214	0	0.0207852	0	0	0	0	0.021395	0	0	0	0	0	0	0	0	0	0.0066307	0	0.0208938	0	0	0	0	0	0.0117205	0.0181915	0	0	0	0	0	0.0247072	0	0	0
SRR4305401	94364	94364	43173	PRJNA290380	536	Europe	-	-	0	0	0	0	0	0	0	0	0	0	0	0	0.245484	0	0	0	0	0.0257025	0	0	0	0	0.0981086	0	0	0	0	0	0	0	0.0132159	0.0290673	0	0	0	0	0	0	0	0	0
SRR4305419	93465	93465	33264	PRJNA290380	846	Europe	-	-	0	0	0	0	0	0.00994547	0	0	0	0	0	0	0.0858736	0	0	0	0	0	0	0	0	0.0206635	0	0	0.0322491	0	0	0	0	0	0.0290197	0	0	0	0	0	0	0	0	0	0
SRR4305424	99565	99565	39112	PRJNA290380	693	Europe	-	-	0	0.00842091	0	0	0	0.0516249	0	0	0	0	0.0210861	0	0.206087	0	0	0	0	0	0	0	0	0	0.0214584	0	0	0	0	0	0	0	0.0146302	0	0	0	0	0	0	0	0	0	0
SRR4305465	98839	98839	68005	PRJNA290380	580	Europe	-	-	0	0	0	0	0	0	0	0	0	0	0	0	0	0	0	0	0.0233688	0	0	0	0	0	0.0217014	0	0	0	0	0	0.0175636	0	0.00912072	0	0	0	0	0	0	0	0.0503855	0	0
SRR4305531	94368	94367	67344	PRJNA290380	852	Europe	-	-	0	0.0233597	0	0	0	0	0	0	0	0	0	0	0	0	0	0	0	0	0	0	0	0	0	0	0	0	0	0.143699	0	0	0	0	0	0	0	0	0	0	0	0	0
SRR4408012	99230	99230	86544	PRJNA290380	578	Europe	-	-	0	0	0	0	0	0.0308407	0	0	0	0	0	0	0.209448	0	0	0	0.0859352	0	0	0	0	0	0	0	0	0	0	0	0	0	0	0	0	0	0	0	0	0	0	0.0113125	0.104802
SRR4408072	97329	97327	58096	PRJNA290380	108	Europe	-	-	0	0.054695	0	0	0	0	0	0	0.311702	0	0	0	0	0	0	0	0	0.100735	0	0.00712767	0	0	0	0	0	0	0	0.0382275	0	0	0	0	0	0	0	0	0	0	0	0	0
SRR4408104	98527	98527	88680	PRJNA290380	134	Europe	-	-	0	0.199227	0	0	0	0.261832	0	0.0114257	0	0	0.00942909	0	0.350328	0	0	0	0	0	0	0	0	0	0	0	0.0105728	0	0	0.02196	0	0	0	0	0	0	0	0	0	0	0	0	0
SRR4408139	100000	100000	62820	PRJNA290380	45	Europe	-	-	0	0	0	0	0	0.0202667	0	0.0162302	0	0	0	0	0.417465	0	0.011069	0	0.0370634	0	0	0	0	0	0.00923602	0	0	0	0	0.0253448	0	0	0	0	0	0	0	0	0	0	0	0	0
SRR4408204	92647	92642	65670	PRJNA290380	66	Europe	-	-	0	0	0	0.0529574	0	0.149897	0	0	0	0	0	0	0.410198	0	0	0	0.0482878	0	0	0	0	0	0.0285444	0	0.136159	0	0	0	0	0	0	0.0718405	0	0	0	0	0	0	0	0	0
SRR4408219	98379	98379	68035	PRJNA290380	578	Europe	-	-	0	0	0	0	0	0.0115999	0	0	0	0	0	0	0	0	0	0	0	0	0	0	0	0	0	0	0	0	0	0	0	0	0.00951953	0	0	0	0	0	0	0	0	0	0
SRR4408253	99145	99145	61182	PRJNA290380	550	Europe	-	-	0	0	0	0	0	0.0343799	0	0	0	0	0	0	0.0159643	0	0	0	0	0.0632895	0.0144735	0	0	0	0.107827	0	0.048497	0	0	0	0	0	0.0107763	0	0	0	0	0	0	0	0	0	0
SRR4408254	99394	99394	50208	PRJNA290380	590	Europe	-	-	0	0	0	0	0	0	0	0	0	0	0	0	0	0	0	0	0.0107151	0	0	0	0	0	0.0101776	0	0.0171982	0	0	0.0155299	0	0	0.00846728	0.0140123	0	0	0.0319661	0	0	0	0	0	0
SRR4408256	99301	99301	61520	PRJNA290380	584	Europe	-	-	0	0	0	0	0	0	0	0	0	0	0	0	0	0	0	0	0.0153408	0	0	0	0	0	0.0651162	0	0	0	0.0690151	0	0	0	0.00965873	0.0458922	0	0	0	0	0	0	0.197313	0	0
SRR4408258	99456	99456	59477	PRJNA290380	677	Europe	-	-	0	0.00773558	0	0	0	0.031047	0	0.0538424	0	0	0	0	0.103532	0	0	0	0.082508	0	0	0	0	0.00629049	0.00985601	0	0.00513391	0	0	0	0	0	0.00692336	0.207784	0	0	0	0	0	0	0	0	0
SRR4408259	99189	99188	60336	PRJNA290380	683	Europe	-	-	0	0.00539696	0	0	0	0	0	0	0	0	0	0	0.125635	0	0	0	0.0469772	0.110475	0	0	0	0	0	0	0	0	0	0	0	0	0.0122097	0.089974	0	0	0	0	0	0	0	0	0
SRR4408282	99214	99214	89545	PRJNA290380	676	Europe	-	-	0	0	0	0	0	0	0	0	0	0	0	0	0	0	0	0	0.0222352	0	0	0	0	0	0.0229767	0	0.0102004	0	0	0	0	0	0.0178016	0	0	0	0	0	0	0	0.0133595	0	0
SRR4408285	99292	99291	78360	PRJNA290380	849	Europe	-	-	0	0	0	0	0	0	0	0	0	0	0	0	0	0	0	0	0	0.0130076	0	0	0	0	0.00836818	0	0	0	0.120437	0	0.00668111	0	0	0	0	0	0	0	0	0	0.132717	0	0
SRR4305050	93810	93810	40167	PRJNA290380	649	Europe	-	-	0	0	0	0	0	0.0158438	0	0	0	0	0	0	0.00779392	0	0	0	0	0	0	0	0.10916	0	0.0607316	0	0.023211	0	0	0	0	0	0.031789	0	0	0	0	0	0	0	0	0	0
SRR4305063	96741	96741	60141	PRJNA290380	676	Europe	-	-	0	0.00611877	0	0	0	0.0244615	0	0	0	0	0	0	0	0	0	0	0	0	0	0	0	0	0.0088034	0	0.0332561	0	0	0.0230061	0	0	0.0681316	0	0	0	0.0081953	0	0	0	0	0	0
SRR4305127	96559	96559	42380	PRJNA290380	507	Europe	-	-	0	0	0	0	0	0	0	0.0155933	0	0	0	0	0	0	0	0	0	0	0.0422361	0	0	0	0.165077	0	0.0102366	0	0	0	0	0	0.032031	0	0	0	0	0	0	0	0	0	0
SRR4305136	92774	92774	67728	PRJNA290380	424	Europe	-	-	0	0.0123697	0	0	0	0.101579	0	0	0	0	0	0	0	0	0	0	0	0.0265787	0	0	0	0.0153462	0.27661	0	0.0142405	0	0	0.128128	0	0	0	0.271466	0	0	0	0	0	0	0	0	0
SRR4305160	95872	95872	46953	PRJNA290380	588	Europe	-	-	0	0	0	0	0	0.0107953	0	0.0130561	0	0	0	0	0.0126936	0	0	0	0.0522819	0.0107198	0	0	0	0	0.117572	0	0.010569	0	0	0	0	0	0.0104226	0	0	0	0.0228546	0	0	0.0136322	0	0	0
SRR4305161	100000	100000	64236	PRJNA290380	680	Europe	-	-	0	0	0	0	0	0.0162374	0.0225116	0.0167567	0	0	0.0170716	0	0.0113127	0	0	0	0.0782441	0.0234432	0.0349133	0	0	0	0.0415767	0	0	0	0	0	0	0	0.0221511	0	0	0	0.0371663	0	0	0.0300055	0	0	0
SRR4305181	93255	93255	37432	PRJNA290380	668	Europe	-	-	0	0.0937705	0	0	0	0.100013	0	0	0	0	0	0	0	0	0	0	0	0	0	0	0	0	0.019699	0	0.020228	0	0	0	0	0	0	0.348072	0	0	0	0	0	0	0	0	0
SRR4305184	96669	96669	43560	PRJNA290380	1098	Europe	-	-	0	0	0	0	0	0.0198348	0	0	0	0.0153859	0	0	0.0283964	0	0	0	0	0	0	0	0	0	0.057589	0	0.0663263	0	0	0	0	0	0.0279514	0.00918719	0.0561097	0	0	0	0	0	0	0	0
SRR4305188	99578	99577	64350	PRJNA290380	565	Europe	-	-	0	0	0	0	0	0	0.0530452	0	0	0	0	0	0.260948	0	0	0	0	0	0	0	0	0	0	0	0.0475017	0	0	0	0	0	0.0603934	0	0	0	0	0	0	0	0	0	0
SRR4305191	94197	94195	39464	PRJNA290380	552	Europe	-	-	0	0.0059579	0	0	0	0	0	0	0	0	0	0	0	0.0117422	0	0	0.00780497	0	0	0	0	0	0.015136	0	0.00898377	0	0	0	0	0	0.0175503	0	0	0	0	0	0	0	0	0	0
SRR4305194	95975	95975	30256	PRJNA290380	516	Europe	-	-	0	0	0	0	0	0	0	0	0	0	0	0	0.0337395	0	0	0	0.00636855	0	0.015036	0	0	0	0.00531665	0	0.0376638	0	0	0	0	0	0.00990789	0	0	0	0	0	0	0	0	0	0
SRR4305246	96910	96909	54538	PRJNA290380	618	Europe	-	-	0	0.00903896	0	0	0	0.0111766	0	0	0	0	0	0	0	0	0	0	0	0	0	0	0	0	0.0397115	0	0.00659535	0	0	0	0	0	0.0139298	0	0	0	0	0	0	0	0	0	0
SRR4305259	96386	96386	43024	PRJNA290380	554	Europe	-	-	0	0	0	0	0	0	0	0	0	0	0	0	0	0	0	0	0	0	0.0244559	0	0	0	0.0225728	0	0	0	0	0	0	0	0	0	0	0	0	0	0	0	0	0	0
SRR4305321	96153	96152	47160	PRJNA290380	1089	Europe	-	-	0	0.00754924	0	0	0	0	0	0	0	0	0	0	0.0260543	0	0	0	0	0.0145083	0	0	0	0	0.0310912	0	0.0065153	0	0	0	0	0	0.033096	0	0	0	0.00733322	0	0	0	0	0	0
SRR4305458	99034	99034	54760	PRJNA290380	883	Europe	-	-	0	0.0165855	0	0	0	0.0202599	0	0	0	0	0	0	0	0	0	0	0	0	0	0	0	0	0.0696526	0	0.066908	0	0	0	0	0	0.04507	0	0	0	0	0	0	0	0	0	0
SRR4305493	100000	100000	56892	PRJNA290380	506	Europe	-	-	0	0.00940096	0	0	0	0	0	0.0156833	0	0	0	0	0.00679725	0	0	0	0	0	0	0	0	0	0.0908862	0	0	0	0	0	0	0	0.0158422	0.00813704	0	0	0	0	0	0	0	0	0
SRR4305504	100000	100000	43884	PRJNA290380	888	Europe	-	-	0	0	0	0	0	0.0117335	0.148278	0	0	0	0	0	0.039116	0	0	0	0	0.0507532	0	0	0	0.00532972	0.0064873	0	0	0	0	0	0	0	0.0335409	0	0	0	0	0	0	0.0156368	0	0	0
SRR4305516	99672	99672	39720	PRJNA290380	692	Europe	-	-	0	0	0	0	0	0.0127433	0.0711057	0	0	0	0.0130789	0	0.0742418	0	0	0	0.00850078	0	0.0126331	0	0	0	0	0	0.00525739	0	0	0	0	0	0.0414691	0	0	0	0	0	0	0	0	0	0
SRR4305523	95920	95915	59466	PRJNA290380	1007	Europe	-	-	0	0	0	0	0	0.0235306	0	0	0	0	0	0	0.0202754	0	0	0	0	0.0125438	0	0	0	0	0	0	0	0	0	0	0	0	0.0307407	0	0	0	0	0	0	0	0	0	0
SRR4408032	99260	99260	34928	PRJNA290380	725	Europe	-	-	0	0	0	0	0	0.0404622	0	0	0	0	0	0	0	0	0	0	0	0.0147223	0	0	0	0	0.00728655	0	0.0499039	0	0	0	0	0	0.00965982	0	0	0	0	0	0	0	0	0	0
SRR4408033	99297	99297	48455	PRJNA290380	518	Europe	-	-	0	0	0	0	0	0.0532945	0	0	0	0	0	0	0	0	0	0	0	0	0	0	0	0	0.207024	0	0	0	0	0	0	0	0.0203665	0	0	0	0	0	0	0	0	0	0
SRR4408051	99023	99023	46872	PRJNA290380	136	Europe	-	-	0	0.0356167	0	0	0	0.111377	0	0	0	0	0	0	0	0	0	0	0.107164	0	0	0	0	0	0.0082861	0	0.015826	0	0	0	0	0	0	0.00952011	0.127623	0	0	0	0	0	0	0	0
SRR4408117	98737	98737	75348	PRJNA290380	62	Europe	-	-	0	0.139028	0	0	0	0.0828981	0	0.0742238	0	0	0.0374311	0	0	0	0	0	0.12454	0	0	0	0	0	0.0525502	0	0.0696766	0	0	0	0	0	0	0.146813	0	0	0	0	0	0	0	0	0.0932689
SRR4408142	99115	99115	53768	PRJNA290380	549	Europe	-	-	0	0.0135398	0	0	0	0.0169789	0	0	0	0	0	0	0	0	0	0	0	0	0	0	0	0.00652473	0	0	0	0	0	0.0396981	0	0	0	0	0	0	0	0	0	0	0	0	0
SRR4408224	98834	98832	52728	PRJNA290380	702	Europe	-	-	0	0	0	0	0	0	0	0	0	0	0	0	0.0246094	0	0	0	0.00899571	0.0687678	0	0	0	0	0.051668	0	0	0	0	0	0.00577505	0	0.0122884	0	0	0	0	0	0	0	0	0	0
SRR4408225	98824	98824	41392	PRJNA290380	566	Europe	-	-	0	0	0	0	0	0	0	0	0	0	0	0	0.0188999	0	0	0	0.0199575	0.053354	0.0276452	0	0	0	0.173656	0	0.00964617	0	0	0	0	0	0.00712745	0.0167972	0	0	0	0	0	0	0	0	0
SRR4408276	99241	99241	86899	PRJNA290380	615	Europe	-	-	0	0	0	0	0	0	0	0.018999	0	0	0	0	0	0	0	0	0.00823136	0.0719139	0.0278751	0	0	0.00506393	0.0879585	0	0	0	0	0	0	0	0.0124936	0	0	0	0	0	0	0	0	0	0
SRR4305040	97195	97195	53690	PRJNA290380	594	Europe	-	-	0	0	0	0	0	0.0409498	0	0	0	0	0	0	0	0	0	0	0	0	0	0	0	0	0.00784983	0	0.00790524	0	0	0	0	0	0.0151638	0.0630133	0	0	0	0	0	0	0	0	0
SRR4305086	97788	97788	70345	PRJNA290380	577	Europe	-	-	0	0	0	0	0	0	0	0	0	0	0	0	0.126938	0	0	0	0	0	0	0	0	0	0.244407	0	0	0	0	0	0	0	0	0	0	0	0	0	0	0	0	0	0.236486
SRR4305121	99794	99794	75720	PRJNA290380	862	Europe	-	-	0	0	0	0	0	0	0	0	0	0.0427931	0	0	0.0315807	0	0	0	0.0549929	0	0	0	0	0	0	0	0.0287997	0	0	0	0	0	0.0499017	0.0680603	0	0	0	0	0	0	0	0	0
SRR4305135	97837	97837	31720	PRJNA290380	580	Europe	-	-	0	0	0	0	0	0.0463596	0	0	0	0	0	0	0.108634	0	0	0	0	0	0	0	0	0.0244124	0.00943289	0	0.031995	0	0	0	0	0	0	0	0	0	0	0	0	0	0	0.0318077	0
SRR4305142	97103	97102	52162	PRJNA290380	883	Europe	-	-	0	0	0	0	0	0.0260395	0	0.0402328	0	0	0	0	0	0	0	0	0.0146723	0	0	0	0	0	0.0778923	0	0.0173762	0	0	0	0	0	0.0830141	0.0413522	0	0	0	0	0	0.0797074	0	0	0
SRR4305209	97477	97477	55341	PRJNA290380	583	Europe	-	-	0	0	0	0	0	0.0172164	0	0	0	0	0	0	0	0	0	0	0	0	0	0	0	0.00552587	0	0	0	0	0	0	0	0	0.034563	0	0	0	0	0	0	0.0140305	0	0	0
SRR4305219	97546	97546	41112	PRJNA290380	661	Europe	-	-	0	0	0	0	0	0.0508661	0	0	0	0	0.0259293	0	0.0451411	0	0	0	0	0	0	0	0	0.0342247	0.00582916	0	0.0864519	0	0	0.0979445	0	0	0.0154555	0	0	0	0	0	0	0	0	0	0
SRR4305245	95516	95515	42696	PRJNA290380	706	Europe	-	-	0	0	0	0	0	0	0	0	0	0.0501727	0	0	0	0	0	0	0	0	0	0	0	0	0.0107422	0	0.0543474	0	0	0.0683021	0	0	0.100178	0	0	0	0	0	0	0	0	0	0
SRR4305251	98423	98423	44736	PRJNA290380	1062	Europe	-	-	0	0	0	0	0	0.0189602	0	0.0145495	0	0	0	0	0.0397923	0	0	0	0.0718935	0	0.0152404	0	0	0	0	0	0.03273	0	0	0	0	0	0.00781358	0	0	0	0	0	0	0	0	0	0
SRR4305257	92406	92406	58752	PRJNA290380	517	Europe	-	-	0	0	0	0	0	0	0	0	0	0	0	0	0	0	0	0	0	0	0.0230688	0	0.351122	0	0	0	0	0	0	0.0300738	0	0	0.0177729	0	0	0	0	0	0	0	0	0	0
SRR4305258	97217	97217	71124	PRJNA290380	549	Europe	-	-	0	0.0148037	0	0	0	0	0	0	0	0	0	0	0.0515135	0	0	0	0	0.0789459	0.0494802	0	0.0360803	0	0	0	0	0	0	0	0	0	0.0233725	0	0	0	0	0	0	0	0	0.00757528	0
SRR4305278	100000	100000	43200	PRJNA290380	702	Europe	-	-	0	0	0	0	0	0	0	0	0	0.014261	0	0	0.0763935	0	0	0	0	0.0179831	0	0	0.331848	0	0	0	0	0	0	0	0	0	0.00613027	0	0	0	0	0	0	0	0	0	0
SRR4305319	93532	93532	63480	PRJNA290380	665	Europe	-	-	0	0.00618807	0	0	0	0	0	0	0.0377236	0	0	0	0	0	0	0	0.0952583	0	0	0	0	0.0074801	0	0	0.00584918	0	0	0	0	0	0.0132427	0	0.0643731	0	0	0	0	0	0	0	0
SRR4305324	95082	95080	56947	PRJNA290380	569	Europe	-	-	0	0	0	0	0	0.02185	0	0.0194267	0	0	0	0	0	0	0	0	0	0	0	0	0	0	0.136129	0	0.156502	0	0	0.0722594	0	0	0.0144454	0	0	0	0	0	0	0	0	0	0
SRR4305332	89600	89600	43604	PRJNA290380	579	Europe	-	-	0	0	0	0	0	0.0474819	0	0	0	0	0	0	0.0891322	0	0	0	0.0610737	0	0	0	0.187634	0.00626693	0.00699238	0	0.0390533	0	0	0.0125788	0	0	0.0527056	0	0	0	0	0	0	0	0	0	0
SRR4305391	99871	99871	66048	PRJNA290380	577	Europe	-	-	0	0	0	0	0	0	0	0	0.0170218	0	0	0	0	0	0	0	0	0	0	0	0	0.0120771	0.011117	0	0.0666814	0	0	0	0	0	0.0166519	0	0	0	0	0	0	0	0	0.0118415	0
SRR4305402	99385	99385	21040	PRJNA290380	667	Europe	-	-	0	0	0	0	0	0	0	0	0.0189681	0	0	0	0	0	0	0	0	0.0168522	0	0	0	0.0239397	0.00779673	0	0.0594147	0	0	0	0	0	0.0393757	0	0	0	0	0	0	0	0	0	0
SRR4305422	98857	98857	49490	PRJNA290380	730	Europe	-	-	0	0	0	0	0	0	0	0	0.027989	0	0	0	0.03576	0	0	0	0	0.0102978	0	0	0	0	0	0	0.00814192	0	0	0	0	0	0.0059828	0	0	0	0	0	0	0	0	0	0
SRR4305423	98572	98568	85349	PRJNA290380	726	Europe	-	-	0	0	0	0	0	0	0	0	0	0	0	0	0	0	0.0142481	0	0	0	0	0.296645	0	0	0	0	0	0	0	0.10814	0	0	0	0	0	0	0	0	0	0	0	0	0
SRR4305429	98817	98815	70917	PRJNA290380	610	Europe	-	-	0	0	0	0	0	0.0354847	0	0	0	0	0	0	0	0	0	0	0	0	0	0	0	0	0	0	0	0	0	0	0	0	0.0869592	0	0	0	0	0	0	0	0	0	0
SRR4305430	98990	98990	56304	PRJNA290380	858	Europe	-	-	0	0	0	0.0460002	0	0	0	0	0	0	0	0	0	0	0	0	0	0	0	0	0.222606	0	0.0874383	0	0.0220274	0	0	0	0.00535374	0	0.0137504	0	0	0	0	0	0	0	0	0	0
SRR4305431	99181	99181	62844	PRJNA290380	840	Europe	-	-	0	0	0	0	0	0	0	0	0	0	0	0	0	0	0	0	0	0	0	0	0	0	0.0165715	0	0	0	0.121839	0	0	0	0.014666	0	0	0	0	0	0	0	0.0191083	0	0
SRR4305432	98913	98913	50688	PRJNA290380	851	Europe	-	-	0	0	0	0	0	0.0230122	0	0.0129379	0	0	0	0	0	0	0	0	0.0219571	0.027662	0	0	0	0	0	0	0	0	0	0	0	0	0.025207	0	0	0	0	0	0	0	0	0	0
SRR4305435	99395	99395	49910	PRJNA290380	638	Europe	-	-	0	0	0	0	0	0.02491	0	0	0	0	0	0	0	0	0	0	0	0	0	0	0	0	0	0	0	0	0	0	0	0	0.0270089	0	0	0	0	0	0	0.0543894	0	0	0
SRR4305449	98725	98725	64790	PRJNA290380	757	Europe	-	-	0	0	0	0	0	0	0	0	0	0	0	0	0.10034	0	0	0	0	0.0259244	0	0	0.489553	0	0	0	0	0	0	0	0	0	0	0	0	0	0	0	0	0	0	0	0
SRR4305473	98793	98793	56106	PRJNA290380	523	Europe	-	-	0	0	0	0	0	0	0	0	0	0	0	0	0.126704	0	0	0	0	0.0397602	0	0	0.496689	0	0	0	0	0	0	0	0	0	0	0	0	0	0	0	0	0	0	0	0
SRR4305489	99811	99811	50460	PRJNA290380	676	Europe	-	-	0	0	0	0	0	0.0137712	0	0.0186645	0	0	0	0	0.124091	0	0	0	0.0295525	0.0889309	0	0	0.149971	0	0.060865	0	0.0255776	0	0	0	0	0	0.0513201	0	0.0250018	0	0	0	0	0	0	0	0
SRR4305519	96531	96530	72708	PRJNA290380	569	Europe	-	-	0	0	0	0.0312949	0	0	0	0	0.0475137	0	0	0	0	0	0	0	0.0173201	0.00551671	0	0	0	0	0	0	0	0	0	0	0	0	0.0208455	0	0.00533288	0	0	0	0	0	0	0	0.38781
SRR4408015	99284	99284	48970	PRJNA290380	1095	Europe	-	-	0	0	0	0	0	0	0	0	0	0	0	0	0	0	0	0	0.0197317	0	0	0	0.0943334	0	0.061133	0	0.0253275	0	0	0	0	0	0.00858914	0	0.00640201	0	0	0	0	0.0166768	0	0	0.285294
SRR4408016	99273	99273	44928	PRJNA290380	686	Europe	-	-	0	0	0	0	0	0.00751585	0	0	0	0	0	0	0.0194586	0	0	0	0.0212422	0	0	0	0	0	0	0	0.05869	0	0	0	0	0	0	0	0	0	0	0	0	0	0	0	0.300308
SRR4408017	99124	99124	31280	PRJNA290380	1099	Europe	-	-	0	0	0	0	0	0	0	0	0	0	0	0	0	0	0	0	0	0	0	0	0	0	0.0143058	0	0.0177237	0	0.0809825	0	0	0	0	0	0	0	0	0	0	0	0.157736	0	0.307071
SRR4408019	99349	99349	53340	PRJNA290380	892	Europe	-	-	0	0	0	0	0	0.0087169	0	0	0	0	0	0	0.00801573	0	0	0	0.00779023	0	0.0154572	0	0.00723768	0	0.0188689	0	0	0	0	0	0	0	0	0	0	0	0.0765634	0	0	0	0.0113139	0	0.405143
SRR4408020	99173	99173	58800	PRJNA290380	572	Europe	-	-	0	0	0	0	0	0.0228773	0	0.102971	0	0	0	0	0.0167127	0	0	0	0	0.00829979	0	0	0	0	0	0	0	0	0.028439	0	0	0	0.0603057	0	0	0	0	0	0	0	0	0	0.248035
SRR4408021	99118	99118	53190	PRJNA290380	559	Europe	-	-	0	0	0	0	0	0	0	0	0	0	0	0	0.0163478	0	0	0	0.032173	0	0	0	0.108023	0	0.161428	0	0.081802	0	0	0	0	0	0.0144688	0	0	0	0	0	0	0.012158	0	0	0.179
SRR4408049	99073	99073	45564	PRJNA290380	119	Europe	-	-	0	0.128739	0	0	0	0	0	0	0	0	0	0	0	0	0	0	0	0	0	0	0	0	0.131988	0	0.0437982	0	0	0.0147172	0	0	0	0	0	0	0	0	0	0	0	0	0
SRR4408069	98685	98683	47168	PRJNA290380	584	Europe	-	-	0	0	0	0	0	0.063857	0	0.149714	0	0	0	0	0	0	0	0	0	0	0	0	0	0	0	0	0	0	0	0.0260013	0	0	0	0	0	0	0	0	0.00996438	0.131932	0	0	0.403481
SRR4408091	98629	98629	64356	PRJNA290380	666	Europe	-	-	0	0	0	0	0	0.0211684	0	0.0158728	0.0336175	0	0	0	0.0207611	0	0	0	0.0333459	0.0176746	0	0	0	0	0.120696	0	0.103387	0	0	0	0	0	0.0130908	0.0236936	0	0	0	0	0	0	0	0	0.243857
SRR4408102	99013	99013	51960	PRJNA290380	1094	Europe	-	-	0	0	0	0	0	0	0	0	0.020583	0	0	0	0	0	0	0	0.00836808	0	0	0	0	0	0.106409	0	0	0	0	0	0	0	0.0164268	0.0392021	0	0	0.0448892	0	0	0	0	0	0.435194
SRR4408120	99071	99070	57580	PRJNA290380	550	Europe	-	-	0	0.0103411	0	0	0	0	0	0	0	0	0	0	0.140053	0	0	0	0	0.0363819	0	0	0.387289	0	0	0	0	0	0	0	0	0	0	0	0	0	0	0	0	0	0	0	0
SRR4408125	98905	98905	68017	PRJNA290380	52	Europe	-	-	0	0	0	0	0	0.073414	0	0	0	0	0	0	0	0	0	0	0	0	0	0	0	0	0.125841	0	0.0187737	0	0	0	0	0	0	0.0594745	0	0	0	0	0.0298071	0	0	0	0.349111
SRR4408129	98781	98780	60156	PRJNA290380	784	Europe	-	-	0	0	0	0	0	0	0	0	0	0	0	0	0	0	0	0	0	0	0	0	0	0	0	0	0.00526356	0	0	0	0	0	0	0	0	0	0	0	0	0	0	0	0.384664
SRR4408182	92686	92683	35408	PRJNA290380	39	Europe	-	-	0	0	0	0	0	0.0535092	0	0	0	0	0	0	0	0	0.00700903	0	0	0	0.0158969	0	0	0	0.00921855	0	0.0128831	0	0	0	0.00774898	0	0	0.00662812	0	0	0	0	0.2319	0	0	0	0
SRR4408206	100000	100000	55616	PRJNA290380	629	Europe	-	-	0	0.0213147	0	0	0	0.0163095	0	0.0154893	0	0	0	0	0	0	0	0	0	0	0	0	0.0398868	0	0.13644	0	0.00784263	0	0	0	0	0	0.012212	0	0	0	0	0	0	0	0	0	0.0598663
SRR4408220	98996	98991	66612	PRJNA290380	863	Europe	-	-	0	0	0	0	0	0.0124032	0	0	0	0	0	0	0	0	0	0	0.0486307	0	0	0	0.188246	0	0	0	0.0720776	0	0	0	0	0	0.0327098	0	0	0	0	0	0	0	0	0	0
SRR4408226	99419	99419	42920	PRJNA290380	534	Europe	-	-	0	0	0	0	0	0	0	0	0.0106403	0	0	0	0	0	0	0	0	0	0	0	0	0	0	0	0	0	0	0.011563	0	0	0.0181971	0	0	0	0	0	0	0	0	0	0
SRR4408231	99418	99418	52679	PRJNA290380	614	Europe	-	-	0	0.00902253	0	0	0	0.0142143	0	0	0	0	0	0	0.0106304	0	0	0	0	0	0	0	0	0.0438754	0.0247556	0	0.0202977	0	0	0	0	0	0.00826043	0.107074	0	0	0	0	0	0	0	0	0
SRR4408235	99553	99553	89202	PRJNA290380	130	Europe	-	-	0	0.0420924	0	0	0	0.199183	0	0	0	0	0	0	0	0	0	0	0	0.0196986	0	0	0	0	0	0	0.0208719	0	0	0.187106	0	0	0	0	0	0	0	0	0	0.0185029	0	0	0
SRR4408236	99375	99375	75220	PRJNA290380	699	Europe	-	-	0	0	0	0	0	0	0	0	0	0	0	0	0.00892432	0	0	0	0	0.0262926	0	0	0	0	0.010948	0	0	0	0.0570261	0	0	0	0.00583621	0	0	0	0	0	0	0	0.0242046	0	0
SRR4408238	99210	99210	66588	PRJNA290380	697	Europe	-	-	0	0	0	0	0	0.0548096	0	0.0904088	0	0	0	0	0.131585	0	0	0	0	0	0	0	0	0	0.141972	0	0	0	0	0	0	0	0.0118799	0.0255396	0	0	0	0	0	0.0641505	0	0	0
SRR4408241	99435	99435	64044	PRJNA290380	514	Europe	-	-	0	0	0	0	0	0	0	0	0.0142275	0	0	0	0	0	0	0	0	0	0	0	0	0	0	0	0	0	0	0.016128	0	0	0.0148509	0	0	0	0	0	0	0	0	0	0
SRR4408244	99443	99443	71751	PRJNA290380	674	Europe	-	-	0	0	0	0	0	0	0	0	0	0	0	0	0.00634917	0	0	0	0	0	0	0	0	0	0	0	0.0346899	0	0	0	0	0	0	0.0811899	0	0	0	0	0	0	0	0	0
SRR4408246	99335	99335	89250	PRJNA290380	878	Europe	-	-	0	0	0	0	0	0	0	0	0	0	0	0	0.0116497	0	0	0	0.0194387	0	0	0	0	0	0.151239	0	0	0	0	0	0	0	0.0263343	0.0194637	0	0	0.0162291	0	0	0	0	0	0
SRR4408277	99214	99214	74824	PRJNA290380	638	Europe	-	-	0	0	0	0	0	0	0	0	0	0	0	0	0	0	0	0	0.102174	0.0356636	0	0	0	0	0.0087847	0	0.0126382	0	0	0	0	0	0.0148308	0.00739897	0	0	0	0	0	0	0	0	0
SRR8942358	100000	100000	77872	PRJNA322188	43.6	USA	-	-	0	0.524183	0	0	0	0	0	0	0	0	0	0	0	0	0	0	0	0	0	0	0	0	0	0	0	0	0	0.0277785	0	0	0	0	0	0	0	0.0151246	0.00616478	0	0	0	0
SRR8942389	99999	99999	53073	PRJNA322188	43.6	USA	-	-	0	0.729188	0	0	0	0	0	0	0	0	0	0	0	0	0	0	0	0	0	0	0	0	0	0	0	0	0	0	0	0	0.0121888	0	0	0	0	0	0	0	0	0	0
SRR8942393	100000	100000	73088	PRJNA322188	43.6	USA	-	-	0	0.150866	0	0	0	0.171094	0	0	0	0	0	0	0	0	0	0	0.0223552	0	0	0	0.00782228	0	0.127632	0	0.103299	0	0	0	0	0	0	0.0691305	0	0	0	0	0	0	0	0	0
SRR8942410	100000	100000	63129	PRJNA322188	43.6	USA	-	-	0	0.16743	0	0	0	0.159224	0	0	0	0	0	0	0	0	0	0	0.0734836	0	0	0	0.0892904	0	0.0763341	0	0.0523313	0	0	0	0	0	0	0.0371786	0	0	0	0	0	0.0948338	0	0.00705422	0
SRR8942417	100000	100000	53904	PRJNA322188	43.6	USA	-	-	0.138612	0.536967	0	0	0	0	0	0	0	0	0	0	0	0	0	0	0	0	0	0.0173227	0	0	0	0.00896449	0	0	0	0	0	0	0	0	0	0	0	0	0	0	0	0	0
SRR8942391	100000	100000	74591	PRJNA322188	43.6	USA	-	-	0	0	0	0	0	0	0	0	0	0	0.0409876	0	0	0	0	0	0	0	0.0236848	0	0	0	0	0	0	0	0	0.0680782	0	0	0.00742285	0	0	0	0	0	0.0235872	0	0	0	0
SRR8942411	100000	100000	82720	PRJNA322188	43.6	USA	-	-	0	0	0	0	0	0	0	0	0	0	0	0	0	0	0	0.00874452	0	0	0	0	0	0	0	0	0	0	0	0	0.713633	0	0	0	0	0	0	0	0	0	0	0	0
SRR8942406	100000	100000	73128	PRJNA322188	43.6	USA	-	-	0	0.438034	0	0	0	0	0	0	0	0	0.312286	0	0	0	0	0	0	0	0	0	0	0	0	0	0	0	0	0	0	0	0	0	0	0	0	0	0.0548684	0	0	0.0448717	0
SRR8942421	100000	100000	67436	PRJNA322188	43.6	USA	-	-	0	0	0	0	0.0331317	0	0	0	0	0	0	0	0	0	0.0466493	0	0	0	0	0	0	0	0	0	0	0	0	0.0289484	0	0	0	0	0	0	0	0	0.551611	0	0	0	0
SRR8942431	100000	100000	73416	PRJNA322188	43.6	USA	-	-	0.0171742	0.501054	0.0646011	0.0259213	0	0.0848751	0	0	0	0	0.138937	0	0	0	0	0	0	0	0	0	0	0	0	0	0	0	0	0	0	0	0	0	0	0.0807913	0	0	0.0224231	0	0	0	0
SRR8942416	100000	100000	45783	PRJNA322188	43.6	USA	-	-	0.0143481	0.00608603	0	0	0	0	0	0	0	0	0.267875	0	0	0	0	0	0.0310056	0	0	0	0.0384274	0	0	0	0.0266376	0	0	0.20958	0	0	0	0	0	0	0	0	0	0	0	0	0
SRR8942399	100000	100000	56710	PRJNA322188	43.6	USA	-	-	0.00990562	0.0590792	0	0	0	0.259778	0	0.0553848	0	0	0	0	0.167136	0	0	0	0	0	0	0	0	0	0.0207454	0	0.017285	0	0	0.0100187	0	0	0	0	0	0	0	0	0	0	0	0	0
SRR8942373	100000	100000	85481	PRJNA322188	43.6	USA	-	-	0	0.0983432	0	0	0	0.0446534	0	0.364731	0	0	0.330201	0	0	0	0	0	0	0	0	0	0	0	0	0	0	0	0	0	0	0	0	0	0	0	0	0	0	0.1155	0	0	0
SRR8942430	100000	100000	65112	PRJNA322188	43.6	USA	-	-	0	0.0156958	0	0.0211178	0	0.234103	0	0	0	0	0.2033	0	0	0	0.0181696	0	0	0	0	0.00824041	0	0	0	0.00820142	0	0	0	0	0	0	0	0	0	0	0	0	0.15519	0	0	0.0439539	0
SRR8942354	100000	100000	54512	PRJNA322188	43.6	USA	-	-	0.0322792	0.0584747	0	0	0	0	0	0.391615	0	0	0	0	0	0	0	0	0.02996	0	0	0	0	0	0.0231955	0	0.212175	0	0	0	0	0	0	0.0137888	0	0	0	0	0	0	0	0	0
SRR8942385	100000	100000	66656	PRJNA322188	43.6	USA	-	-	0	0.0152514	0.0184703	0	0	0.0839968	0	0.0609711	0	0	0	0	0	0	0	0	0.00731285	0.126402	0	0	0.00559744	0	0.0350019	0	0.031659	0	0	0	0	0	0.00887963	0.00910612	0	0	0	0	0	0.122841	0	0	0
SRR8942396	100000	100000	57303	PRJNA322188	43.6	USA	-	-	0.095923	0	0.0156764	0	0	0	0	0	0	0	0	0	0	0	0.0060944	0.0544705	0	0	0	0	0	0	0	0.101261	0	0	0	0.107869	0	0	0	0	0	0	0	0	0.00807712	0	0	0	0
SRR8942392	100000	100000	69042	PRJNA322188	43.6	USA	-	-	0	0.0294776	0	0	0	0	0	0	0	0	0	0	0.0179155	0	0.00772994	0	0.151482	0	0	0	0.00709039	0.0129532	0.0845232	0	0.0212868	0	0	0	0	0.273949	0	0.0372181	0	0	0	0	0	0	0.0219934	0	0
SRR8942414	100000	100000	62088	PRJNA322188	43.6	USA	-	-	0	0.162196	0	0	0	0.0186789	0	0	0	0	0	0	0.0586614	0	0	0	0.272684	0	0	0	0	0	0.165412	0	0.0129465	0	0	0	0	0	0.00691196	0.0492408	0	0	0	0	0	0	0	0	0
SRR8942395	100000	100000	53028	PRJNA322188	43.6	USA	-	-	0	0.0282783	0.00883811	0.00592375	0	0.0615499	0	0	0	0	0	0	0	0	0	0	0	0	0	0	0	0	0.0070815	0	0.406559	0	0	0	0	0	0	0	0	0	0	0	0	0.0606613	0	0	0
SRR8942343	100000	100000	83052	PRJNA322188	43.6	USA	-	-	0	0	0	0	0	0	0	0	0	0	0	0	0	0	0	0	0.0101826	0	0	0	0	0	0.781088	0	0	0	0	0.0724741	0	0	0.0327105	0	0	0	0	0	0.0163588	0	0	0	0
SRR8942384	100000	100000	63811	PRJNA322188	43.6	USA	-	-	0.0506959	0.0690071	0	0.0217742	0	0	0	0	0	0	0	0	0	0	0	0	0	0	0	0	0	0	0.47674	0	0	0	0	0.197581	0	0	0	0	0	0	0	0	0.164589	0	0	0	0
SRR8942397	100000	100000	64160	PRJNA322188	43.6	USA	-	-	0	0.0411111	0	0	0	0	0	0	0	0	0	0	0	0	0	0.0204997	0	0	0	0	0	0	0	0	0	0	0	0	0	0	0.0342803	0	0	0	0	0	0	0	0	0.0422084	0
SRR8942429	100000	100000	51528	PRJNA322188	43.6	USA	-	-	0.0105427	0.00732758	0	0	0	0.0786684	0	0.0493836	0	0	0	0	0.255419	0	0.024626	0	0	0	0	0	0.0134119	0	0	0	0	0	0	0.256519	0	0	0	0	0	0.0135843	0	0	0	0	0	0	0
SRR4052021	100000	100000	52408	PRJNA339914	90	Italy	-	-	0.0695323	0.21661	0	0	0	0.0476229	0	0.070375	0	0	0	0	0	0	0	0	0	0	0	0	0	0	0	0	0	0	0	0.0219426	0	0	0	0	0	0.0473498	0	0	0	0	0	0	0
SRR4052033	100000	100000	52129	PRJNA339914	90	Italy	-	-	0.141231	0.725148	0	0	0	0	0	0	0	0	0	0	0	0	0	0	0	0	0	0	0	0	0	0	0	0	0	0.0268144	0	0	0	0	0	0	0	0	0	0	0	0	0
SRR4052038	100000	100000	45210	PRJNA339914	90	Italy	-	-	0	0.658039	0	0	0	0	0	0	0	0	0.0931655	0	0	0	0	0	0	0	0	0	0.00664226	0	0.00840364	0	0.0398455	0	0	0.0586292	0	0	0	0	0	0	0	0	0	0	0	0	0
SRR4052022	100000	100000	86280	PRJNA339914	90	Italy	-	-	0	0	0	0	0	0.489528	0	0.0608183	0	0	0.00956546	0	0	0	0	0	0	0	0	0	0	0	0	0	0	0	0	0	0	0.414598	0	0	0	0.00829929	0	0	0.0171915	0	0	0	0
SRR4052040	100000	100000	73970	PRJNA339914	90	Italy	-	-	0	0	0	0	0.0206395	0.012099	0	0	0	0	0.700548	0	0	0	0	0	0	0	0	0	0	0	0	0	0	0	0	0.103474	0	0	0	0	0	0	0	0	0	0	0	0.00975596	0
SRR7352035	100000	100000	89748	PRJNA345144	90	New Zeland	-	-	0	0.990746	0	0	0	0	0	0	0	0	0	0	0	0	0	0	0	0	0	0	0	0	0	0	0	0	0	0	0	0	0	0	0	0	0	0	0	0	0	0	0
SRR7411335	99998	99998	79640	PRJNA345144	90	New Zeland	-	-	0	0.677603	0	0	0	0	0	0	0	0	0	0	0	0	0.0345815	0.0658047	0	0	0	0	0	0	0	0	0	0	0	0	0	0	0	0	0	0	0	0	0	0	0	0	0
SRR7351739	99999	99999	60948	PRJNA345144	90	New Zeland	-	-	0.0974959	0.452866	0	0	0	0	0	0	0	0	0	0	0	0	0	0	0	0	0	0	0	0	0	0	0	0	0	0.0779825	0	0	0	0	0	0	0	0.00757743	0	0	0	0	0
SRR7411257	99999	99997	72250	PRJNA345144	90	New Zeland	-	-	0	0.449059	0	0	0	0	0	0	0	0	0	0	0	0	0	0	0	0	0	0	0	0	0	0	0	0	0	0	0	0	0	0	0	0	0	0	0	0	0	0	0
SRR7411336	99999	99999	90804	PRJNA345144	90	New Zeland	-	-	0	0	0	0	0	0	0	0	0	0	0	0	0	0	0.279188	0	0	0	0	0	0	0	0	0	0	0	0	0.0286436	0	0	0	0	0	0	0	0	0	0	0	0	0
SRR7411386	99999	99999	68688	PRJNA345144	90	New Zeland	-	-	0.0820396	0.32324	0	0	0	0	0	0	0	0	0	0	0	0	0.00575192	0	0	0	0	0	0	0	0	0	0	0	0	0.0443258	0	0	0	0	0	0	0	0	0	0	0	0	0
SRR7411377	99999	99999	78740	PRJNA345144	90	New Zeland	-	-	0	0.0789768	0	0	0	0	0	0	0	0	0	0	0	0	0	0	0	0	0	0	0	0	0	0	0	0	0	0.0932457	0	0	0	0	0	0	0	0	0	0	0	0	0
SRR7411253	99998	99998	65133	PRJNA345144	90	New Zeland	-	-	0	0.0470802	0	0	0	0.321593	0	0	0	0	0.0780472	0	0.0130023	0	0	0	0	0	0	0	0	0	0.00695285	0	0.270325	0	0	0	0	0	0	0	0.010191	0	0	0	0	0	0	0	0
SRR7351662	99997	99997	64971	PRJNA345144	720	New Zeland	-	-	0	0	0	0	0	0.191871	0	0	0	0	0	0	0	0	0	0	0	0.0261909	0	0	0	0	0	0	0	0	0	0	0	0	0.0470557	0	0	0	0	0	0	0	0	0	0
SRR7351952	99995	99995	79790	PRJNA345144	90	New Zeland	-	-	0	0	0	0	0	0.291216	0	0	0	0	0	0	0	0	0	0	0	0	0	0	0	0	0.181692	0	0	0	0	0.0637581	0	0	0	0.114255	0	0	0	0	0	0	0	0.0527769	0
SRR7411280	99994	99994	95484	PRJNA345144	90	New Zeland	-	-	0	0.00878319	0	0	0	0.444371	0	0.048428	0	0	0.0528326	0	0	0	0	0	0	0	0.0157081	0	0	0	0	0	0	0	0	0	0	0	0	0	0	0	0	0	0	0	0	0	0
SRR7351663	99998	99998	71080	PRJNA345144	720	New Zeland	-	-	0	0	0	0	0	0.0347524	0	0.0705794	0	0	0	0	0	0	0	0	0	0	0.0476439	0	0	0	0	0	0	0	0	0	0	0	0	0	0	0	0	0	0	0.199062	0	0	0
SRR7351790	99999	99999	64647	PRJNA345144	720	New Zeland	-	-	0	0	0	0	0	0.176935	0	0.176649	0.0327989	0	0.303931	0	0	0	0	0	0	0.0101106	0	0	0	0	0	0	0	0	0	0	0	0	0.146682	0	0	0	0	0	0	0	0	0	0
SRR7351827	99999	99999	90816	PRJNA345144	90	New Zeland	-	-	0	0	0	0	0	0.0850376	0	0.452743	0	0	0.432534	0	0	0	0	0	0	0	0	0	0	0	0	0	0	0	0	0	0	0	0	0	0	0	0	0	0	0	0	0	0
SRR7411267	99999	99999	89292	PRJNA345144	90	New Zeland	-	-	0.00803955	0.137982	0	0	0	0.327809	0	0	0	0	0.42483	0	0	0	0.00556204	0	0	0	0	0	0	0	0	0	0	0	0	0	0	0	0	0	0	0	0	0	0	0	0	0	0
SRR7411288	99996	99996	73566	PRJNA345144	90	New Zeland	-	-	0	0.0173783	0	0	0	0.00962204	0	0.493341	0	0	0.457333	0	0	0	0	0	0	0	0	0	0	0	0	0	0	0	0	0	0	0	0	0	0	0	0	0	0	0	0	0	0
SRR7351912	100000	100000	61668	PRJNA345144	720	New Zeland	-	-	0	0.00611274	0	0	0	0.0973988	0	0.164365	0	0	0	0	0	0	0	0	0	0	0.00915154	0	0	0	0	0	0	0	0	0	0	0	0.0531651	0	0	0	0	0	0	0.0968153	0	0	0
SRR7411285	99997	99997	83010	PRJNA345144	90	New Zeland	-	-	0.0594073	0	0	0	0	0	0	0	0	0	0	0	0	0	0.0172178	0.00741053	0	0	0	0.322239	0	0	0	0	0	0	0	0	0	0	0	0	0	0	0	0	0	0	0	0	0
SRR7351644	100000	100000	70213	PRJNA345144	720	New Zeland	-	-	0	0	0	0	0	0.0303849	0	0.0352695	0	0	0	0	0	0	0	0	0	0.307158	0	0	0	0	0	0	0	0	0	0	0	0	0.15502	0	0	0	0.0136885	0	0	0	0	0	0
SRR7351902	99997	99997	65604	PRJNA345144	720	New Zeland	-	-	0	0	0	0	0	0	0	0	0	0	0	0	0	0	0	0	0	0.108935	0	0	0	0.00557124	0	0	0	0	0	0	0	0	0.0826432	0	0	0	0	0	0	0.0403897	0	0	0
SRR7411252	100000	100000	88407	PRJNA345144	90	New Zeland	-	-	0	0.22337	0	0	0	0	0	0	0	0	0	0	0	0	0	0.0746444	0	0	0	0	0	0	0	0	0	0	0	0	0	0	0	0	0	0	0	0	0	0	0	0.647014	0
SRR7411385	99999	99999	85250	PRJNA345144	90	New Zeland	-	-	0	0.13879	0	0	0	0	0	0	0	0	0	0	0	0	0	0.113266	0	0	0	0	0	0.0272343	0	0	0	0	0	0	0	0	0	0	0	0	0	0	0	0	0	0.440719	0
SRR7351641	99991	99991	58152	PRJNA345144	720	New Zeland	-	-	0	0	0	0	0	0.0481155	0	0	0	0	0	0	0	0	0	0	0	0	0	0	0	0	0	0	0	0	0	0	0	0	0.314869	0	0	0	0	0	0	0.188222	0	0	0
SRR7351789	99999	99999	58770	PRJNA345144	720	New Zeland	-	-	0	0	0	0	0	0	0	0	0	0	0	0	0	0	0	0	0.00637263	0.25492	0	0	0	0	0	0	0	0	0	0	0	0	0.405064	0	0	0	0	0	0	0.015514	0	0	0
SRR7351791	99999	99999	63864	PRJNA345144	720	New Zeland	-	-	0	0	0	0	0	0.0484273	0	0	0	0	0	0	0	0	0	0	0	0	0	0	0	0	0.0128712	0	0.0130366	0	0	0	0	0	0.449569	0	0	0	0	0	0	0	0	0	0
SRR7351793	99997	99997	80244	PRJNA345144	720	New Zeland	-	-	0	0	0	0	0	0	0	0	0	0	0	0	0	0	0	0	0	0	0	0	0	0	0	0	0	0	0	0	0	0	0.386262	0	0	0	0	0	0	0	0	0	0
SRR7351794	99999	99999	56640	PRJNA345144	720	New Zeland	-	-	0	0	0	0	0	0.139108	0	0.130648	0	0	0.0157927	0	0	0	0	0	0	0	0	0	0	0	0	0	0	0	0	0	0	0	0.364714	0	0	0	0	0	0	0	0	0	0
SRR7351796	100000	100000	72850	PRJNA345144	720	New Zeland	-	-	0	0	0	0	0	0.0480731	0	0	0	0	0	0	0	0	0	0	0	0	0	0	0	0	0	0	0	0	0	0	0	0	0.416346	0	0	0	0	0	0	0	0	0.00884333	0
SRR7351799	99999	99999	63900	PRJNA345144	720	New Zeland	-	-	0	0	0	0	0	0.111596	0	0	0	0	0	0	0	0	0	0	0	0	0	0	0	0	0	0	0	0	0	0	0	0	0.233306	0	0	0	0	0	0	0	0	0.0153124	0
SRR7351801	99999	99999	51543	PRJNA345144	720	New Zeland	-	-	0	0	0	0	0	0.0256072	0	0.0386821	0	0	0	0	0	0	0	0	0	0.132091	0	0	0	0	0	0	0	0	0	0	0	0	0.239193	0	0	0	0	0	0	0.0544657	0	0	0
SRR7351802	100000	100000	82428	PRJNA345144	720	New Zeland	-	-	0	0	0	0	0	0.110302	0	0	0	0	0	0	0	0	0	0	0	0	0	0	0	0	0	0	0	0	0	0	0	0	0.593365	0	0	0	0	0	0	0	0	0.0120417	0
SRR7351803	100000	100000	66870	PRJNA345144	720	New Zeland	-	-	0	0	0	0	0	0.0644807	0	0.0484771	0	0	0	0	0	0	0	0	0	0.0282236	0	0	0	0	0	0	0	0	0	0	0	0	0.184925	0	0	0	0	0	0	0.0735966	0	0	0
SRR7351805	100000	100000	68508	PRJNA345144	720	New Zeland	-	-	0	0	0	0	0	0	0	0	0	0	0	0	0	0	0	0	0	0	0	0	0	0	0	0	0	0	0	0	0	0	0.344687	0	0	0	0	0	0	0	0	0.0116052	0
SRR7351808	100000	100000	66820	PRJNA345144	720	New Zeland	-	-	0	0.0324812	0	0	0	0.0448874	0	0	0	0	0	0	0	0	0	0	0	0	0	0	0	0	0	0	0	0	0	0	0	0	0.188272	0	0	0	0	0	0	0.109713	0	0.0209084	0
SRR7351811	100000	100000	77352	PRJNA345144	720	New Zeland	-	-	0	0	0	0	0	0.0636771	0	0.0455632	0	0	0	0	0	0	0	0	0	0	0	0	0	0	0	0	0	0	0	0	0	0	0.335798	0	0	0	0	0	0	0.0336103	0	0	0
SRR7351854	99999	99999	64170	PRJNA345144	720	New Zeland	-	-	0	0	0	0	0	0.0482612	0	0	0	0	0	0	0	0	0	0	0.015864	0	0.0193478	0	0	0	0.0590944	0	0	0	0	0	0	0	0.0961341	0	0	0	0	0	0	0	0	0	0
SRR7351860	99999	99999	59238	PRJNA345144	720	New Zeland	-	-	0	0	0	0	0	0.0203963	0	0.0923096	0	0	0	0	0	0	0	0	0	0	0	0	0	0	0	0	0	0	0	0	0	0	0.131267	0	0	0	0	0	0	0	0	0.0103972	0
SRR7351864	99999	99999	85500	PRJNA345144	720	New Zeland	-	-	0	0.00588041	0	0	0	0.0487589	0	0	0	0	0	0	0	0	0	0	0	0	0	0	0	0	0	0	0	0	0	0	0	0	0.153165	0	0	0	0	0	0	0	0	0.0228673	0
SRR7351869	100000	100000	59410	PRJNA345144	720	New Zeland	-	-	0	0	0	0	0	0	0	0	0	0	0	0	0	0	0	0	0	0	0	0	0	0	0	0	0	0	0.0426653	0	0	0	0.395885	0.00650573	0	0	0	0	0	0	0	0.0115096	0
SRR7351879	99999	99999	62730	PRJNA345144	720	New Zeland	-	-	0	0	0	0	0	0.0252232	0	0	0	0	0	0	0	0	0	0	0.0304737	0.0280652	0	0	0	0	0.00792423	0	0	0	0.119188	0	0	0	0.17643	0.0160973	0	0	0	0	0	0.0199827	0.0170258	0	0
SRR7351903	100000	100000	62315	PRJNA345144	720	New Zeland	-	-	0	0	0	0	0	0.0541425	0	0	0	0	0	0	0	0	0	0	0	0	0	0	0	0	0	0	0	0	0	0	0	0	0.189424	0	0	0	0	0	0	0	0	0	0
SRR7351909	100000	100000	55448	PRJNA345144	720	New Zeland	-	-	0	0	0	0	0	0	0	0	0	0	0	0	0	0	0	0	0	0.0170861	0	0	0	0	0	0	0	0	0	0	0	0	0.601759	0	0	0	0	0	0	0	0	0	0
SRR7351911	100000	100000	62271	PRJNA345144	720	New Zeland	-	-	0	0	0	0	0	0.0247179	0	0	0	0	0	0	0	0	0	0	0	0	0	0	0	0	0.00505527	0	0	0	0	0	0	0	0.232908	0	0	0	0	0	0	0	0	0	0
SRR7351914	100000	100000	74272	PRJNA345144	720	New Zeland	-	-	0	0	0	0	0	0.0283392	0	0.0441949	0	0	0	0	0	0	0	0	0	0	0	0	0	0	0	0	0	0	0	0	0	0	0.373472	0	0	0	0	0	0	0.0752286	0	0	0
SRR7351949	100000	100000	83316	PRJNA345144	720	New Zeland	-	-	0	0	0	0	0	0.0342964	0	0	0	0	0	0	0	0	0	0	0	0	0	0	0	0	0	0	0	0	0	0	0	0	0.706121	0	0	0	0	0	0	0	0	0.0134937	0
SRR7351950	100000	100000	81168	PRJNA345144	720	New Zeland	-	-	0	0	0	0	0	0.0365903	0	0	0	0	0	0	0	0	0	0	0	0.0235757	0	0	0	0	0	0	0	0	0	0	0	0	0.475781	0	0	0	0	0	0	0	0	0	0
SRR7351959	99999	99999	76087	PRJNA345144	720	New Zeland	-	-	0	0	0	0	0	0	0	0	0	0	0	0	0	0	0	0	0	0	0	0	0	0	0	0	0	0	0	0	0	0	0.21036	0	0	0	0	0	0	0	0	0	0
SRR7351960	100000	100000	56984	PRJNA345144	720	New Zeland	-	-	0	0	0	0	0	0.00902807	0	0.0329006	0	0	0	0	0	0	0	0	0	0	0	0	0	0	0	0	0	0	0	0	0	0	0.252249	0	0	0	0	0	0	0.076045	0	0	0
SRR7352062	100000	100000	74480	PRJNA345144	720	New Zeland	-	-	0	0	0	0	0	0	0	0	0	0	0	0	0	0	0	0	0.012508	0	0.0168636	0	0	0	0.0570276	0	0.0110879	0	0	0	0	0	0.0504573	0	0	0	0.0127338	0	0	0	0	0	0
SRR7352091	99994	99994	55448	PRJNA345144	720	New Zeland	-	-	0	0	0	0	0	0.12665	0	0.0796849	0	0	0	0	0	0	0	0	0	0	0	0	0	0	0	0	0	0	0	0	0	0	0.200191	0	0	0	0	0	0	0	0	0	0
SRR7352093	99997	99997	67661	PRJNA345144	720	New Zeland	-	-	0	0	0	0	0	0.0323231	0	0	0	0	0	0	0	0	0	0	0	0	0	0	0	0	0	0	0	0	0	0	0	0	0.101755	0	0	0	0	0	0	0	0	0	0
SRR7352095	99998	99998	64750	PRJNA345144	720	New Zeland	-	-	0	0	0	0	0	0.118644	0	0	0	0	0	0	0	0	0	0	0	0	0	0	0	0	0	0	0	0	0	0	0	0	0.214861	0	0	0	0	0	0	0.133132	0	0	0
SRR7411390	100000	100000	79690	PRJNA345144	90	New Zeland	-	-	0	0.0675618	0	0	0	0	0	0	0	0	0	0	0	0	0	0	0	0	0	0	0	0.00688121	0	0	0	0	0	0	0	0	0.219688	0	0	0	0	0	0	0	0	0.0655419	0
SRR7411400	100000	100000	58446	PRJNA345144	720	New Zeland	-	-	0	0	0	0	0	0.0222041	0	0.0755111	0	0	0	0	0	0	0	0	0	0	0	0	0	0	0	0	0	0	0.0127394	0	0	0	0.131993	0	0	0	0	0	0	0	0	0	0
SRR7351781	100000	100000	60600	PRJNA345144	90	New Zeland	-	-	0.174275	0.0400388	0	0	0	0	0	0	0	0	0	0	0	0	0	0	0	0	0	0	0	0	0	0	0	0	0	0	0	0	0	0	0	0	0	0	0	0	0	0.102026	0
SRR7351876	99997	99997	58734	PRJNA345144	90	New Zeland	-	-	0	0.0277699	0	0	0	0	0	0	0	0	0.0159971	0	0	0	0	0	0	0	0	0	0	0.0230796	0	0	0.0056661	0	0	0	0	0	0	0	0	0	0	0	0	0	0	0.0148261	0
SRR7411370	99999	99999	94680	PRJNA345144	90	New Zeland	-	-	0	0.0562112	0	0	0	0	0	0	0	0	0	0	0	0	0	0.0101435	0.820448	0	0	0	0	0	0.00874316	0	0	0	0	0	0	0	0	0	0	0	0	0	0	0	0	0	0
SRR7351910	100000	100000	67584	PRJNA345144	720	New Zeland	-	-	0	0	0	0	0	0.0338844	0	0.0285797	0	0	0	0	0.0240447	0	0	0	0	0	0	0	0	0.00866388	0.0846971	0	0.00731161	0	0	0	0	0	0.208917	0.0152543	0	0	0	0	0	0.0226484	0	0	0
SRR7411312	99999	99999	74760	PRJNA345144	90	New Zeland	-	-	0	0.0344808	0	0	0	0	0	0	0	0	0	0	0.723399	0	0	0	0	0	0	0	0	0	0.0110418	0	0	0	0	0	0	0	0	0	0	0	0	0	0	0	0	0.0577879	0
SRR7351806	99999	99999	51200	PRJNA345144	720	New Zeland	-	-	0	0	0	0	0	0	0	0	0	0	0	0	0	0	0	0	0	0	0	0	0	0	0	0	0	0	0	0	0	0	0.0952554	0	0	0	0	0	0	0	0	0	0
SRR7351809	99998	99998	52312	PRJNA345144	720	New Zeland	-	-	0	0	0	0	0	0	0	0	0	0	0	0	0	0	0	0	0	0	0	0	0	0.0054719	0.00600522	0	0	0	0	0	0	0	0.0672829	0	0	0	0	0	0	0	0	0.00756395	0
SRR7351871	99999	99999	64284	PRJNA345144	720	New Zeland	-	-	0	0	0	0	0	0	0	0	0.0324898	0	0	0	0.00508735	0	0	0	0	0.00831756	0	0	0	0	0	0	0	0	0	0	0	0	0.0275071	0	0	0	0	0	0	0	0	0	0
SRR7351908	100000	100000	56210	PRJNA345144	720	New Zeland	-	-	0	0	0	0	0	0.030918	0	0.0185022	0	0	0	0	0	0	0	0	0	0	0	0	0	0	0	0	0	0	0	0	0	0	0.14656	0.00531125	0	0	0	0	0	0.0330556	0	0	0
SRR5273989	99793	99793	51864	PRJNA352475	120	Italy	-	-	0	0.168817	0	0	0	0.0233835	0	0	0	0	0	0	0	0	0	0	0.0164479	0	0.013157	0	0	0	0.0800447	0	0.0924709	0	0	0.0180946	0	0	0	0.05186	0	0	0	0	0	0	0	0	0
SRR5274068	99877	99877	65131	PRJNA352475	120	Italy	-	-	0	0.299476	0	0	0	0.0530644	0	0	0	0	0	0	0	0	0	0	0.095291	0	0	0	0	0	0.141892	0.0607617	0	0	0	0	0	0	0	0	0	0	0	0	0	0	0	0	0
SRR5273901	99762	99762	60864	PRJNA352475	120	Italy	-	-	0	0.119486	0	0	0	0.142038	0	0	0	0	0.0155066	0	0	0	0	0	0	0	0	0	0	0	0	0	0	0	0	0	0	0.381074	0	0	0	0.0149852	0	0	0	0	0	0	0
SRR5273956	99859	99859	43456	PRJNA352475	120	Italy	-	-	0	0.385112	0	0	0	0.0269603	0	0	0	0	0.0182007	0	0	0	0.0320732	0	0	0	0	0.0430985	0	0.0222658	0	0	0	0	0	0	0	0.261743	0	0	0	0.0139438	0	0	0	0	0	0	0
SRR5274014	99415	99415	57560	PRJNA352475	120	Italy	-	-	0	0	0	0	0	0	0	0	0	0	0.0949359	0	0	0	0	0	0	0	0	0	0	0	0.232523	0	0	0	0	0.230191	0	0.332456	0	0	0	0.0225095	0	0	0	0	0	0	0
SRR5274059	99944	99944	63622	PRJNA352475	120	Italy	-	-	0	0.471348	0	0	0	0.367066	0	0.0343473	0	0	0.0668508	0	0	0	0	0	0	0	0.0242311	0	0	0	0	0	0	0	0	0.010472	0	0	0	0	0	0	0	0	0	0	0	0	0
SRR5273963	99789	99789	53988	PRJNA352475	120	Italy	-	-	0	0.397879	0	0	0	0.0701337	0	0.0514433	0	0	0.0409978	0	0	0	0	0	0	0	0	0	0	0	0	0	0	0	0	0.314772	0	0	0	0	0	0.0178181	0	0	0	0	0	0	0
SRR5274043	99931	99931	80135	PRJNA352475	120	Italy	-	-	0	0.111116	0	0.00728847	0	0.137495	0	0.0119381	0	0	0.228293	0	0	0	0	0	0	0	0	0	0	0	0	0	0	0	0	0.401637	0	0	0	0	0	0	0	0	0	0	0	0	0
SRR5274049	99955	99955	73587	PRJNA352475	120	Italy	-	-	0	0.111906	0	0	0	0.0781797	0	0	0	0	0.10477	0	0	0	0	0	0	0	0	0	0	0	0	0	0	0	0	0.55072	0	0	0	0	0	0.00922916	0	0	0	0	0	0	0
SRR5273888	99685	99685	76230	PRJNA352475	120	Italy	-	-	0.0356691	0.140923	0.0091375	0.146498	0	0.408059	0	0.0380128	0.0128422	0	0.0165169	0	0	0	0.00587669	0	0	0	0	0	0	0	0	0	0	0	0	0	0	0	0	0	0	0	0	0	0	0	0	0	0
SRR5273917	99900	99900	55704	PRJNA352475	120	Italy	-	-	0	0.371163	0	0	0	0	0	0.440287	0	0	0	0	0	0	0	0	0	0	0	0	0	0	0.123288	0	0	0	0	0	0	0	0	0	0	0	0	0	0	0	0	0	0
SRR7587316	99680	99680	97174	PRJNA422569	365	Italy	-	-	0	0	0	0	0	0	0	0	0.46587	0	0	0	0.116144	0	0	0	0	0.175747	0	0	0	0	0	0	0.0135655	0	0	0.0517805	0	0	0	0	0	0.031273	0	0	0	0	0	0	0
SRR7587317	99552	99552	67904	PRJNA422569	730	Italy	-	-	0	0	0	0	0	0	0	0	0.371988	0	0	0	0.210111	0	0	0	0	0.112727	0	0	0	0	0	0	0.0227223	0	0	0.0647401	0	0	0	0	0	0.0289394	0	0	0	0.0236313	0	0	0
SRR7217527	99997	99997	71049	PRJNA473126	218	USA	-	-	0	0.0064658	0	0	0	0.130431	0	0.100713	0	0	0	0	0	0	0	0	0	0	0	0	0	0	0	0	0	0	0	0	0	0	0	0	0	0	0	0	0	0	0	0.0330865	0
SRR7217532	99991	99991	69090	PRJNA473126	218	USA	-	-	0	0.0309755	0	0	0	0.0750705	0	0.148439	0	0	0	0	0	0	0	0	0	0	0	0	0	0	0	0	0	0	0	0	0	0	0	0	0	0	0	0	0	0	0	0.0194942	0
SRR7217565	99998	99998	51392	PRJNA473126	213	USA	-	-	0	0.035164	0	0	0	0	0	0	0.00810994	0	0	0	0	0	0	0.00797168	0	0	0	0	0	0.0307878	0	0	0	0	0	0	0	0	0	0	0	0.0187568	0	0	0	0	0	0.299119	0
SRR7217646	99994	99994	57720	PRJNA473126	250	USA	-	-	0	0.0341954	0	0	0	0	0	0	0	0	0.0249251	0	0	0	0	0.045793	0	0	0	0	0	0.0208322	0	0	0	0	0	0	0	0	0	0	0	0.0181826	0	0	0	0	0	0.0596362	0
SRR7217653	99998	99998	69110	PRJNA473126	250	USA	-	-	0	0.0646854	0	0	0	0	0	0	0	0	0.0299574	0	0	0	0	0.0113397	0	0	0	0	0	0.0210405	0	0	0	0	0	0	0	0	0	0	0	0.0200861	0	0	0	0	0	0.0283662	0
SRR7217686	99998	99998	55016	PRJNA473126	254	USA	-	-	0	0.111303	0	0	0	0	0	0	0.168952	0	0	0	0	0	0	0	0.0207616	0.0447916	0	0	0	0.0197769	0.0283879	0	0	0	0	0	0	0	0	0	0	0	0	0	0	0	0	0.199675	0
SRR7217696	99995	99995	82808	PRJNA473126	248	USA	-	-	0	0.12835	0	0	0	0	0	0	0	0	0	0	0	0	0	0	0	0	0	0	0	0	0	0	0	0	0	0.0222617	0	0	0	0	0	0	0	0	0	0	0	0.315785	0
SRR7217698	100000	100000	76570	PRJNA473126	248	USA	-	-	0	0.0781552	0	0	0	0	0	0	0	0	0	0	0	0	0	0.0177375	0	0	0	0.0199367	0	0	0	0	0	0	0	0.057318	0	0	0	0	0	0	0	0	0	0	0	0.230405	0
SRR7217701	99994	99994	62019	PRJNA473126	244	USA	-	-	0.021137	0.0690569	0	0.0288002	0	0	0	0	0	0	0.0990397	0	0	0	0	0	0	0	0	0.0201434	0	0.0190317	0	0	0	0	0	0	0	0	0	0	0	0.0563137	0	0	0	0	0	0.0256057	0
SRR7217745	99999	99999	85632	PRJNA473126	232	USA	-	-	0	0	0	0	0	0.0549738	0	0	0	0	0	0	0	0	0	0.00850776	0	0	0	0	0	0.0196754	0	0	0	0	0	0.0910554	0	0	0	0	0	0	0	0	0	0	0	0	0
SRR7217668	99992	99992	69462	PRJNA473126	250	USA	-	-	0	0.0123588	0	0	0	0.157858	0	0.0834621	0	0	0.290345	0	0	0	0	0	0	0	0	0	0	0	0	0	0	0	0	0.176952	0	0	0	0	0	0	0	0	0	0.0893119	0	0.00956417	0
SRR7217753	99983	99983	88692	PRJNA473126	232	USA	-	-	0	0.0600839	0	0	0	0.0809572	0	0	0	0	0	0	0	0	0	0	0	0	0	0	0	0.00732895	0	0	0	0	0	0.233362	0	0	0	0	0	0.0119859	0	0	0	0	0	0.00914575	0
SRR7217806	99977	99977	83124	PRJNA473126	252	USA	-	-	0	0	0	0	0	0.497899	0	0.085377	0	0	0.0764892	0	0	0	0	0	0	0	0	0	0	0	0	0	0	0	0	0.0178262	0	0	0	0	0	0	0	0	0	0	0	0.0146112	0
SRR7217476	99992	99992	58167	PRJNA473126	251	USA	-	-	0	0	0	0	0	0.402719	0	0.0668682	0	0	0.0701301	0	0	0	0	0	0	0	0	0	0	0.00505245	0	0	0	0	0	0	0	0	0.104978	0	0	0	0	0	0	0	0	0.0201112	0
SRR7217762	99993	99993	60568	PRJNA473126	219	USA	-	-	0	0	0	0	0	0.421941	0	0.218001	0	0	0.102759	0	0	0	0	0	0	0	0	0	0	0	0	0	0	0	0	0.0378087	0	0	0	0	0	0	0	0	0	0	0	0	0
SRR7217896	99998	99998	76430	PRJNA473126	215	USA	-	-	0	0	0	0	0	0.420129	0	0.234448	0	0	0.123337	0	0	0	0	0	0	0	0	0	0	0	0	0	0	0	0	0	0	0.00850356	0	0	0	0.0446757	0	0	0	0	0	0.00597058	0
SRR7217795	99998	99998	63500	PRJNA473126	250	USA	-	-	0	0.0404381	0	0	0	0.196585	0	0.0695158	0	0	0	0	0	0	0	0	0.0212288	0	0	0	0	0.0157742	0.0484984	0	0	0	0	0	0	0	0	0.021708	0	0	0	0	0	0	0	0.030933	0
SRR7217654	99980	99980	65692	PRJNA473126	224	USA	-	-	0	0.00812042	0	0	0	0.311202	0	0.0778709	0.0158221	0	0.0201313	0	0	0	0	0	0.0346474	0	0	0	0	0	0	0	0	0	0	0	0.0329586	0	0.0378006	0	0	0.00932979	0	0	0	0.157749	0	0	0
SRR7217723	99970	99970	71556	PRJNA473126	244	USA	-	-	0	0	0	0	0	0.169433	0	0	0.00987857	0	0.442522	0	0.0274108	0	0	0	0.028605	0	0	0	0	0.0141527	0	0	0	0	0	0	0	0	0.0192252	0	0	0	0	0	0	0	0	0.0229624	0
SRR7217769	99995	99995	84864	PRJNA473126	249	USA	-	-	0	0.00793522	0	0	0	0.109606	0	0.100998	0.00677155	0	0	0	0	0	0.00747952	0	0	0	0.0317064	0	0	0	0	0	0	0	0	0	0	0	0	0	0	0	0	0	0	0.101481	0	0.0323237	0
SRR7217843	99997	99997	62370	PRJNA473126	235	USA	-	-	0	0	0	0.0228764	0	0.204146	0	0.0724784	0	0	0.0462262	0	0	0	0	0	0.00980143	0	0	0	0	0	0.0121048	0	0	0	0	0	0	0	0.0210713	0	0	0.0105772	0	0	0.00554808	0.184077	0	0.0123221	0
SRR7217486	99998	99998	92052	PRJNA473126	243	USA	-	-	0	0.0141415	0	0	0	0.0363128	0	0.448329	0	0	0.33833	0	0.0311657	0	0	0	0	0	0	0	0	0	0.0182408	0	0	0	0	0.0333755	0	0	0.00866919	0	0	0	0	0	0	0	0	0	0
SRR7217543	99996	99996	77858	PRJNA473126	222	USA	-	-	0	0.00716695	0	0	0	0.322181	0	0	0	0	0.227214	0	0	0	0	0	0.00534951	0	0	0	0	0.0063025	0.00889212	0	0	0	0	0	0	0	0	0	0	0	0	0	0	0	0	0.00877093	0
SRR7217744	99991	99991	63576	PRJNA473126	250	USA	-	-	0	0.00985654	0	0	0	0.163077	0	0.289728	0	0	0.316654	0	0	0	0	0	0	0	0	0	0	0	0	0	0	0	0	0.0363467	0	0	0	0	0	0	0	0	0	0.0405435	0	0.00902312	0
SRR7217780	99999	99999	85200	PRJNA473126	243	USA	-	-	0	0.0431431	0	0	0	0.0958328	0	0.203014	0	0	0.371562	0	0.136065	0	0	0	0	0	0	0	0	0	0.0188076	0	0	0	0	0.019818	0	0	0.0429494	0	0	0	0	0	0	0	0	0	0
SRR7217848	99961	99961	88080	PRJNA473126	212	USA	-	-	0	0.035724	0	0	0	0.114019	0	0	0	0	0.479814	0	0	0	0	0	0	0	0	0	0	0	0	0	0	0	0	0	0	0	0	0	0	0.0128539	0	0	0	0	0	0	0
SRR7217911	99988	99988	74910	PRJNA473126	227	USA	-	-	0.00950516	0	0	0.022308	0	0.04415	0	0.233824	0	0	0.165615	0	0	0	0.00834406	0	0	0	0	0	0	0.0234492	0	0	0	0	0	0.0414158	0	0	0	0	0	0	0	0	0	0	0	0	0
SRR7217600	99998	99998	63120	PRJNA473126	233	USA	-	-	0	0.0122169	0	0	0	0.0994636	0	0.18539	0	0	0.025661	0	0	0	0	0	0	0	0	0	0	0.00503929	0	0	0	0	0	0.164293	0	0	0	0	0	0	0	0	0	0.0975793	0	0.0160935	0
SRR7217521	99988	99988	67570	PRJNA473126	213	USA	-	-	0	0.0108718	0	0	0	0	0	0	0.158334	0	0	0	0	0	0	0	0	0.0392689	0	0	0	0.00918422	0	0	0	0	0	0	0	0	0	0	0	0	0	0	0	0	0	0.389151	0
SRR7217661	99990	99990	53880	PRJNA473126	230	USA	-	-	0	0	0	0	0	0.0197477	0	0	0	0	0	0	0.0108992	0	0	0	0	0	0	0	0	0	0	0	0	0	0	0	0	0	0.158132	0	0	0.0142978	0	0	0	0	0	0.0166156	0
SRR7217788	99998	99998	48016	PRJNA473126	246	USA	-	-	0	0.0122919	0	0.0183216	0	0.0387104	0	0	0	0	0	0	0	0	0.0357124	0	0	0	0	0	0	0	0	0	0	0	0	0	0	0	0.180299	0	0	0	0	0	0.00899068	0.0693185	0	0.0425952	0
SRR7217509	99997	99997	65340	PRJNA473126	233	USA	-	-	0	0	0	0.00544116	0	0.0139504	0	0	0	0	0	0	0.00730896	0	0.0703717	0	0.0398189	0.0182656	0	0	0	0	0.0240387	0	0	0	0.313486	0	0	0	0.0151915	0	0	0	0	0	0.0105528	0	0.0702953	0	0
SRR7217632	99997	99997	60048	PRJNA473126	233	USA	-	-	0	0	0	0	0	0.0589193	0	0.0332806	0	0	0.0126754	0	0	0	0	0	0.0746475	0	0	0	0	0	0	0	0	0	0.417814	0.00987568	0	0	0.00626711	0	0	0	0	0	0	0.10832	0.0945551	0	0
SRR7217890	99995	99995	70296	PRJNA473126	233	USA	-	-	0	0	0	0.00760697	0	0.0186891	0	0	0	0	0	0	0.00987724	0	0.10366	0	0.0380209	0.0198335	0	0	0	0	0.0310848	0	0	0	0.273094	0	0	0	0.0165767	0	0	0	0	0	0.0082155	0	0.0599487	0	0
SRR7217596	99992	99992	59166	PRJNA473126	231	USA	-	-	0	0	0	0	0	0.0632385	0	0	0	0	0.0370396	0	0	0	0	0	0.233612	0	0.0199457	0	0	0	0.0252851	0	0.00927943	0	0.0397037	0	0	0	0.0121457	0	0	0	0	0	0	0.119243	0.0905989	0	0
SRR7217732	99995	99995	72576	PRJNA473126	231	USA	-	-	0	0	0	0	0	0.030071	0	0.0455024	0	0	0.106764	0	0	0	0	0	0.240018	0	0	0	0	0	0.0927016	0	0.0573797	0	0	0	0	0	0	0.00560197	0	0	0	0	0	0.0924392	0.0501206	0.00960898	0
SRR7217838	99999	99999	57537	PRJNA473126	198	USA	-	-	0	0	0	0	0	0	0	0	0	0	0	0	0	0	0	0	0.248336	0	0	0	0	0	0.138001	0	0	0	0	0	0	0	0	0	0	0.0140008	0	0	0	0	0	0.138007	0
SRR7217610	99997	99997	84000	PRJNA473126	247	USA	-	-	0	0.0493505	0	0	0	0	0	0	0	0	0.0520269	0	0	0	0	0	0.00947204	0	0	0	0	0	0.111713	0	0	0	0	0	0	0	0.283843	0.00547824	0.0734624	0	0	0	0	0	0	0.0644216	0
SRR7217644	100000	100000	53838	PRJNA473126	247	USA	-	-	0	0	0	0	0	0	0	0	0	0	0	0	0	0	0	0	0.0468682	0	0	0	0	0.00808767	0.0982099	0	0.0107066	0	0	0	0	0	0.140137	0	0.0566812	0	0	0	0	0	0	0	0
SRR7217708	99963	99963	62776	PRJNA473126	249	USA	-	-	0	0	0	0	0	0.0805092	0	0.0295722	0.0925483	0	0.0263021	0	0.0471046	0	0	0	0.0234754	0.0234394	0	0	0	0	0.177269	0	0	0	0	0	0	0	0.0832069	0.0521886	0	0	0	0	0	0.0753621	0	0.014871	0
SRR7217798	99996	99996	63490	PRJNA473126	254	USA	-	-	0	0.0111341	0	0	0	0	0	0	0.0590127	0	0	0	0	0	0	0	0.161039	0.013004	0	0	0	0.0248437	0.276013	0	0.00936925	0	0	0	0	0	0	0	0	0	0	0	0	0	0	0.166507	0
SRR7217544	99988	99988	86966	PRJNA473126	247	USA	-	-	0	0.0363822	0	0.13459	0	0.330152	0	0.0492645	0	0	0	0	0	0	0	0.00832516	0	0	0	0	0	0	0	0	0	0	0	0	0	0	0	0.0105912	0.260459	0.0197104	0	0	0	0	0	0	0
SRR7217574	99984	99984	74206	PRJNA473126	249	USA	-	-	0	0	0	0	0	0.0988471	0	0	0.0582198	0	0.0164092	0	0.0644016	0	0	0	0.0397641	0.0147913	0	0	0	0.0113269	0.18554	0	0	0	0	0	0	0	0.033845	0.207785	0	0	0	0	0	0.0386598	0	0.0130069	0
SRR7217787	99999	99999	44888	PRJNA473126	262	USA	-	-	0	0	0	0	0	0.0389119	0	0.0543884	0	0	0	0	0	0	0	0	0	0	0	0	0.0912769	0	0.048525	0	0.00870848	0	0	0	0	0	0.0473034	0	0	0	0	0	0	0.129039	0	0.00863125	0
SRR7217819	99980	99980	81560	PRJNA473126	246	USA	-	-	0	0.0241924	0	0	0	0.349605	0	0.0671551	0	0	0	0	0	0	0	0	0	0	0	0.00640266	0	0	0	0	0	0	0	0	0	0	0	0.0185228	0.404997	0	0	0	0	0	0	0	0
SRR7280994	99318	99318	54600	PRJNA475246	90	USA	-	-	0	0.238312	0	0	0	0.28073	0	0	0	0	0	0	0	0	0	0	0	0	0	0	0	0	0.300033	0	0	0	0	0	0	0	0	0	0	0	0	0	0	0	0	0	0
SRR7280810	99735	99734	87697	PRJNA475246	90	USA	-	-	0.0228558	0.395888	0	0	0	0	0	0	0	0	0	0	0	0	0	0	0	0	0	0	0	0	0.0271427	0	0.0402125	0	0	0	0	0	0	0	0	0	0	0	0	0	0	0	0
SRR7280803	98652	98650	73073	PRJNA475246	90	USA	-	-	0	0.124615	0	0	0	0.0491168	0	0	0	0	0	0	0	0	0	0	0	0	0	0	0	0	0.00991318	0	0	0	0	0	0	0	0	0	0	0	0	0	0	0.0155208	0	0.0192419	0
SRR7281039	99547	99547	51384	PRJNA475246	90	USA	-	-	0	0.0589033	0	0	0	0.0279963	0	0	0	0	0	0	0.0890699	0	0	0	0	0	0	0	0	0	0	0	0.160917	0	0	0.025286	0	0	0	0	0.0422406	0	0	0	0	0.0984199	0	0.00977299	0
SRR7280962	99613	99613	80364	PRJNA475246	90	USA	-	-	0	0.117993	0	0	0	0	0	0	0	0	0	0	0	0	0	0	0	0	0	0	0	0	0	0.0542188	0	0	0	0.0349	0	0	0	0	0	0.0083429	0	0	0	0	0	0.0141623	0.0919634
SRR7281064	99850	99850	54376	PRJNA475246	90	USA	-	-	0	0.0433203	0	0	0	0.0177856	0	0	0	0	0.0681974	0	0.0917159	0	0	0	0	0	0.0133431	0	0	0	0	0	0.112984	0	0	0.40736	0	0	0	0	0	0.00794052	0	0	0	0	0	0	0.0831171
SRR7280934	99717	99717	53528	PRJNA475246	90	USA	-	-	0.00903773	0.0509011	0.0189387	0	0	0.184834	0	0	0	0	0	0	0	0	0	0	0	0	0	0	0	0	0	0	0	0	0	0	0	0	0	0	0	0	0	0	0	0	0	0.0219951	0
SRR7281016	99757	99757	54664	PRJNA475246	90	USA	-	-	0	0	0	0	0	0.444811	0	0	0	0	0.0110499	0	0	0	0	0	0.00549928	0	0	0	0	0	0.0178964	0	0.0282909	0	0	0	0	0	0.018616	0	0	0	0	0	0	0	0	0	0
SRR7280898	99212	99211	59680	PRJNA475246	90	USA	-	-	0	0	0	0	0	0.18562	0	0	0	0	0.465848	0	0.0485992	0	0	0	0.0566282	0	0	0	0	0	0	0	0	0	0	0.00743742	0	0	0	0	0	0	0	0	0	0.0783047	0	0	0.041734
SRR7280848	99440	99440	77376	PRJNA475246	90	USA	-	-	0	0.240765	0	0	0	0	0	0	0	0	0.413648	0	0	0	0	0	0	0	0	0	0	0	0	0	0	0	0	0.0294996	0	0	0	0	0	0	0	0	0	0	0	0	0.237369
SRR7281049	99845	99845	47860	PRJNA475246	90	USA	-	-	0	0	0	0	0	0.0588029	0	0	0	0	0.212914	0	0	0	0	0	0	0	0	0	0.0237271	0	0.0151278	0	0.12928	0	0	0	0	0	0	0	0	0.0266055	0	0	0.0425238	0.0564787	0	0	0
SRR7280941	99598	99598	61056	PRJNA475246	90	USA	-	-	0	0	0	0	0	0.21069	0	0	0	0	0	0	0	0	0.317141	0	0	0	0.0345766	0	0	0	0	0.0145812	0.0130869	0	0	0	0	0	0	0	0	0	0	0	0	0	0	0	0
SRR7280955	99821	99821	59216	PRJNA475246	90	USA	-	-	0	0	0	0	0	0	0	0	0	0	0	0	0	0	0.0378752	0.0461853	0	0	0	0.725941	0	0	0	0	0	0	0	0	0	0	0	0	0	0	0	0	0	0	0	0	0
SRR7280861	99629	99629	87000	PRJNA475246	90	USA	-	-	0	0.0066233	0	0	0	0	0	0	0	0.00875605	0	0	0	0	0	0	0	0.146133	0	0	0	0	0.0222228	0	0	0	0	0	0	0	0.0408048	0	0	0	0	0	0	0	0	0	0
SRR7280952	99773	99773	76332	PRJNA475246	90	USA	-	-	0	0	0	0	0	0.0192155	0	0	0.0493518	0	0	0	0	0	0	0	0	0.0286378	0.0359233	0	0	0	0	0	0	0	0	0	0	0	0.00813902	0	0	0	0.0109755	0	0	0	0	0	0
SRR7280818	99752	99752	64215	PRJNA475246	90	USA	-	-	0	0.0274965	0	0	0	0.187897	0	0	0	0	0	0	0	0	0	0	0.272629	0	0	0	0	0	0.00846518	0	0	0	0	0	0	0	0	0.00515005	0.0409963	0	0	0	0	0.1242	0	0	0
SRR7280908	99431	99431	77638	PRJNA475246	90	USA	-	-	0	0	0	0	0	0	0	0	0	0	0	0	0	0	0	0	0.546617	0	0	0	0	0	0	0	0	0	0	0	0	0	0.0184368	0	0	0	0	0	0	0	0	0	0
SRR7280913	99504	99504	50488	PRJNA475246	90	USA	-	-	0	0	0	0	0	0.0816003	0	0	0	0	0	0	0	0	0	0	0.290824	0	0.0193482	0	0.0059482	0	0.0151945	0	0	0	0	0	0	0	0	0	0	0	0	0	0	0	0	0	0
SRR7280969	99565	99565	69930	PRJNA475246	90	USA	-	-	0	0	0	0	0	0	0	0	0	0	0	0	0	0.0108737	0	0	0.0139201	0	0	0	0	0	0.0925957	0	0	0	0	0	0	0	0.0221844	0.0302166	0	0	0.143212	0	0	0	0	0	0
SRR7280987	99670	99670	77064	PRJNA475246	90	USA	-	-	0	0	0	0	0	0.0366933	0	0	0	0	0	0	0	0	0	0	0	0.0169043	0	0	0	0	0.0611497	0	0.434821	0	0	0.026752	0	0	0	0	0	0	0.0254585	0	0	0.0658297	0	0	0
SRR7280905	99783	99783	59490	PRJNA475246	90	USA	-	-	0	0.0972907	0	0	0	0.0251758	0	0	0	0	0.0495229	0	0	0	0	0	0.106848	0	0	0	0	0	0.486563	0	0	0	0	0	0.0166011	0	0	0	0	0	0	0	0	0	0	0	0
SRR7280937	99796	99796	54207	PRJNA475246	90	USA	-	-	0	0	0	0	0	0.0364295	0	0	0	0	0	0	0	0	0	0	0.0362226	0	0	0	0	0	0.19295	0	0.139233	0	0	0	0	0	0.0290455	0	0	0	0	0	0	0	0	0.0132634	0
SRR7280807	99644	99644	53652	PRJNA475246	90	USA	-	-	0	0	0	0	0	0	0	0	0.0102648	0	0	0	0	0	0	0	0	0	0	0	0	0	0.0442748	0	0.00855889	0	0	0	0	0	0.0299417	0	0.00795586	0	0	0	0	0	0	0	0
SRR7280847	99586	99586	54024	PRJNA475246	90	USA	-	-	0	0	0	0	0	0	0	0	0	0	0	0	0	0	0	0	0.00570221	0.0572317	0	0	0	0	0.0250145	0	0	0	0	0	0	0	0.0185851	0	0	0	0	0	0	0	0.0315358	0	0
SRR7280879	99181	99181	71192	PRJNA475246	90	USA	-	-	0	0	0	0	0	0	0	0	0	0	0	0	0	0	0	0	0	0.0236821	0.0196429	0	0	0	0.0859833	0	0.0122619	0	0	0	0	0	0.00577214	0	0.00926142	0	0	0	0	0	0	0	0.119053
SRR7280891	99368	99368	62808	PRJNA475246	90	USA	-	-	0	0	0	0	0	0.0166716	0	0	0	0	0	0	0	0	0	0	0.00605142	0.0109383	0	0	0.115159	0	0.0736902	0	0.0106429	0	0	0	0	0	0.0114811	0.00641521	0	0	0	0	0	0	0	0	0
SRR7280902	99846	99846	56727	PRJNA475246	90	USA	-	-	0	0	0	0	0	0	0	0	0.0149162	0	0	0	0	0	0	0	0.00800689	0.00863304	0	0	0.262143	0	0.126839	0	0	0	0	0	0	0	0.0264379	0.0139556	0	0	0.0106705	0	0	0	0	0	0
SRR7280928	99596	99596	57456	PRJNA475246	90	USA	-	-	0	0	0	0	0	0	0	0	0	0	0	0	0	0	0	0	0	0	0.0253635	0	0.00742106	0	0.133079	0	0.0353213	0	0	0	0	0	0.0219562	0	0	0	0	0	0	0	0	0	0.14165
SRR7280972	99460	99459	59950	PRJNA475246	90	USA	-	-	0	0	0	0	0	0	0	0	0	0	0	0	0	0	0	0	0.022029	0.0199094	0	0	0	0	0.0490411	0	0.0510902	0	0	0	0	0	0.0387512	0.0112917	0	0	0	0	0	0	0	0	0
SRR7280988	99506	99506	67608	PRJNA475246	90	USA	-	-	0	0	0	0	0	0	0	0	0	0.00594801	0	0	0	0	0	0	0	0	0	0	0	0	0.0394695	0	0.0158508	0	0	0	0	0	0.0324933	0	0	0	0.0128886	0	0	0	0	0	0.088152
SRR7281017	99829	99829	71240	PRJNA475246	90	USA	-	-	0	0	0	0	0	0	0	0	0	0	0	0	0	0	0	0	0	0	0	0	0	0	0.112042	0	0.0080951	0	0	0	0	0	0.0445688	0.00917377	0	0	0.0228868	0	0	0	0	0	0
SRR7281052	99838	99838	70280	PRJNA475246	90	USA	-	-	0	0	0	0	0	0.0244435	0	0	0	0	0	0	0	0	0	0	0	0.0537455	0.0291742	0	0.0535065	0	0.084295	0	0.0100201	0	0	0	0	0	0	0.00705777	0	0	0	0	0	0.0347924	0	0	0
SRR7281068	99875	99875	68724	PRJNA475246	90	USA	-	-	0	0.0101573	0	0	0	0	0	0	0	0	0	0	0.0152128	0	0	0	0	0	0	0	0	0	0.0654142	0	0	0	0	0	0	0	0.044251	0	0	0	0	0	0	0.0199741	0	0	0
SRR7281071	99240	99240	65009	PRJNA475246	90	USA	-	-	0	0	0	0	0	0.018486	0	0	0	0	0	0	0	0	0	0	0	0	0.0191776	0	0	0	0.0640227	0	0	0	0	0	0	0	0.00603378	0	0	0	0.0162328	0	0	0	0	0	0
SRR7280948	99616	99616	81092	PRJNA475246	90	USA	-	-	0	0.0726652	0	0	0	0.130627	0	0	0	0	0	0	0.412991	0	0	0	0	0	0.0368348	0	0	0	0.0431403	0	0.0234941	0	0	0	0	0	0	0	0	0	0	0	0	0	0	0	0
SRR7281026	99833	99833	67296	PRJNA475246	90	USA	-	-	0	0.00525398	0	0	0	0	0	0	0	0	0	0	0	0	0	0	0.0201897	0.0201825	0	0	0.00949508	0	0.0191227	0	0	0	0.0470884	0	0	0	0.0139291	0	0	0	0.00850435	0	0	0	0.00888535	0	0
SRR7281035	99597	99597	55407	PRJNA475246	90	USA	-	-	0	0	0	0	0	0	0	0	0	0	0	0	0.00574506	0	0	0	0	0.054101	0	0	0	0	0.104192	0	0.0330617	0	0	0	0	0	0.0262267	0	0.027985	0	0	0	0	0.0131306	0	0	0
SRR7280823	99724	99724	72480	PRJNA475246	90	USA	-	-	0	0	0	0	0	0	0	0	0	0	0	0	0	0	0	0	0.00709081	0	0	0	0	0	0.0115885	0	0	0	0.0969679	0	0	0	0.0307258	0	0	0	0	0	0	0	0.0175791	0	0
SRR7280858	99844	99844	87468	PRJNA475246	90	USA	-	-	0	0.163351	0	0	0	0	0	0	0	0	0	0	0	0	0	0.0973188	0	0	0	0	0	0	0	0	0	0	0	0	0	0	0	0.53235	0	0	0	0.00597969	0	0	0	0	0
SRR7280876	99747	99747	68220	PRJNA475246	90	USA	-	-	0	0	0	0	0	0	0	0	0	0	0	0	0	0	0	0	0	0	0	0	0	0	0.130783	0	0.0105763	0	0	0	0	0	0.0396974	0.0188231	0	0	0.0534368	0	0	0	0	0	0
SRR7280915	99686	99686	74308	PRJNA475246	90	USA	-	-	0	0	0	0	0	0	0	0	0	0.0118368	0	0	0	0	0	0	0	0	0	0	0.0359097	0	0	0	0.0437657	0	0	0	0	0	0.00900845	0.0104483	0.0110799	0	0	0	0	0	0	0	0
SRR7280830	99419	99418	69360	PRJNA475246	90	USA	-	-	0	0	0	0	0	0	0	0	0	0	0	0	0	0	0	0	0	0	0	0	0.0766773	0	0.0530708	0	0.00823368	0	0	0	0	0	0.0301527	0	0	0	0	0	0	0.0143803	0	0	0.549933
SRR7280853	99548	99548	51690	PRJNA475246	90	USA	-	-	0	0	0	0	0	0.0111219	0	0	0	0	0	0	0	0	0	0	0	0	0	0	0.0909993	0	0.083244	0	0	0	0	0	0	0	0.00921948	0	0	0	0	0	0	0	0	0	0
SRR7280881	99550	99550	76080	PRJNA475246	90	USA	-	-	0	0.231669	0	0	0	0	0	0	0	0	0	0	0	0	0	0.00944649	0	0	0	0	0	0	0	0.010676	0.00502444	0	0	0	0	0	0	0.00619736	0	0	0	0	0	0	0	0	0
SRR7280885	99050	99049	58146	PRJNA475246	90	USA	-	-	0	0	0	0	0	0	0	0	0.00845397	0	0	0	0	0	0	0	0.0145038	0	0	0	0	0	0.0532758	0	0.00703332	0	0	0	0	0	0	0	0.0086397	0	0	0	0	0	0	0	0.639804
SRR7280960	99634	99634	56716	PRJNA475246	90	USA	-	-	0	0	0	0	0	0.0126966	0	0.0103477	0	0	0	0	0	0	0	0	0	0	0.0412759	0	0	0	0.0964745	0	0	0	0	0	0	0	0.0195339	0	0	0	0	0	0	0	0	0	0
SRR7280979	99861	99861	66776	PRJNA475246	90	USA	-	-	0	0.0068949	0	0	0	0.0110443	0	0	0	0	0	0	0	0	0	0	0.00798326	0	0	0	0.0127438	0	0.065175	0	0.00710977	0	0	0	0	0	0.0162853	0	0	0	0	0	0	0	0	0	0
SRR8653071	99982	99982	50166	PRJNA524703	120	USA	-	-	0	0.754032	0	0	0	0	0	0	0	0	0	0	0	0	0	0	0	0	0	0	0	0	0	0	0	0	0	0	0	0	0	0	0	0	0	0.0678492	0	0	0	0	0
SRR8653072	99998	99998	68224	PRJNA524703	120	USA	-	-	0	0.517704	0	0	0	0	0	0	0	0	0	0	0	0	0	0	0	0	0	0	0	0	0	0	0	0	0	0	0	0	0	0	0	0	0	0.12355	0	0	0	0	0
SRR8653090	99955	99955	59050	PRJNA524703	120	USA	-	-	0	0.367503	0	0	0	0	0	0	0	0	0	0	0	0	0	0	0	0	0	0	0	0	0	0	0	0	0	0.0166343	0	0	0	0	0	0.0475649	0	0	0.0835139	0	0	0	0
SRR8653110	99734	99734	67477	PRJNA524703	120	USA	-	-	0	0.204113	0	0	0	0	0	0	0	0	0	0	0	0	0.0589233	0	0	0	0	0	0	0	0	0	0	0	0	0	0	0	0	0	0	0	0	0	0	0	0	0	0
SRR9670875	99969	99969	67630	PRJNA524703	120	USA	-	-	0	0.232771	0	0.101466	0	0	0	0	0	0	0	0	0	0	0	0	0	0	0	0.0216705	0	0	0	0.0186171	0	0	0	0.015275	0	0	0	0	0	0	0	0	0.00808963	0	0	0.0895408	0
SRR8652813	99998	99998	64940	PRJNA524703	120	USA	-	-	0	0	0	0	0	0	0	0	0.0249514	0	0	0	0	0	0	0	0	0	0	0	0	0	0.00954708	0	0	0	0	0	0	0	0	0	0	0	0	0	0	0	0	0	0
SRR8652817	99989	99989	59554	PRJNA524703	120	USA	-	-	0	0.0121717	0	0	0	0.0659265	0	0.0569866	0	0	0.055194	0	0.0321472	0	0	0	0	0	0	0	0	0.0314499	0	0	0	0	0	0	0	0	0	0	0	0	0	0	0	0	0	0	0
SRR8652838	41248	41248	39976	PRJNA524703	120	USA	-	-	0	0	0	0	0	0	0	0	0	0.912764	0	0	0	0	0	0	0	0	0	0	0	0	0	0	0	0.00980785	0	0	0	0	0	0	0	0	0	0	0	0	0	0	0
SRR8652842	99984	99984	42120	PRJNA524703	120	USA	-	-	0	0	0	0	0	0	0	0	0	0	0	0	0	0	0	0	0	0	0	0	0	0.0365695	0	0	0	0	0	0	0	0	0	0	0	0.0244987	0	0	0	0	0	0	0
SRR8652844	99963	99963	58248	PRJNA524703	120	USA	-	-	0	0	0	0	0	0.0142556	0	0	0	0	0	0	0	0	0	0	0	0	0	0	0.139573	0	0	0	0	0	0	0	0	0	0	0	0	0	0	0	0	0	0	0	0
SRR8652856	60157	60156	54547	PRJNA524703	120	USA	-	-	0	0	0	0	0	0	0	0.0431954	0	0.664303	0	0	0	0	0	0.0214999	0	0	0	0	0	0	0	0	0	0	0	0	0	0	0.0729997	0	0	0	0	0	0	0	0	0	0
SRR8652886	99584	99584	70504	PRJNA524703	120	USA	-	-	0	0.0717059	0	0	0	0.0141563	0	0	0	0	0	0	0	0	0	0	0	0	0	0	0	0	0.0168729	0	0.00695169	0	0	0.0109323	0	0	0	0.010592	0	0.117448	0	0	0	0	0	0	0
SRR8652898	99997	99997	45384	PRJNA524703	120	USA	-	-	0	0	0	0	0	0	0	0	0	0	0	0	0	0	0	0	0	0.0983591	0	0	0	0	0	0	0	0	0	0	0	0	0	0	0	0	0	0	0	0	0	0	0
SRR8652899	99991	99991	73606	PRJNA524703	120	USA	-	-	0	0	0	0	0	0.0683802	0	0	0	0	0	0	0	0	0	0	0.0361964	0	0	0	0	0	0	0	0	0	0	0	0	0	0	0	0	0	0	0	0	0	0	0	0.0762027
SRR8652901	99992	99992	68107	PRJNA524703	120	USA	-	-	0	0	0.00772967	0	0	0.029735	0	0	0	0	0	0	0	0	0	0	0	0	0	0	0	0	0	0	0	0	0.00772124	0	0	0	0	0	0	0	0	0	0	0	0	0	0
SRR8652905	99795	99795	67484	PRJNA524703	120	USA	-	-	0	0	0	0	0	0.0467503	0	0	0.049449	0	0	0	0	0	0	0	0	0	0	0	0	0	0.0672599	0	0	0	0	0	0	0	0	0	0	0.0426276	0	0	0	0	0	0	0
SRR8652925	99546	99546	56056	PRJNA524703	120	USA	-	-	0	0	0	0	0	0	0	0	0	0.202105	0.171348	0	0	0	0	0.2077	0	0	0	0	0	0	0	0	0	0	0	0.0133519	0	0	0	0	0	0	0	0	0.00561758	0	0	0.00821325	0
SRR8652928	24857	24857	21460	PRJNA524703	120	USA	-	-	0	0	0	0	0	0.00842029	0	0.00985054	0	0.721768	0	0	0	0	0	0	0	0	0	0	0	0	0	0	0	0.0661914	0	0	0	0	0	0	0	0	0	0	0	0	0	0	0
SRR8652937	99970	99970	53890	PRJNA524703	120	USA	-	-	0	0	0	0	0	0	0	0	0	0	0	0	0	0	0	0	0	0	0	0	0	0	0	0	0	0	0	0	0	0	0	0	0	0	0	0	0	0	0	0.216854	0
SRR8652942	99666	99666	79600	PRJNA524703	120	USA	-	-	0	0	0	0	0	0.0582724	0	0	0	0	0.0239982	0	0	0	0	0	0	0	0	0	0	0.00895427	0	0	0.0543678	0	0	0	0	0	0	0	0	0	0	0	0	0	0	0	0
SRR8653022	99995	99995	63281	PRJNA524703	120	USA	-	-	0	0	0	0	0	0	0	0	0	0	0	0	0	0	0	0	0	0	0	0	0	0	0	0	0	0	0	0	0	0	0	0	0	0.0382808	0	0	0	0	0	0	0
SRR8653023	99995	99995	72600	PRJNA524703	120	USA	-	-	0	0	0.154917	0	0	0	0	0	0	0	0	0	0	0	0	0	0	0	0	0	0	0	0	0	0	0	0	0	0	0	0	0	0	0	0	0	0	0	0	0	0
SRR8653024	99867	99867	76664	PRJNA524703	120	USA	-	-	0	0	0	0	0	0	0	0	0	0	0	0	0	0	0	0	0	0	0	0	0	0	0	0	0	0	0	0	0	0	0	0	0	0	0	0	0	0	0	0	0
SRR8653062	98530	98530	65760	PRJNA524703	120	USA	-	-	0	0	0	0	0	0	0	0	0	0	0.0618634	0	0	0	0	0	0	0	0	0	0	0	0	0	0	0	0	0	0	0	0	0	0	0	0	0	0	0	0	0.014357	0
SRR8653078	99592	99592	80376	PRJNA524703	120	USA	-	-	0	0.0693537	0	0	0	0.0863854	0	0	0	0	0.0208827	0	0	0	0	0	0	0	0.0141915	0	0	0	0	0	0	0	0	0	0	0	0	0	0	0.0593178	0	0.0154971	0	0.0937129	0	0	0
SRR8653151	99993	99993	62572	PRJNA524703	120	USA	-	-	0	0.00777578	0	0	0	0.108625	0	0.016356	0	0	0.0839966	0	0	0	0	0	0	0	0	0	0	0.0134711	0.0132514	0	0	0	0	0	0	0	0	0	0	0.0268749	0	0	0	0	0	0	0
SRR8653180	99976	99976	86978	PRJNA524703	120	USA	-	-	0	0	0	0	0	0	0	0	0	0.128829	0.141827	0	0	0	0	0	0	0	0	0	0.0122188	0	0.0167472	0	0.0123024	0	0	0	0	0	0	0.00778996	0	0.0822991	0	0	0	0	0.0144188	0	0
SRR8653191	99994	99994	71280	PRJNA524703	120	USA	-	-	0	0.0175378	0	0	0	0.0169655	0	0	0	0	0.0132504	0	0	0	0	0	0	0	0	0	0	0	0	0	0	0	0	0	0	0	0	0	0	0.015684	0	0	0	0	0	0	0.0720352
SRR8653212	45795	45795	39912	PRJNA524703	120	USA	-	-	0	0	0	0	0	0	0	0	0	0.927831	0	0	0	0	0	0	0	0	0	0	0	0	0	0	0	0.0119176	0	0	0	0	0	0	0	0	0	0	0	0	0	0	0
SRR8653225	98899	98898	75924	PRJNA524703	120	USA	-	-	0	0	0	0	0.977009	0	0	0	0	0	0	0	0	0	0	0	0	0	0	0	0	0	0	0	0	0	0	0	0	0	0	0	0	0	0	0	0	0	0	0	0
SRR8653228	80250	80250	75780	PRJNA524703	120	USA	-	-	0	0	0	0	0.898051	0	0	0	0	0	0	0	0	0	0	0	0	0	0	0	0	0	0	0	0	0	0	0	0	0	0	0	0	0	0	0	0	0	0	0	0
SRR8653267	99982	99982	77040	PRJNA524703	120	USA	-	-	0	0	0	0	0	0.0465175	0	0	0	0	0	0	0	0	0	0	0	0	0	0	0	0.00514985	0	0	0	0	0	0	0	0	0	0	0	0.019152	0	0	0	0	0	0	0
SRR8653272	99992	99992	64112	PRJNA524703	120	USA	-	-	0	0	0	0	0	0.0347379	0	0.162147	0	0	0	0	0	0	0	0	0	0	0	0	0	0	0	0	0	0	0	0	0	0	0	0	0	0	0	0	0	0.0101981	0	0	0.243509
SRR8800161	99998	99998	79441	PRJNA524703	912	USA	-	-	0	0	0	0	0	0	0	0	0	0.22374	0	0	0	0	0	0	0	0	0	0	0	0	0	0	0	0	0	0	0	0	0	0.00907949	0	0	0	0	0	0	0	0	0
SRR8652837	94983	94983	47928	PRJNA524703	120	USA	-	-	0	0	0	0	0	0	0	0.0152885	0	0	0	0	0	0	0	0	0	0	0	0	0	0	0	0	0	0	0	0	0	0	0	0	0	0	0	0	0	0	0	0	0
SRR8652855	93530	93530	69816	PRJNA524703	120	USA	-	-	0	0	0	0	0	0	0	0	0	0	0	0	0	0	0	0	0	0	0	0	0	0	0	0	0	0.741466	0	0	0	0	0	0	0	0	0	0	0	0	0	0	0
SRR8652907	99869	99869	60240	PRJNA524703	120	USA	-	-	0	0	0	0	0	0	0.239428	0.0146291	0	0	0	0	0	0	0	0.431179	0	0	0	0	0	0	0	0.00508455	0	0	0	0	0	0	0	0	0	0	0	0	0	0	0	0.0682921	0
SRR8652908	65732	65732	54200	PRJNA524703	120	USA	-	-	0	0	0	0	0	0	0.031883	0.0158433	0	0	0	0	0	0	0	0	0	0	0	0	0	0	0	0	0	0	0	0	0	0	0	0	0	0	0	0	0	0	0	0	0
SRR8652920	61971	61970	53330	PRJNA524703	120	USA	-	-	0	0	0	0	0	0	0	0	0	0	0	0	0	0	0	0	0	0	0	0	0	0	0	0	0	0	0	0	0	0	0	0	0	0	0	0	0	0	0	0	0
SRR8652921	98667	98667	80062	PRJNA524703	120	USA	-	-	0	0	0	0	0	0	0	0.0956218	0	0	0.0504894	0	0	0	0	0.00638844	0	0.0124445	0	0	0	0	0.0138728	0.0305759	0	0	0	0	0	0	0	0	0	0	0	0	0	0	0	0	0
SRR8652926	95389	95389	75570	PRJNA524703	120	USA	-	-	0	0	0	0	0	0	0	0	0	0	0.00892732	0	0	0	0	0.00527135	0	0	0	0	0	0	0	0	0	0	0	0	0	0	0	0	0	0	0	0	0	0	0	0	0
SRR8652927	97744	97744	57475	PRJNA524703	120	USA	-	-	0	0	0	0	0	0	0	0	0	0	0	0	0.00935887	0	0	0	0	0	0	0	0	0	0	0	0	0.381375	0	0.00954038	0	0	0	0	0	0.00915685	0	0	0	0	0	0.00923686	0
SRR8652936	95635	95635	86784	PRJNA524703	120	USA	-	-	0	0	0	0	0	0	0	0	0	0	0.0106239	0	0	0	0	0	0	0	0	0	0	0	0	0	0	0	0	0	0	0	0	0	0	0	0	0	0	0	0	0	0
SRR8652940	71631	71631	60660	PRJNA524703	120	USA	-	-	0	0	0	0	0	0	0	0.0229745	0	0	0.0135394	0	0	0	0	0	0	0	0	0	0	0	0	0	0	0.565361	0	0	0	0	0	0	0	0	0	0	0	0	0	0	0
SRR8652971	95543	95543	74660	PRJNA524703	120	USA	-	-	0	0	0	0	0	0.0100274	0	0.0364328	0	0	0.00932615	0	0	0	0	0	0	0	0	0	0	0	0	0	0	0	0	0	0	0	0	0	0	0	0	0	0	0	0	0	0
SRR8652974	94583	94583	62976	PRJNA524703	120	USA	-	-	0	0	0	0	0	0	0	0	0	0	0	0	0	0	0	0	0	0	0	0	0	0	0	0	0	0.741926	0	0	0	0	0	0	0	0	0	0	0	0	0	0	0
SRR8653021	99989	99989	55814	PRJNA524703	120	USA	-	-	0	0	0	0	0	0	0	0	0	0	0	0	0	0	0	0	0	0	0	0	0	0.0681371	0	0	0	0	0	0	0	0	0	0	0	0.013649	0	0	0	0	0	0	0
SRR8653057	99926	99926	53744	PRJNA524703	120	USA	-	-	0	0	0	0	0	0	0	0	0	0	0	0	0	0	0	0.444439	0	0	0	0	0	0	0	0	0	0	0	0	0	0	0	0	0	0	0	0	0	0	0	0	0
SRR8653058	99894	99894	54080	PRJNA524703	120	USA	-	-	0	0	0	0	0	0	0	0	0	0	0.0281471	0	0	0	0	0	0	0	0	0	0	0.00982471	0	0	0	0	0	0	0	0	0.15463	0	0	0	0	0	0	0	0	0.0146157	0
SRR8653063	99932	99932	57303	PRJNA524703	120	USA	-	-	0	0	0	0	0	0	0	0	0	0	0.024067	0	0	0	0	0.831651	0	0	0	0	0	0	0	0.0088716	0	0	0	0	0	0	0	0	0	0	0	0	0	0	0	0	0
SRR8653064	95121	95121	58430	PRJNA524703	120	USA	-	-	0	0	0	0	0	0	0	0.0097029	0	0	0	0	0	0	0	0	0	0	0	0	0	0	0	0	0	0	0	0	0	0	0	0	0	0	0	0	0	0	0	0	0
SRR8653084	99541	99541	61500	PRJNA524703	120	USA	-	-	0.105049	0.0134972	0	0	0	0	0	0	0	0	0	0	0	0	0	0.00738043	0	0	0	0	0	0.0116324	0	0	0	0	0	0.0683504	0	0	0.0323985	0	0	0	0	0	0.025229	0	0	0.0160045	0
SRR8653096	96786	96786	67044	PRJNA524703	120	USA	-	-	0	0	0	0	0	0	0	0.0111717	0	0	0	0	0	0	0	0	0	0	0	0	0	0	0	0	0	0	0	0	0	0	0	0	0	0	0	0	0	0	0	0	0
SRR8653169	98885	98885	59412	PRJNA524703	120	USA	-	-	0	0	0	0	0	0	0	0.0301677	0	0	0	0	0	0	0	0.474351	0	0	0	0	0	0	0	0.00601151	0	0	0	0	0	0	0	0	0	0	0	0	0.00547859	0	0	0	0
SRR8653206	96261	96261	67565	PRJNA524703	120	USA	-	-	0	0	0	0	0	0	0	0.0311914	0	0	0.00896439	0	0	0	0	0	0	0	0	0	0	0	0	0	0	0	0	0	0	0	0	0	0	0	0	0	0	0	0	0	0
SRR8653208	95256	95256	55800	PRJNA524703	120	USA	-	-	0	0	0	0	0	0	0	0	0	0	0	0	0	0	0	0	0	0	0	0	0	0	0	0	0	0	0	0	0	0	0	0	0	0	0	0	0	0	0	0	0
SRR8653210	92819	92819	51288	PRJNA524703	120	USA	-	-	0	0	0	0	0	0	0	0	0	0	0	0	0	0	0	0	0	0	0	0	0	0	0	0	0	0.704828	0	0	0	0	0	0	0	0	0	0	0	0	0	0	0
SRR8653213	95841	95841	73156	PRJNA524703	120	USA	-	-	0	0	0	0	0	0.00930469	0	0	0	0	0	0	0	0	0	0	0	0	0	0	0	0	0	0	0	0	0	0	0	0	0	0	0	0	0	0	0	0	0	0	0
SRR8653256	98841	98841	88960	PRJNA524703	120	USA	-	-	0	0.0451437	0	0	0	0	0	0.0456005	0	0	0	0	0	0	0	0.208377	0	0	0	0	0	0.0132722	0	0	0	0	0	0.0535629	0	0	0.053704	0	0	0	0	0	0	0	0	0	0
SRR8653269	99996	99996	78792	PRJNA524703	120	USA	-	-	0	0	0	0	0	0.0134608	0	0	0	0	0	0	0	0	0	0	0	0	0	0	0	0	0.0250176	0	0	0	0	0	0	0	0	0	0	0	0	0	0	0	0	0	0.272916
SRR8653274	99997	99997	75057	PRJNA524703	120	USA	-	-	0	0	0	0	0	0	0	0	0.0576104	0	0	0.0936012	0	0	0	0	0	0.106076	0	0	0	0	0	0	0	0	0	0	0	0	0	0	0	0	0	0	0	0	0	0	0
SRR8653283	98290	98290	62484	PRJNA524703	120	USA	-	-	0	0	0	0	0	0	0	0	0	0	0	0	0	0	0	0.360568	0	0	0	0	0	0	0	0	0	0	0	0	0	0	0	0	0	0	0	0	0	0	0	0	0
SRR8800144	100000	100000	73352	PRJNA524703	912	USA	-	-	0	0	0	0	0	0	0	0	0	0	0	0.10074	0	0	0	0	0	0	0	0	0	0	0.00703928	0	0	0	0	0	0	0	0	0	0	0	0	0	0	0	0.0288419	0	0.0258354
SRR9670858	45796	45794	39728	PRJNA524703	120	USA	-	-	0	0	0	0	0	0	0	0	0	0	0.115197	0	0.0574175	0	0	0	0	0	0	0	0	0	0.0189333	0	0	0	0	0	0	0	0	0.0139569	0	0.0194605	0	0	0	0	0	0.00933478	0
SRR9670916	99968	99968	53270	PRJNA524703	120	USA	-	-	0.0168668	0.0922053	0	0	0	0.0536428	0	0	0	0	0	0	0	0	0	0	0	0	0	0	0	0.0821314	0	0	0	0	0	0	0	0	0	0	0	0.0227806	0	0	0.123508	0	0	0	0.0700953
SRR9670930	99996	99996	70752	PRJNA524703	120	USA	-	-	0	0.0711269	0	0	0	0	0	0	0	0	0	0	0	0	0	0	0.0258277	0.119617	0	0	0	0	0.0653587	0	0.203363	0	0	0.0104979	0	0	0	0.0399582	0	0	0	0	0.0191862	0	0	0	0
SRR8652815	99939	99939	43330	PRJNA524703	120	USA	-	-	0	0.0816758	0	0	0	0.0938332	0	0	0	0	0.0965092	0	0	0	0	0	0	0	0	0	0	0	0	0	0	0	0	0	0	0	0	0	0	0	0	0.0135098	0	0.0242531	0	0	0
SRR8652914	99850	99850	58488	PRJNA524703	120	USA	-	-	0	0.0222826	0	0	0	0	0	0	0	0	0	0	0	0	0.0361734	0	0	0	0	0	0	0	0	0	0	0	0	0	0	0	0	0	0	0	0	0	0.583068	0	0	0	0
SRR8653073	99403	99403	55476	PRJNA524703	120	USA	-	-	0	0.122887	0	0	0	0.018963	0	0.0960071	0	0	0.0157282	0	0	0	0.0404729	0	0	0	0	0	0	0	0	0	0	0	0	0	0	0	0	0	0	0.194425	0	0	0.0165269	0	0	0	0
SRR8653200	99410	99410	75520	PRJNA524703	120	USA	-	-	0	0	0	0	0	0	0	0	0	0	0	0	0	0	0.0370909	0	0	0	0	0	0	0	0	0	0	0	0	0	0	0	0	0	0	0	0	0	0.653094	0	0	0	0
SRR8653201	99359	99358	80347	PRJNA524703	120	USA	-	-	0	0	0	0	0	0	0	0	0	0	0	0	0	0	0.0335136	0	0	0	0	0	0	0	0	0	0	0	0	0	0	0	0	0	0	0	0	0	0.668401	0	0	0	0
SRR8653245	99796	99796	78610	PRJNA524703	120	USA	-	-	0	0.168348	0	0	0	0.100237	0.0450363	0.172257	0	0	0	0	0	0	0	0	0	0	0	0	0	0	0	0	0	0	0	0.0929028	0	0	0.0833677	0	0	0	0	0.00792369	0	0.0411259	0	0	0
SRR8653247	99975	99975	49159	PRJNA524703	120	USA	-	-	0	0	0	0.191579	0	0.0207643	0	0.0124614	0	0.00773132	0	0	0	0	0.0140968	0	0	0	0	0	0	0	0.0141781	0	0	0	0	0	0	0	0.0126409	0	0	0.0179162	0	0	0.2244	0	0	0	0
SRR9670871	99993	99993	52912	PRJNA524703	120	USA	-	-	0	0.377697	0	0	0	0.32156	0	0.215154	0	0	0	0	0	0	0	0	0	0	0	0	0	0	0	0	0	0	0	0	0	0	0	0	0	0	0	0	0	0	0	0	0
SRR9670885	99986	99986	60756	PRJNA524703	120	USA	-	-	0	0.0103536	0	0	0	0.156629	0	0	0	0	0	0	0	0	0	0	0	0	0	0	0	0	0	0	0.015721	0	0	0.0463832	0	0.225333	0	0	0	0.0500721	0	0	0.0256593	0.0135733	0	0.00544491	0
SRR9670886	99990	99990	68706	PRJNA524703	120	USA	-	-	0	0.280871	0	0	0	0.0906787	0	0.184129	0	0.107898	0	0	0	0	0	0	0	0	0	0	0	0	0	0	0.219254	0	0	0.0388893	0	0	0	0	0	0	0	0	0	0	0	0	0
SRR9670891	99994	99994	65768	PRJNA524703	120	USA	-	-	0	0.314254	0	0	0	0.230143	0	0	0	0	0.0325881	0	0	0	0	0	0.0383423	0	0	0	0	0	0	0	0	0	0	0	0.0381688	0	0	0	0	0	0	0	0.0186016	0	0	0.0129156	0
SRR9670898	99775	99775	56368	PRJNA524703	120	USA	-	-	0	0.196049	0	0	0	0.146066	0	0.20606	0	0	0.137886	0	0	0	0	0	0	0	0	0	0	0	0	0	0	0	0	0.0129727	0	0	0	0	0	0.0157166	0	0	0	0	0	0	0
SRR9670915	99993	99993	56034	PRJNA524703	120	USA	-	-	0	0.216798	0	0	0	0.0763557	0.228657	0.0475209	0.0395636	0	0.057112	0	0	0	0	0	0	0.0120174	0	0	0	0	0.045949	0	0.00606819	0	0	0	0	0	0	0	0	0	0	0	0	0.0542783	0	0	0
SRR9670922	99838	99838	51336	PRJNA524703	120	USA	-	-	0	0.0189054	0	0.00973664	0	0.0279306	0	0	0	0	0	0	0	0	0	0.0277664	0.0446984	0	0	0	0	0	0	0	0.00957674	0	0	0.0150878	0	0	0	0.0189972	0	0.0365853	0	0	0.00933577	0	0	0	0
SRR9670935	99989	99989	73843	PRJNA524703	120	USA	-	-	0	0.15111	0	0.00641965	0	0	0.217543	0	0	0	0	0	0	0	0.0141145	0	0	0	0	0	0	0.0163117	0	0	0	0	0	0	0	0.202763	0	0	0	0	0	0	0.00519213	0	0	0	0
SRR8652821	99978	99978	71577	PRJNA524703	120	USA	-	-	0	0	0	0	0	0	0	0	0	0	0.0328694	0	0	0	0	0	0	0	0	0	0	0	0	0	0	0	0	0	0	0	0	0	0	0.303994	0	0	0	0	0	0	0
SRR8652881	99682	99682	58632	PRJNA524703	120	USA	-	-	0	0	0	0	0	0	0	0	0	0	0	0	0	0	0.0110573	0	0	0	0	0	0	0	0	0	0	0	0	0.0153729	0	0	0	0	0	0.378464	0	0	0	0	0	0	0
SRR8652897	99747	99747	60810	PRJNA524703	120	USA	-	-	0	0	0	0	0	0.068561	0	0	0	0	0	0	0	0	0	0	0	0	0	0	0	0.00873242	0	0	0	0	0	0.277636	0	0	0	0	0	0.194202	0	0	0	0.0264665	0	0	0
SRR8653029	99380	99380	52351	PRJNA524703	120	USA	-	-	0	0	0	0	0	0	0	0	0	0	0.0954233	0	0	0	0	0	0	0	0	0	0	0	0	0	0	0	0	0.0311511	0	0	0	0	0	0.549409	0	0	0	0	0	0	0
SRR8653080	99282	99282	65384	PRJNA524703	120	USA	-	-	0	0	0	0	0	0	0	0	0	0	0	0	0	0	0.00504541	0	0	0	0	0	0	0	0	0	0	0	0	0.281549	0	0	0	0	0	0.637395	0	0	0	0	0	0	0
SRR8653134	99688	99688	53652	PRJNA524703	120	USA	-	-	0	0	0	0	0	0	0	0	0	0	0	0	0	0	0	0	0	0	0	0	0	0	0	0	0	0	0	0.0251589	0	0	0.0146606	0	0	0.36865	0	0	0	0.00992949	0	0	0
SRR8653182	99984	99984	61058	PRJNA524703	120	USA	-	-	0	0.0587133	0	0	0	0.0110019	0	0	0	0	0	0.202659	0	0	0	0	0	0	0	0	0	0	0.0249204	0	0	0	0	0.0308614	0	0	0	0	0	0.220017	0	0.00889463	0	0	0	0	0
SRR8653183	99985	99985	87190	PRJNA524703	120	USA	-	-	0	0	0	0	0	0	0	0	0	0	0	0	0	0	0	0	0	0.283221	0	0	0	0	0	0	0	0	0	0	0	0	0	0	0	0.301378	0	0	0	0	0	0	0
SRR8653187	99994	99994	84128	PRJNA524703	120	USA	-	-	0	0	0	0.0267444	0	0	0	0	0	0	0	0	0	0	0	0	0	0.0242889	0	0	0	0	0	0	0	0	0	0.549588	0	0	0	0	0	0.133832	0	0	0	0	0	0	0
SRR8653236	99431	99431	70216	PRJNA524703	120	USA	-	-	0	0.0121135	0	0	0	0	0	0	0	0	0	0	0	0	0	0	0	0	0	0	0	0	0	0	0	0	0	0.0618218	0	0	0	0	0	0.354323	0	0	0	0	0	0	0
SRR8653268	99986	99986	65494	PRJNA524703	120	USA	-	-	0.00523672	0	0	0	0	0	0	0	0	0	0	0.0190238	0	0	0.0346098	0	0	0	0	0	0	0	0	0	0	0	0	0.0504348	0	0	0	0	0	0.687062	0	0	0	0	0.00590139	0	0
SRR9670868	99896	99896	61040	PRJNA524703	120	USA	-	-	0	0.0413911	0	0	0	0.0132741	0	0.0228769	0	0	0.0438908	0	0.134177	0	0.0161336	0	0	0	0	0	0.00766715	0	0	0	0	0	0	0.0115881	0	0.0092144	0	0	0	0.0968281	0	0	0	0.0381219	0	0	0
SRR9670870	99982	99982	52944	PRJNA524703	120	USA	-	-	0	0.415908	0	0	0	0.0460636	0	0.0649472	0	0.0193515	0.0862588	0	0	0	0	0	0	0	0	0	0	0	0	0	0	0	0	0.165652	0	0	0	0	0	0	0	0	0	0	0	0	0
SRR9670879	99984	99984	59110	PRJNA524703	120	USA	-	-	0	0.0188232	0	0	0	0.0180496	0	0.0123898	0.0199595	0	0	0	0.0424474	0	0	0	0.142603	0.00825418	0	0	0.0223147	0.0316549	0	0	0	0	0	0	0	0	0	0.0159127	0	0.064255	0	0	0	0	0	0	0
SRR9670884	99993	99993	75144	PRJNA524703	120	USA	-	-	0	0.017113	0	0	0	0	0	0.0269484	0.0862012	0	0.0922967	0	0	0	0	0	0.0200852	0.0301215	0	0	0	0.0119784	0	0	0.00644984	0	0	0.195171	0	0	0	0	0	0	0	0	0	0	0	0	0
SRR9670887	99995	99995	91320	PRJNA524703	120	USA	-	-	0	0.00952629	0	0	0	0.0469804	0.123588	0.0232375	0	0	0.00569931	0	0	0	0	0	0	0.117426	0	0	0	0	0	0	0	0	0	0.534304	0	0	0	0	0	0.0068056	0	0	0.0120183	0	0	0	0
SRR9670894	99991	99991	83112	PRJNA524703	120	USA	-	-	0	0.00598015	0	0	0	0.0738395	0	0.0690845	0	0.134504	0.0976553	0	0	0	0	0	0	0	0	0	0	0.0284027	0	0	0	0	0	0	0	0.00960579	0	0	0	0.0667429	0	0	0	0.0243275	0	0	0
SRR9670897	99995	99995	71962	PRJNA524703	120	USA	-	-	0	0	0	0.0960933	0	0.17271	0	0.0348588	0	0	0.0475873	0	0.0327024	0	0	0	0	0	0	0	0	0	0	0	0	0	0	0	0	0	0.0246446	0	0.0302844	0	0	0	0	0	0	0	0
SRR9670905	99997	99997	54072	PRJNA524703	120	USA	-	-	0.0260139	0.0866851	0	0	0	0.106887	0	0	0	0	0	0	0	0	0	0	0	0	0	0	0	0	0	0	0	0	0	0.0284348	0	0	0	0	0	0	0	0	0.0054551	0	0	0	0
SRR9670907	99989	99989	65178	PRJNA524703	120	USA	-	-	0	0.00974042	0	0	0	0	0	0	0.117379	0	0	0	0	0	0	0	0	0.0378924	0	0	0	0.0169731	0	0	0	0	0	0.303206	0	0	0	0	0	0	0	0	0	0	0	0	0
SRR9670913	99901	99901	59150	PRJNA524703	120	USA	-	-	0	0.0477503	0	0	0	0.16515	0	0.179578	0	0	0.101818	0	0	0	0	0	0	0	0	0	0	0	0	0	0	0	0	0.119436	0	0	0	0	0	0	0	0	0	0	0	0	0
SRR9670926	99942	99942	67133	PRJNA524703	120	USA	-	-	0.0113906	0.0888445	0	0	0	0.01291	0	0	0	0	0.274433	0	0	0	0	0	0	0	0	0.006633	0	0.00546011	0	0	0	0	0	0.253019	0	0	0.0692262	0	0	0	0	0	0	0	0	0	0
SRR9670929	99986	99986	55134	PRJNA524703	120	USA	-	-	0	0.168591	0	0	0	0.0584949	0	0	0	0.109395	0	0	0	0	0	0	0	0	0	0	0	0	0	0	0	0	0	0.235193	0	0	0	0	0	0.0170028	0	0	0.0324264	0.0180859	0	0.0103401	0
SRR9670867	99919	99919	71280	PRJNA524703	120	USA	-	-	0	0	0	0.0158532	0	0.420898	0	0.027516	0	0	0.0139129	0	0	0	0	0	0	0	0	0	0	0	0.0343045	0	0.0276404	0	0	0	0	0	0	0	0	0	0	0	0	0	0	0	0
SRR8652841	99958	99958	41340	PRJNA524703	120	USA	-	-	0	0	0	0	0	0.265198	0	0.00972129	0	0	0.051835	0	0	0	0	0	0	0	0	0	0	0	0	0	0	0	0	0	0	0	0	0	0	0.141513	0	0	0	0	0	0	0
SRR8800143	98270	98270	50864	PRJNA524703	912	USA	-	-	0	0	0	0	0	0.377978	0	0	0	0	0.0568513	0	0	0	0.0112247	0	0	0	0	0	0	0	0	0	0	0	0	0	0	0	0	0	0	0.176438	0	0	0.10388	0	0	0.00967854	0
SRR9670899	99864	99864	64140	PRJNA524703	120	USA	-	-	0	0	0	0.0221142	0	0.175663	0	0.118727	0	0.16415	0.100187	0	0	0	0	0	0	0	0	0	0	0	0	0	0	0	0	0	0	0	0.0594864	0	0	0	0	0	0	0	0	0	0
SRR9670872	99878	99878	94320	PRJNA524703	120	USA	-	-	0	0.0946207	0	0	0	0.298815	0	0.489507	0	0	0.00831527	0	0	0	0	0	0	0	0	0	0	0	0	0	0	0	0	0.00951108	0	0	0	0	0	0	0	0	0	0	0	0	0
SRR9670909	99970	99970	58800	PRJNA524703	120	USA	-	-	0	0.163428	0	0	0	0.0786885	0.0666901	0	0	0	0.117391	0	0	0	0	0	0	0	0	0	0	0	0	0	0	0	0	0	0	0	0	0	0	0	0	0	0	0	0	0	0
SRR8652969	99937	99937	53272	PRJNA524703	120	USA	-	-	0	0	0	0.0912752	0	0.211515	0	0.0752853	0	0	0.184546	0	0	0	0	0	0	0	0	0	0	0	0	0	0.00772237	0	0	0	0	0	0	0	0	0.0160669	0	0	0.0350382	0.10798	0	0	0
SRR8653273	99992	99992	65178	PRJNA524703	120	USA	-	-	0	0	0.0125643	0	0	0	0	0	0	0	0.452584	0	0	0	0	0	0	0	0.0153169	0	0	0	0	0	0	0	0	0.0740198	0	0	0	0	0	0.130132	0	0	0	0.0299687	0	0	0
SRR9670859	99990	99990	65600	PRJNA524703	120	USA	-	-	0	0.067349	0.0140978	0	0	0.101632	0	0.118226	0.0641388	0	0	0	0	0	0	0	0	0	0	0	0	0	0.0164338	0	0	0	0	0.0155462	0	0	0.00978772	0	0	0	0	0	0	0.0762536	0	0	0
SRR9670917	99983	99983	71280	PRJNA524703	120	USA	-	-	0	0	0	0	0	0.0435253	0	0.0626512	0.0552054	0	0.0140592	0	0	0	0	0	0.0105682	0	0	0	0	0.00740585	0.092685	0	0.00573893	0	0	0	0	0	0	0.0241506	0	0	0	0	0	0.0141441	0	0	0
SRR9670924	99940	99940	66272	PRJNA524703	120	USA	-	-	0	0.00726315	0	0	0	0.072457	0	0.0235304	0	0	0	0	0	0	0.00977056	0.00525764	0	0	0	0	0	0	0	0	0	0	0	0	0	0	0.0421221	0	0	0	0	0	0.102838	0.137003	0	0	0
SRR8653028	99982	99982	68860	PRJNA524703	120	USA	-	-	0	0	0	0	0	0.480124	0	0	0	0	0.298486	0	0	0	0	0	0	0	0.00939655	0	0	0.0307909	0	0	0	0	0	0	0	0	0	0	0	0	0	0	0	0.0182011	0	0	0
SRR8653111	99979	99979	50886	PRJNA524703	120	USA	-	-	0.124589	0.0902915	0	0	0	0.124423	0	0	0	0	0.326925	0	0	0	0	0	0	0	0	0	0	0	0	0	0	0	0	0.0562106	0	0	0	0	0	0.0360617	0	0.0230789	0	0	0	0	0.0520622
SRR8653251	97332	97332	87704	PRJNA524703	120	USA	-	-	0	0.116802	0	0	0	0.0178748	0	0.319653	0	0	0.425406	0	0	0	0.00908512	0	0	0	0	0	0	0	0	0	0	0	0	0	0	0	0	0	0	0	0	0	0	0	0	0	0
SRR9670854	99984	99984	89136	PRJNA524703	120	USA	-	-	0	0.0643412	0	0	0	0.0552708	0	0.277525	0	0	0.183667	0	0	0	0	0	0	0	0	0	0	0.0797621	0	0	0	0	0	0	0	0.0466286	0	0	0	0	0	0	0	0.0428924	0	0	0
SRR9670856	99991	99991	73942	PRJNA524703	120	USA	-	-	0.00642608	0.0635608	0	0	0	0.264328	0	0	0	0.0744696	0.327152	0	0	0	0	0.0121366	0	0	0	0	0	0	0	0	0	0	0	0	0	0	0	0	0	0	0	0	0	0	0	0	0
SRR9670889	99990	99990	77264	PRJNA524703	120	USA	-	-	0.0324413	0.137577	0	0	0	0.14982	0	0.138284	0	0.155849	0.1454	0	0	0	0	0	0	0	0	0.0113249	0	0	0	0	0	0	0	0	0	0	0	0	0	0	0	0	0.00618236	0	0	0	0
SRR9670895	99933	99933	54472	PRJNA524703	120	USA	-	-	0	0.0663552	0	0	0	0	0	0.300126	0	0	0.201169	0	0	0	0.00900813	0	0	0	0	0	0	0	0	0	0	0	0	0.0113647	0	0	0	0	0	0.0128543	0	0	0	0	0	0	0
SRR9670896	99996	99996	52140	PRJNA524703	120	USA	-	-	0	0.121542	0	0	0	0.0278596	0	0.124858	0	0.233355	0.216816	0	0	0	0	0	0	0	0	0	0	0	0.00954326	0	0.0277548	0	0	0	0	0	0	0	0	0	0	0	0.0208357	0	0	0	0
SRR9670906	99993	99993	75208	PRJNA524703	120	USA	-	-	0	0.00636033	0.0116674	0	0	0.0806402	0	0.12949	0.0225136	0	0.303348	0	0	0	0	0	0.0990177	0	0.0186324	0	0.00630097	0	0	0	0.0288017	0	0	0	0	0	0	0	0	0	0	0	0	0	0	0	0
SRR9670908	98618	98618	84984	PRJNA524703	120	USA	-	-	0	0	0	0	0	0.00675043	0	0.172397	0	0	0.284903	0	0	0	0.00566666	0	0	0	0	0	0	0	0	0	0	0	0	0	0	0	0	0	0	0	0	0	0.00644563	0.0972162	0	0	0
SRR8652814	99967	99967	63030	PRJNA524703	120	USA	-	-	0	0.0778311	0	0	0	0	0	0	0	0	0	0	0	0	0.0628487	0	0	0	0	0	0	0	0	0	0	0	0	0.0280663	0	0	0	0	0	0.0612011	0	0.0143446	0	0	0	0	0
SRR8652846	99918	99918	73935	PRJNA524703	120	USA	-	-	0	0.00767418	0	0	0	0.0495595	0	0	0	0	0.165323	0	0	0	0	0	0	0	0	0	0	0	0	0	0	0	0	0	0	0	0	0	0	0.0197972	0	0	0	0	0	0	0
SRR8652849	99851	99851	40080	PRJNA524703	120	USA	-	-	0.0106873	0	0	0.00562407	0	0.15722	0	0.0274464	0.0258477	0	0.29622	0	0	0	0	0	0	0.123308	0	0	0	0	0	0	0	0	0	0.0102706	0	0	0	0	0	0.1213	0	0	0	0.0202952	0	0	0
SRR8652932	99266	99266	60492	PRJNA524703	120	USA	-	-	0.0067232	0	0	0	0	0.0088106	0	0.427398	0	0.259654	0.0565808	0	0.013305	0	0	0	0	0	0	0	0	0	0	0	0	0	0	0	0	0	0	0	0	0	0	0	0	0	0	0	0
SRR8652973	99841	99841	79440	PRJNA524703	120	USA	-	-	0	0	0	0	0	0	0	0.426991	0	0	0.226809	0	0	0	0	0	0	0	0	0	0	0	0	0	0	0	0	0.0254023	0	0	0	0	0	0	0	0	0	0	0	0	0
SRR8653041	24494	24490	22565	PRJNA524703	120	USA	-	-	0.0329326	0	0	0.00821019	0	0	0	0	0	0	0	0	0	0	0.0315651	0	0	0	0	0.723888	0	0	0	0	0	0	0	0	0	0	0	0	0	0	0	0	0	0	0	0	0
SRR8653052	98811	98811	53124	PRJNA524703	120	USA	-	-	0	0.0107187	0	0	0	0	0	0.39713	0	0	0	0	0	0	0	0	0	0	0	0	0	0	0	0	0	0.224046	0	0	0	0	0	0	0	0	0	0	0.026619	0	0	0	0
SRR8653070	98015	98014	44766	PRJNA524703	120	USA	-	-	0	0	0	0	0	0	0	0.326208	0	0	0.0105664	0	0	0	0	0	0	0	0	0	0	0	0	0	0	0	0	0	0	0	0	0	0	0	0	0.104001	0	0.0985996	0	0.0104599	0
SRR8653130	28399	28399	23424	PRJNA524703	120	USA	-	-	0	0	0	0	0	0	0	0	0	0	0	0	0	0	0.831977	0	0	0	0	0.0379054	0	0	0	0	0	0	0	0	0	0	0	0	0	0	0	0	0	0	0	0	0
SRR8653131	66954	66954	60456	PRJNA524703	120	USA	-	-	0	0.00677656	0	0	0	0	0	0	0	0	0	0	0	0	0.840036	0	0	0	0	0.0234632	0	0	0	0	0	0	0	0	0	0	0	0	0	0	0	0	0	0	0	0	0
SRR8653196	99807	99807	50454	PRJNA524703	120	USA	-	-	0	0	0	0	0	0	0	0.450844	0	0.0434536	0	0	0	0	0	0	0	0	0.0204877	0	0	0	0	0	0	0	0	0.0204003	0	0	0	0	0	0.288667	0	0	0	0.0400857	0	0	0
SRR8653197	99916	99916	41459	PRJNA524703	120	USA	-	-	0	0.00751016	0	0	0	0.0128606	0	0	0	0.0366785	0	0	0	0	0	0	0	0	0	0	0	0	0.00639937	0	0	0	0	0	0	0	0	0	0	0	0	0	0	0	0	0	0
SRR8653198	99992	99992	47376	PRJNA524703	120	USA	-	-	0	0	0	0	0	0	0	0	0	0.0299471	0	0	0	0	0.631077	0	0	0	0	0	0	0	0	0	0	0	0	0	0	0	0	0	0	0	0	0	0	0	0	0	0
SRR8653227	98830	98826	65844	PRJNA524703	120	USA	-	-	0	0	0	0	0	0	0	0	0	0	0	0	0	0	0.0412938	0	0	0	0	0.79764	0	0	0	0	0	0	0	0	0	0	0	0	0	0	0	0	0	0	0	0	0
SRR8653235	99473	99473	68085	PRJNA524703	120	USA	-	-	0	0.00516673	0.011278	0	0	0	0	0.387244	0	0	0	0	0	0	0	0	0	0.00951581	0.0168736	0	0	0	0	0	0	0	0	0.0418849	0	0	0	0	0	0.368793	0	0	0	0.0188654	0	0	0
SRR9670901	99989	99989	54018	PRJNA524703	120	USA	-	-	0	0	0	0	0	0.0756405	0	0.245038	0	0	0	0	0	0	0	0	0.0871483	0	0	0	0	0	0.0546633	0	0	0	0	0	0	0	0	0.00532453	0	0	0	0	0	0	0	0	0
SRR9670912	99987	99987	58920	PRJNA524703	120	USA	-	-	0	0	0	0	0	0.0100635	0	0.479849	0	0.027681	0.106965	0	0	0	0	0	0	0	0	0	0	0	0	0	0.0112521	0	0.0104799	0	0	0	0	0	0	0	0	0	0	0.0100165	0	0	0
SRR9670920	99981	99981	52376	PRJNA524703	120	USA	-	-	0	0.0406164	0	0	0	0.187904	0.110191	0.383205	0	0	0.192428	0	0	0	0	0	0	0	0	0	0	0	0.0137214	0	0	0	0	0.0100371	0	0	0	0	0	0	0	0	0.0210788	0.00831609	0	0	0
SRR8652812	99996	99996	95844	PRJNA524703	120	USA	-	-	0	0	0	0	0	0	0	0	0	0.271958	0	0	0	0	0	0	0	0.519161	0	0	0	0	0	0	0	0	0	0	0	0	0	0	0	0	0	0	0	0	0	0	0
SRR8652843	99971	99971	69450	PRJNA524703	120	USA	-	-	0	0	0	0	0	0	0	0.111478	0	0	0	0	0	0	0	0	0	0	0.00675733	0	0	0	0	0	0	0	0	0.00999353	0	0	0	0	0	0.0384333	0	0	0	0	0	0	0
SRR8652883	99624	99624	75230	PRJNA524703	120	USA	-	-	0	0	0	0	0	0	0	0	0.928987	0	0	0	0	0	0	0	0	0.0654697	0	0	0	0	0	0	0	0	0	0	0	0	0	0	0	0	0	0	0	0	0	0	0
SRR8652916	99975	99975	55592	PRJNA524703	120	USA	-	-	0	0.0317115	0	0.00875058	0	0.250465	0	0	0.389772	0	0	0	0	0	0	0	0	0.136001	0	0	0	0	0.017508	0	0	0	0	0	0	0	0	0.062768	0	0	0	0	0.00802942	0	0	0.0177635	0
SRR8652923	99421	99421	75872	PRJNA524703	120	USA	-	-	0	0	0	0	0	0	0	0	0	0	0	0	0	0	0	0	0	0	0	0	0	0	0	0.0366994	0	0	0	0	0	0	0	0	0	0	0	0.0760729	0	0	0	0.197449	0
SRR8652948	99488	99488	72490	PRJNA524703	120	USA	-	-	0	0	0	0	0	0	0	0	0.337953	0	0	0	0	0	0	0	0	0.662047	0	0	0	0	0	0	0	0	0	0	0	0	0	0	0	0	0	0	0	0	0	0	0
SRR8652975	98025	98025	64044	PRJNA524703	120	USA	-	-	0	0	0	0	0	0	0	0.101181	0	0	0	0	0	0	0	0	0	0	0	0	0	0	0	0	0.055845	0	0	0.0581654	0	0	0	0	0	0	0	0.108295	0	0	0	0	0
SRR8653017	71749	71749	64352	PRJNA524703	120	USA	-	-	0	0	0	0	0	0	0	0	0.248234	0	0	0	0	0	0	0	0	0.0356468	0	0	0	0	0	0	0	0	0	0	0	0	0	0	0	0	0	0	0	0	0	0	0
SRR8653048	98813	98809	46880	PRJNA524703	120	USA	-	-	0	0	0	0	0	0	0	0.144429	0	0	0.0985244	0	0.0261175	0	0	0	0	0	0	0	0.0137632	0	0	0	0	0	0	0	0	0	0	0	0	0	0	0.0373564	0	0	0	0.0136017	0
SRR8653155	99988	99988	75211	PRJNA524703	120	USA	-	-	0	0	0	0	0	0.140139	0	0	0.609839	0	0.0545071	0	0	0	0	0	0	0.0471415	0	0	0	0	0.0248903	0	0	0	0	0	0	0	0	0	0	0	0	0	0	0	0	0	0
SRR8653159	99994	99994	59105	PRJNA524703	120	USA	-	-	0	0	0	0	0	0	0	0	0.488736	0	0	0	0	0	0	0	0	0.0621048	0.0303271	0	0	0	0	0	0	0	0	0	0	0	0	0	0	0	0	0	0	0	0	0	0
SRR8653170	99750	99750	41460	PRJNA524703	120	USA	-	-	0	0.00907061	0	0	0	0	0	0	0	0	0	0	0	0	0.00597928	0	0.0366261	0	0	0	0	0	0	0	0	0	0	0	0.0196809	0	0	0	0	0	0	0.00756683	0	0	0	0.507592	0
SRR8653176	99562	99562	65136	PRJNA524703	120	USA	-	-	0	0	0	0	0	0	0	0	0	0	0	0	0	0	0.00783538	0	0	0	0	0	0	0	0	0	0	0.18846	0	0	0	0	0	0	0	0	0	0	0	0	0	0.0456573	0
SRR8653179	99994	99994	54000	PRJNA524703	120	USA	-	-	0	0	0	0	0	0	0	0.162955	0	0	0	0	0	0	0	0	0	0.341663	0	0	0	0	0	0	0	0	0	0	0	0	0	0	0	0	0	0	0	0	0	0	0
SRR8653188	99982	99982	71100	PRJNA524703	120	USA	-	-	0	0	0	0	0	0.0733425	0	0	0.0390202	0.010003	0	0	0	0	0	0	0	0.605458	0	0	0	0	0	0	0	0	0	0	0	0	0	0	0	0	0	0	0	0	0	0	0
SRR8653189	99998	99998	72250	PRJNA524703	120	USA	-	-	0	0	0	0	0	0	0	0	0.418725	0	0	0	0	0	0	0	0	0.038644	0	0	0	0	0.0371794	0	0.00622216	0	0	0	0	0	0	0.0277643	0	0	0.00623731	0	0	0	0.017906	0	0
SRR8653271	99959	99959	88400	PRJNA524703	120	USA	-	-	0	0	0	0	0	0	0	0	0	0.313288	0	0	0	0	0	0	0	0.362158	0	0	0	0	0	0	0	0	0	0	0	0	0	0	0	0	0	0	0	0	0	0	0
SRR9670911	99994	99994	64984	PRJNA524703	120	USA	-	-	0	0	0	0	0	0.0124048	0	0	0	0	0	0	0	0	0	0	0	0.176582	0.0242774	0	0	0	0.0315861	0	0	0	0.207133	0	0	0	0.0130369	0	0.0555871	0	0	0	0.0164519	0	0.0371423	0	0
SRR9670919	99959	99959	67155	PRJNA524703	120	USA	-	-	0	0.0304074	0	0	0	0.0600818	0	0.0181837	0	0.158721	0.0699368	0	0	0	0	0	0	0.232113	0	0	0	0.00789155	0.00549438	0	0.0119861	0	0	0	0	0	0.00592318	0	0	0.0154288	0	0	0.00590564	0	0	0	0
SRR9670932	99995	99995	66771	PRJNA524703	120	USA	-	-	0	0.135488	0	0	0	0.309043	0.137496	0	0	0	0	0	0	0	0	0	0	0.345085	0	0	0	0.00605513	0	0	0	0	0	0	0	0	0	0	0	0	0	0	0	0	0	0.0231027	0
SRR9670933	99980	99980	48648	PRJNA524703	120	USA	-	-	0	0.13144	0	0	0	0.113968	0	0	0	0	0.0227131	0	0	0	0.00581022	0.0459822	0	0.318659	0	0	0	0	0	0	0	0	0	0.139553	0	0	0	0	0	0	0	0	0.0429746	0	0	0	0
SRR8653049	99725	99725	67408	PRJNA524703	120	USA	-	-	0	0	0	0	0	0	0	0	0	0	0	0	0	0	0	0	0	0	0	0	0	0	0	0	0	0	0	0	0	0	0	0	0	0	0	0	0	0	0	0	0
SRR8653152	99998	99998	96384	PRJNA524703	120	USA	-	-	0	0	0	0	0	0	0	0	0	0	0	0	0	0	0	0	0	0	0	0	0	0	0	0	0	0	0	0	0	0	0	0	0	0	0	0	0	0	0	0	0
SRR9670861	99982	99982	66968	PRJNA524703	120	USA	-	-	0	0	0	0	0	0.0864289	0	0	0	0	0.0154106	0	0	0	0	0	0	0.0209564	0.0413312	0	0	0	0	0	0	0	0	0.0392006	0	0	0.0245352	0	0	0.0127197	0	0	0.0163063	0.0140962	0	0	0.180459
SRR9670934	99913	99913	80280	PRJNA524703	120	USA	-	-	0	0.0252479	0	0	0	0.0157963	0	0	0	0	0.0278131	0	0	0	0	0	0	0	0	0	0	0.00567413	0	0	0	0	0	0.0343916	0	0	0.152436	0	0	0.0337548	0	0	0	0	0	0.0124444	0
SRR8800150	99994	99994	71160	PRJNA524703	912	USA	-	-	0	0	0	0	0	0	0	0	0	0.0684898	0	0	0	0	0	0	0.00658786	0	0	0	0	0	0.00623513	0	0	0	0.404808	0	0	0	0	0	0	0	0	0	0.021781	0	0.0646418	0	0
SRR8652823	99934	99934	70690	PRJNA524703	120	USA	-	-	0	0	0.0663203	0	0	0	0	0	0	0	0	0	0	0	0	0	0	0	0	0	0	0.0419745	0	0	0	0	0	0	0	0	0	0	0	0	0	0	0	0	0	0	0
SRR8652867	95998	95998	64110	PRJNA524703	120	USA	-	-	1	0	0	0	0	0	0	0	0	0	0	0	0	0	0	0	0	0	0	0	0	0	0	0	0	0	0	0	0	0	0	0	0	0	0	0	0	0	0	0	0
SRR8652869	97290	97290	74631	PRJNA524703	120	USA	-	-	1	0	0	0	0	0	0	0	0	0	0	0	0	0	0	0	0	0	0	0	0	0	0	0	0	0	0	0	0	0	0	0	0	0	0	0	0	0	0	0	0
SRR8652870	86161	86161	63000	PRJNA524703	120	USA	-	-	0.921316	0	0	0	0	0	0	0	0	0	0	0	0	0	0	0	0	0	0	0	0	0	0	0	0	0	0	0	0	0	0	0	0	0	0	0	0	0	0	0	0
SRR8652873	96027	96027	73140	PRJNA524703	120	USA	-	-	0.813282	0	0.0347739	0	0.0074277	0	0	0	0	0	0	0	0	0	0	0	0	0	0	0	0	0	0	0	0	0	0	0	0	0	0	0	0	0	0	0	0	0	0	0	0
SRR8652874	96831	96831	59232	PRJNA524703	120	USA	-	-	0.0536339	0	0.350743	0	0	0	0	0	0	0	0	0	0	0	0	0	0	0	0	0	0	0	0	0	0	0	0	0	0	0	0	0	0	0	0	0	0	0	0	0	0
SRR8652945	98389	98389	63110	PRJNA524703	120	USA	-	-	0	0.0278803	0.0506682	0	0	0	0	0	0	0	0.0656483	0	0	0	0	0	0	0	0	0	0	0	0	0	0	0	0	0	0	0	0	0	0	0.0121813	0	0	0	0	0	0	0
SRR8652951	99836	99836	83232	PRJNA524703	120	USA	-	-	0.994502	0	0	0	0	0	0	0	0	0	0	0	0	0	0	0	0	0	0	0	0	0	0	0	0	0	0	0	0	0	0	0	0	0	0	0	0	0	0	0	0
SRR8652952	99621	99619	72267	PRJNA524703	120	USA	-	-	0.981725	0	0	0	0	0	0	0	0	0	0	0	0	0	0	0	0	0	0	0	0	0	0	0	0	0	0	0	0	0	0	0	0	0	0	0	0	0	0	0	0
SRR8652953	80659	80651	73562	PRJNA524703	120	USA	-	-	0.398538	0	0.520151	0	0	0	0	0	0	0	0	0	0	0	0	0	0	0	0	0	0	0	0	0	0	0	0	0	0	0	0	0	0	0	0	0	0	0	0	0	0
SRR8652977	99358	99358	78250	PRJNA524703	120	USA	-	-	0	0	0	0	0	0	0	0.0266917	0	0	0	0	0	0	0	0	0.00892954	0	0	0	0.0439094	0.00748899	0	0	0.00547576	0	0	0	0	0	0.103464	0	0	0	0	0.0232604	0	0	0	0.103985	0
SRR8652988	51863	51863	42460	PRJNA524703	120	USA	-	-	0	0.0104581	0	0.838836	0	0	0	0	0	0	0	0	0	0	0.00501226	0	0	0	0	0	0	0	0	0	0	0	0	0	0	0	0	0	0	0	0	0	0	0	0	0	0
SRR8653006	99867	99867	45720	PRJNA524703	120	USA	-	-	0	0	0.489315	0	0.0354117	0	0	0	0	0	0	0	0	0	0	0	0	0	0	0	0	0	0	0	0	0	0	0.0101314	0	0	0	0	0	0	0	0	0	0	0	0	0
SRR8653011	96161	96161	71547	PRJNA524703	120	USA	-	-	0	0.080347	0	0	0	0	0	0	0	0	0	0	0	0	0.0306985	0	0	0	0	0	0	0	0	0	0	0	0	0	0	0	0	0	0	0	0	0	0	0	0	0	0
SRR8653040	99741	99740	85455	PRJNA524703	120	USA	-	-	0.993902	0	0	0	0	0	0	0	0	0	0	0	0	0	0	0	0	0	0	0	0	0	0	0	0	0	0	0	0	0	0	0	0	0	0	0	0	0	0	0	0
SRR8653042	99682	99681	69648	PRJNA524703	120	USA	-	-	0	0	0	0.985221	0	0	0	0	0	0	0	0	0	0	0	0	0	0	0	0	0	0	0	0	0	0	0	0	0	0	0	0	0	0	0	0	0	0	0	0	0
SRR8653129	91872	91872	87928	PRJNA524703	120	USA	-	-	0.226718	0	0.710176	0	0	0	0	0	0	0	0	0	0	0	0	0	0	0	0	0	0	0	0	0	0	0	0	0	0	0	0	0	0	0	0	0	0	0	0	0	0
SRR8653154	99979	99979	69212	PRJNA524703	120	USA	-	-	0.014884	0.00864649	0	0	0	0	0	0	0	0	0	0	0	0	0.0101402	0	0	0	0	0	0	0.0375836	0	0	0	0	0	0	0	0	0	0	0	0.00997257	0	0	0	0	0	0	0
SRR8653156	99996	99996	73494	PRJNA524703	120	USA	-	-	0	0	0	0	0	0	0	0	0	0	0	0	0	0	0	0	0	0	0	0	0	0.782041	0	0	0	0	0	0	0	0	0	0	0	0	0	0	0	0	0	0	0
SRR8653192	99986	99986	51096	PRJNA524703	120	USA	-	-	0	0	0	0.018674	0	0	0	0	0	0	0	0	0	0	0	0	0	0	0	0	0	0	0	0	0.018725	0	0	0.0848764	0	0	0	0	0	0.308798	0	0	0	0	0	0	0
SRR8653194	99503	99503	69098	PRJNA524703	120	USA	-	-	0	0.019377	0	0	0	0.0136568	0	0.0142849	0	0	0.137672	0	0	0	0	0	0	0	0	0	0	0	0	0	0	0	0	0.100575	0	0	0	0	0	0.188692	0	0	0	0	0	0	0
SRR8653224	99391	99391	72072	PRJNA524703	120	USA	-	-	0.0120485	0	0.987951	0	0	0	0	0	0	0	0	0	0	0	0	0	0	0	0	0	0	0	0	0	0	0	0	0	0	0	0	0	0	0	0	0	0	0	0	0	0
SRR8653229	72882	72882	63530	PRJNA524703	120	USA	-	-	0.968108	0	0	0	0.0206862	0	0	0	0	0	0	0	0	0	0	0	0	0	0	0	0	0	0	0	0	0	0	0	0	0	0	0	0	0	0	0	0	0	0	0	0
SRR8653265	99870	99870	57024	PRJNA524703	120	USA	-	-	0	0.0104548	0	0	0	0.199441	0	0	0	0	0	0	0	0	0	0	0	0	0	0	0	0	0	0	0	0	0	0.0110688	0	0	0	0	0	0.0782652	0	0	0	0	0	0	0
SRR8800149	99923	99923	60192	PRJNA524703	912	USA	-	-	0	0	0	0	0	0	0	0	0	0.137268	0	0	0	0	0.0103677	0	0	0.0318531	0	0	0	0	0	0	0	0	0	0.0773869	0	0	0	0	0	0.0888905	0	0	0.0671035	0	0	0	0
SRR8652834	97697	97697	67776	PRJNA524703	120	USA	-	-	0	0	0	0	0	0	0.842059	0	0	0	0	0	0	0	0	0	0	0	0	0	0	0	0	0	0	0	0	0	0	0	0	0	0	0	0	0	0	0	0	0	0
SRR8652835	95230	95230	72121	PRJNA524703	120	USA	-	-	0	0	0	0	0	0	0	0.0123669	0	0	0.0102369	0	0	0	0	0	0	0	0	0	0	0	0	0	0	0.0099838	0	0	0	0	0	0	0	0	0	0	0	0	0	0	0
SRR8652836	95108	95107	65500	PRJNA524703	120	USA	-	-	0	0	0	0	0	0	0	0.0402693	0	0	0.0434923	0	0	0	0	0	0	0	0	0	0	0	0	0	0	0.00924288	0	0	0	0	0	0	0	0	0	0	0	0	0	0	0
SRR8652845	99995	99995	87378	PRJNA524703	120	USA	-	-	0	0	0	0	0	0	0	0	0	0	0	0	0	0	0	0	0	0	0	0	0	0	0	0	0	0	0	0	0	0	0	0	0	0	0	0	0	0	0	0	0
SRR8652852	94454	94454	75110	PRJNA524703	120	USA	-	-	0	0	0	0	0	0	0	0.00699396	0	0	0.0100685	0	0	0	0	0	0	0	0	0	0	0	0	0	0	0	0	0	0	0	0	0	0	0	0	0	0	0	0	0	0
SRR8652858	37473	37473	28608	PRJNA524703	120	USA	-	-	0	0	0	0	0	0	0	0	0	0	0.0119314	0	0	0	0	0	0	0	0	0	0	0	0	0	0	0	0	0	0	0	0	0	0	0.0133041	0	0.065101	0	0	0	0.0127155	0
SRR8652919	99381	99381	61528	PRJNA524703	120	USA	-	-	0	0	0	0	0	0	0.576998	0.00893252	0	0	0	0	0	0	0	0	0	0	0	0	0	0	0	0	0	0	0	0.0144031	0	0	0	0	0	0	0	0	0.0690321	0	0	0.0191886	0
SRR8652931	98092	98092	77320	PRJNA524703	120	USA	-	-	0	0	0	0	0	0	0	0	0	0	0	0	0	0	0	0	0	0	0	0	0	0	0	0	0	0.184732	0	0	0	0	0	0	0	0.04934	0	0	0	0	0	0	0
SRR8652934	96803	96802	73920	PRJNA524703	120	USA	-	-	0	0	0	0	0	0	0.919961	0.0174273	0	0	0	0	0	0	0	0	0	0	0	0	0	0	0	0	0	0	0	0	0	0	0	0	0	0	0	0	0	0	0	0	0
SRR8652939	95063	95063	87832	PRJNA524703	120	USA	-	-	0	0	0	0	0	0	0.0098001	0.0129412	0	0	0.0101525	0	0	0	0	0	0	0	0	0	0	0	0	0	0	0	0	0	0	0	0	0	0	0	0	0	0	0	0	0	0
SRR8652960	99123	99123	71708	PRJNA524703	120	USA	-	-	0.0104889	0.0211236	0	0	0	0	0	0.114173	0	0	0.0159359	0	0	0	0.0104247	0	0	0	0	0	0	0	0	0	0.142839	0	0	0	0	0	0	0	0	0	0	0	0	0	0	0	0
SRR8652961	98912	98912	65152	PRJNA524703	120	USA	-	-	0	0	0	0	0	0	0	0.0865083	0	0	0.0127979	0	0	0	0	0	0	0	0	0	0	0	0	0	0	0	0	0.0109718	0	0	0	0	0	0	0	0	0	0	0	0	0
SRR8652976	98056	98056	85824	PRJNA524703	120	USA	-	-	0	0	0	0	0	0	0	0	0	0	0	0	0	0	0	0	0	0	0	0	0	0	0	0	0	0	0	0	0	0	0	0	0	0.075529	0	0	0	0	0	0	0
SRR8652981	99355	99355	92340	PRJNA524703	120	USA	-	-	0	0	0	0	0	0	0	0.0325904	0	0	0.018136	0	0	0	0	0	0	0	0	0	0	0	0	0	0	0	0	0	0	0	0	0	0	0	0	0.0480479	0	0	0	0	0
SRR8653027	99918	99918	70296	PRJNA524703	120	USA	-	-	0	0	0	0	0	0	0	0	0	0.0144782	0	0.372918	0	0	0	0	0	0	0	0	0	0	0	0	0	0	0	0	0	0	0	0	0	0	0	0	0	0	0	0	0
SRR8653045	99241	99240	96756	PRJNA524703	120	USA	-	-	0	0	0	0.987701	0	0	0	0	0	0	0	0	0	0	0	0	0	0	0	0	0	0	0	0	0	0	0	0	0	0	0	0	0	0	0	0	0	0	0	0	0
SRR8653059	99327	99327	65660	PRJNA524703	120	USA	-	-	0	0.0159738	0	0	0	0	0	0	0	0	0	0	0	0	0	0.00545968	0	0	0	0	0	0	0	0	0	0	0	0.0203806	0	0	0.0250514	0	0	0	0	0	0	0	0	0.0197322	0
SRR8653061	95462	95462	63630	PRJNA524703	120	USA	-	-	0	0	0	0	0	0	0.949416	0	0	0	0	0	0	0	0	0	0	0	0	0	0	0	0	0	0	0	0	0	0	0	0	0	0	0	0	0	0	0	0	0	0
SRR8653069	99830	99830	69608	PRJNA524703	120	USA	-	-	0	0	0	0	0	0	0	0.0802631	0	0	0	0	0	0	0	0	0	0	0	0	0	0	0.019463	0	0	0	0	0	0	0	0.0550648	0	0	0	0	0	0.00520328	0	0	0	0
SRR8653101	98937	98937	52368	PRJNA524703	120	USA	-	-	0	0	0	0	0	0	0	0	0	0	0	0	0	0	0	0	0	0	0	0	0	0	0.00912417	0	0.235591	0	0	0	0	0	0	0.0132372	0	0	0	0	0	0	0	0	0
SRR8653109	99967	99967	64471	PRJNA524703	120	USA	-	-	0.0164869	0.00907359	0	0	0	0	0	0	0	0	0	0	0	0	0.0102238	0	0.381363	0	0	0	0	0	0	0	0	0	0	0	0.113492	0	0	0	0	0	0	0	0	0	0	0	0
SRR8653123	99560	99560	95404	PRJNA524703	120	USA	-	-	0	0	0	0.88827	0	0	0	0	0	0	0	0	0	0	0	0	0	0	0	0	0	0	0	0	0	0	0	0	0	0	0	0	0	0	0	0	0	0	0	0	0
SRR8653141	97627	97627	72128	PRJNA524703	120	USA	-	-	0	0	0	0	0	0	0	0.0225717	0	0	0	0	0	0	0	0	0.0198023	0.0118328	0	0	0.0292344	0	0	0	0	0	0	0	0	0	0.0129167	0	0	0	0	0	0	0	0	0	0
SRR8653157	99684	99684	69742	PRJNA524703	120	USA	-	-	0	0	0	0.161749	0	0	0	0	0	0	0	0	0	0	0.0112606	0	0	0	0	0	0	0	0	0	0	0	0	0	0	0	0	0	0	0.0781831	0	0	0	0	0	0	0
SRR8653174	94217	94217	76656	PRJNA524703	120	USA	-	-	0	0	0	0	0	0	0.00811513	0.00721379	0	0	0.00712114	0	0	0	0	0	0	0	0	0	0	0	0	0	0	0	0	0	0	0	0	0	0	0	0	0	0	0	0	0	0
SRR8653175	96435	96435	69180	PRJNA524703	120	USA	-	-	0	0	0	0	0	0	0.760038	0.0212681	0	0	0	0	0	0	0	0	0	0	0	0	0	0	0	0	0	0	0	0	0	0	0	0	0	0	0	0	0	0	0	0	0
SRR8653205	98690	98690	63140	PRJNA524703	120	USA	-	-	0	0	0	0	0	0	0	0	0	0	0	0	0	0	0	0.0117022	0	0	0	0	0.00826851	0	0.0248453	0	0.00794665	0	0	0	0	0	0	0	0	0	0	0	0	0	0	0.0181943	0
SRR8653211	99401	99401	81940	PRJNA524703	120	USA	-	-	0	0	0	0	0	0	0.656857	0	0	0	0	0	0	0	0	0	0	0.0095541	0	0	0	0	0	0	0	0	0	0.0199582	0	0	0	0	0	0	0	0	0	0	0	0	0
SRR8653275	95227	95227	66672	PRJNA524703	120	USA	-	-	0	0	0	0	0	0	0	0	0	0	0	0	0	0	0	0	0	0	0	0	0	0	0	0	0	0	0	0	0	0	0	0	0	0	0	0	0	0	0	0	0
SRR8800148	99994	99994	61664	PRJNA524703	912	USA	-	-	0	0	0	0	0	0	0	0	0	0	0	0	0	0	0	0	0	0	0	0	0	0	0.0135914	0	0.0409047	0	0	0	0	0	0	0	0	0	0	0	0	0	0	0	0
SRR8800151	99999	99999	64400	PRJNA524703	912	USA	-	-	0	0	0	0	0	0	0.439576	0	0	0	0	0	0	0	0	0	0	0	0	0	0	0	0.0126304	0	0	0	0	0	0	0	0	0	0	0	0	0	0.00945458	0	0	0	0.0385293
SRR8800159	99999	99999	79211	PRJNA524703	912	USA	-	-	0	0	0	0	0	0	0	0	0	0	0	0	0	0	0	0	0	0.197575	0	0	0	0	0	0	0	0	0	0	0	0	0	0	0	0	0	0	0	0	0	0	0
SRR9670882	99962	99962	79374	PRJNA524703	120	USA	-	-	0	0.0616776	0	0	0	0.0114211	0	0.0169241	0	0	0	0	0.0574577	0	0	0	0.104636	0	0	0	0.101547	0.00622277	0.0289945	0	0.0627845	0	0	0	0	0.0795122	0.0306747	0.0255687	0	0	0	0	0	0	0	0.00805378	0
SRR9670888	99994	99994	69928	PRJNA524703	120	USA	-	-	0	0.102371	0	0	0	0	0	0	0	0	0	0	0	0	0	0	0	0	0	0	0	0	0	0	0	0	0	0	0	0	0	0	0	0	0	0	0.0905491	0	0	0	0
SRR9670921	99997	99997	75152	PRJNA524703	120	USA	-	-	0	0.0462763	0	0	0	0	0	0.022756	0	0	0.221175	0	0	0	0	0	0	0.120119	0	0	0	0.0171652	0.0524476	0	0	0	0	0.0417418	0	0	0	0	0	0	0	0	0	0	0	0	0
SRR9670927	99991	99991	77312	PRJNA524703	120	USA	-	-	0	0.0151788	0	0	0	0.016315	0.244204	0.0187795	0	0	0	0	0	0	0	0.0189134	0.0266356	0	0	0	0	0.0410299	0.0429996	0	0.0063767	0	0	0	0	0	0	0.0334275	0	0	0	0	0.0128293	0	0	0	0
SRR9670931	99975	99975	78250	PRJNA524703	120	USA	-	-	0	0	0	0	0	0.0210492	0.256471	0	0	0	0	0	0	0	0.0095458	0	0.0149057	0	0	0	0	0	0.0616507	0	0.00829676	0	0	0	0	0	0.0462063	0	0	0	0	0	0.196543	0	0	0	0
SRR8652818	99999	99999	37070	PRJNA524703	120	USA	-	-	0	0	0	0	0	0	0	0	0	0	0	0.74998	0	0	0	0	0.00620241	0	0	0	0	0	0.00555877	0	0	0	0	0	0	0	0	0	0	0	0	0	0	0	0	0	0
SRR8652820	99942	99942	43236	PRJNA524703	120	USA	-	-	0	0	0	0.0128159	0	0.0226942	0	0	0	0	0	0.0770089	0	0	0	0	0	0	0	0	0	0	0.010167	0	0	0	0	0	0.00567141	0	0.0203172	0	0	0.0351953	0	0	0	0	0	0	0.0692483
SRR8653020	99982	99982	57092	PRJNA524703	120	USA	-	-	0	0	0	0	0	0	0	0	0	0	0	0.563927	0	0	0	0	0	0	0	0	0	0	0.0490385	0	0	0	0	0	0	0	0	0.00689181	0	0	0	0	0	0	0	0	0.0749846
SRR8653181	99994	99994	43260	PRJNA524703	120	USA	-	-	0	0	0.00765535	0	0	0	0	0.0101074	0.223332	0	0.195193	0.326733	0	0	0	0	0	0.0150461	0	0	0	0	0	0	0	0	0	0	0	0	0	0	0	0	0	0	0	0.0117384	0	0	0
SRR8653190	99998	99998	75669	PRJNA524703	120	USA	-	-	0	0	0	0	0	0	0	0	0	0	0	0.0170983	0	0	0	0	0.322249	0.0604802	0	0	0	0	0	0	0	0	0	0	0	0	0	0	0	0	0	0	0	0	0	0	0
SRR8653193	100000	100000	74871	PRJNA524703	120	USA	-	-	0	0	0	0	0	0	0	0	0	0	0	0.662535	0	0	0	0	0	0.138386	0	0	0	0	0	0	0	0	0	0	0	0	0	0	0	0	0	0	0	0	0	0	0
SRR8653195	99942	99942	55830	PRJNA524703	120	USA	-	-	0	0	0	0	0	0	0	0	0	0	0	0	0	0	0	0	0	0	0	0	0	0	0	0	0.0193563	0	0	0	0	0	0	0	0	0	0	0	0	0	0	0	0
SRR8800160	99999	99999	75480	PRJNA524703	912	USA	-	-	0	0	0	0	0	0	0	0	0	0	0	0.251358	0	0	0	0	0	0	0	0	0	0	0	0	0	0	0	0	0	0	0.0280565	0	0	0	0	0	0	0	0	0	0
SRR8800163	100000	100000	48144	PRJNA524703	912	USA	-	-	0	0	0	0	0	0	0	0	0	0	0	0.880553	0	0	0	0	0	0	0	0	0	0	0	0	0	0	0	0	0	0	0	0	0	0	0	0	0	0	0	0	0
SRR9670857	99991	99991	66912	PRJNA524703	120	USA	-	-	0	0.0492081	0	0	0	0.0396685	0	0	0	0	0	0	0	0	0	0	0.059508	0	0	0	0	0	0.0148826	0	0.0742332	0	0	0.0237303	0	0	0	0	0	0	0.0206237	0	0.060496	0.029492	0	0	0
SRR9670878	99979	99979	68167	PRJNA524703	120	USA	-	-	0	0.0268397	0	0	0	0.056717	0	0.0963511	0	0	0	0	0	0	0	0	0.0418173	0	0	0	0	0	0.0102138	0	0.0630551	0	0	0	0	0	0	0	0	0	0.101986	0	0	0.0963349	0	0	0
SRR9670892	99924	99924	56342	PRJNA524703	120	USA	-	-	0	0.0319462	0	0	0	0.0463892	0	0.0138228	0	0.0272676	0	0	0.0221826	0	0	0	0.00809628	0	0	0	0.0297252	0.0069891	0.121298	0	0.14056	0	0	0	0	0	0	0	0	0	0	0	0	0	0	0	0
SRR9670869	99976	99976	72850	PRJNA524703	120	USA	-	-	0	0.014461	0	0	0	0	0	0	0	0.032368	0.133126	0	0.590495	0	0	0	0	0	0	0	0	0	0	0	0	0	0	0	0	0	0	0	0	0	0	0	0	0	0	0	0
SRR9670864	99995	99995	87228	PRJNA524703	120	USA	-	-	0	0.0378433	0	0	0	0.0518825	0	0.0911039	0	0	0.0150552	0	0.345269	0	0	0	0	0	0	0	0	0.0113163	0	0	0	0	0	0.0875052	0	0	0.00693633	0	0	0	0	0	0	0.0461508	0	0	0.15246
SRR8652847	99887	99887	62432	PRJNA524703	120	USA	-	-	0	0	0	0	0	0	0	0	0.0406394	0	0.119992	0	0	0	0	0	0	0	0	0	0	0	0	0	0	0	0	0	0	0	0	0	0	0.0240853	0	0	0	0	0	0	0
SRR8652917	99974	99974	56448	PRJNA524703	120	USA	-	-	0	0.0167539	0	0.00576922	0	0.11299	0	0	0	0.00759168	0.0252596	0	0	0	0	0	0.0992673	0	0	0	0	0	0.104201	0	0.00911131	0	0	0.0303428	0	0	0	0.150348	0	0	0	0	0	0	0	0	0
SRR8800146	99975	99975	43840	PRJNA524703	912	USA	-	-	0	0	0	0	0	0	0	0	0	0	0	0	0	0	0	0	0.0460117	0	0	0	0	0	0	0	0	0	0	0	0	0	0	0	0	0	0	0	0.0148581	0	0.0112308	0	0
SRR8800152	99987	99987	71070	PRJNA524703	912	USA	-	-	0	0	0	0	0	0	0.04494	0	0	0	0	0	0	0	0	0	0	0	0	0	0.00698731	0	0	0	0	0	0	0	0	0	0	0	0	0	0	0	0.0266534	0	0	0	0
SRR8800156	99950	99950	60376	PRJNA524703	912	USA	-	-	0	0	0	0	0	0	0	0	0	0	0	0	0	0	0.0121141	0	0.124181	0	0	0	0	0	0.0122912	0	0	0	0	0	0	0	0	0.00911845	0	0	0	0	0.115689	0	0	0	0
SRR9670860	99684	99684	56250	PRJNA524703	120	USA	-	-	0	0.0130161	0	0.0053815	0	0.0326618	0	0.0310385	0.0159128	0	0	0	0	0	0	0	0	0	0	0	0	0	0.189828	0	0	0	0	0	0	0	0.0329136	0	0	0	0	0	0.0211703	0.039605	0	0	0
SRR9670880	99902	99902	58952	PRJNA524703	120	USA	-	-	0	0.056492	0	0	0	0	0	0	0	0	0.0690673	0	0	0	0	0	0	0	0	0	0	0.0957368	0	0	0	0	0	0	0	0	0	0.695489	0	0	0	0	0	0	0	0	0
SRR8652822	99783	99783	58544	PRJNA524703	120	USA	-	-	0	0	0	0	0	0.234182	0	0	0	0	0.0620704	0	0	0	0	0	0	0	0	0	0	0	0.0423789	0	0.0367914	0	0	0	0	0	0	0	0	0.0660331	0	0	0	0	0	0	0.198646
SRR8652906	99996	99996	59760	PRJNA524703	120	USA	-	-	0	0	0	0	0	0	0	0	0	0	0	0	0	0	0	0	0	0.0620758	0	0	0	0	0.0262124	0	0	0	0	0	0	0	0	0	0	0	0	0	0	0	0	0	0
SRR8653158	99860	99860	76296	PRJNA524703	120	USA	-	-	0	0	0	0	0	0.0398409	0	0	0	0	0	0	0	0	0	0	0	0	0	0	0	0	0	0	0	0	0	0	0	0	0	0	0	0.037951	0	0	0	0	0	0	0.286442
SRR8653266	99998	99998	93592	PRJNA524703	120	USA	-	-	0	0	0	0	0	0	0	0	0	0	0	0	0	0	0	0	0	0	0	0	0	0	0.00514412	0	0	0	0	0.0569117	0	0	0	0	0	0.121593	0	0	0	0	0	0	0.407529
SRR8800157	99841	99841	45420	PRJNA524703	912	USA	-	-	0	0	0	0	0	0	0	0	0	0	0	0	0	0	0.00720652	0	0	0	0	0	0.430769	0	0.0121516	0	0	0	0	0	0	0	0	0	0	0	0	0	0.0655836	0	0	0	0
SRR9670877	99987	99987	73976	PRJNA524703	120	USA	-	-	0	0.0183214	0	0	0	0	0	0	0	0	0.0288602	0	0	0	0	0.00700324	0	0	0	0	0.00608822	0	0.156424	0	0.0397798	0	0	0	0	0	0	0	0	0.0500195	0	0	0	0	0	0	0
SRR9061440	100000	100000	64683	PRJNA542703	45	USA	-	-	0	0.0237153	0	0	0	0.052063	0	0	0	0	0	0	0.326847	0	0	0.0160663	0	0	0	0	0.0131372	0	0	0	0	0	0	0	0	0	0	0	0.0180478	0	0	0	0	0	0	0	0
SRR9061432	100000	100000	51280	PRJNA542703	45	USA	-	-	0	0.0896294	0	0	0	0.0157718	0	0.067224	0	0	0.176207	0	0.018867	0	0	0	0.0149936	0	0	0	0	0	0	0	0.00703372	0	0	0	0	0.0214292	0	0.0108719	0	0.130436	0	0	0	0	0	0	0
SRR9061442	100000	100000	67860	PRJNA542703	46	USA	-	-	0.010989	0.213961	0	0.00625503	0	0.0194229	0	0	0	0	0.162019	0	0	0	0	0.0723474	0	0	0	0	0	0	0	0	0	0	0	0.167136	0	0	0	0	0	0	0	0	0.0130213	0	0	0	0
SRR9061444	100000	100000	67068	PRJNA542703	46	USA	-	-	0	0	0	0	0	0	0	0	0	0	0.0826002	0	0	0	0	0	0	0	0	0	0	0	0	0	0	0	0.0617037	0.196555	0	0	0	0	0	0	0	0	0	0	0.0091592	0	0
SRR9061455	100000	100000	67707	PRJNA542703	46	USA	-	-	0	0	0	0	0	0	0	0	0	0	0	0	0	0	0.284039	0	0	0	0	0	0	0	0	0	0	0	0	0.368679	0	0	0	0	0	0.00979475	0	0	0	0	0	0	0
SRR9061457	99998	99998	84096	PRJNA542703	45	USA	-	-	0	0	0	0	0	0	0	0	0	0	0	0	0	0	0.322922	0	0	0	0	0	0	0	0	0	0.00700038	0	0	0.392954	0	0	0	0	0	0	0	0	0	0	0	0	0
SRR9061449	100000	99999	85620	PRJNA542703	45	USA	-	-	0	0	0	0	0	0.0162937	0.0302077	0	0	0	0.354336	0	0.146948	0	0.0144693	0	0	0	0	0	0	0	0	0	0	0	0	0.0187379	0	0	0	0	0	0	0	0	0	0	0	0.0100604	0
SRR9061438	100000	100000	74390	PRJNA542703	45	USA	-	-	0	0	0	0.156925	0	0.110142	0	0	0	0	0	0	0	0	0.0126482	0	0	0	0	0	0	0	0.0590928	0	0.0271597	0	0	0.0368491	0	0	0	0	0	0	0	0	0.0398976	0	0	0.0556379	0
SRR9061430	99999	99999	68430	PRJNA542703	46	USA	-	-	0	0.0505186	0	0	0	0	0	0	0	0.0592777	0.0113077	0	0.661057	0	0	0.00948827	0	0	0	0	0	0	0	0	0	0	0	0	0	0	0	0	0	0	0	0	0	0	0	0	0
SRR9061451	100000	100000	59048	PRJNA542703	45	USA	-	-	0	0.0381621	0	0	0	0.0643503	0	0	0	0	0.0274694	0	0.340021	0	0	0	0	0	0	0	0	0	0.0221094	0	0.111525	0	0	0	0	0	0	0.0298699	0	0.0208736	0	0	0	0	0	0	0
SRR9061453	99999	99999	58383	PRJNA542703	45	USA	-	-	0	0	0	0	0	0.0868868	0	0	0	0.215126	0	0	0	0	0	0	0.10143	0	0	0.0755141	0	0	0.0133991	0	0	0	0	0	0	0.113663	0	0	0	0	0	0	0	0	0	0	0
SRR9330537	100000	100000	70312	PRJNA549787	184	South Afrinca	-	-	0	0.645841	0	0	0	0	0	0	0	0	0	0	0	0	0	0	0	0	0	0	0	0	0	0.0351515	0	0	0	0	0	0	0	0	0	0.0212161	0	0	0	0	0	0	0
SRR9330624	100000	100000	62224	PRJNA549787	44	South Afrinca	-	-	0	0.600317	0	0	0.0585655	0	0	0	0	0	0	0	0	0	0	0	0	0	0	0	0	0	0	0	0	0	0	0	0	0	0	0	0	0	0	0	0	0	0	0	0
SRR9330642	100000	100000	46608	PRJNA549787	125	South Afrinca	-	-	0	0.404853	0	0	0	0.125132	0	0.172807	0	0	0	0	0.00864676	0	0	0	0	0	0	0	0	0	0	0	0	0	0	0.0461463	0	0	0	0	0	0.0148691	0	0	0.0163476	0	0	0	0
SRR9330548	100000	100000	76396	PRJNA549787	196	South Afrinca	-	-	0	0.00793901	0	0	0.310223	0.00791197	0	0	0.0915512	0	0	0	0	0	0	0	0.0172671	0.0199641	0	0	0	0	0.00964122	0	0	0	0	0	0	0	0	0	0	0	0	0	0	0	0	0	0
SRR9330542	100000	100000	99456	PRJNA549787	42	South Afrinca	-	-	0	0.217862	0	0	0	0.155547	0	0	0	0	0	0	0	0	0.00638328	0.263799	0	0	0	0	0	0	0	0	0	0	0	0	0	0	0	0	0	0	0	0	0	0.0267892	0	0	0
SRR9330635	100000	100000	86076	PRJNA549787	43	South Afrinca	-	-	0	0.0108276	0	0	0	0.0394944	0	0	0	0	0	0	0	0	0	0	0.192112	0	0	0	0	0	0.00521436	0	0	0	0.0143944	0	0	0	0	0.132036	0	0	0	0	0	0.0883838	0	0.0106254	0
SRR9330510	100000	100000	75340	PRJNA549787	144	South Afrinca	-	-	0	0.0648064	0	0	0	0	0	0	0	0	0.0113462	0	0	0	0	0	0	0.00826574	0	0	0.00590925	0	0	0	0	0	0	0	0	0	0	0	0	0	0	0	0	0	0	0	0
SRR9330514	100000	100000	88720	PRJNA549787	42	South Afrinca	-	-	0	0	0	0	0	0.0284104	0	0	0	0	0	0	0.0147239	0	0.0145053	0	0	0	0	0	0	0	0	0	0	0	0	0	0	0	0	0	0	0.0155149	0	0	0.237214	0.0336522	0	0	0
SRR9330530	100000	100000	55672	PRJNA549787	44	South Afrinca	-	-	0	0.392983	0	0	0	0.122978	0	0	0	0	0	0	0	0	0	0	0	0	0	0	0	0	0	0	0	0	0	0.277511	0	0	0	0	0	0.0219598	0	0	0	0	0	0	0
SRR9330614	100000	100000	78500	PRJNA549787	135	South Afrinca	-	-	0	0.38619	0	0.00618774	0	0	0	0	0	0	0	0	0	0	0	0	0	0	0	0	0	0	0	0	0	0	0	0.297315	0	0	0	0.0109844	0	0.0135886	0	0	0	0	0	0	0
SRR9330498	100000	100000	79980	PRJNA549787	186	South Afrinca	-	-	0	0.0672874	0	0	0	0.377746	0	0.0155863	0	0	0.00993682	0	0	0	0	0	0	0	0	0	0	0	0	0	0	0	0	0.0311479	0	0	0	0	0	0.077457	0	0	0.0072022	0	0	0	0
SRR9330528	100000	100000	89196	PRJNA549787	209	South Afrinca	-	-	0	0.103065	0	0	0	0.476507	0	0.0573837	0	0	0.0279657	0	0.0128122	0	0	0	0	0	0	0	0	0	0	0	0	0	0	0	0	0	0	0	0	0.118299	0	0	0	0	0	0	0
SRR9330563	100000	100000	62352	PRJNA549787	187	South Afrinca	-	-	0	0.0529431	0	0	0	0.219494	0	0.0639866	0	0	0.0256412	0	0	0	0	0	0	0	0	0	0.00903542	0	0	0	0	0	0	0	0	0	0	0	0	0.0183128	0	0	0	0	0	0.00522462	0
SRR9330570	100000	100000	68288	PRJNA549787	129	South Afrinca	-	-	0	0.0717704	0	0	0	0.182349	0	0.0373138	0	0	0.011837	0	0	0	0	0	0	0	0	0	0	0	0	0	0	0	0	0	0	0	0	0	0	0.0159015	0	0	0.0615109	0	0	0	0
SRR9330529	100000	100000	62980	PRJNA549787	131	South Afrinca	-	-	0	0	0	0	0	0.0347157	0	0	0	0	0	0	0	0	0.0436218	0	0	0	0	0	0	0	0	0	0	0	0	0	0	0	0.0500205	0	0	0	0	0	0	0.198426	0	0	0
SRR9330645	100000	100000	58350	PRJNA549787	182	South Afrinca	-	-	0	0	0	0	0	0.0768523	0	0.0425766	0	0	0	0	0	0	0	0	0	0	0	0	0	0	0	0	0	0	0	0	0	0	0.0279924	0	0	0	0	0	0.0246021	0.0879291	0	0	0
SRR9330634	100000	100000	84799	PRJNA549787	130	South Afrinca	-	-	0	0.00818288	0	0	0	0.374616	0	0	0.0107589	0	0.462002	0	0	0	0	0	0	0.00895719	0	0	0	0	0	0	0	0	0	0	0	0	0	0	0	0	0	0	0	0.0317105	0	0	0
SRR9330644	100000	100000	69410	PRJNA549787	126	South Afrinca	-	-	0	0.0619751	0	0.0433462	0	0	0	0	0	0	0	0	0	0	0	0	0	0	0	0	0	0	0	0	0	0	0	0	0	0	0	0	0	0.0141106	0	0	0.0680922	0	0	0.519377	0
SRR9330531	100000	100000	56824	PRJNA549787	185	South Afrinca	-	-	0	0.0264472	0	0	0	0	0	0	0	0	0	0	0.0125498	0	0	0	0	0	0	0	0	0	0	0	0.0117981	0	0.401613	0	0	0	0	0	0	0	0	0	0	0.0800743	0.116245	0.0180944	0
SRR9330650	100000	100000	53420	PRJNA549787	136	South Afrinca	-	-	0	0	0	0	0	0	0	0	0	0	0	0	0	0	0	0	0	0	0.0280442	0	0	0	0	0	0	0	0.20588	0	0	0	0	0	0.00539019	0	0	0	0	0	0.654643	0	0
SRR9330508	100000	100000	79300	PRJNA549787	143	South Afrinca	-	-	0	0.0164557	0	0	0	0.178924	0	0.0369566	0	0	0.0297738	0	0	0	0	0	0.450175	0	0	0	0	0	0	0	0	0	0	0	0	0	0	0	0	0	0	0	0	0	0	0	0
SRR9330509	100000	100000	53328	PRJNA549787	53	South Afrinca	-	-	0	0	0	0	0	0	0	0	0	0	0.0502349	0	0	0	0	0	0.363024	0	0	0	0	0	0	0	0	0	0	0	0	0.0279092	0	0.0907992	0	0	0	0	0	0.0266212	0	0	0
SRR9330615	100000	100000	55580	PRJNA549787	42	South Afrinca	-	-	0	0.122569	0	0	0	0.309759	0	0	0	0	0	0	0	0	0.015311	0	0.343699	0	0	0	0	0	0	0	0	0	0	0	0	0	0	0	0	0	0	0	0	0	0	0.0746703	0
SRR9330646	100000	100000	87004	PRJNA549787	180	South Afrinca	-	-	0	0.0264461	0	0	0	0.231724	0	0	0	0	0	0	0.638512	0	0	0	0.00965089	0	0	0	0	0	0	0	0.00726884	0	0	0.0633709	0	0	0	0	0	0	0	0	0	0	0	0	0
SRR9879703	97173	97173	57852	PRJNA557731	30	USA	-	-	0	0.545149	0	0	0	0	0	0	0	0	0	0	0	0	0.00662123	0	0	0	0	0	0	0	0	0	0	0	0	0	0	0	0	0	0	0	0	0	0.349441	0	0	0	0
SRR9879780	96459	96459	68820	PRJNA557731	30	USA	-	-	0	0.715726	0	0	0	0	0	0	0	0	0	0	0	0	0	0	0	0	0	0	0	0	0	0	0	0	0	0	0	0	0	0	0	0	0	0	0.0128309	0	0	0	0
SRR9879811	97344	97344	57546	PRJNA557731	30	USA	-	-	0.0141785	0.94427	0	0	0	0	0	0	0	0	0	0	0	0	0	0	0	0	0	0	0	0	0	0	0	0	0	0	0	0	0	0	0	0	0	0	0.0254169	0	0	0	0
SRR9879827	98338	98338	77196	PRJNA557731	30	USA	-	-	0	0.190384	0.0084707	0	0	0	0	0.0304859	0	0	0.0728759	0	0	0	0.00530062	0	0	0	0	0	0	0	0.00573218	0	0	0	0	0	0	0	0	0	0	0	0	0	0.0769844	0	0	0	0
SRR9879835	97418	97418	62244	PRJNA557731	30	USA	-	-	0	0.476082	0	0	0	0.218764	0	0	0	0	0	0	0	0	0	0	0	0	0	0	0	0	0.288545	0	0	0	0	0	0	0	0	0	0	0	0	0	0	0	0	0	0
SRR9879849	96355	96355	78727	PRJNA557731	30	USA	-	-	0	0.504067	0	0	0	0	0	0	0	0	0	0	0	0	0.168311	0	0	0	0	0	0	0	0	0	0	0	0	0	0	0	0	0	0	0	0	0	0	0	0	0	0
SRR9879725	96656	96656	56184	PRJNA557731	30	USA	-	-	0	0.04202	0	0	0	0	0	0	0	0	0	0	0	0	0	0.0565558	0	0	0	0	0	0	0	0	0	0	0	0.0337423	0	0	0	0	0	0	0	0	0.0280418	0	0	0	0
SRR9879810	95767	95767	69090	PRJNA557731	30	USA	-	-	0	0.22563	0	0	0.00806524	0.0682717	0	0	0	0	0	0	0	0	0	0	0	0	0	0	0	0	0	0	0	0	0	0.0619484	0	0	0	0	0	0.0111685	0	0	0.00666094	0	0	0	0
SRR9879705	97447	97447	75442	PRJNA557731	30	USA	-	-	0	0	0	0	0	0.0640702	0	0.237524	0	0	0.0108172	0	0	0	0.0108323	0	0	0	0	0	0	0	0	0	0	0	0	0	0	0	0	0	0	0	0	0	0.566331	0	0	0	0
SRR9879752	96370	96370	79980	PRJNA557731	30	USA	-	-	0	0.20969	0	0.0122152	0	0	0	0	0	0	0.057443	0	0	0	0	0	0	0	0	0	0	0.0337621	0	0.0911499	0	0	0	0.0579632	0	0.180153	0	0	0	0.0147754	0	0	0.00565553	0	0	0	0
SRR9879763	95857	95857	61584	PRJNA557731	30	USA	-	-	0	0.262719	0	0	0	0	0	0	0	0	0	0	0	0	0	0	0	0	0	0	0	0	0	0.222104	0	0	0	0	0	0	0	0	0	0	0	0.00569358	0	0	0	0.180587	0
SRR9879773	97002	97002	62616	PRJNA557731	30	USA	-	-	0	0	0	0	0	0.0404628	0	0	0	0	0	0	0	0	0	0	0	0	0	0	0	0	0	0	0	0	0	0	0	0	0	0	0	0.0501154	0	0	0.196076	0	0	0	0
SRR9879779	96073	96073	54664	PRJNA557731	30	USA	-	-	0	0.150583	0	0	0	0	0	0	0	0	0.149081	0	0	0	0	0	0	0	0	0	0	0	0	0.0101502	0	0	0	0	0	0	0	0	0	0.0386905	0	0	0.00788847	0.0410797	0	0	0
SRR9879781	98252	98252	84848	PRJNA557731	30	USA	-	-	0	0.208656	0	0	0	0	0	0	0	0	0	0	0	0	0	0	0.00862302	0	0	0	0	0	0.00889665	0	0.0656511	0	0	0	0	0.145548	0	0	0	0	0	0	0	0	0.0106689	0	0
SRR9879815	94054	94054	61922	PRJNA557731	30	USA	-	-	0.0162595	0	0	0.0362758	0	0.103241	0	0	0	0	0	0	0	0	0.0122029	0	0	0	0	0	0	0.0126854	0	0	0	0	0	0.0234764	0	0	0	0	0	0.0529731	0	0	0.193918	0	0	0.0136932	0
SRR9879816	96706	96706	67488	PRJNA557731	30	USA	-	-	0	0	0	0	0	0.0209585	0	0.0264214	0	0	0	0	0	0	0.00599627	0	0	0	0.0447063	0	0	0	0.123227	0	0	0	0	0	0	0	0.013629	0	0	0	0	0	0.0906844	0	0	0	0
SRR9879834	97360	97360	88319	PRJNA557731	30	USA	-	-	0	0	0	0.00526054	0	0	0	0.0427115	0	0	0.474601	0	0	0	0	0.0155942	0	0	0	0.0477154	0	0	0	0	0	0	0	0	0	0.385421	0	0	0	0.0118605	0	0	0	0	0	0	0
SRR9879855	96598	96598	70548	PRJNA557731	30	USA	-	-	0	0	0	0	0	0	0	0	0	0	0	0	0.0802273	0	0	0	0	0	0	0	0	0	0	0	0	0	0	0.140439	0	0	0	0	0	0.0239305	0	0	0.0137397	0	0	0	0
SRR9879856	96459	96459	59829	PRJNA557731	30	USA	-	-	0.00840221	0	0	0.00639057	0	0.0252953	0	0	0	0	0	0	0	0	0.00707121	0	0	0	0	0.0120389	0	0	0	0	0	0	0	0	0	0	0	0	0	0	0	0	0.163893	0	0	0	0
SRR9879877	96144	96144	45848	PRJNA557731	30	USA	-	-	0	0	0	0	0	0	0	0	0	0	0	0	0	0	0	0	0	0	0	0	0	0	0	0	0.0319602	0	0	0.0175793	0	0	0	0	0	0.0768601	0	0	0.0132822	0	0	0.104505	0
SRR9879879	95031	95031	57233	PRJNA557731	30	USA	-	-	0	0.045816	0	0.0153418	0	0	0	0	0	0	0	0	0	0	0	0.0291201	0	0	0	0	0	0	0	0	0	0	0	0.0383638	0	0	0	0	0	0	0	0	0.317745	0	0	0	0
SRR9879704	96413	96413	63252	PRJNA557731	30	USA	-	-	0.00763457	0.0370373	0	0.00717181	0	0.0608076	0	0.0955435	0	0	0.0393425	0	0	0	0	0	0	0	0.0435618	0	0	0	0	0	0	0	0	0.142877	0	0	0.104353	0	0	0.0135304	0	0	0	0	0	0	0
SRR9879726	93441	93441	73579	PRJNA557731	30	USA	-	-	0	0.00526377	0	0.0426252	0	0.0144943	0	0	0	0	0	0	0	0	0	0	0	0	0	0	0	0	0	0	0	0	0	0.435671	0	0	0	0	0	0.0433266	0	0	0.0409371	0	0	0	0
SRR9879728	97853	97853	51003	PRJNA557731	30	USA	-	-	0.0245421	0.0484206	0	0.183986	0	0.203533	0	0.0511273	0	0	0.0325381	0	0	0	0	0	0	0	0	0	0	0	0	0	0	0	0	0.0698123	0	0	0	0	0	0	0	0	0.163446	0	0	0	0
SRR9879748	94194	94194	59132	PRJNA557731	30	USA	-	-	0.00928473	0.176249	0	0	0.0179083	0.0233483	0	0.0683433	0	0	0.125159	0	0	0	0	0	0.0056574	0	0	0	0	0	0	0	0.0206934	0	0	0.207407	0	0	0	0	0	0.0130049	0	0	0.078288	0	0	0	0
SRR9879754	94679	94679	77508	PRJNA557731	30	USA	-	-	0	0.0324842	0	0.0126627	0	0.229906	0	0	0	0	0.0407826	0	0	0	0.0663142	0	0	0	0	0	0	0	0	0	0	0	0	0	0	0	0	0	0	0.0193253	0	0	0.0108957	0.0302283	0	0	0
SRR9879829	97329	97329	65088	PRJNA557731	30	USA	-	-	0	0	0	0	0	0.019706	0	0.0378283	0	0	0	0	0	0	0	0	0	0	0	0.00697594	0	0	0	0	0	0	0	0.440897	0	0	0	0	0	0.0182483	0	0	0.169485	0	0	0	0
SRR9879874	98274	98274	71810	PRJNA557731	30	USA	-	-	0	0	0	0.175921	0	0.386491	0	0	0	0	0.00893277	0	0	0	0.0483683	0	0	0	0	0	0	0	0	0	0	0	0	0.0104619	0	0	0	0	0	0.0452765	0	0	0.0194863	0	0	0	0
SRR9879814	94156	94156	71214	PRJNA557731	30	USA	-	-	0.00832637	0	0	0.0152863	0	0.0451205	0	0.0482241	0	0	0.00854258	0	0	0	0	0	0.009772	0	0	0	0	0	0	0	0	0	0	0	0	0	0.0133101	0	0	0.0107729	0	0	0.0260099	0.050815	0	0	0
SRR9879733	96631	96631	64629	PRJNA557731	30	USA	-	-	0	0	0	0.177329	0	0.151413	0	0.129633	0	0	0.0316942	0	0	0	0	0	0	0	0	0	0	0	0.0111556	0	0.0254614	0	0	0	0	0	0	0	0	0.00862095	0	0	0.0086424	0.146513	0	0	0
SRR9879710	96505	96505	98028	PRJNA557731	30	USA	-	-	0.00894643	0.0778657	0	0	0	0	0	0.121871	0	0	0.291872	0	0.459626	0	0	0	0	0	0	0	0	0	0	0	0	0	0	0.0104523	0	0	0	0	0	0	0	0	0	0.0127077	0	0	0
SRR9879775	93533	93533	66220	PRJNA557731	30	USA	-	-	0	0	0	0	0	0.0677937	0	0.152514	0	0	0.288994	0	0.0680796	0	0	0	0	0	0	0	0	0	0	0	0	0	0	0	0	0	0	0	0.0298274	0	0	0	0	0	0	0	0
SRR9879847	97310	97310	52816	PRJNA557731	30	USA	-	-	0	0	0	0.179738	0	0.0245326	0	0	0	0	0.235703	0	0	0	0	0	0	0	0	0	0	0	0	0	0	0	0	0	0	0	0	0	0	0	0	0	0.0338791	0	0	0	0
SRR9879853	97397	97397	90180	PRJNA557731	30	USA	-	-	0	0	0	0	0	0.0207757	0	0.438957	0	0	0	0	0	0	0	0	0	0	0	0	0	0	0	0	0	0	0	0	0	0	0	0	0	0.0751115	0	0	0.0074954	0	0	0	0
SRR9879707	96032	96032	65934	PRJNA557731	30	USA	-	-	0	0.105306	0	0	0	0	0	0	0	0	0	0	0	0	0.135125	0.106328	0	0	0	0	0	0	0	0	0	0	0	0	0	0	0	0.00706551	0.0942534	0.0645218	0	0	0	0	0	0.151808	0
SRR9879727	93948	93948	80230	PRJNA557731	30	USA	-	-	0	0	0	0	0	0	0	0	0.00860857	0	0.0385263	0	0	0	0	0	0	0.802442	0	0	0	0	0	0	0	0	0	0	0	0	0.0279506	0	0	0	0	0	0.0251081	0	0	0	0
SRR9879732	94163	94163	78776	PRJNA557731	30	USA	-	-	0	0.0292128	0	0	0	0	0	0	0.200962	0	0	0	0.133228	0	0	0	0	0.0756145	0	0	0	0	0.0170208	0	0.0226873	0	0	0	0	0	0	0	0	0.0156907	0	0	0.0342334	0	0	0	0
SRR9879803	95642	95642	51552	PRJNA557731	30	USA	-	-	0	0.180524	0	0	0	0.107375	0	0	0.336504	0	0	0	0.0654752	0	0	0	0.00741141	0.0243576	0	0	0.0099587	0	0	0	0	0	0	0	0	0	0	0	0	0	0	0	0.00827873	0.033199	0	0	0
SRR9879807	92374	92374	53721	PRJNA557731	30	USA	-	-	0	0.0119572	0	0	0	0	0	0	0.417417	0	0.177681	0	0	0	0	0	0	0.0310314	0.0180037	0	0	0.142228	0	0	0	0	0	0	0	0	0.0134487	0	0	0	0	0	0.0137469	0	0	0	0
SRR9879809	96744	96744	58180	PRJNA557731	30	USA	-	-	0	0.0218016	0	0	0	0	0	0	0	0	0.0772482	0	0	0	0.00553617	0.2933	0	0	0	0	0	0	0	0	0	0	0	0.0222678	0	0	0	0	0	0.0285745	0	0	0.15643	0	0	0	0
SRR9879812	97210	97210	53991	PRJNA557731	30	USA	-	-	0	0	0	0	0	0	0	0	0	0	0	0	0.12391	0	0	0	0	0	0	0	0	0	0	0	0	0	0	0.0739897	0	0	0	0	0	0	0	0	0.148266	0	0	0.40312	0
SRR9879828	98154	98154	51648	PRJNA557731	30	USA	-	-	0	0	0	0	0	0	0	0	0	0	0	0	0	0	0.0109838	0	0	0	0	0	0	0	0	0	0	0	0	0.0447658	0	0	0	0	0	0	0	0	0.0433873	0	0	0.134432	0
SRR9879850	96473	96473	76296	PRJNA557731	30	USA	-	-	0	0.132228	0	0	0.0082567	0	0	0	0	0	0	0	0	0	0	0	0.0968179	0.504984	0	0	0	0	0	0	0	0	0	0.032	0	0	0	0	0	0.0127978	0	0	0.0269421	0	0	0	0
SRR9879875	96836	96836	62744	PRJNA557731	30	USA	-	-	0	0.0473182	0	0.129632	0	0	0	0	0.242673	0	0.0281515	0	0.010002	0	0	0	0.0597626	0.0228188	0	0	0	0	0.053098	0	0.00822278	0	0	0	0	0	0	0.0472945	0.00860435	0	0	0	0	0	0	0	0
SRR9879878	98283	98283	46552	PRJNA557731	30	USA	-	-	0	0	0	0	0	0	0	0	0.164552	0	0	0	0	0	0	0	0	0.0611147	0	0.0236851	0	0	0	0	0	0	0	0.0291119	0	0	0	0	0	0	0	0	0.18629	0	0	0	0
SRR9879882	97109	97109	73827	PRJNA557731	30	USA	-	-	0	0	0	0.0177007	0	0.14064	0	0	0	0	0.0251531	0	0	0	0	0.334814	0	0	0	0	0	0	0	0	0	0	0	0.142292	0	0	0	0	0	0.0212979	0	0	0	0	0	0.0135402	0
SRR9879808	96124	96124	54040	PRJNA557731	30	USA	-	-	0	0.0449165	0	0	0	0.00980094	0	0	0	0	0.0395003	0	0	0	0	0	0	0	0	0	0	0.0335047	0	0	0	0	0	0	0	0	0.208635	0	0	0.0190161	0	0	0	0	0	0	0
SRR9879848	95976	95976	87372	PRJNA557731	30	USA	-	-	0	0	0	0	0	0	0	0	0	0	0	0	0	0	0.0231625	0	0	0	0	0	0	0	0	0.764955	0	0	0	0	0	0	0	0	0	0.0198591	0	0	0	0	0	0	0
SRR9879876	98158	98158	70614	PRJNA557731	30	USA	-	-	0	0.00867449	0	0.441599	0	0	0	0.0405617	0	0	0.0271413	0	0	0	0	0	0	0	0	0	0	0	0	0	0	0	0	0	0	0	0	0	0	0.0477916	0	0	0	0.0194038	0	0	0
SRR9879706	98101	98101	88704	PRJNA557731	30	USA	-	-	0	0.00648396	0	0	0	0	0	0	0	0	0.0164514	0	0	0	0	0	0.533355	0	0	0	0	0	0	0	0	0	0	0	0	0.342112	0	0	0	0.0182709	0	0	0	0	0	0	0
SRR9879731	95761	95761	84293	PRJNA557731	30	USA	-	-	0	0	0	0	0	0.0429574	0	0.10267	0	0	0	0	0	0	0	0	0.411628	0.0283172	0	0	0	0	0	0	0	0	0	0	0	0	0	0	0	0	0	0	0	0.173911	0	0	0
SRR9879751	95872	95872	50664	PRJNA557731	30	USA	-	-	0	0.00591844	0.02265	0	0	0.0891344	0	0.0375653	0	0	0	0	0	0	0	0	0.0281828	0	0	0	0.0260382	0.0255374	0.0576009	0	0.0542307	0	0	0	0	0	0	0	0	0	0	0	0	0	0	0	0
SRR9879764	96261	96261	70530	PRJNA557731	30	USA	-	-	0	0.0298634	0	0	0	0	0	0	0.0123065	0	0	0	0	0	0	0	0.452776	0	0	0	0	0	0	0	0	0	0	0	0	0	0	0	0	0.0266735	0	0	0.0413707	0	0	0	0
SRR9879769	97501	97501	62784	PRJNA557731	30	USA	-	-	0	0.0187553	0	0	0	0	0	0	0	0	0	0	0	0	0	0	0	0	0	0	0	0	0	0	0.228427	0	0	0	0	0	0.0420962	0	0	0.0206157	0	0	0.152612	0	0	0	0
SRR9879813	96912	96912	64430	PRJNA557731	30	USA	-	-	0	0.0258742	0	0.0801041	0	0	0	0	0	0	0.0230548	0	0.0185554	0	0.00568026	0	0.239165	0	0	0	0	0	0.0161869	0	0.0274299	0	0	0	0	0	0.0136182	0.0712937	0	0	0	0	0.087944	0.045019	0	0	0
SRR9879830	96495	96495	50706	PRJNA557731	30	USA	-	-	0	0	0	0	0	0.329889	0	0	0	0	0	0	0.00958487	0	0	0	0	0	0	0	0	0	0.0101252	0	0.549246	0	0	0	0	0	0	0	0	0	0	0	0	0	0	0	0
SRR9879880	95906	95906	76020	PRJNA557731	30	USA	-	-	0	0.00837117	0	0	0	0.0283955	0	0.0227918	0	0	0	0	0	0.0634552	0	0	0	0	0.03728	0	0.0185013	0	0.00814777	0	0.280302	0	0	0	0	0	0	0	0	0	0	0	0	0	0	0	0
SRR9879753	97320	97320	59304	PRJNA557731	30	USA	-	-	0	0	0	0	0	0.0248866	0	0	0	0	0	0	0	0	0	0	0.0275856	0	0	0	0	0	0.359865	0	0.0751517	0	0	0	0	0	0	0	0	0	0	0	0	0	0	0	0
SRR9879805	95748	95748	76956	PRJNA557731	30	USA	-	-	0	0	0	0	0	0.0434822	0	0	0	0	0	0	0.276557	0	0	0	0.0332294	0	0	0	0	0	0.060014	0	0	0	0	0	0.00844217	0	0	0.278478	0	0	0	0	0.0634759	0.0828105	0	0	0
SRR9879746	93801	93801	80245	PRJNA557731	30	USA	-	-	0	0.0292864	0	0	0	0	0	0	0	0	0.123417	0	0.125218	0	0	0	0	0	0	0	0	0	0	0	0	0	0	0	0	0	0	0.0929082	0	0	0	0	0	0	0	0	0
SRR9879749	97451	97451	93048	PRJNA557731	30	USA	-	-	0	0	0	0	0	0	0	0	0	0	0	0	0	0	0	0	0.208934	0	0	0	0	0	0	0	0	0	0	0.231802	0	0	0	0.42395	0	0	0	0	0	0	0.0211209	0	0
SRR9879772	93873	93873	81408	PRJNA557731	30	USA	-	-	0	0.107742	0	0	0	0	0	0	0	0	0.307747	0	0	0	0	0	0	0.0275474	0	0	0	0	0	0	0.0210872	0	0	0	0	0	0	0	0	0	0	0	0.027239	0	0	0	0
SRR9879774	96221	96221	55360	PRJNA557731	30	USA	-	-	0	0	0	0	0	0.0159627	0	0	0	0	0.151978	0	0	0	0.0301029	0	0	0	0	0	0	0	0	0	0	0	0	0	0	0.0138295	0	0	0	0.0717358	0	0	0.029492	0	0	0	0
SRR9879831	97912	97912	66660	PRJNA557731	30	USA	-	-	0	0.0353343	0	0	0	0.230158	0	0	0	0	0	0	0	0	0	0	0	0	0	0	0	0	0.00766307	0	0.0137127	0	0	0	0	0	0	0	0	0	0	0	0	0	0	0	0
SRR9879833	94893	94893	59630	PRJNA557731	30	USA	-	-	0	0.0844929	0	0	0	0.0136437	0	0	0	0	0	0	0.0377498	0	0	0	0.125704	0	0	0	0.0517683	0.0370926	0.0628296	0	0.0872444	0	0	0	0	0	0.0354132	0.139198	0	0	0	0	0	0.0115272	0	0.0227001	0
SRR9879854	95942	95942	65704	PRJNA557731	30	USA	-	-	0	0.0154684	0	0	0	0.0501014	0	0	0	0	0.0754311	0	0	0	0	0	0	0.0334745	0	0	0	0	0	0	0	0	0	0	0	0	0	0.169948	0	0	0	0	0	0	0	0	0
Average	96684.8	96637.4	63822.8
[truncated: 674 more columns]
