# Supplementary material for: Designation of optimal reference strains representing the infant gut bifidobacterial species through a comprehensive multi‐omics approach
Source: Environ Microbiol. 2022 Oct 7;24(12):5825–39. doi: 10.1111/1462-2920.16205 (PMC10092070; doi:10.1111/1462-2920.16205)
Supplement: Supplementary file 5 — Table S2: Average relative abundance and prevalence of Bifidobacterium species in the analysed publicly available shotgun metagenomics datasets (SRA). [file EMI-24-5825-s006.xlsx]

## Sheet: Sheet2
Table S2 : Average relative abundance and prevalence of Bifidobacterium species in the the analysed publicly available shotgun metagenomics datsets (SRA).
Bifidobacterium species	Average	Prevalence
Bifidobacterium adolescentis	0.00782865	0.134014
Bifidobacterium angulatum	0.000155046	0.00480769
Bifidobacterium animalis	0.000611403	0.00901442
Bifidobacterium bifidum	0.0425661	0.354567
Bifidobacterium breve	0.0423242	0.374399
Bifidobacterium catenulatum	0.00498375	0.118389
Bifidobacterium choerinum	1.05556e-05	0.000600962
Bifidobacterium dentium	0.00441906	0.0438702
Bifidobacterium gallinarum	4.04481e-05	0.00120192
Bifidobacterium imperatoris	2.13157e-05	0.000600962
Bifidobacterium longum	0.115069	0.624399
Bifidobacterium moukalabense	9.34704e-05	0.00120192
Bifidobacterium parmae	8.99813e-06	0.00120192
Bifidobacterium pseudocatenulatum	0.0157784	0.207933
Bifidobacterium pseudolongum	0.00023686	0.00180288
Bifidobacterium saeculare	1.41196e-05	0.000600962
Bifidobacterium scardovii	0.00182569	0.0216346
Bifidobacterium stellenboschense	7.68425e-06	0.00120192
Bifidobacterium unknown_species	0.00586038	0.295673
