# Supplementary material for: Designation of optimal reference strains representing the infant gut bifidobacterial species through a comprehensive multi‐omics approach
Source: Environ Microbiol. 2022 Oct 7;24(12):5825–39. doi: 10.1111/1462-2920.16205 (PMC10092070; doi:10.1111/1462-2920.16205)
Supplement: Supplementary file 6 — Table S3: List of genomes used as input for the creation of the SSDbs (through the use of strainGST software). [file EMI-24-5825-s001.xlsx]

## Sheet: Table_S3
Table_S3: List of genomes used as input for the creation of the SSDbs (through the use of strainGST software).
Bifidobacterium adolescentis				Bifidobacterium bifidum				Bifidobacterium breve				Bifidobacterium catenulatum				Bifidobacterium dentium				Bifidobacterium longum				Bifidobacterium pseudocatenulatum
File_Name	GCA	Origin	Strain_Name	File_Name	GCA	Origin	Strain_Name	File_Name	GCA	Origin	Strain_Name	File_Name	GCA	Origin	Strain_Name	File_Name	GCA	Origin	Strain_Name	File_Name	GCA	Origin	Strain_Name	File_Name	GCA	Origin	Strain_Name
GCA_000010425.1_ASM1042v1_genomic.fasta	GCA_000010425.1	Publicly available on NCBI	ATCC 15703	B_bifidum_GCA_000155395.1_ASM15539v1_genomic.fasta	GCA_000155395.1	Publicly available on NCBI	NCIMB 41171	158B_multifasta.fasta	-	Sequenced in our laboratory	158B	2014B_multifasta.fasta	-	Sequenced in our laboratory	2014B	181B_multifasta.fasta	-	Sequenced in our laboratory	181B	134B_multifasta.fasta	-	Sequenced in our laboratory	134B	1052B_multifasta.fasta	-	Sequenced in our laboratory	1052B
GCA_000154085.1_ASM15408v1_genomic.fasta	GCA_000154085.1	Publicly available on NCBI	L2-32	B_bifidum_GCA_000164965.1_ASM16496v1_genomic.fasta	GCA_000164965.1	Publicly available on NCBI	S17	2L_out_padded.fasta	-	Sequenced in our laboratory	2L	2025B_multifasta.fasta	-	Sequenced in our laboratory	2025B	2075B_multifasta.fasta	-	Sequenced in our laboratory	2075B	209B_multifasta.fasta	-	Sequenced in our laboratory	209B	1073B_multifasta.fasta	-	Sequenced in our laboratory	1073B
GCA_000702865.1_ASM70286v1_genomic.fasta	GCA_000702865.1	Publicly available on NCBI	DSM 20087	B_bifidum_GCA_000165905.1_ASM16590v1_genomic.fasta	GCA_000165905.1	Publicly available on NCBI	PRL2010	31L_out_padded.fasta	-	Sequenced in our laboratory	31L	ERR525997_Prokaryote_Bifidobacterium_catenulatum_species.fasta	-	Reconstructed by metagenome in this study	ERR525997_Reconstructed	2078B_multifasta.fasta	-	Sequenced in our laboratory	2078B	296B_out_padded.fasta	-	Sequenced in our laboratory	296B	1088B_multifasta.fasta	-	Sequenced in our laboratory	1088B
GCA_000737885.1_ASM73788v1_genomic.fasta	GCA_000737885.1	Publicly available on NCBI	22L	B_bifidum_GCA_000265095.1_ASM26509v1_genomic.fasta	GCA_000265095.1	Publicly available on NCBI	BGN4	676B_multifasta.fasta	-	Sequenced in our laboratory	676B	ERR526045_Prokaryote_Bifidobacterium_catenulatum_species.fasta	-	Reconstructed by metagenome in this study	ERR526045_Reconstructed	2091B_multifasta.fasta	-	Sequenced in our laboratory	2091B	359B_multifasta.fasta	-	Sequenced in our laboratory	359B	200B_multifasta.fasta	-	Sequenced in our laboratory	200B
GCA_000741415.1_Bifste_genomic.fasta	GCA_000741415.1	Publicly available on NCBI	DSM 24849	B_bifidum_GCA_000273525.1_PB_Bifi_bifi_NCIMB_41171_V1_genomic.fasta	GCA_000273525.1	Publicly available on NCBI	NCIMB 41171	B_breve_GCA_000158015.1_ASM15801v1_genomic.fasta	GCA_000158015.1	Publicly available on NCBI	DSM 20213	GCA_000173455.1_ASM17345v1_genomic.fasta	GCA_000173455.1	Publicly available on NCBI	DSM 16992	2124B_multifasta.fasta	-	Sequenced in our laboratory	2124B	39B_multifasta.fasta	-	Sequenced in our laboratory	39B	289B_multifasta.fasta	-	Sequenced in our laboratory	289B
GCA_000771705.1_JCM-15918_genomic.fasta	GCA_000771705.1	Publicly available on NCBI	JCM 15918	B_bifidum_GCA_000299595.1_ASM29959v1_genomic.fasta	GCA_000299595.1	Publicly available on NCBI	LMG 13195	B_breve_GCA_000213865.1_ASM21386v1_genomic.fasta	GCA_000213865.1	Publicly available on NCBI	ACS-071-V-Sch8b	GCA_000741565.1_Bifcat_genomic.fasta	GCA_000741565.1	Publicly available on NCBI	LMG 11043	55CG4B_multifasta.fasta	-	Sequenced in our laboratory	55CG4B	458B_multifasta.fasta	-	Sequenced in our laboratory	458B	318B_multifasta.fasta	-	Sequenced in our laboratory	318B
GCA_000817995.1_ASM81799v1_genomic.fasta	GCA_000817995.1	Publicly available on NCBI	BBMN23	B_bifidum_GCA_000300215.1_ASM30021v1_genomic.fasta	GCA_000300215.1	Publicly available on NCBI	IPLA 20015	B_breve_GCA_000220135.1_ASM22013v1_genomic.fasta	GCA_000220135.1	Publicly available on NCBI	UCC2003	GCA_000741605.1_Bifkas_genomic.fasta	GCA_000741605.1	Publicly available on NCBI	DSM 21854	679B_multifasta.fasta	-	Sequenced in our laboratory	679B	B_longum_GCA_000003135.1_ASM313v1_genomic.fasta	GCA_000003135.1	Publicly available on NCBI	ATCC 55813	Bpseudocat-A12_multifasta.fasta	-	Sequenced in our laboratory	Bpseudocat-A12
GCA_000829865.1_ASM82986v1_genomic.fasta	GCA_000829865.1	Publicly available on NCBI	IVS-1	B_bifidum_GCA_000466525.1_ASM46652v1_genomic.fasta	GCA_000466525.1	Publicly available on NCBI	ATCC 29521	B_breve_GCA_000226175.2_ASM22617v2_genomic.fasta	GCA_000226175.2	Publicly available on NCBI	DPC 6330	GCA_000771025.1_DSM-16992_genomic.fasta	GCA_000771025.1	Publicly available on NCBI	DSM 16992	68T9_multifasta.fasta	-	Sequenced in our laboratory	68T9	B_longum_GCA_000020425.1_ASM2042v1_genomic.fasta	GCA_000020425.1	Publicly available on NCBI	ATCC 15697	B_pseudocatenulatum_GCA_000173435.1_ASM17343v1_genomic.fasta	GCA_000173435.1	Publicly available on NCBI	DSM 20438
GCA_001010915.1_ASM101091v1_genomic.fasta	GCA_001010915.1	Publicly available on NCBI	150	B_bifidum_GCA_000741085.1_Bifbif_genomic.fasta	GCA_000741085.1	Publicly available on NCBI	LMG 11041	B_breve_GCA_000247755.2_ASM24775v2_genomic.fasta	GCA_000247755.2	Publicly available on NCBI	CECT 7263	GCA_000771545.1_DSM-21854_genomic.fasta	GCA_000771545.1	Publicly available on NCBI	DSM 21854	70T2_multifasta.fasta	-	Sequenced in our laboratory	70T2	B_longum_GCA_000092325.1_ASM9232v1_genomic.fasta	GCA_000092325.1	Publicly available on NCBI	JDM301	B_pseudocatenulatum_GCA_000708005.1_B.p.IPLA36007_genomic.fasta	GCA_000708005.1	Publicly available on NCBI	IPLA36007
GCA_001406215.1_13470_2_69_genomic.fasta	GCA_001406215.1	Publicly available on NCBI	2789STDY5834850	B_bifidum_GCA_000771485.1_DSM-20456_genomic.fasta	GCA_000771485.1	Publicly available on NCBI	DSM 20456	B_breve_GCA_000411435.1_Bifi_brev_HPH0326_V1_genomic.fasta	GCA_000411435.1	Publicly available on NCBI	HPH0326	GCA_000800455.1_ASM80045v1_genomic.fasta	GCA_000800455.1	Publicly available on NCBI	PV20-2	74T1_multifasta.fasta	-	Sequenced in our laboratory	74T1	B_longum_GCA_000155415.1_ASM15541v1_genomic.fasta	GCA_000155415.1	Publicly available on NCBI	CCUG 52486	B_pseudocatenulatum_GCA_000741685.1_Bifpsetum_genomic.fasta	GCA_000741685.1	Publicly available on NCBI	LMG 10505
GCA_001406455.1_13414_6_8_genomic.fasta	GCA_001406455.1	Publicly available on NCBI	2789STDY5608824	B_bifidum_GCA_001020245.1_Bbif04v4_genomic.fasta	GCA_001020245.1	Publicly available on NCBI	A8	B_breve_GCA_000466545.1_ASM46654v1_genomic.fasta	GCA_000466545.1	Publicly available on NCBI	JCP7499	GCA_001025195.1_ASM102519v1_genomic.fasta	GCA_001025195.1	Publicly available on NCBI	JCM 1194	77T2_multifasta.fasta	-	Sequenced in our laboratory	77T2	B_longum_GCA_000166315.1_ASM16631v1_genomic.fasta	GCA_000166315.1	Publicly available on NCBI	BBMN68	B_pseudocatenulatum_GCA_000771445.1_DSM-20438_genomic.fasta	GCA_000771445.1	Publicly available on NCBI	DSM 20438
GCA_001406735.1_13414_6_46_genomic.fasta	GCA_001406735.1	Publicly available on NCBI	2789STDY5608862	B_bifidum_GCA_001020255.1_Bbif02v4_genomic.fasta	GCA_001020255.1	Publicly available on NCBI	156B	B_breve_GCA_000568875.1_Mira_de-novo_assembly_genomic.fasta	GCA_000568875.1	Publicly available on NCBI	31L	GCA_001042615.1_ASM104261v1_genomic.fasta	GCA_001042615.1	Publicly available on NCBI	JCM 15439	78T4_multifasta.fasta	-	Sequenced in our laboratory	78T4	B_longum_GCA_000166895.2_ASM16689v2_genomic.fasta	GCA_000166895.2	Publicly available on NCBI	DJO10A	B_pseudocatenulatum_GCA_000940535.1_BPSEU7765_v1_genomic.fasta	GCA_000940535.1	Publicly available on NCBI	CECT 7765
GCA_001756865.1_ASM175686v1_genomic.fasta	GCA_001756865.1	Publicly available on NCBI	Km 4	B_bifidum_GCA_001020265.1_Bbif05v4_genomic.fasta	GCA_001020265.1	Publicly available on NCBI	IPLA 20017	B_breve_GCA_000568895.1_Mira_de-novo_assembly_genomic.fasta	GCA_000568895.1	Publicly available on NCBI	2L	GCA_002075855.1_Bbif1899B_genomic.fasta	GCA_002075855.1	Publicly available on NCBI	1899B	793B_multifasta.fasta	-	Sequenced in our laboratory	793B	B_longum_GCA_000185665.1_ASM18566v1_genomic.fasta	GCA_000185665.1	Publicly available on NCBI	12_1_47BFAA	B_pseudocatenulatum_GCA_001025215.1_ASM102521v1_genomic.fasta	GCA_001025215.1	Publicly available on NCBI	JCM 1200
GCA_002075965.1_Bbif1892B_genomic.fasta	GCA_002075965.1	Publicly available on NCBI	1892B	B_bifidum_GCA_001020275.1_Bbif07v4_genomic.fasta	GCA_001020275.1	Publicly available on NCBI	LMG 11582	B_breve_GCA_000568955.1_ASM56895v1_genomic.fasta	GCA_000568955.1	Publicly available on NCBI	12L	GCA_009160765.1_ASM916076v1_genomic.fasta	GCA_009160765.1	Publicly available on NCBI	BIOML-A2	831B_multifasta.fasta	-	Sequenced in our laboratory	831B	B_longum_GCA_000196555.1_ASM19655v1_genomic.fasta	GCA_000196555.1	Publicly available on NCBI	JCM 1217	B_pseudocatenulatum_GCA_001405035.1_13470_2_59_genomic.fasta	GCA_001405035.1	Publicly available on NCBI	2789STDY5834840
GCA_002107925.1_Bado42Bv1_genomic.fasta	GCA_002107925.1	Publicly available on NCBI	42B	B_bifidum_GCA_001020325.1_Bbif10v4_genomic.fasta	GCA_001020325.1	Publicly available on NCBI	LMG 13200	B_breve_GCA_000568975.1_ASM56897v1_genomic.fasta	GCA_000568975.1	Publicly available on NCBI	JCM 7017	GCA_009160805.1_ASM916080v1_genomic.fasta	GCA_009160805.1	Publicly available on NCBI	BIOML-A1	841B_multifasta.fasta	-	Sequenced in our laboratory	841B	B_longum_GCA_000210755.1_ASM21075v1_genomic.fasta	GCA_000210755.1	Publicly available on NCBI	F8	B_pseudocatenulatum_GCA_001576885.1_ASM157688v1_genomic.fasta	GCA_001576885.1	Publicly available on NCBI	121.5
GCA_002107955.1_Bado70Bv1_genomic.fasta	GCA_002107955.1	Publicly available on NCBI	70B	B_bifidum_GCA_001020335.1_Bbif08v4_genomic.fasta	GCA_001020335.1	Publicly available on NCBI	LMG 11583	B_breve_GCA_000569015.1_ASM56901v1_genomic.fasta	GCA_000569015.1	Publicly available on NCBI	JCM 7019	GCA_009684555.1_ASM968455v1_genomic.fasta	GCA_009684555.1	Publicly available on NCBI	APCKJ1	848B_multifasta.fasta	-	Sequenced in our laboratory	848B	B_longum_GCA_000261205.1_Blongum22Bv1.0_genomic.fasta	GCA_000261205.1	Publicly available on NCBI	2-2B	B_pseudocatenulatum_GCA_001685965.1_ASM168596v1_genomic.fasta	GCA_001685965.1	Publicly available on NCBI	CA-05
GCA_002107975.1_BadoAL124v1_genomic.fasta	GCA_002107975.1	Publicly available on NCBI	AL12-4	B_bifidum_GCA_001020355.1_Bbif01v4_genomic.fasta	GCA_001020355.1	Publicly available on NCBI	85B	B_breve_GCA_000569035.1_ASM56903v1_genomic.fasta	GCA_000569035.1	Publicly available on NCBI	NCFB 2258	GCA_015548935.1_ASM1554893v1_genomic.fasta	GCA_015548935.1	Publicly available on NCBI	BSD2780120875_150330_A3	898B_multifasta.fasta	-	Sequenced in our laboratory	898B	B_longum_GCA_000261225.1_Blongum35Bv1.0_genomic.fasta	GCA_000261225.1	Publicly available on NCBI	35B	B_pseudocatenulatum_GCA_001685985.1_ASM168598v1_genomic.fasta	GCA_001685985.1	Publicly available on NCBI	CA-B29
GCA_002107995.1_BadoLMG10734v1_genomic.fasta	GCA_002107995.1	Publicly available on NCBI	LMG 10734	B_bifidum_GCA_001020375.1_Bbif03v4_genomic.fasta	GCA_001020375.1	Publicly available on NCBI	324B	B_breve_GCA_000569055.1_ASM56905v1_genomic.fasta	GCA_000569055.1	Publicly available on NCBI	689b	GCA_018367525.1_ASM1836752v1_genomic.fasta	GCA_018367525.1	Publicly available on NCBI	L3_098_234G1_dasL3_098_234G1_concoct_59	924B_multifasta.fasta	-	Sequenced in our laboratory	924B	B_longum_GCA_000261245.1_Blongum16Bv1.0_genomic.fasta	GCA_000261245.1	Publicly available on NCBI	1-6B	B_pseudocatenulatum_GCA_001686005.1_ASM168600v1_genomic.fasta	GCA_001686005.1	Publicly available on NCBI	CA-C29
GCA_002108015.1_Bado487Bv1_genomic.fasta	GCA_002108015.1	Publicly available on NCBI	487B	B_bifidum_GCA_001020405.1_Bbif06v4_genomic.fasta	GCA_001020405.1	Publicly available on NCBI	IPLA 20015	B_breve_GCA_000569075.1_ASM56907v1_genomic.fasta	GCA_000569075.1	Publicly available on NCBI	S27	GCA_018374575.1_ASM1837457v1_genomic.fasta	GCA_018374575.1	Publicly available on NCBI	L3_058_000G1_dasL3_058_000G1_concoct_118	ERR1449723_Prokaryote_Bifidobacterium_dentium_species.fasta	-	Reconstructed by metagenome in this study	ERR1449723_Reconstructed	B_longum_GCA_000261265.1_Blongum44Bv1.0_genomic.fasta	GCA_000261265.1	Publicly available on NCBI	44B	B_pseudocatenulatum_GCA_001686025.1_ASM168602v1_genomic.fasta	GCA_001686025.1	Publicly available on NCBI	CA-D29
GCA_002108035.1_Bado703Bv1_genomic.fasta	GCA_002108035.1	Publicly available on NCBI	703B	B_bifidum_GCA_001020415.1_Bbif09v4_genomic.fasta	GCA_001020415.1	Publicly available on NCBI	LMG 13195	B_breve_GCA_000741125.1_Bifbre_genomic.fasta	GCA_000741125.1	Publicly available on NCBI	LMG 13208	GCA_018380495.1_ASM1838049v1_genomic.fasta	GCA_018380495.1	Publicly available on NCBI	L2_019_244G1_dasL2_019_244G1_concoct_31_sub	ERR3277364_Prokaryote_Bifidobacterium_dentium_species.fasta	-	Reconstructed by metagenome in this study	ERR3277364_Reconstructed	B_longum_GCA_000269965.1_ASM26996v1_genomic.fasta	GCA_000269965.1	Publicly available on NCBI	JCM 1222	B_pseudocatenulatum_GCA_001686045.1_ASM168604v1_genomic.fasta	GCA_001686045.1	Publicly available on NCBI	CA-K29a
GCA_002108045.1_BadoAD28v1_genomic.fasta	GCA_002108045.1	Publicly available on NCBI	AD2-8	B_bifidum_GCA_001025135.1_ASM102513v1_genomic.fasta	GCA_001025135.1	Publicly available on NCBI	JCM 1255	B_breve_GCA_000771305.1_DSM-20213_genomic.fasta	GCA_000771305.1	Publicly available on NCBI	DSM 20213	GCA_901212515.1_NZ_Bifidobacterium_catenulatum_MC1_genomic.fasta	GCA_901212515.1	Publicly available on NCBI	Bifidobacterium_catenulatum_MC1	ERR525997_Prokaryote_Bifidobacterium_dentium_species.fasta	-	Reconstructed by metagenome in this study	ERR525997_Reconstructed	B_longum_GCA_000410595.1_ASM41059v1_genomic.fasta	GCA_000410595.1	Publicly available on NCBI	CMCC P0001	B_pseudocatenulatum_GCA_001686065.1_ASM168606v1_genomic.fasta	GCA_001686065.1	Publicly available on NCBI	CA-K29b
GCA_002108075.1_BadoAL462v1_genomic.fasta	GCA_002108075.1	Publicly available on NCBI	AL46-2	B_bifidum_GCA_001281345.1_ASM128134v1_genomic.fasta	GCA_001281345.1	Publicly available on NCBI	BF3	B_breve_GCA_001025175.1_ASM102517v1_genomic.fasta	GCA_001025175.1	Publicly available on NCBI	JCM 1192	GCA_902167655.1_NZ_Bifidobacterium_catenulatum_BCJG468_a2_mod_genomic.fasta	GCA_902167655.1	Publicly available on NCBI	NZ_Bifidobacterium_catenulatum_BCJG468_a2_mod	GCA_000024445.1_ASM2444v1_genomic.fasta	GCA_000024445.1	Publicly available on NCBI	Bd1	B_longum_GCA_000421385.1_ASM42138v1_genomic.fasta	GCA_000421385.1	Publicly available on NCBI	AGR2137	B_pseudocatenulatum_GCA_002075945.1_Bbif1896B_genomic.fasta	GCA_002075945.1	Publicly available on NCBI	1896B
GCA_002108095.1_BadoAD467v1_genomic.fasta	GCA_002108095.1	Publicly available on NCBI	AL46-7	B_bifidum_GCA_001311705.1_ASM131170v1_genomic.fasta	GCA_001311705.1	Publicly available on NCBI	JCM 1254	B_breve_GCA_001189355.1_assBREI4_genomic.fasta	GCA_001189355.1	Publicly available on NCBI	BBRI4	GCA_902167905.1_Bifidobacterium_catenulatum_JG_Bg468_genomic.fasta	GCA_902167905.1	Publicly available on NCBI	Bifidobacterium_catenulatum_JG_Bg468	GCA_000146775.1_ASM14677v1_genomic.fasta	GCA_000146775.1	Publicly available on NCBI	ATCC 27679	B_longum_GCA_000478525.1_blongD2957_genomic.fasta	GCA_000478525.1	Publicly available on NCBI	D2957	B_pseudocatenulatum_GCA_002271255.1_Bpse1Ev1_genomic.fasta	GCA_002271255.1	Publicly available on NCBI	1E
GCA_002108135.1_BadoLMG10733v1_genomic.fasta	GCA_002108135.1	Publicly available on NCBI	LMG 10733	B_bifidum_GCA_001405355.1_13414_6_61_genomic.fasta	GCA_001405355.1	Publicly available on NCBI	2789STDY5608877	B_breve_GCA_001263845.1_ASM126384v1_genomic.fasta	GCA_001263845.1	Publicly available on NCBI	MCC 0476	GCA_902381755.1_UHGG_MGYG-HGUT-01490_genomic.fasta	GCA_902381755.1	Publicly available on NCBI	MGYG-HGUT-01490	GCA_000149165.2_ASM14916v1_genomic.fasta	GCA_000149165.2	Publicly available on NCBI	JCVIHMP022	B_longum_GCA_000497735.1_BLONGv1.0_genomic.fasta	GCA_000497735.1	Publicly available on NCBI	E18	B_pseudocatenulatum_GCA_003436025.1_ASM343602v1_genomic.fasta	GCA_003436025.1	Publicly available on NCBI	TM10-1
GCA_002108155.1_BadoLMG11579v1_genomic.fasta	GCA_002108155.1	Publicly available on NCBI	LMG 11579	B_bifidum_GCA_001546225.1_ASM154622v1_genomic.fasta	GCA_001546225.1	Publicly available on NCBI	MJR8628B	B_breve_GCA_001263855.1_ASM126385v1_genomic.fasta	GCA_001263855.1	Publicly available on NCBI	MCC 1114	GCA_905207145.1_ERR260204-mag-bin.19_genomic.fasta	GCA_905207145.1	Publicly available on NCBI	ERR260204-bin.19	GCA_000172135.1_ASM17213v1_genomic.fasta	GCA_000172135.1	Publicly available on NCBI	ATCC 27678	B_longum_GCA_000730025.1_ASM73002v1_genomic.fasta	GCA_000730025.1	Publicly available on NCBI	EK5	B_pseudocatenulatum_GCA_003436105.1_ASM343610v1_genomic.fasta	GCA_003436105.1	Publicly available on NCBI	TM08-2
GCA_002108165.1_BadoLMG188971_genomic.fasta	GCA_002108165.1	Publicly available on NCBI	LMG 18897	B_bifidum_GCA_001576865.1_ASM157686v1_genomic.fasta	GCA_001576865.1	Publicly available on NCBI	141.5	B_breve_GCA_001263915.1_ASM126391v1_genomic.fasta	GCA_001263915.1	Publicly available on NCBI	MCC 1128	SRR4305472_Prokaryote_Bifidobacterium_catenulatum_species.fasta	-	Reconstructed by metagenome in this study	SRR4305472_Reconstructed	GCA_000771725.1_DSM-20436_genomic.fasta	GCA_000771725.1	Publicly available on NCBI	DSM 20436	B_longum_GCA_000730035.1_ASM73003v1_genomic.fasta	GCA_000730035.1	Publicly available on NCBI	17-1B	B_pseudocatenulatum_GCA_003436315.1_ASM343631v1_genomic.fasta	GCA_003436315.1	Publicly available on NCBI	TM07-3AT
GCA_002331865.1_ASM233186v1_genomic.fasta	GCA_002331865.1	Publicly available on NCBI	UBA2084	B_bifidum_GCA_001576895.1_ASM157689v1_genomic.fasta	GCA_001576895.1	Publicly available on NCBI	170.6	B_breve_GCA_001263935.1_ASM126393v1_genomic.fasta	GCA_001263935.1	Publicly available on NCBI	MCC 1605	SRR7280800_Prokaryote_Bifidobacterium_catenulatum_species.fasta	-	Reconstructed by metagenome in this study	SRR7280800_Reconstructed	GCA_001042595.1_ASM104259v1_genomic.fasta	GCA_001042595.1	Publicly available on NCBI	JCM 1195	B_longum_GCA_000730045.1_ASM73004v1_genomic.fasta	GCA_000730045.1	Publicly available on NCBI	72B	B_pseudocatenulatum_GCA_003436545.1_ASM343654v1_genomic.fasta	GCA_003436545.1	Publicly available on NCBI	TM04-13
GCA_003030905.1_ASM303090v1_genomic.fasta	GCA_003030905.1	Publicly available on NCBI	44501	B_bifidum_GCA_001595435.1_ASM159543v1_genomic.fasta	GCA_001595435.1	Publicly available on NCBI	791	B_breve_GCA_001264035.1_ASM126403v1_genomic.fasta	GCA_001264035.1	Publicly available on NCBI	MCC 0305	SRR7411283_Prokaryote_Bifidobacterium_catenulatum_species.fasta	-	Reconstructed by metagenome in this study	SRR7411283_Reconstructed	GCA_001576945.1_ASM157694v1_genomic.fasta	GCA_001576945.1	Publicly available on NCBI	176.7	B_longum_GCA_000730055.1_ASM73005v1_genomic.fasta	GCA_000730055.1	Publicly available on NCBI	7-1B	B_pseudocatenulatum_GCA_003436675.1_ASM343667v1_genomic.fasta	GCA_003436675.1	Publicly available on NCBI	TM01-4
GCA_003429385.1_ASM342938v1_genomic.fasta	GCA_003429385.1	Publicly available on NCBI	6	B_bifidum_GCA_001685685.1_ASM168568v1_genomic.fasta	GCA_001685685.1	Publicly available on NCBI	BI-14	B_breve_GCA_001264045.1_ASM126404v1_genomic.fasta	GCA_001264045.1	Publicly available on NCBI	MCC 0121	SRR9330511_Prokaryote_Bifidobacterium_catenulatum_species.fasta	-	Reconstructed by metagenome in this study	SRR9330511_Reconstructed	GCA_001686085.1_ASM168608v1_genomic.fasta	GCA_001686085.1	Publicly available on NCBI	DE-29	B_longum_GCA_000730105.1_ASM73010v1_genomic.fasta	GCA_000730105.1	Publicly available on NCBI	1-5B	B_pseudocatenulatum_GCA_003436955.1_ASM343695v1_genomic.fasta	GCA_003436955.1	Publicly available on NCBI	TF08-3AT
GCA_003436185.1_ASM343618v1_genomic.fasta	GCA_003436185.1	Publicly available on NCBI	TM06-4	B_bifidum_GCA_001915215.1_ASM191521v1_genomic.fasta	GCA_001915215.1	Publicly available on NCBI	62_13	B_breve_GCA_001264095.1_ASM126409v1_genomic.fasta	GCA_001264095.1	Publicly available on NCBI	MCC 1094	SRR9330638_Prokaryote_Bifidobacterium_catenulatum_species.fasta	-	Reconstructed by metagenome in this study	SRR9330638_Reconstructed	GCA_002075955.1_Bbif1893B_genomic.fasta	GCA_002075955.1	Publicly available on NCBI	1893B	B_longum_GCA_000730125.1_ASM73012v1_genomic.fasta	GCA_000730125.1	Publicly available on NCBI	EK3	B_pseudocatenulatum_GCA_003437075.1_ASM343707v1_genomic.fasta	GCA_003437075.1	Publicly available on NCBI	TF07-45
GCA_003437735.1_ASM343773v1_genomic.fasta	GCA_003437735.1	Publicly available on NCBI	TF06-2AC	B_bifidum_GCA_002076105.1_Bbif1887B_genomic.fasta	GCA_002076105.1	Publicly available on NCBI	1887B	B_breve_GCA_001264105.1_ASM126410v1_genomic.fasta	GCA_001264105.1	Publicly available on NCBI	MCC 1340	SRR9670866_Prokaryote_Bifidobacterium_catenulatum_species.fasta	-	Reconstructed by metagenome in this study	SRR9670866_Reconstructed	GCA_003508295.1_ASM350829v1_genomic.fasta	GCA_003508295.1	Publicly available on NCBI	UBA10777	B_longum_GCA_000730135.1_ASM73013v1_genomic.fasta	GCA_000730135.1	Publicly available on NCBI	EK13	B_pseudocatenulatum_GCA_003437155.1_ASM343715v1_genomic.fasta	GCA_003437155.1	Publicly available on NCBI	TF07-23
GCA_003437755.1_ASM343775v1_genomic.fasta	GCA_003437755.1	Publicly available on NCBI	TF06-29	B_bifidum_GCA_002114145.1_ASM211414v1_genomic.fasta	GCA_002114145.1	Publicly available on NCBI	ICIS-310	B_breve_GCA_001264135.1_ASM126413v1_genomic.fasta	GCA_001264135.1	Publicly available on NCBI	MCC 1454	SRR9670900_Prokaryote_Bifidobacterium_catenulatum_species.fasta	-	Reconstructed by metagenome in this study	SRR9670900_Reconstructed	GCA_004167735.1_ASM416773v1_genomic.fasta	GCA_004167735.1	Publicly available on NCBI	cx_0004	B_longum_GCA_000730205.1_ASM73020v1_genomic.fasta	GCA_000730205.1	Publicly available on NCBI	BXY01	B_pseudocatenulatum_GCA_003437435.1_ASM343743v1_genomic.fasta	GCA_003437435.1	Publicly available on NCBI	TM05-11
GCA_003437775.1_ASM343777v1_genomic.fasta	GCA_003437775.1	Publicly available on NCBI	TF06-10AC	B_bifidum_GCA_002469385.1_ASM246938v1_genomic.fasta	GCA_002469385.1	Publicly available on NCBI	1 G1971	B_breve_GCA_001264155.1_ASM126415v1_genomic.fasta	GCA_001264155.1	Publicly available on NCBI	MCC 1604					GCA_004683745.1_ASM468374v1_genomic.fasta	GCA_004683745.1	Publicly available on NCBI	ATCC 15424	B_longum_GCA_000741245.1_Biflon_sub.lon_genomic.fasta	GCA_000741245.1	Publicly available on NCBI	LMG 13197	B_pseudocatenulatum_GCA_003437825.1_ASM343782v1_genomic.fasta	GCA_003437825.1	Publicly available on NCBI	TF05-2AC
GCA_003457765.1_ASM345776v1_genomic.fasta	GCA_003457765.1	Publicly available on NCBI	AF28-4AC	B_bifidum_GCA_002845845.1_ASM284584v1_genomic.fasta	GCA_002845845.1	Publicly available on NCBI	PRI 1	B_breve_GCA_001311295.1_ASM131129v1_genomic.fasta	GCA_001311295.1	Publicly available on NCBI	JCM 1192					GCA_009160675.1_ASM916067v1_genomic.fasta	GCA_009160675.1	Publicly available on NCBI	BIOML-A3	B_longum_GCA_000741625.1_Biflon_sub.sui_genomic.fasta	GCA_000741625.1	Publicly available on NCBI	LMG 21814	B_pseudocatenulatum_GCA_003437835.1_ASM343783v1_genomic.fasta	GCA_003437835.1	Publicly available on NCBI	TF05-19AC
GCA_003458805.1_ASM345880v1_genomic.fasta	GCA_003458805.1	Publicly available on NCBI	AF21-27	B_bifidum_GCA_003094645.1_ASM309464v1_genomic.fasta	GCA_003094645.1	Publicly available on NCBI	DS33_23	B_breve_GCA_001546235.1_ASM154623v1_genomic.fasta	GCA_001546235.1	Publicly available on NCBI	GED8481					GCA_009160725.1_ASM916072v1_genomic.fasta	GCA_009160725.1	Publicly available on NCBI	BIOML-A1	B_longum_GCA_000771105.1_DSM-20088_genomic.fasta	GCA_000771105.1	Publicly available on NCBI	DSM 20088	B_pseudocatenulatum_GCA_003438015.1_ASM343801v1_genomic.fasta	GCA_003438015.1	Publicly available on NCBI	OM10-8
GCA_003462885.1_ASM346288v1_genomic.fasta	GCA_003462885.1	Publicly available on NCBI	OF04-5	B_bifidum_GCA_003094715.1_ASM309471v1_genomic.fasta	GCA_003094715.1	Publicly available on NCBI	DS32_23	B_breve_GCA_001576875.1_ASM157687v1_genomic.fasta	GCA_001576875.1	Publicly available on NCBI	141.3					GCA_009160735.1_ASM916073v1_genomic.fasta	GCA_009160735.1	Publicly available on NCBI	BIOML-A2	B_longum_GCA_000771285.1_DSM-20211_genomic.fasta	GCA_000771285.1	Publicly available on NCBI	DSM 20211	B_pseudocatenulatum_GCA_003438405.1_ASM343840v1_genomic.fasta	GCA_003438405.1	Publicly available on NCBI	OM05-2
GCA_003462895.1_ASM346289v1_genomic.fasta	GCA_003462895.1	Publicly available on NCBI	OF04-9AC	B_bifidum_GCA_003094735.1_ASM309473v1_genomic.fasta	GCA_003094735.1	Publicly available on NCBI	DS31_23	B_breve_GCA_001685705.1_ASM168570v1_genomic.fasta	GCA_001685705.1	Publicly available on NCBI	BR-06					GCA_010667545.1_ASM1066754v1_genomic.fasta	GCA_010667545.1	Publicly available on NCBI	BRDF 24	B_longum_GCA_000772485.1_ASM77248v1_genomic.fasta	GCA_000772485.1	Publicly available on NCBI	GT15	B_pseudocatenulatum_GCA_003439655.1_ASM343965v1_genomic.fasta	GCA_003439655.1	Publicly available on NCBI	OF05-12
GCA_003464325.1_ASM346432v1_genomic.fasta	GCA_003464325.1	Publicly available on NCBI	AF15-3	B_bifidum_GCA_003094755.1_ASM309475v1_genomic.fasta	GCA_003094755.1	Publicly available on NCBI	DS30_23	B_breve_GCA_001685725.1_ASM168572v1_genomic.fasta	GCA_001685725.1	Publicly available on NCBI	BR-07					GCA_010667555.1_ASM1066755v1_genomic.fasta	GCA_010667555.1	Publicly available on NCBI	BRDF 23	B_longum_GCA_000786175.1_ASM78617v1_genomic.fasta	GCA_000786175.1	Publicly available on NCBI	VMKB44	B_pseudocatenulatum_GCA_003458965.1_ASM345896v1_genomic.fasta	GCA_003458965.1	Publicly available on NCBI	AF26-1
GCA_003465205.1_ASM346520v1_genomic.fasta	GCA_003465205.1	Publicly available on NCBI	AF14-56	B_bifidum_GCA_003094795.1_ASM309479v1_genomic.fasta	GCA_003094795.1	Publicly available on NCBI	DS25_23	B_breve_GCA_001685745.1_ASM168574v1_genomic.fasta	GCA_001685745.1	Publicly available on NCBI	BR-10					GCA_010667605.1_ASM1066760v1_genomic.fasta	GCA_010667605.1	Publicly available on NCBI	BRDF 5	B_longum_GCA_000825005.1_BIC1206122787.V1_genomic.fasta	GCA_000825005.1	Publicly available on NCBI	BIC1206122787	B_pseudocatenulatum_GCA_003459475.1_ASM345947v1_genomic.fasta	GCA_003459475.1	Publicly available on NCBI	AF20-20AC
GCA_003466335.1_ASM346633v1_genomic.fasta	GCA_003466335.1	Publicly available on NCBI	TM06-51	B_bifidum_GCA_003095035.1_ASM309503v1_genomic.fasta	GCA_003095035.1	Publicly available on NCBI	DS26_23	B_breve_GCA_001685765.1_ASM168576v1_genomic.fasta	GCA_001685765.1	Publicly available on NCBI	BR-14					GCA_012310525.1_ASM1231052v1_genomic.fasta	GCA_012310525.1	Publicly available on NCBI	UT_Austin_Bifido_FMT_C3	B_longum_GCA_000825025.1_BIC1307292462.V1_genomic.fasta	GCA_000825025.1	Publicly available on NCBI	BIC1307292462	B_pseudocatenulatum_GCA_003459865.1_ASM345986v1_genomic.fasta	GCA_003459865.1	Publicly available on NCBI	AF18-2AC
GCA_003467335.1_ASM346733v1_genomic.fasta	GCA_003467335.1	Publicly available on NCBI	AM41-17	B_bifidum_GCA_003390735.1_ASM339073v1_genomic.fasta	GCA_003390735.1	Publicly available on NCBI	S6	B_breve_GCA_001685785.1_ASM168578v1_genomic.fasta	GCA_001685785.1	Publicly available on NCBI	BR-15					GCA_012310535.1_ASM1231053v1_genomic.fasta	GCA_012310535.1	Publicly available on NCBI	UT_Austin_Bifido_FMT_C1	B_longum_GCA_000825045.1_BIC1401111250.V1_genomic.fasta	GCA_000825045.1	Publicly available on NCBI	BIC1401111250	B_pseudocatenulatum_GCA_003460425.1_ASM346042v1_genomic.fasta	GCA_003460425.1	Publicly available on NCBI	AF17-20AC
GCA_003468385.1_ASM346838v1_genomic.fasta	GCA_003468385.1	Publicly available on NCBI	AM36-3AC	B_bifidum_GCA_003436135.1_ASM343613v1_genomic.fasta	GCA_003436135.1	Publicly available on NCBI	TM07-4AC	B_breve_GCA_001685805.1_ASM168580v1_genomic.fasta	GCA_001685805.1	Publicly available on NCBI	BR-19					GCA_015555105.1_ASM1555510v1_genomic.fasta	GCA_015555105.1	Publicly available on NCBI	1001270B_150601_C3	B_longum_GCA_000825065.1_BIC1401212621a.V1_genomic.fasta	GCA_000825065.1	Publicly available on NCBI	BIC1401212621a	B_pseudocatenulatum_GCA_003463265.1_ASM346326v1_genomic.fasta	GCA_003463265.1	Publicly available on NCBI	OF01-21AC
GCA_003469145.1_ASM346914v1_genomic.fasta	GCA_003469145.1	Publicly available on NCBI	AM34-11	B_bifidum_GCA_003436575.1_ASM343657v1_genomic.fasta	GCA_003436575.1	Publicly available on NCBI	TM04-12	B_breve_GCA_001685825.1_ASM168582v1_genomic.fasta	GCA_001685825.1	Publicly available on NCBI	BR-20					GCA_015559405.1_ASM1555940v1_genomic.fasta	GCA_015559405.1	Publicly available on NCBI	BSD2780061688_150302_D2	B_longum_GCA_000825085.1_BIC1401212621b.V1_genomic.fasta	GCA_000825085.1	Publicly available on NCBI	BIC1401212621b	B_pseudocatenulatum_GCA_003463425.1_ASM346342v1_genomic.fasta	GCA_003463425.1	Publicly available on NCBI	OF01-8
GCA_003472095.1_ASM347209v1_genomic.fasta	GCA_003472095.1	Publicly available on NCBI	AM14-37	B_bifidum_GCA_003436635.1_ASM343663v1_genomic.fasta	GCA_003436635.1	Publicly available on NCBI	TM02-17	B_breve_GCA_001685845.1_ASM168584v1_genomic.fasta	GCA_001685845.1	Publicly available on NCBI	BR-21					GCA_015700555.1_ASM1570055v1_genomic.fasta	GCA_015700555.1	Publicly available on NCBI	VB29	B_longum_GCA_000825105.1_BIB1401242951.V1_genomic.fasta	GCA_000825105.1	Publicly available on NCBI	BIB1401242951	B_pseudocatenulatum_GCA_003463455.1_ASM346345v1_genomic.fasta	GCA_003463455.1	Publicly available on NCBI	OF01-2
GCA_003472245.1_ASM347224v1_genomic.fasta	GCA_003472245.1	Publicly available on NCBI	AM12-59	B_bifidum_GCA_003436655.1_ASM343665v1_genomic.fasta	GCA_003436655.1	Publicly available on NCBI	TM02-15	B_breve_GCA_001685865.1_ASM168586v1_genomic.fasta	GCA_001685865.1	Publicly available on NCBI	BR-A29					GCA_015700575.1_ASM1570057v1_genomic.fasta	GCA_015700575.1	Publicly available on NCBI	2124B	B_longum_GCA_000825125.1_BIB1401272845a.V1_genomic.fasta	GCA_000825125.1	Publicly available on NCBI	BIB1401272845a	B_pseudocatenulatum_GCA_003463505.1_ASM346350v1_genomic.fasta	GCA_003463505.1	Publicly available on NCBI	OF01-12
GCA_003472265.1_ASM347226v1_genomic.fasta	GCA_003472265.1	Publicly available on NCBI	AM12-20	B_bifidum_GCA_003437175.1_ASM343717v1_genomic.fasta	GCA_003437175.1	Publicly available on NCBI	TF07-22	B_breve_GCA_001685885.1_ASM168588v1_genomic.fasta	GCA_001685885.1	Publicly available on NCBI	BR-C29					GCA_015700595.1_ASM1570059v1_genomic.fasta	GCA_015700595.1	Publicly available on NCBI	2078B	B_longum_GCA_000825145.1_BIB1401272845b.V1_genomic.fasta	GCA_000825145.1	Publicly available on NCBI	BIB1401272845b	B_pseudocatenulatum_GCA_003463615.1_ASM346361v1_genomic.fasta	GCA_003463615.1	Publicly available on NCBI	CF01-1
GCA_003473105.1_ASM347310v1_genomic.fasta	GCA_003473105.1	Publicly available on NCBI	AM13-11	B_bifidum_GCA_003437325.1_ASM343732v1_genomic.fasta	GCA_003437325.1	Publicly available on NCBI	TF06-14AC	B_breve_GCA_001685905.1_ASM168590v1_genomic.fasta	GCA_001685905.1	Publicly available on NCBI	BR-H29					GCA_015700605.1_ASM1570060v1_genomic.fasta	GCA_015700605.1	Publicly available on NCBI	2091B	B_longum_GCA_000829295.1_ASM82929v1_genomic.fasta	GCA_000829295.1	Publicly available on NCBI	105-A	B_pseudocatenulatum_GCA_003464925.1_ASM346492v1_genomic.fasta	GCA_003464925.1	Publicly available on NCBI	AF12-8LB-d
GCA_003473345.1_ASM347334v1_genomic.fasta	GCA_003473345.1	Publicly available on NCBI	AF45-19	B_bifidum_GCA_003437345.1_ASM343734v1_genomic.fasta	GCA_003437345.1	Publicly available on NCBI	TF06-13	B_breve_GCA_001685925.1_ASM168592v1_genomic.fasta	GCA_001685925.1	Publicly available on NCBI	BR-I29					GCA_015700625.1_ASM1570062v1_genomic.fasta	GCA_015700625.1	Publicly available on NCBI	2075B	B_longum_GCA_001050555.1_ASM105055v1_genomic.fasta	GCA_001050555.1	Publicly available on NCBI	CECT 7347	B_pseudocatenulatum_GCA_003465065.1_ASM346506v1_genomic.fasta	GCA_003465065.1	Publicly available on NCBI	AF12-10-6.0
GCA_003856735.1_ASM385673v1_genomic.fasta	GCA_003856735.1	Publicly available on NCBI	P2P3	B_bifidum_GCA_003437785.1_ASM343778v1_genomic.fasta	GCA_003437785.1	Publicly available on NCBI	TF05-39	B_breve_GCA_001685945.1_ASM168594v1_genomic.fasta	GCA_001685945.1	Publicly available on NCBI	BR-L29					GCA_015700645.1_ASM1570064v1_genomic.fasta	GCA_015700645.1	Publicly available on NCBI	898B	B_longum_GCA_001051015.2_ASM105101v2_genomic.fasta	GCA_001051015.2	Publicly available on NCBI	CECT 7210	B_pseudocatenulatum_GCA_003465135.1_ASM346513v1_genomic.fasta	GCA_003465135.1	Publicly available on NCBI	AF11-18
GCA_004167585.1_ASM416758v1_genomic.fasta	GCA_004167585.1	Publicly available on NCBI	ca_0067	B_bifidum_GCA_003437945.1_ASM343794v1_genomic.fasta	GCA_003437945.1	Publicly available on NCBI	TF05-1	B_breve_GCA_001990225.1_ASM199022v1_genomic.fasta	GCA_001990225.1	Publicly available on NCBI	LMC520					GCA_015703775.1_ASM1570377v1_genomic.fasta	GCA_015703775.1	Publicly available on NCBI	924B	B_longum_GCA_001275745.1_assBLOI2_genomic.fasta	GCA_001275745.1	Publicly available on NCBI	BLOI2	B_pseudocatenulatum_GCA_003465385.1_ASM346538v1_genomic.fasta	GCA_003465385.1	Publicly available on NCBI	AF12-8A-LB
GCA_005845205.1_ASM584520v1_genomic.fasta	GCA_005845205.1	Publicly available on NCBI	1001271st1_A4	B_bifidum_GCA_003465425.1_ASM346542v1_genomic.fasta	GCA_003465425.1	Publicly available on NCBI	AF11-25B	B_breve_GCA_002027265.1_ASM202726v1_genomic.fasta	GCA_002027265.1	Publicly available on NCBI	CECT7263					GCA_015703785.1_ASM1570378v1_genomic.fasta	GCA_015703785.1	Publicly available on NCBI	848B	B_longum_GCA_001281305.1_ASM128130v1_genomic.fasta	GCA_001281305.1	Publicly available on NCBI	BT1	B_pseudocatenulatum_GCA_003465775.1_ASM346577v1_genomic.fasta	GCA_003465775.1	Publicly available on NCBI	AF03-28
GCA_008672795.1_ASM867279v1_genomic.fasta	GCA_008672795.1	Publicly available on NCBI	S03C.meta.bin_8	B_bifidum_GCA_003466365.1_ASM346636v1_genomic.fasta	GCA_003466365.1	Publicly available on NCBI	TM06-5	B_breve_GCA_002075865.1_Bbif1900B_genomic.fasta	GCA_002075865.1	Publicly available on NCBI	1900B					GCA_015703805.1_ASM1570380v1_genomic.fasta	GCA_015703805.1	Publicly available on NCBI	841B	B_longum_GCA_001446255.1_ASM144625v1_genomic.fasta	GCA_001446255.1	Publicly available on NCBI	NCIMB8809	B_pseudocatenulatum_GCA_003466105.1_ASM346610v1_genomic.fasta	GCA_003466105.1	Publicly available on NCBI	AF02-36-1
GCA_008673035.1_ASM867303v1_genomic.fasta	GCA_008673035.1	Publicly available on NCBI	S03B.meta.bin_6	B_bifidum_GCA_003466395.1_ASM346639v1_genomic.fasta	GCA_003466395.1	Publicly available on NCBI	TM06-10	B_breve_GCA_002076055.1_Bbif1891B_genomic.fasta	GCA_002076055.1	Publicly available on NCBI	1891B					GCA_015703835.1_ASM1570383v1_genomic.fasta	GCA_015703835.1	Publicly available on NCBI	831B	B_longum_GCA_001446275.1_ASM144627v1_genomic.fasta	GCA_001446275.1	Publicly available on NCBI	CCUG30698	B_pseudocatenulatum_GCA_003467065.1_ASM346706v1_genomic.fasta	GCA_003467065.1	Publicly available on NCBI	AM43-10
GCA_008673205.1_ASM867320v1_genomic.fasta	GCA_008673205.1	Publicly available on NCBI	S03A.meta.bin_7	B_bifidum_GCA_003466485.1_ASM346648v1_genomic.fasta	GCA_003466485.1	Publicly available on NCBI	TM05-15	B_breve_GCA_002076075.1_Bbif1889B_genomic.fasta	GCA_002076075.1	Publicly available on NCBI	1889B					GCA_015703845.1_ASM1570384v1_genomic.fasta	GCA_015703845.1	Publicly available on NCBI	793B	B_longum_GCA_001447955.1_ASM144795v1_genomic.fasta	GCA_001447955.1	Publicly available on NCBI	9	B_pseudocatenulatum_GCA_003467515.1_ASM346751v1_genomic.fasta	GCA_003467515.1	Publicly available on NCBI	AM38-8
GCA_008679245.1_ASM867924v1_genomic.fasta	GCA_008679245.1	Publicly available on NCBI	LMAG:101	B_bifidum_GCA_003467985.1_ASM346798v1_genomic.fasta	GCA_003467985.1	Publicly available on NCBI	AM42-15AC	B_breve_GCA_002271275.1_Bbre7Ev1_genomic.fasta	GCA_002271275.1	Publicly available on NCBI	7E					GCA_015703875.1_ASM1570387v1_genomic.fasta	GCA_015703875.1	Publicly available on NCBI	679B	B_longum_GCA_001447975.1_ASM144797v1_genomic.fasta	GCA_001447975.1	Publicly available on NCBI	7	B_pseudocatenulatum_GCA_003467755.1_ASM346775v1_genomic.fasta	GCA_003467755.1	Publicly available on NCBI	AM36-5BH
GCA_008680775.1_ASM868077v1_genomic.fasta	GCA_008680775.1	Publicly available on NCBI	LMAG:23	B_bifidum_GCA_003468415.1_ASM346841v1_genomic.fasta	GCA_003468415.1	Publicly available on NCBI	AM36-1AC	B_breve_GCA_002838225.1_ASM283822v1_genomic.fasta	GCA_002838225.1	Publicly available on NCBI	DRBB26					GCA_015703885.1_ASM1570388v1_genomic.fasta	GCA_015703885.1	Publicly available on NCBI	181B	B_longum_GCA_001516925.1_ASM151692v1_genomic.fasta	GCA_001516925.1	Publicly available on NCBI	MC-42	B_pseudocatenulatum_GCA_003467785.1_ASM346778v1_genomic.fasta	GCA_003467785.1	Publicly available on NCBI	AM36-2AC
GCA_009832825.1_ASM983282v1_genomic.fasta	GCA_009832825.1	Publicly available on NCBI	ZJ2	B_bifidum_GCA_003470585.1_ASM347058v1_genomic.fasta	GCA_003470585.1	Publicly available on NCBI	AM18-29	B_breve_GCA_002838245.1_ASM283824v1_genomic.fasta	GCA_002838245.1	Publicly available on NCBI	NRBB01					GCA_015703905.1_ASM1570390v1_genomic.fasta	GCA_015703905.1	Publicly available on NCBI	78T4	B_longum_GCA_001546275.1_ASM154627v1_genomic.fasta	GCA_001546275.1	Publicly available on NCBI	CMW7750	B_pseudocatenulatum_GCA_003468555.1_ASM346855v1_genomic.fasta	GCA_003468555.1	Publicly available on NCBI	AM33-6
GCA_013249115.1_ASM1324911v1_genomic.fasta	GCA_013249115.1	Publicly available on NCBI	BIO5485	B_bifidum_GCA_003470615.1_ASM347061v1_genomic.fasta	GCA_003470615.1	Publicly available on NCBI	AM18-12AC	B_breve_GCA_002838265.1_ASM283826v1_genomic.fasta	GCA_002838265.1	Publicly available on NCBI	NRBB02					GCA_015703935.1_ASM1570393v1_genomic.fasta	GCA_015703935.1	Publicly available on NCBI	77T2	B_longum_GCA_001576955.1_ASM157695v1_genomic.fasta	GCA_001576955.1	Publicly available on NCBI	121.2	B_pseudocatenulatum_GCA_003470125.1_ASM347012v1_genomic.fasta	GCA_003470125.1	Publicly available on NCBI	AM26-14LB
GCA_014524935.1_ASM1452493v1_genomic.fasta	GCA_014524935.1	Publicly available on NCBI	HD17T2H	B_bifidum_GCA_003471555.1_ASM347155v1_genomic.fasta	GCA_003471555.1	Publicly available on NCBI	AM18-11	B_breve_GCA_002838285.1_ASM283828v1_genomic.fasta	GCA_002838285.1	Publicly available on NCBI	NRBB04					GCA_015703945.1_ASM1570394v1_genomic.fasta	GCA_015703945.1	Publicly available on NCBI	74T1	B_longum_GCA_001595465.1_ASM159546v1_genomic.fasta	GCA_001595465.1	Publicly available on NCBI	379	B_pseudocatenulatum_GCA_003470545.1_ASM347054v1_genomic.fasta	GCA_003470545.1	Publicly available on NCBI	AM19-19
GCA_014871755.1_ASM1487175v1_genomic.fasta	GCA_014871755.1	Publicly available on NCBI	COPD007	B_bifidum_GCA_003471595.1_ASM347159v1_genomic.fasta	GCA_003471595.1	Publicly available on NCBI	AM18-1	B_breve_GCA_002838305.1_ASM283830v1_genomic.fasta	GCA_002838305.1	Publicly available on NCBI	NRBB11					GCA_015703975.1_ASM1570397v1_genomic.fasta	GCA_015703975.1	Publicly available on NCBI	70T2	B_longum_GCA_001686105.1_ASM168610v1_genomic.fasta	GCA_001686105.1	Publicly available on NCBI	IN-07	B_pseudocatenulatum_GCA_003471295.1_ASM347129v1_genomic.fasta	GCA_003471295.1	Publicly available on NCBI	AM20-9-6.0
GCA_015547885.1_ASM1554788v1_genomic.fasta	GCA_015547885.1	Publicly available on NCBI	BSD2780061688_150302_F11	B_bifidum_GCA_003472345.1_ASM347234v1_genomic.fasta	GCA_003472345.1	Publicly available on NCBI	AM12-10	B_breve_GCA_002838325.1_ASM283832v1_genomic.fasta	GCA_002838325.1	Publicly available on NCBI	NRBB09					GCA_015704005.1_ASM1570400v1_genomic.fasta	GCA_015704005.1	Publicly available on NCBI	68T9	B_longum_GCA_001686125.1_ASM168612v1_genomic.fasta	GCA_001686125.1	Publicly available on NCBI	IN-F29	B_pseudocatenulatum_GCA_003471325.1_ASM347132v1_genomic.fasta	GCA_003471325.1	Publicly available on NCBI	AM20-6
GCA_015548665.1_ASM1554866v1_genomic.fasta	GCA_015548665.1	Publicly available on NCBI	1001270B_150601_E2	B_bifidum_GCA_003473145.1_ASM347314v1_genomic.fasta	GCA_003473145.1	Publicly available on NCBI	AM12-9	B_breve_GCA_002838345.1_ASM283834v1_genomic.fasta	GCA_002838345.1	Publicly available on NCBI	NRBB57					GCA_017743195.1_ASM1774319v1_genomic.fasta	GCA_017743195.1	Publicly available on NCBI	N8	B_longum_GCA_001686145.1_ASM168614v1_genomic.fasta	GCA_001686145.1	Publicly available on NCBI	LO-06	B_pseudocatenulatum_GCA_003471415.1_ASM347141v1_genomic.fasta	GCA_003471415.1	Publicly available on NCBI	AM20-1
GCA_015548755.1_ASM1554875v1_genomic.fasta	GCA_015548755.1	Publicly available on NCBI	1001271B_150615_A4	B_bifidum_GCA_003474045.1_ASM347404v1_genomic.fasta	GCA_003474045.1	Publicly available on NCBI	AF45-10	B_breve_GCA_002838365.1_ASM283836v1_genomic.fasta	GCA_002838365.1	Publicly available on NCBI	NRBB50					GCA_017743215.1_ASM1774321v1_genomic.fasta	GCA_017743215.1	Publicly available on NCBI	E7	B_longum_GCA_001686165.1_ASM168616v1_genomic.fasta	GCA_001686165.1	Publicly available on NCBI	LO-10	B_pseudocatenulatum_GCA_003471505.1_ASM347150v1_genomic.fasta	GCA_003471505.1	Publicly available on NCBI	AM18-42
GCA_015548985.1_ASM1554898v1_genomic.fasta	GCA_015548985.1	Publicly available on NCBI	1001095IJ_161003_D1	B_bifidum_GCA_003573895.1_ASM357389v1_genomic.fasta	GCA_003573895.1	Publicly available on NCBI	TMC 3115	B_breve_GCA_002838385.1_ASM283838v1_genomic.fasta	GCA_002838385.1	Publicly available on NCBI	NRBB52					GCA_018370405.1_ASM1837040v1_genomic.fasta	GCA_018370405.1	Publicly available on NCBI	L3_101_248G1_dasL3_101_248G1_maxbin2.maxbin.033	B_longum_GCA_001686185.1_ASM168618v1_genomic.fasta	GCA_001686185.1	Publicly available on NCBI	LO-21	B_pseudocatenulatum_GCA_003472415.1_ASM347241v1_genomic.fasta	GCA_003472415.1	Publicly available on NCBI	AM11-10
GCA_015549865.1_ASM1554986v1_genomic.fasta	GCA_015549865.1	Publicly available on NCBI	D31t1_170403_E3	B_bifidum_GCA_003573955.1_ASM357395v1_genomic.fasta	GCA_003573955.1	Publicly available on NCBI	JCM 7004	B_breve_GCA_002838405.1_ASM283840v1_genomic.fasta	GCA_002838405.1	Publicly available on NCBI	NRBB51					GCA_900105745.1_IMG-taxon_2634166294_annotated_assembly_genomic.fasta	GCA_900105745.1	Publicly available on NCBI	DSM 20436	B_longum_GCA_001686205.1_ASM168620v1_genomic.fasta	GCA_001686205.1	Publicly available on NCBI	LO-C29	B_pseudocatenulatum_GCA_003472545.1_ASM347254v1_genomic.fasta	GCA_003472545.1	Publicly available on NCBI	AM10-24
GCA_015552825.1_ASM1555282v1_genomic.fasta	GCA_015552825.1	Publicly available on NCBI	D53t1_180928_D4	B_bifidum_GCA_003790385.1_ASM379038v1_genomic.fasta	GCA_003790385.1	Publicly available on NCBI	ICIS-643	B_breve_GCA_002838425.1_ASM283842v1_genomic.fasta	GCA_002838425.1	Publicly available on NCBI	NRBB56					GCA_900637175.1_49569_F01_genomic.fasta	GCA_900637175.1	Publicly available on NCBI	NCTC11816	B_longum_GCA_001686225.1_ASM168622v1_genomic.fasta	GCA_001686225.1	Publicly available on NCBI	LO-K29a	B_pseudocatenulatum_GCA_003472575.1_ASM347257v1_genomic.fasta	GCA_003472575.1	Publicly available on NCBI	AM10-2
GCA_015553845.1_ASM1555384v1_genomic.fasta	GCA_015553845.1	Publicly available on NCBI	BSD2780061687b_171204_D1	B_bifidum_GCA_004167365.1_ASM416736v1_genomic.fasta	GCA_004167365.1	Publicly available on NCBI	ca_0067	B_breve_GCA_002838445.1_ASM283844v1_genomic.fasta	GCA_002838445.1	Publicly available on NCBI	DRBB27					GCA_902374185.1_MGYG-HGUT-01354_genomic.fasta	GCA_902374185.1	Publicly available on NCBI	MGYG-HGUT-01354	B_longum_GCA_001686245.1_ASM168624v1_genomic.fasta	GCA_001686245.1	Publicly available on NCBI	LO-K29b	B_pseudocatenulatum_GCA_003472685.1_ASM347268v1_genomic.fasta	GCA_003472685.1	Publicly available on NCBI	AM08-25
GCA_015553925.1_ASM1555392v1_genomic.fasta	GCA_015553925.1	Publicly available on NCBI	BSD2780061687_150420_A4	B_bifidum_GCA_004799295.1_ASM479929v1_genomic.fasta	GCA_004799295.1	Publicly available on NCBI	ICIS-202	B_breve_GCA_002838465.1_ASM283846v1_genomic.fasta	GCA_002838465.1	Publicly available on NCBI	017W439					GCA_905200035.1_SRR7721903-mag-bin.1_genomic.fasta	GCA_905200035.1	Publicly available on NCBI	SRR7721903-bin.1	B_longum_GCA_001719085.1_ASM171908v1_genomic.fasta	GCA_001719085.1	Publicly available on NCBI	35624	B_pseudocatenulatum_GCA_003472725.1_ASM347272v1_genomic.fasta	GCA_003472725.1	Publicly available on NCBI	AM08-2
GCA_015553955.1_ASM1555395v1_genomic.fasta	GCA_015553955.1	Publicly available on NCBI	1001095IJ_161003_A7	B_bifidum_GCA_005844205.1_ASM584420v1_genomic.fasta	GCA_005844205.1	Publicly available on NCBI	BSD2780061688st1_G1	B_breve_GCA_002838485.1_ASM283848v1_genomic.fasta	GCA_002838485.1	Publicly available on NCBI	215W447a					GCA_905373005.1_SRR9217437-mag-bin.6_genomic.fasta	GCA_905373005.1	Publicly available on NCBI	SRR9217437-mag-bin.6	B_longum_GCA_001725985.1_ASM172598v1_genomic.fasta	GCA_001725985.1	Publicly available on NCBI	AH1206	B_pseudocatenulatum_GCA_003473025.1_ASM347302v1_genomic.fasta	GCA_003473025.1	Publicly available on NCBI	AM13-8
GCA_015554265.1_ASM1555426v1_genomic.fasta	GCA_015554265.1	Publicly available on NCBI	1001099B_141217_F6	B_bifidum_GCA_005844365.1_ASM584436v1_genomic.fasta	GCA_005844365.1	Publicly available on NCBI	1001271st1_H11	B_breve_GCA_002838505.1_ASM283850v1_genomic.fasta	GCA_002838505.1	Publicly available on NCBI	DRBB28					SRR4305272_Prokaryote_Bifidobacterium_dentium_species.fasta	-	Reconstructed by metagenome in this study	SRR4305272_Reconstructed	B_longum_GCA_001870705.1_ASM187070v1_genomic.fasta	GCA_001870705.1	Publicly available on NCBI	BSM11-5	B_pseudocatenulatum_GCA_003473115.1_ASM347311v1_genomic.fasta	GCA_003473115.1	Publicly available on NCBI	AM13-2
GCA_015555595.1_ASM1555559v1_genomic.fasta	GCA_015555595.1	Publicly available on NCBI	D59t2_181005_G7	B_bifidum_GCA_008669135.1_ASM866913v1_genomic.fasta	GCA_008669135.1	Publicly available on NCBI	S08A.meta.bin_5	B_breve_GCA_002838525.1_ASM283852v1_genomic.fasta	GCA_002838525.1	Publicly available on NCBI	180W83					SRR7280980_Prokaryote_Bifidobacterium_dentium_species.fasta	-	Reconstructed by metagenome in this study	SRR7280980_Reconstructed	B_longum_GCA_001870755.1_ASM187075v1_genomic.fasta	GCA_001870755.1	Publicly available on NCBI	TPY12-1	B_pseudocatenulatum_GCA_003474015.1_ASM347401v1_genomic.fasta	GCA_003474015.1	Publicly available on NCBI	AF45-10BH
GCA_015557595.1_ASM1555759v1_genomic.fasta	GCA_015557595.1	Publicly available on NCBI	1001283B150304_161114_G1	B_bifidum_GCA_008670815.1_ASM867081v1_genomic.fasta	GCA_008670815.1	Publicly available on NCBI	S08C.meta.bin_9	B_breve_GCA_002838545.1_ASM283854v1_genomic.fasta	GCA_002838545.1	Publicly available on NCBI	082W48					SRR7281034_Prokaryote_Bifidobacterium_dentium_species.fasta	-	Reconstructed by metagenome in this study	SRR7281034_Reconstructed	B_longum_GCA_001892965.1_ASM189296v1_genomic.fasta	GCA_001892965.1	Publicly available on NCBI	296B	B_pseudocatenulatum_GCA_003474525.1_ASM347452v1_genomic.fasta	GCA_003474525.1	Publicly available on NCBI	AF41-3MH
GCA_015557685.1_ASM1555768v1_genomic.fasta	GCA_015557685.1	Publicly available on NCBI	1001262B_160229_D10	B_bifidum_GCA_008679685.1_ASM867968v1_genomic.fasta	GCA_008679685.1	Publicly available on NCBI	LMAG:79	B_breve_GCA_002838565.1_ASM283856v1_genomic.fasta	GCA_002838565.1	Publicly available on NCBI	139W423					SRR7351780_Prokaryote_Bifidobacterium_dentium_species.fasta	-	Reconstructed by metagenome in this study	SRR7351780_Reconstructed	B_longum_GCA_001940535.1_BlonW11v1_genomic.fasta	GCA_001940535.1	Publicly available on NCBI	W11	B_pseudocatenulatum_GCA_003474835.1_ASM347483v1_genomic.fasta	GCA_003474835.1	Publicly available on NCBI	AF36-12AT
GCA_015558085.1_ASM1555808v1_genomic.fasta	GCA_015558085.1	Publicly available on NCBI	BSD2780120874b_170522_D7	B_bifidum_GCA_008679935.1_ASM867993v1_genomic.fasta	GCA_008679935.1	Publicly available on NCBI	LMAG:66	B_breve_GCA_002838585.1_ASM283858v1_genomic.fasta	GCA_002838585.1	Publicly available on NCBI	CNCM I-4321					SRR7411375_Prokaryote_Bifidobacterium_dentium_species.fasta	-	Reconstructed by metagenome in this study	SRR7411375_Reconstructed	B_longum_GCA_002075875.1_Bbif1898B_genomic.fasta	GCA_002075875.1	Publicly available on NCBI	1898B	B_pseudocatenulatum_GCA_003952825.1_ASM395282v1_genomic.fasta	GCA_003952825.1	Publicly available on NCBI	12
GCA_015558415.1_ASM1555841v1_genomic.fasta	GCA_015558415.1	Publicly available on NCBI	D52t1_170925_B8	B_bifidum_GCA_008681015.1_ASM868101v1_genomic.fasta	GCA_008681015.1	Publicly available on NCBI	LMAG:12	B_breve_GCA_002838605.1_ASM283860v1_genomic.fasta	GCA_002838605.1	Publicly available on NCBI	NRBB18					SRR9330497_Prokaryote_Bifidobacterium_dentium_species.fasta	-	Reconstructed by metagenome in this study	SRR9330497_Reconstructed	B_longum_GCA_002075935.1_Bbif1897B_genomic.fasta	GCA_002075935.1	Publicly available on NCBI	1897B	B_pseudocatenulatum_GCA_004167565.1_ASM416756v1_genomic.fasta	GCA_004167565.1	Publicly available on NCBI	ca_0067
GCA_015558565.1_ASM1555856v1_genomic.fasta	GCA_015558565.1	Publicly available on NCBI	1001275B_160808_D1	B_bifidum_GCA_008868415.1_ASM886841v1_genomic.fasta	GCA_008868415.1	Publicly available on NCBI	BIO5480	B_breve_GCA_002838625.1_ASM283862v1_genomic.fasta	GCA_002838625.1	Publicly available on NCBI	NRBB19					SRR9330527_Prokaryote_Bifidobacterium_dentium_species.fasta	-	Reconstructed by metagenome in this study	SRR9330527_Reconstructed	B_longum_GCA_002076015.1_Bbif1890B_genomic.fasta	GCA_002076015.1	Publicly available on NCBI	1890B	B_pseudocatenulatum_GCA_005844335.1_ASM584433v1_genomic.fasta	GCA_005844335.1	Publicly available on NCBI	1001271st1_F3
GCA_015558575.1_ASM1555857v1_genomic.fasta	GCA_015558575.1	Publicly available on NCBI	D46t1_190503_C9	B_bifidum_GCA_009075765.1_ASM907576v1_genomic.fasta	GCA_009075765.1	Publicly available on NCBI	BIOML-A2	B_breve_GCA_002838645.1_ASM283864v1_genomic.fasta	GCA_002838645.1	Publicly available on NCBI	NRBB20					SRR9330556_Prokaryote_Bifidobacterium_dentium_species.fasta	-	Reconstructed by metagenome in this study	SRR9330556_Reconstructed	B_longum_GCA_002076025.1_Bbif1888B_genomic.fasta	GCA_002076025.1	Publicly available on NCBI	1888B	B_pseudocatenulatum_GCA_006828885.1_ASM682888v1_genomic.fasta	GCA_006828885.1	Publicly available on NCBI	NBRC 113353
GCA_015558745.1_ASM1555874v1_genomic.fasta	GCA_015558745.1	Publicly available on NCBI	1001713B170214_170313_A6	B_bifidum_GCA_009075785.1_ASM907578v1_genomic.fasta	GCA_009075785.1	Publicly available on NCBI	BIOML-A1	B_breve_GCA_002838665.1_ASM283866v1_genomic.fasta	GCA_002838665.1	Publicly available on NCBI	NRBB27					SRR9670853_Prokaryote_Bifidobacterium_dentium_species.fasta	-	Reconstructed by metagenome in this study	SRR9670853_Reconstructed	B_longum_GCA_002076095.1_Bbif1886B_genomic.fasta	GCA_002076095.1	Publicly available on NCBI	1886B	B_pseudocatenulatum_GCA_008672315.1_ASM867231v1_genomic.fasta	GCA_008672315.1	Publicly available on NCBI	S04C.meta.bin_4
GCA_015559505.1_ASM1555950v1_genomic.fasta	GCA_015559505.1	Publicly available on NCBI	D52t1_170925_G1	B_bifidum_GCA_009077915.1_ASM907791v1_genomic.fasta	GCA_009077915.1	Publicly available on NCBI	BIOML-A8	B_breve_GCA_002838685.1_ASM283868v1_genomic.fasta	GCA_002838685.1	Publicly available on NCBI	NRBB49					SRR9879750_Prokaryote_Bifidobacterium_dentium_species.fasta	-	Reconstructed by metagenome in this study	SRR9879750_Reconstructed	B_longum_GCA_002276185.1_ASM227618v1_genomic.fasta	GCA_002276185.1	Publicly available on NCBI	Indica	B_pseudocatenulatum_GCA_008672455.1_ASM867245v1_genomic.fasta	GCA_008672455.1	Publicly available on NCBI	S04B.meta.bin_5
GCA_015560095.1_ASM1556009v1_genomic.fasta	GCA_015560095.1	Publicly available on NCBI	1001270J_160509_E8	B_bifidum_GCA_009077955.1_ASM907795v1_genomic.fasta	GCA_009077955.1	Publicly available on NCBI	BIOML-A7	B_breve_GCA_002838705.1_ASM283870v1_genomic.fasta	GCA_002838705.1	Publicly available on NCBI	DRBB29					SRR9879767_Prokaryote_Bifidobacterium_dentium_species.fasta	-	Reconstructed by metagenome in this study	SRR9879767_Reconstructed	B_longum_GCA_002331305.1_ASM233130v1_genomic.fasta	GCA_002331305.1	Publicly available on NCBI	UBA2088	B_pseudocatenulatum_GCA_008672675.1_ASM867267v1_genomic.fasta	GCA_008672675.1	Publicly available on NCBI	S04A.meta.bin_3
GCA_016069975.1_ASM1606997v1_genomic.fasta	GCA_016069975.1	Publicly available on NCBI	VKPM Ac-1245	B_bifidum_GCA_009077975.1_ASM907797v1_genomic.fasta	GCA_009077975.1	Publicly available on NCBI	BIOML-A6	B_breve_GCA_002838725.1_ASM283872v1_genomic.fasta	GCA_002838725.1	Publicly available on NCBI	DRBB30					SRR9879806_Prokaryote_Bifidobacterium_dentium_species.fasta	-	Reconstructed by metagenome in this study	SRR9879806_Reconstructed	B_longum_GCA_002832945.1_ASM283294v1_genomic.fasta	GCA_002832945.1	Publicly available on NCBI	DPC6317	B_pseudocatenulatum_GCA_008679875.1_ASM867987v1_genomic.fasta	GCA_008679875.1	Publicly available on NCBI	LMAG:68
GCA_017815835.1_ASM1781583v1_genomic.fasta	GCA_017815835.1	Publicly available on NCBI	PRL2019	B_bifidum_GCA_009078005.1_ASM907800v1_genomic.fasta	GCA_009078005.1	Publicly available on NCBI	BIOML-A5	B_breve_GCA_002838745.1_ASM283874v1_genomic.fasta	GCA_002838745.1	Publicly available on NCBI	NRBB08					SRR9879836_Prokaryote_Bifidobacterium_dentium_species.fasta	-	Reconstructed by metagenome in this study	SRR9879836_Reconstructed	B_longum_GCA_002832955.1_ASM283295v1_genomic.fasta	GCA_002832955.1	Publicly available on NCBI	APC1504	B_pseudocatenulatum_GCA_008680165.1_ASM868016v1_genomic.fasta	GCA_008680165.1	Publicly available on NCBI	LMAG:55
GCA_018378575.1_ASM1837857v1_genomic.fasta	GCA_018378575.1	Publicly available on NCBI	L2_013_033G1_dasL2_013_033G1_maxbin2.maxbin.011	B_bifidum_GCA_009078015.1_ASM907801v1_genomic.fasta	GCA_009078015.1	Publicly available on NCBI	BIOML-A4	B_breve_GCA_002861455.1_ASM286145v1_genomic.fasta	GCA_002861455.1	Publicly available on NCBI	UMB0915					VB29_multifasta.fasta	-	Sequenced in our laboratory	VB29	B_longum_GCA_002832985.1_ASM283298v1_genomic.fasta	GCA_002832985.1	Publicly available on NCBI	APC1503	B_pseudocatenulatum_GCA_008680605.1_ASM868060v1_genomic.fasta	GCA_008680605.1	Publicly available on NCBI	LMAG:32
GCA_018381815.1_ASM1838181v1_genomic.fasta	GCA_018381815.1	Publicly available on NCBI	L2_021_061G1_dasL2_021_061G1_maxbin2.maxbin.002	B_bifidum_GCA_009078055.1_ASM907805v1_genomic.fasta	GCA_009078055.1	Publicly available on NCBI	BIOML-A11	B_breve_GCA_002871815.1_ASM287181v1_genomic.fasta	GCA_002871815.1	Publicly available on NCBI	UMB0089					8V03B_multifasta.fasta	-	Sequenced in our laboratory	8V03B	B_longum_GCA_002832995.1_ASM283299v1_genomic.fasta	GCA_002832995.1	Publicly available on NCBI	DPC6321	B_pseudocatenulatum_GCA_011008535.1_ASM1100853v1_genomic.fasta	GCA_011008535.1	Publicly available on NCBI	Bif4
GCA_018785705.1_ASM1878570v1_genomic.fasta	GCA_018785705.1	Publicly available on NCBI	MCC258	B_bifidum_GCA_009078065.1_ASM907806v1_genomic.fasta	GCA_009078065.1	Publicly available on NCBI	BIOML-A3	B_breve_GCA_002914865.1_ASM291486v1_genomic.fasta	GCA_002914865.1	Publicly available on NCBI	LMG S-29190									B_longum_GCA_002833015.1_ASM283301v1_genomic.fasta	GCA_002833015.1	Publicly available on NCBI	DPC6316	B_pseudocatenulatum_GCA_015549915.1_ASM1554991v1_genomic.fasta	GCA_015549915.1	Publicly available on NCBI	1001285H_161024_F4
GCA_018785715.1_ASM1878571v1_genomic.fasta	GCA_018785715.1	Publicly available on NCBI	MCC257	B_bifidum_GCA_009078095.1_ASM907809v1_genomic.fasta	GCA_009078095.1	Publicly available on NCBI	BIOML-A9	B_breve_GCA_003095095.1_ASM309509v1_genomic.fasta	GCA_003095095.1	Publicly available on NCBI	DS15_17									B_longum_GCA_002833035.1_ASM283303v1_genomic.fasta	GCA_002833035.1	Publicly available on NCBI	APC1482	B_pseudocatenulatum_GCA_015550275.1_ASM1555027v1_genomic.fasta	GCA_015550275.1	Publicly available on NCBI	1001271B_151109_H7
GCA_900445615.1_49964_F01_genomic.fasta	GCA_900445615.1	Publicly available on NCBI	NCTC11814	B_bifidum_GCA_009078115.1_ASM907811v1_genomic.fasta	GCA_009078115.1	Publicly available on NCBI	BIOML-A10	B_breve_GCA_003370105.1_ASM337010v1_genomic.fasta	GCA_003370105.1	Publicly available on NCBI	N6D12									B_longum_GCA_002833055.1_ASM283305v1_genomic.fasta	GCA_002833055.1	Publicly available on NCBI	APC1478	B_pseudocatenulatum_GCA_015551625.1_ASM1555162v1_genomic.fasta	GCA_015551625.1	Publicly available on NCBI	D6t1_180914_B11
GCA_902386735.1_UHGG_MGYG-HGUT-02395_genomic.fasta	GCA_902386735.1	Publicly available on NCBI	MGYG-HGUT-02395	B_bifidum_GCA_009159095.1_ASM915909v1_genomic.fasta	GCA_009159095.1	Publicly available on NCBI	BIOML-A21	B_breve_GCA_003370125.1_ASM337012v1_genomic.fasta	GCA_003370125.1	Publicly available on NCBI	W20-13									B_longum_GCA_002833065.1_ASM283306v1_genomic.fasta	GCA_002833065.1	Publicly available on NCBI	APC1480	B_pseudocatenulatum_GCA_015552115.1_ASM1555211v1_genomic.fasta	GCA_015552115.1	Publicly available on NCBI	1001287H_170206_E3
GCA_905210555.1_ERR260223-mag-bin.8_genomic.fasta	GCA_905210555.1	Publicly available on NCBI	ERR260223-bin.8	B_bifidum_GCA_009159495.1_ASM915949v1_genomic.fasta	GCA_009159495.1	Publicly available on NCBI	BIOML-A24	B_breve_GCA_003370155.1_ASM337015v1_genomic.fasta	GCA_003370155.1	Publicly available on NCBI	44298									B_longum_GCA_002833075.1_ASM283307v1_genomic.fasta	GCA_002833075.1	Publicly available on NCBI	APC1477	B_pseudocatenulatum_GCA_015556885.1_ASM1555688v1_genomic.fasta	GCA_015556885.1	Publicly available on NCBI	1001099B_141217_G10
ERR525913_Prokaryote_Bifidobacterium_adolescentis_species.fasta	-	Reconstructed by metagenome in this study	ERR525913_Reconstructed	B_bifidum_GCA_009159505.1_ASM915950v1_genomic.fasta	GCA_009159505.1	Publicly available on NCBI	BIOML-A20	B_breve_GCA_003370175.1_ASM337017v1_genomic.fasta	GCA_003370175.1	Publicly available on NCBI	322-1									B_longum_GCA_002833115.1_ASM283311v1_genomic.fasta	GCA_002833115.1	Publicly available on NCBI	APC1472	B_pseudocatenulatum_GCA_015557305.1_ASM1555730v1_genomic.fasta	GCA_015557305.1	Publicly available on NCBI	BSD2780061689_150309_E11
ERR526077_Prokaryote_Bifidobacterium_adolescentis_species.fasta	-	Reconstructed by metagenome in this study	ERR526077_Reconstructed	B_bifidum_GCA_009159555.1_ASM915955v1_genomic.fasta	GCA_009159555.1	Publicly available on NCBI	BIOML-A19	B_breve_GCA_003370195.1_ASM337019v1_genomic.fasta	GCA_003370195.1	Publicly available on NCBI	44226									B_longum_GCA_002833125.1_ASM283312v1_genomic.fasta	GCA_002833125.1	Publicly available on NCBI	APC1473	B_pseudocatenulatum_GCA_015559175.1_ASM1555917v1_genomic.fasta	GCA_015559175.1	Publicly available on NCBI	D6t1_180914_B4
SRR7280791_Prokaryote_Bifidobacterium_adolescentis_species.fasta	-	Reconstructed by metagenome in this study	SRR7280791_Reconstructed	B_bifidum_GCA_009160775.1_ASM916077v1_genomic.fasta	GCA_009160775.1	Publicly available on NCBI	BIOML-A18	B_breve_GCA_003370265.1_ASM337026v1_genomic.fasta	GCA_003370265.1	Publicly available on NCBI	W56									B_longum_GCA_002833135.1_ASM283313v1_genomic.fasta	GCA_002833135.1	Publicly available on NCBI	APC1468	B_pseudocatenulatum_GCA_015667675.1_ASM1566767v1_genomic.fasta	GCA_015667675.1	Publicly available on NCBI	1001262B_160229_B11
SRR7351792_Prokaryote_Bifidobacterium_adolescentis_species.fasta	-	Reconstructed by metagenome in this study	SRR7351792_Reconstructed	B_bifidum_GCA_009160825.1_ASM916082v1_genomic.fasta	GCA_009160825.1	Publicly available on NCBI	BIOML-A25	B_breve_GCA_003370295.1_ASM337029v1_genomic.fasta	GCA_003370295.1	Publicly available on NCBI	91-1									B_longum_GCA_002833175.1_ASM283317v1_genomic.fasta	GCA_002833175.1	Publicly available on NCBI	APC1465	B_pseudocatenulatum_GCA_015669695.1_ASM1566969v1_genomic.fasta	GCA_015669695.1	Publicly available on NCBI	1001275B_160808_D7
SRR7351870_Prokaryote_Bifidobacterium_adolescentis_species.fasta	-	Reconstructed by metagenome in this study	SRR7351870_Reconstructed	B_bifidum_GCA_009160845.1_ASM916084v1_genomic.fasta	GCA_009160845.1	Publicly available on NCBI	BIOML-A17	B_breve_GCA_003813065.1_ASM381306v1_genomic.fasta	GCA_003813065.1	Publicly available on NCBI	FDAARGOS_561									B_longum_GCA_002833185.1_ASM283318v1_genomic.fasta	GCA_002833185.1	Publicly available on NCBI	APC1464	B_pseudocatenulatum_GCA_015669825.1_ASM1566982v1_genomic.fasta	GCA_015669825.1	Publicly available on NCBI	J1101437_171009_A10
SRR7351930_Prokaryote_Bifidobacterium_adolescentis_species.fasta	-	Reconstructed by metagenome in this study	SRR7351930_Reconstructed	B_bifidum_GCA_009160865.1_ASM916086v1_genomic.fasta	GCA_009160865.1	Publicly available on NCBI	BIOML-A16	B_breve_GCA_003860285.1_ASM386028v1_genomic.fasta	GCA_003860285.1	Publicly available on NCBI	lw01									B_longum_GCA_002833205.1_ASM283320v1_genomic.fasta	GCA_002833205.1	Publicly available on NCBI	APC1462	B_pseudocatenulatum_GCA_017743235.1_ASM1774323v1_genomic.fasta	GCA_017743235.1	Publicly available on NCBI	N2
SRR7352036_Prokaryote_Bifidobacterium_adolescentis_species.fasta	-	Reconstructed by metagenome in this study	SRR7352036_Reconstructed	B_bifidum_GCA_009160885.1_ASM916088v1_genomic.fasta	GCA_009160885.1	Publicly available on NCBI	BIOML-A14	B_breve_GCA_004319685.1_ASM431968v1_genomic.fasta	GCA_004319685.1	Publicly available on NCBI	BR03									B_longum_GCA_002833215.1_ASM283321v1_genomic.fasta	GCA_002833215.1	Publicly available on NCBI	DPC6323	B_pseudocatenulatum_GCA_018379245.1_ASM1837924v1_genomic.fasta	GCA_018379245.1	Publicly available on NCBI	L1_007_061G1_dasL1_007_061G1_maxbin2.maxbin.001
SRR7352092_Prokaryote_Bifidobacterium_adolescentis_species.fasta	-	Reconstructed by metagenome in this study	SRR7352092_Reconstructed	B_bifidum_GCA_009160905.1_ASM916090v1_genomic.fasta	GCA_009160905.1	Publicly available on NCBI	BIOML-A12	B_breve_GCA_004802595.1_ASM480259v1_genomic.fasta	GCA_004802595.1	Publicly available on NCBI	UBBR-01									B_longum_GCA_002833255.1_ASM283325v1_genomic.fasta	GCA_002833255.1	Publicly available on NCBI	DPC6320	B_pseudocatenulatum_GCA_902167535.1_Bifidobacterium_pseudocatenulatum_LFYP_29_mod2_genomic.fasta	GCA_902167535.1	Publicly available on NCBI	Bifidobacterium_pseudocatenulatum_LFYP_29
SRR7411293_Prokaryote_Bifidobacterium_adolescentis_species.fasta	-	Reconstructed by metagenome in this study	SRR7411293_Reconstructed	B_bifidum_GCA_009160915.1_ASM916091v1_genomic.fasta	GCA_009160915.1	Publicly available on NCBI	BIOML-A15	B_breve_GCA_006546585.1_ASM654658v1_genomic.fasta	GCA_006546585.1	Publicly available on NCBI	SC95									B_longum_GCA_002833265.1_ASM283326v1_genomic.fasta	GCA_002833265.1	Publicly available on NCBI	APC1476	B_pseudocatenulatum_GCA_902167925.1_Bifidobacterium_pseudocatenulatum_SS_Bg39_genomic.fasta	GCA_902167925.1	Publicly available on NCBI	Bifidobacterium_pseudocatenulatum_SS_Bg39
SRR7411303_Prokaryote_Bifidobacterium_adolescentis_species.fasta	-	Reconstructed by metagenome in this study	SRR7411303_Reconstructed	B_bifidum_GCA_009160945.1_ASM916094v1_genomic.fasta	GCA_009160945.1	Publicly available on NCBI	BIOML-A13	B_breve_GCA_008868405.1_ASM886840v1_genomic.fasta	GCA_008868405.1	Publicly available on NCBI	BIO6018									B_longum_GCA_002833285.1_ASM283328v1_genomic.fasta	GCA_002833285.1	Publicly available on NCBI	APC1466	B_pseudocatenulatum_GCA_902399845.1_UHGG_MGYG-HGUT-03683_genomic.fasta	GCA_902399845.1	Publicly available on NCBI	MGYG-HGUT-03683
SRR7411307_Prokaryote_Bifidobacterium_adolescentis_species.fasta	-	Reconstructed by metagenome in this study	SRR7411307_Reconstructed	B_bifidum_GCA_011029205.1_ASM1102920v1_genomic.fasta	GCA_011029205.1	Publicly available on NCBI	VA07-1AN	B_breve_GCA_009429085.1_ASM942908v1_genomic.fasta	GCA_009429085.1	Publicly available on NCBI	IDCC4401									B_longum_GCA_002833315.1_ASM283331v1_genomic.fasta	GCA_002833315.1	Publicly available on NCBI	APC1461	B_pseudocatenulatum_GCA_902505395.1_LH663_genomic.fasta	GCA_902505395.1	Publicly available on NCBI	LH_663
SRR8653276_Prokaryote_Bifidobacterium_adolescentis_species.fasta	-	Reconstructed by metagenome in this study	SRR8653276_Reconstructed	B_bifidum_GCA_013867495.1_ASM1386749v1_genomic.fasta	GCA_013867495.1	Publicly available on NCBI	s-1	B_breve_GCA_009498435.1_ASM949843v1_genomic.fasta	GCA_009498435.1	Publicly available on NCBI	JSRL01									B_longum_GCA_002861445.1_ASM286144v1_genomic.fasta	GCA_002861445.1	Publicly available on NCBI	UMB0788	B_pseudocatenulatum_GCA_902505405.1_LH662_genomic.fasta	GCA_902505405.1	Publicly available on NCBI	LH_662
SRR9330547_Prokaryote_Bifidobacterium_adolescentis_species.fasta	-	Reconstructed by metagenome in this study	SRR9330547_Reconstructed	B_bifidum_GCA_014848835.1_ASM1484883v1_genomic.fasta	GCA_014848835.1	Publicly available on NCBI	UBG013	B_breve_GCA_009931415.1_ASM993141v1_genomic.fasta	GCA_009931415.1	Publicly available on NCBI	JR01									B_longum_GCA_002900845.1_ASM290084v1_genomic.fasta	GCA_002900845.1	Publicly available on NCBI	CECT 7210	B_pseudocatenulatum_GCA_902505415.1_LH658_genomic.fasta	GCA_902505415.1	Publicly available on NCBI	LH_658
2141B_multifasta.fasta	-	Sequenced in our laboratory	2141B	B_bifidum_GCA_014849155.1_ASM1484915v1_genomic.fasta	GCA_014849155.1	Publicly available on NCBI	UBG194	B_breve_GCA_013267755.1_ASM1326775v1_genomic.fasta	GCA_013267755.1	Publicly available on NCBI	JTL									B_longum_GCA_003094635.1_ASM309463v1_genomic.fasta	GCA_003094635.1	Publicly available on NCBI	DS9_3	B_pseudocatenulatum_GCA_902505425.1_LH659_genomic.fasta	GCA_902505425.1	Publicly available on NCBI	LH_659
2148B_multifasta.fasta	-	Sequenced in our laboratory	2148B	B_bifidum_GCA_014871885.1_ASM1487188v1_genomic.fasta	GCA_014871885.1	Publicly available on NCBI	COPD001	B_breve_GCA_014779815.1_ASM1477981v1_genomic.fasta	GCA_014779815.1	Publicly available on NCBI	142									B_longum_GCA_003094855.1_ASM309485v1_genomic.fasta	GCA_003094855.1	Publicly available on NCBI	DS15_3	B_pseudocatenulatum_GCA_905200165.1_SRR7721886-mag-bin.26_genomic.fasta	GCA_905200165.1	Publicly available on NCBI	SRR7721886-bin.26
2419-10B_multifasta.fasta	-	Sequenced in our laboratory	2419-10B	B_bifidum_GCA_015549125.1_ASM1554912v1_genomic.fasta	GCA_015549125.1	Publicly available on NCBI	1001283B150225_161107_H11	B_breve_GCA_014847835.1_ASM1484783v1_genomic.fasta	GCA_014847835.1	Publicly available on NCBI	UBG073									B_longum_GCA_003094935.1_ASM309493v1_genomic.fasta	GCA_003094935.1	Publicly available on NCBI	DS18_3	CECT7765_out_padded.fasta	-	Sequenced in our laboratory	CECT7765
2M-82B_out_padded.fasta	-	Sequenced in our laboratory	2M-82B	B_bifidum_GCA_015549425.1_ASM1554942v1_genomic.fasta	GCA_015549425.1	Publicly available on NCBI	BSD2780061687_150420_D1	B_breve_GCA_015547895.1_ASM1554789v1_genomic.fasta	GCA_015547895.1	Publicly available on NCBI	BSD2780061688_150302_F6									B_longum_GCA_003094955.1_ASM309495v1_genomic.fasta	GCA_003094955.1	Publicly available on NCBI	DS1_3	SRR7351733_contigs_species_Prokaryote_Bifidobacterium_pseudocatenulatum_species.fasta	-	Reconstructed by metagenome in this study	SRR7351733_Reconstructed
2M2HB_multifasta.fasta	-	Sequenced in our laboratory	2M2HB	B_bifidum_GCA_015549755.1_ASM1554975v1_genomic.fasta	GCA_015549755.1	Publicly available on NCBI	D52t1_170925_G6	B_breve_GCA_015554875.1_ASM1555487v1_genomic.fasta	GCA_015554875.1	Publicly available on NCBI	1001270B_150601_B2									B_longum_GCA_003094975.1_ASM309497v1_genomic.fasta	GCA_003094975.1	Publicly available on NCBI	DS7_3	SRR7351777_contigs_species_Prokaryote_Bifidobacterium_pseudocatenulatum_species.fasta	-	Reconstructed by metagenome in this study	SRR7351777_Reconstructed
42B_out_padded.fasta	-	Sequenced in our laboratory	42B	B_bifidum_GCA_015551545.1_ASM1555154v1_genomic.fasta	GCA_015551545.1	Publicly available on NCBI	D31t1_170403_D8	B_breve_GCA_015667655.1_ASM1566765v1_genomic.fasta	GCA_015667655.1	Publicly available on NCBI	BSD2780061687_150420_F12									B_longum_GCA_003094995.1_ASM309499v1_genomic.fasta	GCA_003094995.1	Publicly available on NCBI	DS32_3	SRR7351906_contigs_species_Prokaryote_Bifidobacterium_pseudocatenulatum_species.fasta	-	Reconstructed by metagenome in this study	SRR7351906_Reconstructed
487_out_padded.fasta	-	Sequenced in our laboratory	487	B_bifidum_GCA_015555005.1_ASM1555500v1_genomic.fasta	GCA_015555005.1	Publicly available on NCBI	BSD2780061688b_171218_F12	B_breve_GCA_015668215.1_ASM1566821v1_genomic.fasta	GCA_015668215.1	Publicly available on NCBI	1001285H_161024_A11									B_longum_GCA_003130775.1_ASM313077v1_genomic.fasta	GCA_003130775.1	Publicly available on NCBI	UMA026	SRR7351913_contigs_species_Prokaryote_Bifidobacterium_pseudocatenulatum_species.fasta	-	Reconstructed by metagenome in this study	SRR7351913_Reconstructed
532B_multifasta.fasta	-	Sequenced in our laboratory	532B	B_bifidum_GCA_015667195.1_ASM1566719v1_genomic.fasta	GCA_015667195.1	Publicly available on NCBI	1001271B_151109_F2	B_breve_GCA_015670155.1_ASM1567015v1_genomic.fasta	GCA_015670155.1	Publicly available on NCBI	1001287H_170206_A8									B_longum_GCA_003342655.1_ASM334265v1_genomic.fasta	GCA_003342655.1	Publicly available on NCBI	BORI	SRR7411291_Prokaryote_Bifidobacterium_pseudocatenulatum_species.fasta	-	Reconstructed by metagenome in this study	SRR7411291_Reconstructed
548B_multifasta.fasta	-	Sequenced in our laboratory	548B	B_bifidum_GCA_015667555.1_ASM1566755v1_genomic.fasta	GCA_015667555.1	Publicly available on NCBI	1001136B_160425_F1	B_breve_GCA_016648955.1_ASM1664895v1_genomic.fasta	GCA_016648955.1	Publicly available on NCBI	PRL2020									B_longum_GCA_003369995.1_ASM336999v1_genomic.fasta	GCA_003369995.1	Publicly available on NCBI	N3A01	SRR7411292_Prokaryote_Bifidobacterium_pseudocatenulatum_species.fasta	-	Reconstructed by metagenome in this study	SRR7411292_Reconstructed
58B_multifasta.fasta	-	Sequenced in our laboratory	58B	B_bifidum_GCA_016069985.1_ASM1606998v1_genomic.fasta	GCA_016069985.1	Publicly available on NCBI	VKPM Ac-1579	B_breve_GCA_016648985.1_ASM1664898v1_genomic.fasta	GCA_016648985.1	Publicly available on NCBI	M1D									B_longum_GCA_003370005.1_ASM337000v1_genomic.fasta	GCA_003370005.1	Publicly available on NCBI	N6D05	SRR7411332_Prokaryote_Bifidobacterium_pseudocatenulatum_species.fasta	-	Reconstructed by metagenome in this study	SRR7411332_Reconstructed
63CMCB_multifasta.fasta	-	Sequenced in our laboratory	63CMCB	B_bifidum_GCA_016070035.1_ASM1607003v1_genomic.fasta	GCA_016070035.1	Publicly available on NCBI	VKPM Ac-1784	B_breve_GCA_018376105.1_ASM1837610v1_genomic.fasta	GCA_018376105.1	Publicly available on NCBI	L3_069_073G1_dasL3_069_073G1_concoct_3									B_longum_GCA_003370025.1_ASM337002v1_genomic.fasta	GCA_003370025.1	Publicly available on NCBI	N2G10	SRR7411374_contigs_species_Prokaryote_Bifidobacterium_pseudocatenulatum_species.fasta	-	Reconstructed by metagenome in this study	SRR7411374_Reconstructed
703B_out_padded.fasta	-	Sequenced in our laboratory	703B	B_bifidum_GCA_016307165.1_ASM1630716v1_genomic.fasta	GCA_016307165.1	Publicly available on NCBI	UBBB-55	B_breve_GCA_018606965.1_ASM1860696v1_genomic.fasta	GCA_018606965.1	Publicly available on NCBI	1_25									B_longum_GCA_003370035.1_ASM337003v1_genomic.fasta	GCA_003370035.1	Publicly available on NCBI	N2F05	SRR7411379_contigs_species_Prokaryote_Bifidobacterium_pseudocatenulatum_species.fasta	-	Reconstructed by metagenome in this study	SRR7411379_Reconstructed
70B_out_padded.fasta	-	Sequenced in our laboratory	70B	B_bifidum_GCA_016838705.1_ASM1683870v1_genomic.fasta	GCA_016838705.1	Publicly available on NCBI	HN002	B_breve_GCA_900102865.1_IMG-taxon_2651870312_annotated_assembly_genomic.fasta	GCA_900102865.1	Publicly available on NCBI	RP2									B_longum_GCA_003370065.1_ASM337006v1_genomic.fasta	GCA_003370065.1	Publicly available on NCBI	N2E12	SRR9330532_contigs_species_Prokaryote_Bifidobacterium_pseudocatenulatum_species.fasta	-	Reconstructed by metagenome in this study	SRR9330532_Reconstructed
713B_multifasta.fasta	-	Sequenced in our laboratory	713B	B_bifidum_GCA_018375785.1_ASM1837578v1_genomic.fasta	GCA_018375785.1	Publicly available on NCBI	L2_040_365G1_dasL2_040_365G1_maxbin2.maxbin.008	B_breve_GCA_900157105.1_Bifido_10_v1_genomic.fasta	GCA_900157105.1	Publicly available on NCBI	Bifido_10									B_longum_GCA_003370095.1_ASM337009v1_genomic.fasta	GCA_003370095.1	Publicly available on NCBI	W35-1	SRR9330533_contigs_species_Prokaryote_Bifidobacterium_pseudocatenulatum_species.fasta	-	Reconstructed by metagenome in this study	SRR9330533_Reconstructed
740B_multifasta.fasta	-	Sequenced in our laboratory	740B	B_bifidum_GCA_900112465.1_IMG-taxon_2654588208_annotated_assembly_genomic.fasta	GCA_900112465.1	Publicly available on NCBI	Calf96	B_breve_GCA_900157125.1_Bifido_07_v1_genomic.fasta	GCA_900157125.1	Publicly available on NCBI	Bifido_07									B_longum_GCA_003370205.1_ASM337020v1_genomic.fasta	GCA_003370205.1	Publicly available on NCBI	N5E04	SRR9330554_contigs_species_Prokaryote_Bifidobacterium_pseudocatenulatum_species.fasta	-	Reconstructed by metagenome in this study	SRR9330554_Reconstructed
74B_multifasta.fasta	-	Sequenced in our laboratory	74B	B_bifidum_GCA_900445665.1_55147_E01_genomic.fasta	GCA_900445665.1	Publicly available on NCBI	NCTC10471	B_breve_GCA_900637145.1_49569_E01_genomic.fasta	GCA_900637145.1	Publicly available on NCBI	NCTC11815									B_longum_GCA_003370225.1_ASM337022v1_genomic.fasta	GCA_003370225.1	Publicly available on NCBI	N3E01-2	SRR9330626_Prokaryote_Bifidobacterium_pseudocatenulatum_species.fasta	-	Reconstructed by metagenome in this study	SRR9330626_Reconstructed
75B_multifasta.fasta	-	Sequenced in our laboratory	75B	B_bifidum_GCA_900637095.1_48450_G02_genomic.fasta	GCA_900637095.1	Publicly available on NCBI	NCTC13001	B_breve_GCA_901212525.1_NZ_Bifidobacterium_breve_MC1_genomic.fasta	GCA_901212525.1	Publicly available on NCBI	Bifidobacterium_breve_MC1									B_longum_GCA_003370255.1_ASM337025v1_genomic.fasta	GCA_003370255.1	Publicly available on NCBI	239-2	SRR9330636_contigs_species_Prokaryote_Bifidobacterium_pseudocatenulatum_species.fasta	-	Reconstructed by metagenome in this study	SRR9330636_Reconstructed
77B_multifasta.fasta	-	Sequenced in our laboratory	77B	B_bifidum_GCA_901212485.1_NZ_Bifidobacterium_bifidum_MC1_genomic.fasta	GCA_901212485.1	Publicly available on NCBI	Bifidobacterium_bifidum_MC1	B_breve_GCA_901980275.1_INIA_P734_genomic.fasta	GCA_901980275.1	Publicly available on NCBI	INIA P734									B_longum_GCA_003436505.1_ASM343650v1_genomic.fasta	GCA_003436505.1	Publicly available on NCBI	TM04-17	SRR9330651_contigs_species_Prokaryote_Bifidobacterium_pseudocatenulatum_species.fasta	-	Reconstructed by metagenome in this study	SRR9330651_Reconstructed
780B_multifasta.fasta	-	Sequenced in our laboratory	780B	B_bifidum_GCA_902386775.1_UHGG_MGYG-HGUT-02396_genomic.fasta	GCA_902386775.1	Publicly available on NCBI	MGYG-HGUT-02396	B_breve_GCA_902167575.1_B.breve_2_mod_mod2_genomic.fasta	GCA_902167575.1	Publicly available on NCBI	B.breve_2_mod									B_longum_GCA_003436595.1_ASM343659v1_genomic.fasta	GCA_003436595.1	Publicly available on NCBI	TM02-7	SRR9670918_Prokaryote_Bifidobacterium_pseudocatenulatum_species.fasta	-	Reconstructed by metagenome in this study	SRR9670918_Reconstructed
856B_multifasta.fasta	-	Sequenced in our laboratory	856B	B_bifidum_GCA_905205325.1_ERR1430412-mag-bin.32_genomic.fasta	GCA_905205325.1	Publicly available on NCBI	ERR1430412-bin.32	B_breve_GCA_902167875.1_B.breve_1_mod_mod2_genomic.fasta	GCA_902167875.1	Publicly available on NCBI	B.breve_1_mod									B_longum_GCA_003437095.1_ASM343709v1_genomic.fasta	GCA_003437095.1	Publicly available on NCBI	TF07-39	SRR9879745_Prokaryote_Bifidobacterium_pseudocatenulatum_species.fasta	-	Reconstructed by metagenome in this study	SRR9879745_Reconstructed
946B_multifasta.fasta	-	Sequenced in our laboratory	946B	ERR3277251_contigs_species_Prokaryote_Bifidobacterium_bifidum_species.fasta	-	Reconstructed by metagenome in this study	ERR3277251_Reconstructed	B_breve_GCA_902167895.1_Bifidobacterium_breve_JG_Bg463_genomic.fasta	GCA_902167895.1	Publicly available on NCBI	Bifidobacterium_breve_JG_Bg463									B_longum_GCA_003437105.1_ASM343710v1_genomic.fasta	GCA_003437105.1	Publicly available on NCBI	TF07-34	SRR9879778_Prokaryote_Bifidobacterium_pseudocatenulatum_species.fasta	-	Reconstructed by metagenome in this study	SRR9879778_Reconstructed
970B_multifasta.fasta	-	Sequenced in our laboratory	970B	ERR525849_contigs_species_Prokaryote_Bifidobacterium_bifidum_species.fasta	-	Reconstructed by metagenome in this study	ERR525849_Reconstructed	B_breve_GCA_902387425.1_UHGG_MGYG-HGUT-02469_genomic.fasta	GCA_902387425.1	Publicly available on NCBI	MGYG-HGUT-02469									B_longum_GCA_003437135.1_ASM343713v1_genomic.fasta	GCA_003437135.1	Publicly available on NCBI	TF07-31	SRR9879836_Prokaryote_Bifidobacterium_pseudocatenulatum_species.fasta	-	Reconstructed by metagenome in this study	SRR9879836_Reconstructed
AD28_out_padded.fasta	-	Sequenced in our laboratory	AD28	SRR4305409_contigs_species_Prokaryote_Bifidobacterium_bifidum_species.fasta	-	Reconstructed by metagenome in this study	SRR4305409_Reconstructed	B_breve_GCA_902505445.1_LH24_genomic.fasta	GCA_902505445.1	Publicly available on NCBI	LH_24									B_longum_GCA_003437455.1_ASM343745v1_genomic.fasta	GCA_003437455.1	Publicly available on NCBI	TM01-1	TVPR1-7A_multifasta.fasta	-	Sequenced in our laboratory	TVPR1-7A
AL12-4_out_padded.fasta	-	Sequenced in our laboratory	AL12-4	SRR4305508_contigs_species_Prokaryote_Bifidobacterium_bifidum_species.fasta	-	Reconstructed by metagenome in this study	SRR4305508_Reconstructed	B_breve_GCA_902505485.1_LH21_genomic.fasta	GCA_902505485.1	Publicly available on NCBI	LH_21									B_longum_GCA_003437695.1_ASM343769v1_genomic.fasta	GCA_003437695.1	Publicly available on NCBI	TF08-4AC
AL46-2_out_padded.fasta	-	Sequenced in our laboratory	AL46-2	SRR4408064_contigs_species_Prokaryote_Bifidobacterium_bifidum_species.fasta	-	Reconstructed by metagenome in this study	SRR4408064_Reconstructed	B_breve_GCA_905201205.1_SRR413765-mag-bin.13_genomic.fasta	GCA_905201205.1	Publicly available on NCBI	SRR413765-bin.13									B_longum_GCA_003437715.1_ASM343771v1_genomic.fasta	GCA_003437715.1	Publicly available on NCBI	TF06-45A
AL46-7_out_padded.fasta	-	Sequenced in our laboratory	AL46-7	SRR5273997_contigs_species_Prokaryote_Bifidobacterium_bifidum_species.fasta	-	Reconstructed by metagenome in this study	SRR5273997_Reconstructed	ERR3277251_contigs_species_Prokaryote_Bifidobacterium_breve_species.fasta	-	Reconstructed by metagenome in this study	ERR3277251_Reconstructed									B_longum_GCA_003437995.1_ASM343799v1_genomic.fasta	GCA_003437995.1	Publicly available on NCBI	TF01-22
HD17T2H_multifasta.fasta	-	Sequenced in our laboratory	-	SRR5274006_contigs_species_Prokaryote_Bifidobacterium_bifidum_species.fasta	-	Reconstructed by metagenome in this study	SRR5274006_Reconstructed	ERR525718_contigs_species_Prokaryote_Bifidobacterium_breve_species.fasta	-	Reconstructed by metagenome in this study	ERR525718_Reconstructed									B_longum_GCA_003438385.1_ASM343838v1_genomic.fasta	GCA_003438385.1	Publicly available on NCBI	OM05-2BH
LMG10733_out_padded.fasta	-	Sequenced in our laboratory	-	SRR7281023_contigs_species_Prokaryote_Bifidobacterium_bifidum_species.fasta	-	Reconstructed by metagenome in this study	SRR7281023_Reconstructed	ERR525873_contigs_species_Prokaryote_Bifidobacterium_breve_species.fasta	-	Reconstructed by metagenome in this study	ERR525873_Reconstructed									B_longum_GCA_003438485.1_ASM343848v1_genomic.fasta	GCA_003438485.1	Publicly available on NCBI	TF06-12AC
LMG10734_out_padded.fasta	-	Sequenced in our laboratory	-	SRR7351694_contigs_species_Prokaryote_Bifidobacterium_bifidum_species.fasta	-	Reconstructed by metagenome in this study	SRR7351694_Reconstructed	M1D_multifasta.fasta	-	Sequenced in our laboratory	M1D									B_longum_GCA_003457975.1_ASM345797v1_genomic.fasta	GCA_003457975.1	Publicly available on NCBI	AF27-1BH
LMG11597_out_padded.fasta	-	Sequenced in our laboratory	-	SRR7351783_contigs_species_Prokaryote_Bifidobacterium_bifidum_species.fasta	-	Reconstructed by metagenome in this study	SRR7351783_Reconstructed	SOFIA256_multifasta.fasta	-	Sequenced in our laboratory	SOFIA256									B_longum_GCA_003458335.1_ASM345833v1_genomic.fasta	GCA_003458335.1	Publicly available on NCBI	AF26-10
LMG18897_out_padded.fasta	-	Sequenced in our laboratory	-	SRR7351856_Prokaryote_Bifidobacterium_bifidum_species.fasta	-	Reconstructed by metagenome in this study	SRR7351856_Reconstructed	SRR4305409_contigs_species_Prokaryote_Bifidobacterium_breve_species.fasta	-	Reconstructed by metagenome in this study	SRR4305409_Reconstructed									B_longum_GCA_003463285.1_ASM346328v1_genomic.fasta	GCA_003463285.1	Publicly available on NCBI	OF01-16
				SRR7351906_contigs_species_Prokaryote_Bifidobacterium_bifidum_species.fasta	-	Reconstructed by metagenome in this study	SRR7351906_Reconstructed	SRR5273997_contigs_species_Prokaryote_Bifidobacterium_breve_species.fasta	-	Reconstructed by metagenome in this study	SRR5273997_Reconstructed									B_longum_GCA_003464575.1_ASM346457v1_genomic.fasta	GCA_003464575.1	Publicly available on NCBI	AF14-34
				SRR7351953_contigs_species_Prokaryote_Bifidobacterium_bifidum_species.fasta	-	Reconstructed by metagenome in this study	SRR7351953_Reconstructed	SRR7217591_contigs_species_Prokaryote_Bifidobacterium_breve_species.fasta	-	Reconstructed by metagenome in this study	SRR7217591_Reconstructed									B_longum_GCA_003464685.1_ASM346468v1_genomic.fasta	GCA_003464685.1	Publicly available on NCBI	AF14-22
				SRR7351999_Prokaryote_Bifidobacterium_bifidum_species.fasta	-	Reconstructed by metagenome in this study	SRR7351999_Reconstructed	SRR7217829_contigs_species_Prokaryote_Bifidobacterium_breve_species.fasta	-	Reconstructed by metagenome in this study	SRR7217829_Reconstructed									B_longum_GCA_003464805.1_ASM346480v1_genomic.fasta	GCA_003464805.1	Publicly available on NCBI	AF13-41
				SRR7352048_Prokaryote_Bifidobacterium_bifidum_species.fasta	-	Reconstructed by metagenome in this study	SRR7352048_Reconstructed	SRR7217913_contigs_species_Prokaryote_Bifidobacterium_breve_species.fasta	-	Reconstructed by metagenome in this study	SRR7217913_Reconstructed									B_longum_GCA_003465095.1_ASM346509v1_genomic.fasta	GCA_003465095.1	Publicly available on NCBI	AF11-41
				SRR7352051_Prokaryote_Bifidobacterium_bifidum_species.fasta	-	Reconstructed by metagenome in this study	SRR7352051_Reconstructed	SRR7280800_contigs_species_Prokaryote_Bifidobacterium_breve_species.fasta	-	Reconstructed by metagenome in this study	SRR7280800_Reconstructed									B_longum_GCA_003465365.1_ASM346536v1_genomic.fasta	GCA_003465365.1	Publicly available on NCBI	AF13-34
				SRR7352058_Prokaryote_Bifidobacterium_bifidum_species.fasta	-	Reconstructed by metagenome in this study	SRR7352058_Reconstructed	SRR7351694_contigs_species_Prokaryote_Bifidobacterium_breve_species.fasta	-	Reconstructed by metagenome in this study	SRR7351694_Reconstructed									B_longum_GCA_003465455.1_ASM346545v1_genomic.fasta	GCA_003465455.1	Publicly available on NCBI	AF11-12
				SRR7352066_Prokaryote_Bifidobacterium_bifidum_species.fasta	-	Reconstructed by metagenome in this study	SRR7352066_Reconstructed	SRR7351913_contigs_species_Prokaryote_Bifidobacterium_breve_species.fasta	-	Reconstructed by metagenome in this study	SRR7351913_Reconstructed									B_longum_GCA_003465545.1_ASM346554v1_genomic.fasta	GCA_003465545.1	Publicly available on NCBI	AF08-2
				SRR7411284_Prokaryote_Bifidobacterium_bifidum_species.fasta	-	Reconstructed by metagenome in this study	SRR7411284_Reconstructed	SRR7351953_contigs_species_Prokaryote_Bifidobacterium_breve_species.fasta	-	Reconstructed by metagenome in this study	SRR7351953_Reconstructed									B_longum_GCA_003465635.1_ASM346563v1_genomic.fasta	GCA_003465635.1	Publicly available on NCBI	AF05-2
				SRR7411291_Prokaryote_Bifidobacterium_bifidum_species.fasta	-	Reconstructed by metagenome in this study	SRR7411291_Reconstructed	SRR7351999_Prokaryote_Bifidobacterium_breve_species.fasta	-	Reconstructed by metagenome in this study	SRR7351999_Reconstructed									B_longum_GCA_003465665.1_ASM346566v1_genomic.fasta	GCA_003465665.1	Publicly available on NCBI	AF05-16
				SRR7411332_Prokaryote_Bifidobacterium_bifidum_species.fasta	-	Reconstructed by metagenome in this study	SRR7411332_Reconstructed	SRR7352058_Prokaryote_Bifidobacterium_breve_species.fasta	-	Reconstructed by metagenome in this study	SRR7352058_Reconstructed									B_longum_GCA_003465745.1_ASM346574v1_genomic.fasta	GCA_003465745.1	Publicly available on NCBI	AF04-13
				SRR7411338_Prokaryote_Bifidobacterium_bifidum_species.fasta	-	Reconstructed by metagenome in this study	SRR7411338_Reconstructed	SRR7411284_Prokaryote_Bifidobacterium_breve_species.fasta	-	Reconstructed by metagenome in this study	SRR7411284_Reconstructed									B_longum_GCA_003465785.1_ASM346578v1_genomic.fasta	GCA_003465785.1	Publicly available on NCBI	AF03-27
				SRR7411357_contigs_species_Prokaryote_Bifidobacterium_bifidum_species.fasta	-	Reconstructed by metagenome in this study	SRR7411357_Reconstructed	SRR7411300_Prokaryote_Bifidobacterium_breve_species.fasta	-	Reconstructed by metagenome in this study	SRR7411300_Reconstructed									B_longum_GCA_003466045.1_ASM346604v1_genomic.fasta	GCA_003466045.1	Publicly available on NCBI	AF03-20
				SRR7411379_contigs_species_Prokaryote_Bifidobacterium_bifidum_species.fasta	-	Reconstructed by metagenome in this study	SRR7411379_Reconstructed	SRR7411305_Prokaryote_Bifidobacterium_breve_species.fasta	-	Reconstructed by metagenome in this study	SRR7411305_Reconstructed									B_longum_GCA_003466075.1_ASM346607v1_genomic.fasta	GCA_003466075.1	Publicly available on NCBI	AF03-10
				SRR8942377_contigs_species_Prokaryote_Bifidobacterium_bifidum_species.fasta	-	Reconstructed by metagenome in this study	SRR8942377_Reconstructed	SRR7411333_Prokaryote_Bifidobacterium_breve_species.fasta	-	Reconstructed by metagenome in this study	SRR7411333_Reconstructed									B_longum_GCA_003466425.1_ASM346642v1_genomic.fasta	GCA_003466425.1	Publicly available on NCBI	TM06-1
				SRR9330507_contigs_species_Prokaryote_Bifidobacterium_bifidum_species.fasta	-	Reconstructed by metagenome in this study	SRR9330507_Reconstructed	SRR7411357_contigs_species_Prokaryote_Bifidobacterium_breve_species.fasta	-	Reconstructed by metagenome in this study	SRR7411357_Reconstructed									B_longum_GCA_003466505.1_ASM346650v1_genomic.fasta	GCA_003466505.1	Publicly available on NCBI	TM05-14
				SRR9330541_Prokaryote_Bifidobacterium_bifidum_species.fasta	-	Reconstructed by metagenome in this study	SRR9330541_Reconstructed	SRR7411379_contigs_species_Prokaryote_Bifidobacterium_breve_species.fasta	-	Reconstructed by metagenome in this study	SRR7411379_Reconstructed									B_longum_GCA_003466545.1_ASM346654v1_genomic.fasta	GCA_003466545.1	Publicly available on NCBI	TM04-48B
				SRR9330554_contigs_species_Prokaryote_Bifidobacterium_bifidum_species.fasta	-	Reconstructed by metagenome in this study	SRR9330554_Reconstructed	SRR9330541_Prokaryote_Bifidobacterium_breve_species.fasta	-	Reconstructed by metagenome in this study	SRR9330541_Reconstructed									B_longum_GCA_003467395.1_ASM346739v1_genomic.fasta	GCA_003467395.1	Publicly available on NCBI	AM39-8AC
				SRR9330562_contigs_species_Prokaryote_Bifidobacterium_bifidum_species.fasta	-	Reconstructed by metagenome in this study	SRR9330562_Reconstructed	SRR9330554_contigs_species_Prokaryote_Bifidobacterium_breve_species.fasta	-	Reconstructed by metagenome in this study	SRR9330554_Reconstructed									B_longum_GCA_003467905.1_ASM346790v1_genomic.fasta	GCA_003467905.1	Publicly available on NCBI	AM34-3
				SRR9330565_Prokaryote_Bifidobacterium_bifidum_species.fasta	-	Reconstructed by metagenome in this study	SRR9330565_Reconstructed	SRR9330555_Prokaryote_Bifidobacterium_breve_species.fasta	-	Reconstructed by metagenome in this study	SRR9330555_Reconstructed									B_longum_GCA_003468005.1_ASM346800v1_genomic.fasta	GCA_003468005.1	Publicly available on NCBI	AM42-13AT
				SRR9330571_contigs_species_Prokaryote_Bifidobacterium_bifidum_species.fasta	-	Reconstructed by metagenome in this study	SRR9330571_Reconstructed	SRR9330565_Prokaryote_Bifidobacterium_breve_species.fasta	-	Reconstructed by metagenome in this study	SRR9330565_Reconstructed									B_longum_GCA_003468265.1_ASM346826v1_genomic.fasta	GCA_003468265.1	Publicly available on NCBI	AM39-10AC
				SRR9330621_Prokaryote_Bifidobacterium_bifidum_species.fasta	-	Reconstructed by metagenome in this study	SRR9330621_Reconstructed	SRR9330626_Prokaryote_Bifidobacterium_breve_species.fasta	-	Reconstructed by metagenome in this study	SRR9330626_Reconstructed									B_longum_GCA_003468805.1_ASM346880v1_genomic.fasta	GCA_003468805.1	Publicly available on NCBI	AM31-13LB
				SRR9330623_contigs_species_Prokaryote_Bifidobacterium_bifidum_species.fasta	-	Reconstructed by metagenome in this study	SRR9330623_Reconstructed	SRR9670883_contigs_species_Prokaryote_Bifidobacterium_breve_species.fasta	-	Reconstructed by metagenome in this study	SRR9670883_Reconstructed									B_longum_GCA_003468825.1_ASM346882v1_genomic.fasta	GCA_003468825.1	Publicly available on NCBI	AM30-9LB
				SRR9330625_Prokaryote_Bifidobacterium_bifidum_species.fasta	-	Reconstructed by metagenome in this study	SRR9330625_Reconstructed	SRR9879708_Prokaryote_Bifidobacterium_breve_species.fasta	-	Reconstructed by metagenome in this study	SRR9879708_Reconstructed									B_longum_GCA_003471245.1_ASM347124v1_genomic.fasta	GCA_003471245.1	Publicly available on NCBI	AM21-20
				SRR9330627_contigs_species_Prokaryote_Bifidobacterium_bifidum_species.fasta	-	Reconstructed by metagenome in this study	SRR9330627_Reconstructed	SRR9879745_Prokaryote_Bifidobacterium_breve_species.fasta	-	Reconstructed by metagenome in this study	SRR9879745_Reconstructed									B_longum_GCA_003471345.1_ASM347134v1_genomic.fasta	GCA_003471345.1	Publicly available on NCBI	AM20-3
				SRR9330628_contigs_species_Prokaryote_Bifidobacterium_bifidum_species.fasta	-	Reconstructed by metagenome in this study	SRR9330628_Reconstructed	SRR9879778_Prokaryote_Bifidobacterium_breve_species.fasta	-	Reconstructed by metagenome in this study	SRR9879778_Reconstructed									B_longum_GCA_003471355.1_ASM347135v1_genomic.fasta	GCA_003471355.1	Publicly available on NCBI	AM20-39
				SRR9330636_contigs_species_Prokaryote_Bifidobacterium_bifidum_species.fasta	-	Reconstructed by metagenome in this study	SRR9330636_Reconstructed	SRR9879836_Prokaryote_Bifidobacterium_breve_species.fasta	-	Reconstructed by metagenome in this study	SRR9879836_Reconstructed									B_longum_GCA_003471385.1_ASM347138v1_genomic.fasta	GCA_003471385.1	Publicly available on NCBI	AM20-19AC
				SRR9330637_contigs_species_Prokaryote_Bifidobacterium_bifidum_species.fasta	-	Reconstructed by metagenome in this study	SRR9330637_Reconstructed	TVPR1-7E_multifasta.fasta	-	Sequenced in our laboratory	TVPR1-7E									B_longum_GCA_003471915.1_ASM347191v1_genomic.fasta	GCA_003471915.1	Publicly available on NCBI	AM16-2
				SRR9670874_Prokaryote_Bifidobacterium_bifidum_species.fasta	-	Reconstructed by metagenome in this study	SRR9670874_Reconstructed	UCC2003_breve.fasta	-	Sequenced in our laboratory	UCC2003									B_longum_GCA_003472305.1_ASM347230v1_genomic.fasta	GCA_003472305.1	Publicly available on NCBI	AM12-16
				SRR9670883_contigs_species_Prokaryote_Bifidobacterium_bifidum_species.fasta	-	Reconstructed by metagenome in this study	SRR9670883_Reconstructed													B_longum_GCA_003472405.1_ASM347240v1_genomic.fasta	GCA_003472405.1	Publicly available on NCBI	AM11-2
				SRR9670918_Prokaryote_Bifidobacterium_bifidum_species.fasta	-	Reconstructed by metagenome in this study	SRR9670918_Reconstructed													B_longum_GCA_003472605.1_ASM347260v1_genomic.fasta	GCA_003472605.1	Publicly available on NCBI	AM10-15B
				SRR9670923_Prokaryote_Bifidobacterium_bifidum_species.fasta	-	Reconstructed by metagenome in this study	SRR9670923_Reconstructed													B_longum_GCA_003473205.1_ASM347320v1_genomic.fasta	GCA_003473205.1	Publicly available on NCBI	AM11-5
				SRR9879708_Prokaryote_Bifidobacterium_bifidum_species.fasta	-	Reconstructed by metagenome in this study	SRR9879708_Reconstructed													B_longum_GCA_003474905.1_ASM347490v1_genomic.fasta	GCA_003474905.1	Publicly available on NCBI	AF36-1
				SRR9879724_Prokaryote_Bifidobacterium_bifidum_species.fasta	-	Reconstructed by metagenome in this study	SRR9879724_Reconstructed													B_longum_GCA_003475025.1_ASM347502v1_genomic.fasta	GCA_003475025.1	Publicly available on NCBI	AF35-13AC
				SRR9879747_Prokaryote_Bifidobacterium_bifidum_species.fasta	-	Reconstructed by metagenome in this study	SRR9879747_Reconstructed													B_longum_GCA_003475055.1_ASM347505v1_genomic.fasta	GCA_003475055.1	Publicly available on NCBI	AF34-9AC
				SRR9879767_contigs_species_Prokaryote_Bifidobacterium_bifidum_species.fasta	-	Reconstructed by metagenome in this study	SRR9879767_Reconstructed													B_longum_GCA_003475835.1_ASM347583v1_genomic.fasta	GCA_003475835.1	Publicly available on NCBI	AF30-12
				SRR9879778_Prokaryote_Bifidobacterium_bifidum_species.fasta	-	Reconstructed by metagenome in this study	SRR9879778_Reconstructed													B_longum_GCA_003475865.1_ASM347586v1_genomic.fasta	GCA_003475865.1	Publicly available on NCBI	AF30-11
				835DF4B_out_padded.fasta	-	Sequenced in our laboratory	835DF4B													B_longum_GCA_003531035.1_ASM353103v1_genomic.fasta	GCA_003531035.1	Publicly available on NCBI	UBA9129
				13200_out_padded.fasta	-	Sequenced in our laboratory	13200													B_longum_GCA_003790375.1_ASM379037v1_genomic.fasta	GCA_003790375.1	Publicly available on NCBI	ICIS-505
				156B_out_padded.fasta	-	Sequenced in our laboratory	156B													B_longum_GCA_003990235.1_ASM399023v1_genomic.fasta	GCA_003990235.1	Publicly available on NCBI	VKPM Ac-1636
				184B_multifasta.fasta	-	Sequenced in our laboratory	184B													B_longum_GCA_004125375.1_ASM412537v1_genomic.fasta	GCA_004125375.1	Publicly available on NCBI	BB-79
				324B_out_padded.fasta	-	Sequenced in our laboratory	324B													B_longum_GCA_004167725.1_ASM416772v1_genomic.fasta	GCA_004167725.1	Publicly available on NCBI	bk_0021
				352B_multifasta.fasta	-	Sequenced in our laboratory	352B													B_longum_GCA_004324325.1_ASM432432v1_genomic.fasta	GCA_004324325.1	Publicly available on NCBI	C11A10B
				81B_multifasta.fasta	-	Sequenced in our laboratory	81B													B_longum_GCA_004332625.1_ASM433262v1_genomic.fasta	GCA_004332625.1	Publicly available on NCBI	MCC10114
				85B_out_padded.fasta	-	Sequenced in our laboratory	85B													B_longum_GCA_004332635.1_ASM433263v1_genomic.fasta	GCA_004332635.1	Publicly available on NCBI	MCC10113
				98B_multifasta.fasta	-	Sequenced in our laboratory	98B													B_longum_GCA_004332645.1_ASM433264v1_genomic.fasta	GCA_004332645.1	Publicly available on NCBI	MCC10115
				A8_out_padded.fasta	-	Sequenced in our laboratory	A8													B_longum_GCA_004332655.1_ASM433265v1_genomic.fasta	GCA_004332655.1	Publicly available on NCBI	MCC10111
				Bifidobacterium_bifidum_PRL2010.fna	-	Sequenced in our laboratory	PRL2010													B_longum_GCA_004332665.1_ASM433266v1_genomic.fasta	GCA_004332665.1	Publicly available on NCBI	MCC10108
				I1F40B_out_padded.fasta	-	Sequenced in our laboratory	I1F40B													B_longum_GCA_004332725.1_ASM433272v1_genomic.fasta	GCA_004332725.1	Publicly available on NCBI	MCC10101
				I1F33B_out_padded.fasta	-	Sequenced in our laboratory	I1F33B													B_longum_GCA_004332735.1_ASM433273v1_genomic.fasta	GCA_004332735.1	Publicly available on NCBI	MCC10106
				LMG11582_out_padded.fasta	-	Sequenced in our laboratory	LMG11582													B_longum_GCA_004332745.1_ASM433274v1_genomic.fasta	GCA_004332745.1	Publicly available on NCBI	MCC10099
				LMG13195_out_padded.fasta	-	Sequenced in our laboratory	LMG13195													B_longum_GCA_004332755.1_ASM433275v1_genomic.fasta	GCA_004332755.1	Publicly available on NCBI	MCC10102
																				B_longum_GCA_004332765.1_ASM433276v1_genomic.fasta	GCA_004332765.1	Publicly available on NCBI	MCC10107
																				B_longum_GCA_004332825.1_ASM433282v1_genomic.fasta	GCA_004332825.1	Publicly available on NCBI	MCC10097
																				B_longum_GCA_004332835.1_ASM433283v1_genomic.fasta	GCA_004332835.1	Publicly available on NCBI	MCC10098
																				B_longum_GCA_004332855.1_ASM433285v1_genomic.fasta	GCA_004332855.1	Publicly available on NCBI	MCC10095
																				B_longum_GCA_004332865.1_ASM433286v1_genomic.fasta	GCA_004332865.1	Publicly available on NCBI	MCC10093
																				B_longum_GCA_004332895.1_ASM433289v1_genomic.fasta	GCA_004332895.1	Publicly available on NCBI	MCC10094
																				B_longum_GCA_004332925.1_ASM433292v1_genomic.fasta	GCA_004332925.1	Publicly available on NCBI	MCC10092
																				B_longum_GCA_004332935.1_ASM433293v1_genomic.fasta	GCA_004332935.1	Publicly available on NCBI	MCC10112
																				B_longum_GCA_004332945.1_ASM433294v1_genomic.fasta	GCA_004332945.1	Publicly available on NCBI	MCC10116
																				B_longum_GCA_004332965.1_ASM433296v1_genomic.fasta	GCA_004332965.1	Publicly available on NCBI	MCC10100
																				B_longum_GCA_004333005.1_ASM433300v1_genomic.fasta	GCA_004333005.1	Publicly available on NCBI	MCC10103
																				B_longum_GCA_004333015.1_ASM433301v1_genomic.fasta	GCA_004333015.1	Publicly available on NCBI	MCC10091
																				B_longum_GCA_004333035.1_ASM433303v1_genomic.fasta	GCA_004333035.1	Publicly available on NCBI	MCC10090
																				B_longum_GCA_004333045.1_ASM433304v1_genomic.fasta	GCA_004333045.1	Publicly available on NCBI	MCC10096
																				B_longum_GCA_004333065.1_ASM433306v1_genomic.fasta	GCA_004333065.1	Publicly available on NCBI	MCC10089
																				B_longum_GCA_004333105.1_ASM433310v1_genomic.fasta	GCA_004333105.1	Publicly available on NCBI	MCC10087
																				B_longum_GCA_004333115.1_ASM433311v1_genomic.fasta	GCA_004333115.1	Publicly available on NCBI	MCC10086
																				B_longum_GCA_004333125.1_ASM433312v1_genomic.fasta	GCA_004333125.1	Publicly available on NCBI	MCC10084
																				B_longum_GCA_004333165.1_ASM433316v1_genomic.fasta	GCA_004333165.1	Publicly available on NCBI	MCC10081
																				B_longum_GCA_004333175.1_ASM433317v1_genomic.fasta	GCA_004333175.1	Publicly available on NCBI	MCC10080
																				B_longum_GCA_004333205.1_ASM433320v1_genomic.fasta	GCA_004333205.1	Publicly available on NCBI	MCC10078
																				B_longum_GCA_004333215.1_ASM433321v1_genomic.fasta	GCA_004333215.1	Publicly available on NCBI	MCC10079
																				B_longum_GCA_004333235.1_ASM433323v1_genomic.fasta	GCA_004333235.1	Publicly available on NCBI	MCC10076
																				B_longum_GCA_004333265.1_ASM433326v1_genomic.fasta	GCA_004333265.1	Publicly available on NCBI	MCC10075
																				B_longum_GCA_004333275.1_ASM433327v1_genomic.fasta	GCA_004333275.1	Publicly available on NCBI	MCC10073
																				B_longum_GCA_004333305.1_ASM433330v1_genomic.fasta	GCA_004333305.1	Publicly available on NCBI	MCC10071
																				B_longum_GCA_004333325.1_ASM433332v1_genomic.fasta	GCA_004333325.1	Publicly available on NCBI	MCC10070
																				B_longum_GCA_004333335.1_ASM433333v1_genomic.fasta	GCA_004333335.1	Publicly available on NCBI	MCC10069
																				B_longum_GCA_004333365.1_ASM433336v1_genomic.fasta	GCA_004333365.1	Publicly available on NCBI	MCC10068
																				B_longum_GCA_004333375.1_ASM433337v1_genomic.fasta	GCA_004333375.1	Publicly available on NCBI	MCC10067
																				B_longum_GCA_004333385.1_ASM433338v1_genomic.fasta	GCA_004333385.1	Publicly available on NCBI	MCC10066
																				B_longum_GCA_004333425.1_ASM433342v1_genomic.fasta	GCA_004333425.1	Publicly available on NCBI	MCC10064
																				B_longum_GCA_004333445.1_ASM433344v1_genomic.fasta	GCA_004333445.1	Publicly available on NCBI	MCC10062
																				B_longum_GCA_004333455.1_ASM433345v1_genomic.fasta	GCA_004333455.1	Publicly available on NCBI	MCC10055
																				B_longum_GCA_004333465.1_ASM433346v1_genomic.fasta	GCA_004333465.1	Publicly available on NCBI	MCC10060
																				B_longum_GCA_004333475.1_ASM433347v1_genomic.fasta	GCA_004333475.1	Publicly available on NCBI	MCC10056
																				B_longum_GCA_004333515.1_ASM433351v1_genomic.fasta	GCA_004333515.1	Publicly available on NCBI	MCC10053
																				B_longum_GCA_004333535.1_ASM433353v1_genomic.fasta	GCA_004333535.1	Publicly available on NCBI	MCC10052
																				B_longum_GCA_004333555.1_ASM433355v1_genomic.fasta	GCA_004333555.1	Publicly available on NCBI	MCC10050
																				B_longum_GCA_004333565.1_ASM433356v1_genomic.fasta	GCA_004333565.1	Publicly available on NCBI	MCC10048
																				B_longum_GCA_004333575.1_ASM433357v1_genomic.fasta	GCA_004333575.1	Publicly available on NCBI	MCC10046
																				B_longum_GCA_004333625.1_ASM433362v1_genomic.fasta	GCA_004333625.1	Publicly available on NCBI	MCC10045
																				B_longum_GCA_004333635.1_ASM433363v1_genomic.fasta	GCA_004333635.1	Publicly available on NCBI	MCC10043
																				B_longum_GCA_004333645.1_ASM433364v1_genomic.fasta	GCA_004333645.1	Publicly available on NCBI	MCC10044
																				B_longum_GCA_004333675.1_ASM433367v1_genomic.fasta	GCA_004333675.1	Publicly available on NCBI	MCC10042
																				B_longum_GCA_004333695.1_ASM433369v1_genomic.fasta	GCA_004333695.1	Publicly available on NCBI	MCC10041
																				B_longum_GCA_004333715.1_ASM433371v1_genomic.fasta	GCA_004333715.1	Publicly available on NCBI	MCC10035
																				B_longum_GCA_004333735.1_ASM433373v1_genomic.fasta	GCA_004333735.1	Publicly available on NCBI	MCC10036
																				B_longum_GCA_004333765.1_ASM433376v1_genomic.fasta	GCA_004333765.1	Publicly available on NCBI	MCC10034
																				B_longum_GCA_004333775.1_ASM433377v1_genomic.fasta	GCA_004333775.1	Publicly available on NCBI	MCC10033
																				B_longum_GCA_004333785.1_ASM433378v1_genomic.fasta	GCA_004333785.1	Publicly available on NCBI	MCC10031
																				B_longum_GCA_004333795.1_ASM433379v1_genomic.fasta	GCA_004333795.1	Publicly available on NCBI	MCC10029
																				B_longum_GCA_004333845.1_ASM433384v1_genomic.fasta	GCA_004333845.1	Publicly available on NCBI	MCC10025
																				B_longum_GCA_004333855.1_ASM433385v1_genomic.fasta	GCA_004333855.1	Publicly available on NCBI	MCC10023
																				B_longum_GCA_004333875.1_ASM433387v1_genomic.fasta	GCA_004333875.1	Publicly available on NCBI	MCC10021
																				B_longum_GCA_004333895.1_ASM433389v1_genomic.fasta	GCA_004333895.1	Publicly available on NCBI	MCC10022
																				B_longum_GCA_004333905.1_ASM433390v1_genomic.fasta	GCA_004333905.1	Publicly available on NCBI	MCC10018
																				B_longum_GCA_004333925.1_ASM433392v1_genomic.fasta	GCA_004333925.1	Publicly available on NCBI	MCC10015
																				B_longum_GCA_004333935.1_ASM433393v1_genomic.fasta	GCA_004333935.1	Publicly available on NCBI	MCC10017
																				B_longum_GCA_004333975.1_ASM433397v1_genomic.fasta	GCA_004333975.1	Publicly available on NCBI	MCC10014
																				B_longum_GCA_004333995.1_ASM433399v1_genomic.fasta	GCA_004333995.1	Publicly available on NCBI	MCC10012
																				B_longum_GCA_004334005.1_ASM433400v1_genomic.fasta	GCA_004334005.1	Publicly available on NCBI	MCC10010
																				B_longum_GCA_004334035.1_ASM433403v1_genomic.fasta	GCA_004334035.1	Publicly available on NCBI	MCC10008
																				B_longum_GCA_004334045.1_ASM433404v1_genomic.fasta	GCA_004334045.1	Publicly available on NCBI	MCC10007
																				B_longum_GCA_004334065.1_ASM433406v1_genomic.fasta	GCA_004334065.1	Publicly available on NCBI	MCC10004
																				B_longum_GCA_004334075.1_ASM433407v1_genomic.fasta	GCA_004334075.1	Publicly available on NCBI	MCC10003
																				B_longum_GCA_004334105.1_ASM433410v1_genomic.fasta	GCA_004334105.1	Publicly available on NCBI	MCC10085
																				B_longum_GCA_004334145.1_ASM433414v1_genomic.fasta	GCA_004334145.1	Publicly available on NCBI	MCC10083
																				B_longum_GCA_004334155.1_ASM433415v1_genomic.fasta	GCA_004334155.1	Publicly available on NCBI	MCC10077
																				B_longum_GCA_004334165.1_ASM433416v1_genomic.fasta	GCA_004334165.1	Publicly available on NCBI	MCC10074
																				B_longum_GCA_004334205.1_ASM433420v1_genomic.fasta	GCA_004334205.1	Publicly available on NCBI	MCC10072
																				B_longum_GCA_004334215.1_ASM433421v1_genomic.fasta	GCA_004334215.1	Publicly available on NCBI	MCC10058
																				B_longum_GCA_004334235.1_ASM433423v1_genomic.fasta	GCA_004334235.1	Publicly available on NCBI	MCC10059
																				B_longum_GCA_004334245.1_ASM433424v1_genomic.fasta	GCA_004334245.1	Publicly available on NCBI	MCC10054
																				B_longum_GCA_004334255.1_ASM433425v1_genomic.fasta	GCA_004334255.1	Publicly available on NCBI	MCC10057
																				B_longum_GCA_004334285.1_ASM433428v1_genomic.fasta	GCA_004334285.1	Publicly available on NCBI	MCC10051
																				B_longum_GCA_004334325.1_ASM433432v1_genomic.fasta	GCA_004334325.1	Publicly available on NCBI	MCC10047
																				B_longum_GCA_004334335.1_ASM433433v1_genomic.fasta	GCA_004334335.1	Publicly available on NCBI	MCC10039
																				B_longum_GCA_004334345.1_ASM433434v1_genomic.fasta	GCA_004334345.1	Publicly available on NCBI	MCC10040
																				B_longum_GCA_004334355.1_ASM433435v1_genomic.fasta	GCA_004334355.1	Publicly available on NCBI	MCC10030
																				B_longum_GCA_004334365.1_ASM433436v1_genomic.fasta	GCA_004334365.1	Publicly available on NCBI	MCC10038
																				B_longum_GCA_004334425.1_ASM433442v1_genomic.fasta	GCA_004334425.1	Publicly available on NCBI	MCC10028
																				B_longum_GCA_004334435.1_ASM433443v1_genomic.fasta	GCA_004334435.1	Publicly available on NCBI	MCC10019
																				B_longum_GCA_004334445.1_ASM433444v1_genomic.fasta	GCA_004334445.1	Publicly available on NCBI	MCC10027
																				B_longum_GCA_004334465.1_ASM433446v1_genomic.fasta	GCA_004334465.1	Publicly available on NCBI	MCC10016
																				B_longum_GCA_004334485.1_ASM433448v1_genomic.fasta	GCA_004334485.1	Publicly available on NCBI	MCC10011
																				B_longum_GCA_004334515.1_ASM433451v1_genomic.fasta	GCA_004334515.1	Publicly available on NCBI	MCC10009
																				B_longum_GCA_004334535.1_ASM433453v1_genomic.fasta	GCA_004334535.1	Publicly available on NCBI	MCC10006
																				B_longum_GCA_004334545.1_ASM433454v1_genomic.fasta	GCA_004334545.1	Publicly available on NCBI	MCC10002
																				B_longum_GCA_004334555.1_ASM433455v1_genomic.fasta	GCA_004334555.1	Publicly available on NCBI	MCC10212
																				B_longum_GCA_004334615.1_ASM433461v1_genomic.fasta	GCA_004334615.1	Publicly available on NCBI	MCC10127
																				B_longum_GCA_004334625.1_ASM433462v1_genomic.fasta	GCA_004334625.1	Publicly available on NCBI	MCC10130
																				B_longum_GCA_004334635.1_ASM433463v1_genomic.fasta	GCA_004334635.1	Publicly available on NCBI	MCC10126
																				B_longum_GCA_004334645.1_ASM433464v1_genomic.fasta	GCA_004334645.1	Publicly available on NCBI	MCC10124
																				B_longum_GCA_004334695.1_ASM433469v1_genomic.fasta	GCA_004334695.1	Publicly available on NCBI	MCC10121
																				B_longum_GCA_004334705.1_ASM433470v1_genomic.fasta	GCA_004334705.1	Publicly available on NCBI	MCC10118
																				B_longum_GCA_004334715.1_ASM433471v1_genomic.fasta	GCA_004334715.1	Publicly available on NCBI	MCC10120
																				B_longum_GCA_004334745.1_ASM433474v1_genomic.fasta	GCA_004334745.1	Publicly available on NCBI	MCC10117
																				B_longum_GCA_004334775.1_ASM433477v1_genomic.fasta	GCA_004334775.1	Publicly available on NCBI	MCC10129
																				B_longum_GCA_004334785.1_ASM433478v1_genomic.fasta	GCA_004334785.1	Publicly available on NCBI	MCC10128
																				B_longum_GCA_004334795.1_ASM433479v1_genomic.fasta	GCA_004334795.1	Publicly available on NCBI	MCC10125
																				B_longum_GCA_004334815.1_ASM433481v1_genomic.fasta	GCA_004334815.1	Publicly available on NCBI	MCC10123
																				B_longum_GCA_004334855.1_ASM433485v1_genomic.fasta	GCA_004334855.1	Publicly available on NCBI	MCC10122
																				B_longum_GCA_004334865.1_ASM433486v1_genomic.fasta	GCA_004334865.1	Publicly available on NCBI	MCC10119
																				B_longum_GCA_004803425.1_ASM480342v1_genomic.fasta	GCA_004803425.1	Publicly available on NCBI	UBBI-01
																				B_longum_GCA_004919065.2_ASM491906v2_genomic.fasta	GCA_004919065.2	Publicly available on NCBI	Bi-26
																				B_longum_GCA_004936435.1_ASM493643v1_genomic.fasta	GCA_004936435.1	Publicly available on NCBI	51A
																				B_longum_GCA_005406285.1_ASM540628v1_genomic.fasta	GCA_005406285.1	Publicly available on NCBI	ZJ1
																				B_longum_GCA_005844115.1_ASM584411v1_genomic.fasta	GCA_005844115.1	Publicly available on NCBI	BSD2780061688st2_H1
																				B_longum_GCA_005844345.1_ASM584434v1_genomic.fasta	GCA_005844345.1	Publicly available on NCBI	1001271st1_B4
																				B_longum_GCA_005844715.1_ASM584471v1_genomic.fasta	GCA_005844715.1	Publicly available on NCBI	1001175st1_G10
																				B_longum_GCA_006438975.1_ASM643897v1_genomic.fasta	GCA_006438975.1	Publicly available on NCBI	CR15
																				B_longum_GCA_008086305.1_ASM808630v1_genomic.fasta	GCA_008086305.1	Publicly available on NCBI	BAMA-B05
																				B_longum_GCA_008668555.1_ASM866855v1_genomic.fasta	GCA_008668555.1	Publicly available on NCBI	S09C.meta.bin_6
																				B_longum_GCA_008668715.1_ASM866871v1_genomic.fasta	GCA_008668715.1	Publicly available on NCBI	S09B.meta.bin_6
																				B_longum_GCA_008668865.1_ASM866886v1_genomic.fasta	GCA_008668865.1	Publicly available on NCBI	S09A.meta.bin_4
																				B_longum_GCA_008669195.1_ASM866919v1_genomic.fasta	GCA_008669195.1	Publicly available on NCBI	S08A.meta.bin_6
																				B_longum_GCA_008670925.1_ASM867092v1_genomic.fasta	GCA_008670925.1	Publicly available on NCBI	S08C.meta.bin_5
																				B_longum_GCA_008671075.1_ASM867107v1_genomic.fasta	GCA_008671075.1	Publicly available on NCBI	S08B.meta.bin_9
																				B_longum_GCA_008671675.1_ASM867167v1_genomic.fasta	GCA_008671675.1	Publicly available on NCBI	S05C.meta.bin_8
																				B_longum_GCA_008671905.1_ASM867190v1_genomic.fasta	GCA_008671905.1	Publicly available on NCBI	S05B.meta.bin_5
																				B_longum_GCA_008672135.1_ASM867213v1_genomic.fasta	GCA_008672135.1	Publicly available on NCBI	S05A.meta.bin_5
																				B_longum_GCA_008672355.1_ASM867235v1_genomic.fasta	GCA_008672355.1	Publicly available on NCBI	S04C.meta.bin_3
																				B_longum_GCA_008672545.1_ASM867254v1_genomic.fasta	GCA_008672545.1	Publicly available on NCBI	S04B.meta.bin_1
																				B_longum_GCA_008672605.1_ASM867260v1_genomic.fasta	GCA_008672605.1	Publicly available on NCBI	S04A.meta.bin_4
																				B_longum_GCA_008673465.1_ASM867346v1_genomic.fasta	GCA_008673465.1	Publicly available on NCBI	S02C.meta.bin_11
																				B_longum_GCA_008673635.1_ASM867363v1_genomic.fasta	GCA_008673635.1	Publicly available on NCBI	S02B.meta.bin_5
																				B_longum_GCA_008673975.1_ASM867397v1_genomic.fasta	GCA_008673975.1	Publicly available on NCBI	S01C.meta.bin_2
																				B_longum_GCA_008674095.1_ASM867409v1_genomic.fasta	GCA_008674095.1	Publicly available on NCBI	S01B.meta.bin_8
																				B_longum_GCA_008674375.1_ASM867437v1_genomic.fasta	GCA_008674375.1	Publicly available on NCBI	S01A.meta.bin_3
																				B_longum_GCA_008679415.1_ASM867941v1_genomic.fasta	GCA_008679415.1	Publicly available on NCBI	LMAG:92
																				B_longum_GCA_008680575.1_ASM868057v1_genomic.fasta	GCA_008680575.1	Publicly available on NCBI	LMAG:34
																				B_longum_GCA_008868445.1_ASM886844v1_genomic.fasta	GCA_008868445.1	Publicly available on NCBI	BIO5478
																				B_longum_GCA_009728915.1_ASM972891v1_genomic.fasta	GCA_009728915.1	Publicly available on NCBI	LTBL16
																				B_longum_GCA_009738515.1_ASM973851v1_genomic.fasta	GCA_009738515.1	Publicly available on NCBI	JSRL02
																				B_longum_GCA_009741385.1_ASM974138v1_genomic.fasta	GCA_009741385.1	Publicly available on NCBI	JSRL 03
																				B_longum_GCA_009896525.1_ASM989652v1_genomic.fasta	GCA_009896525.1	Publicly available on NCBI	UMA3015
																				B_longum_GCA_009931635.1_ASM993163v1_genomic.fasta	GCA_009931635.1	Publicly available on NCBI	CACC 517
																				B_longum_GCA_011764605.1_ASM1176460v1_genomic.fasta	GCA_011764605.1	Publicly available on NCBI	Jih1
																				B_longum_GCA_013204895.1_ASM1320489v1_genomic.fasta	GCA_013204895.1	Publicly available on NCBI	BI-G201
																				B_longum_GCA_013249165.1_ASM1324916v1_genomic.fasta	GCA_013249165.1	Publicly available on NCBI	BIO6283
																				B_longum_GCA_013393765.1_ASM1339376v1_genomic.fasta	GCA_013393765.1	Publicly available on NCBI	YS108R
																				B_longum_GCA_014334075.1_ASM1433407v1_genomic.fasta	GCA_014334075.1	Publicly available on NCBI	BIM B-813D
																				B_longum_GCA_014334375.1_ASM1433437v1_genomic.fasta	GCA_014334375.1	Publicly available on NCBI	LC67
																				B_longum_GCA_014779835.1_ASM1477983v1_genomic.fasta	GCA_014779835.1	Publicly available on NCBI	815
																				B_longum_GCA_014867405.1_ASM1486740v1_genomic.fasta	GCA_014867405.1	Publicly available on NCBI	COPD004
																				B_longum_GCA_014867415.1_ASM1486741v1_genomic.fasta	GCA_014867415.1	Publicly available on NCBI	COPD002
																				B_longum_GCA_014871795.1_ASM1487179v1_genomic.fasta	GCA_014871795.1	Publicly available on NCBI	COPD006
																				B_longum_GCA_014871865.1_ASM1487186v1_genomic.fasta	GCA_014871865.1	Publicly available on NCBI	COPD003
																				B_longum_GCA_014871875.1_ASM1487187v1_genomic.fasta	GCA_014871875.1	Publicly available on NCBI	COPD005
																				B_longum_GCA_014898115.1_ASM1489811v1_genomic.fasta	GCA_014898115.1	Publicly available on NCBI	KCTC 5914
																				B_longum_GCA_014898135.1_ASM1489813v1_genomic.fasta	GCA_014898135.1	Publicly available on NCBI	KCTC 5934
																				B_longum_GCA_014898215.1_ASM1489821v1_genomic.fasta	GCA_014898215.1	Publicly available on NCBI	JCM 7050
																				B_longum_GCA_014898235.1_ASM1489823v1_genomic.fasta	GCA_014898235.1	Publicly available on NCBI	JCM 11341
																				B_longum_GCA_014898255.1_ASM1489825v1_genomic.fasta	GCA_014898255.1	Publicly available on NCBI	JCM 7055
																				B_longum_GCA_014900535.1_ASM1490053v1_genomic.fasta	GCA_014900535.1	Publicly available on NCBI	JCM 11343
																				B_longum_GCA_014900575.1_ASM1490057v1_genomic.fasta	GCA_014900575.1	Publicly available on NCBI	KCTC 3420
																				B_longum_GCA_014900875.1_ASM1490087v1_genomic.fasta	GCA_014900875.1	Publicly available on NCBI	KCTC 5915
																				B_longum_GCA_015100215.1_ASM1510021v1_genomic.fasta	GCA_015100215.1	Publicly available on NCBI	JCM 7052
																				B_longum_GCA_015101725.1_ASM1510172v1_genomic.fasta	GCA_015101725.1	Publicly available on NCBI	JCM 11340
																				B_longum_GCA_015102035.1_ASM1510203v1_genomic.fasta	GCA_015102035.1	Publicly available on NCBI	JCM 11660
																				B_longum_GCA_015102215.1_ASM1510221v1_genomic.fasta	GCA_015102215.1	Publicly available on NCBI	JCM 11347
																				B_longum_GCA_015546765.1_ASM1554676v1_genomic.fasta	GCA_015546765.1	Publicly available on NCBI	1001099B_141217_H2
																				B_longum_GCA_015547105.1_ASM1554710v1_genomic.fasta	GCA_015547105.1	Publicly available on NCBI	D46t1_190503_C6
																				B_longum_GCA_015547785.1_ASM1554778v1_genomic.fasta	GCA_015547785.1	Publicly available on NCBI	J1101004_170508_D4
																				B_longum_GCA_015550145.1_ASM1555014v1_genomic.fasta	GCA_015550145.1	Publicly available on NCBI	BSD2780061689_150309_E10
																				B_longum_GCA_015550805.1_ASM1555080v1_genomic.fasta	GCA_015550805.1	Publicly available on NCBI	D59t2_181005_F6
																				B_longum_GCA_015551245.1_ASM1555124v1_genomic.fasta	GCA_015551245.1	Publicly available on NCBI	BSD2780120874_150323_E3
																				B_longum_GCA_015551415.1_ASM1555141v1_genomic.fasta	GCA_015551415.1	Publicly available on NCBI	BSD2780061688_150302_C8
																				B_longum_GCA_015551445.1_ASM1555144v1_genomic.fasta	GCA_015551445.1	Publicly available on NCBI	D6t1_180914_F8
																				B_longum_GCA_015553485.1_ASM1555348v1_genomic.fasta	GCA_015553485.1	Publicly available on NCBI	D6t1_180914_B2
																				B_longum_GCA_015553805.1_ASM1555380v1_genomic.fasta	GCA_015553805.1	Publicly available on NCBI	D52t1_170925_H5
																				B_longum_GCA_015554025.1_ASM1555402v1_genomic.fasta	GCA_015554025.1	Publicly available on NCBI	1001275B_160808_B3
																				B_longum_GCA_015554225.1_ASM1555422v1_genomic.fasta	GCA_015554225.1	Publicly available on NCBI	D31t1_170403_F11
																				B_longum_GCA_015555065.1_ASM1555506v1_genomic.fasta	GCA_015555065.1	Publicly available on NCBI	1001136B_160425_B5
																				B_longum_GCA_015556235.1_ASM1555623v1_genomic.fasta	GCA_015556235.1	Publicly available on NCBI	BSD2780120874_150323_H5
																				B_longum_GCA_015557625.1_ASM1555762v1_genomic.fasta	GCA_015557625.1	Publicly available on NCBI	1001175B_160314_B2
																				B_longum_GCA_015558665.1_ASM1555866v1_genomic.fasta	GCA_015558665.1	Publicly available on NCBI	BSD2780120875_150330_F5
																				B_longum_GCA_015558685.1_ASM1555868v1_genomic.fasta	GCA_015558685.1	Publicly available on NCBI	BSD2780061688b_171218_H1
																				B_longum_GCA_015558825.1_ASM1555882v1_genomic.fasta	GCA_015558825.1	Publicly available on NCBI	1001713B170214_170313_H7
																				B_longum_GCA_015558965.1_ASM1555896v1_genomic.fasta	GCA_015558965.1	Publicly available on NCBI	1001095H_141210_B2
																				B_longum_GCA_015560565.1_ASM1556056v1_genomic.fasta	GCA_015560565.1	Publicly available on NCBI	1001302B_160321_G1
																				B_longum_GCA_015560585.1_ASM1556058v1_genomic.fasta	GCA_015560585.1	Publicly available on NCBI	D41t1_190614_F6
																				B_longum_GCA_015667025.1_ASM1566702v1_genomic.fasta	GCA_015667025.1	Publicly available on NCBI	D31t1_170403_B2
																				B_longum_GCA_015667155.1_ASM1566715v1_genomic.fasta	GCA_015667155.1	Publicly available on NCBI	BSD2780061687b_171204_C6
																				B_longum_GCA_015667915.1_ASM1566791v1_genomic.fasta	GCA_015667915.1	Publicly available on NCBI	1001270J_160509_E11
																				B_longum_GCA_015668695.1_ASM1566869v1_genomic.fasta	GCA_015668695.1	Publicly available on NCBI	BSD2780061687b_171204_F1
																				B_longum_GCA_015669395.1_ASM1566939v1_genomic.fasta	GCA_015669395.1	Publicly available on NCBI	1001262B_160229_E5
																				B_longum_GCA_015669715.1_ASM1566971v1_genomic.fasta	GCA_015669715.1	Publicly available on NCBI	1001283B150225_161107_F12
																				B_longum_GCA_015669945.1_ASM1566994v1_genomic.fasta	GCA_015669945.1	Publicly available on NCBI	D33t1_170424_E8
																				B_longum_GCA_015670335.1_ASM1567033v1_genomic.fasta	GCA_015670335.1	Publicly available on NCBI	1001270J_160509_F3
																				B_longum_GCA_015670475.1_ASM1567047v1_genomic.fasta	GCA_015670475.1	Publicly available on NCBI	1001283B150225_161107_D10
																				B_longum_GCA_015670535.1_ASM1567053v1_genomic.fasta	GCA_015670535.1	Publicly available on NCBI	1001275B_160808_A8
																				B_longum_GCA_015670845.1_ASM1567084v1_genomic.fasta	GCA_015670845.1	Publicly available on NCBI	D53t1_180928_E2
																				B_longum_GCA_015670955.1_ASM1567095v1_genomic.fasta	GCA_015670955.1	Publicly available on NCBI	1001271B_150615_B4
																				B_longum_GCA_015670995.1_ASM1567099v1_genomic.fasta	GCA_015670995.1	Publicly available on NCBI	BSD2780120875b_170604_H11
																				B_longum_GCA_015671085.1_ASM1567108v1_genomic.fasta	GCA_015671085.1	Publicly available on NCBI	J1101437_171009_B2
																				B_longum_GCA_015671435.1_ASM1567143v1_genomic.fasta	GCA_015671435.1	Publicly available on NCBI	1001254J_160919_E2
																				B_longum_GCA_015931225.1_ASM1593122v1_genomic.fasta	GCA_015931225.1	Publicly available on NCBI	JCM 19995
																				B_longum_GCA_016069995.1_ASM1606999v1_genomic.fasta	GCA_016069995.1	Publicly available on NCBI	VKPM Ac-1635
																				B_longum_GCA_016634435.1_ASM1663443v1_genomic.fasta	GCA_016634435.1	Publicly available on NCBI	CECT7894
																				B_longum_GCA_016648895.1_ASM1664889v1_genomic.fasta	GCA_016648895.1	Publicly available on NCBI	39B
																				B_longum_GCA_016648975.1_ASM1664897v1_genomic.fasta	GCA_016648975.1	Publicly available on NCBI	1898B
																				B_longum_GCA_016759645.1_ASM1675964v1_genomic.fasta	GCA_016759645.1	Publicly available on NCBI	2074B
																				B_longum_GCA_016759655.1_ASM1675965v1_genomic.fasta	GCA_016759655.1	Publicly available on NCBI	2005B
																				B_longum_GCA_016759665.1_ASM1675966v1_genomic.fasta	GCA_016759665.1	Publicly available on NCBI	458B
																				B_longum_GCA_016759705.1_ASM1675970v1_genomic.fasta	GCA_016759705.1	Publicly available on NCBI	359B
																				B_longum_GCA_016759725.1_ASM1675972v1_genomic.fasta	GCA_016759725.1	Publicly available on NCBI	209B
																				B_longum_GCA_016759745.1_ASM1675974v1_genomic.fasta	GCA_016759745.1	Publicly available on NCBI	67B
																				B_longum_GCA_016759755.1_ASM1675975v1_genomic.fasta	GCA_016759755.1	Publicly available on NCBI	134B
																				B_longum_GCA_016759765.1_ASM1675976v1_genomic.fasta	GCA_016759765.1	Publicly available on NCBI	108B
																				B_longum_GCA_016759805.1_ASM1675980v1_genomic.fasta	GCA_016759805.1	Publicly available on NCBI	3B
																				B_longum_GCA_016759825.1_ASM1675982v1_genomic.fasta	GCA_016759825.1	Publicly available on NCBI	20B
																				B_longum_GCA_016759845.1_ASM1675984v1_genomic.fasta	GCA_016759845.1	Publicly available on NCBI	1B
																				B_longum_GCA_016838685.1_ASM1683868v1_genomic.fasta	GCA_016838685.1	Publicly available on NCBI	HN001
																				B_longum_GCA_016882605.1_ASM1688260v1_genomic.fasta	GCA_016882605.1	Publicly available on NCBI	SU-851
																				B_longum_GCA_017132755.1_ASM1713275v1_genomic.fasta	GCA_017132755.1	Publicly available on NCBI	JCM 19995
																				B_longum_GCA_017132775.1_ASM1713277v1_genomic.fasta	GCA_017132775.1	Publicly available on NCBI	KCTC 3128
																				B_longum_GCA_017291355.1_ASM1729135v1_genomic.fasta	GCA_017291355.1	Publicly available on NCBI	BL-G301
																				B_longum_GCA_017299595.1_ASM1729959v1_genomic.fasta	GCA_017299595.1	Publicly available on NCBI	JCM 7009
																				B_longum_GCA_017312505.1_ASM1731250v1_genomic.fasta	GCA_017312505.1	Publicly available on NCBI	MCC00055
																				B_longum_GCA_017312525.1_ASM1731252v1_genomic.fasta	GCA_017312525.1	Publicly available on NCBI	MCC00198
																				B_longum_GCA_017312545.1_ASM1731254v1_genomic.fasta	GCA_017312545.1	Publicly available on NCBI	MCC00215
																				B_longum_GCA_017312565.1_ASM1731256v1_genomic.fasta	GCA_017312565.1	Publicly available on NCBI	MCC00231
																				B_longum_GCA_017312585.1_ASM1731258v1_genomic.fasta	GCA_017312585.1	Publicly available on NCBI	MCC00256
																				B_longum_GCA_017312605.1_ASM1731260v1_genomic.fasta	GCA_017312605.1	Publicly available on NCBI	MCC00300
																				B_longum_GCA_017312625.1_ASM1731262v1_genomic.fasta	GCA_017312625.1	Publicly available on NCBI	MCC00316
																				B_longum_GCA_017312645.1_ASM1731264v1_genomic.fasta	GCA_017312645.1	Publicly available on NCBI	MCC00325
																				B_longum_GCA_017312665.1_ASM1731266v1_genomic.fasta	GCA_017312665.1	Publicly available on NCBI	MCC00328
																				B_longum_GCA_017312685.1_ASM1731268v1_genomic.fasta	GCA_017312685.1	Publicly available on NCBI	MCC00353
																				B_longum_GCA_017357065.1_ASM1735706v1_genomic.fasta	GCA_017357065.1	Publicly available on NCBI	KCTC 3421
																				B_longum_GCA_017357325.1_ASM1735732v1_genomic.fasta	GCA_017357325.1	Publicly available on NCBI	JCM 11342
																				B_longum_GCA_017357345.1_ASM1735734v1_genomic.fasta	GCA_017357345.1	Publicly available on NCBI	JCM 7053
																				B_longum_GCA_017357365.1_ASM1735736v1_genomic.fasta	GCA_017357365.1	Publicly available on NCBI	JCM 7011
																				B_longum_GCA_017378625.1_ASM1737862v1_genomic.fasta	GCA_017378625.1	Publicly available on NCBI	JCM 7010
																				B_longum_GCA_017743155.1_ASM1774315v1_genomic.fasta	GCA_017743155.1	Publicly available on NCBI	K5
																				B_longum_GCA_017743175.1_ASM1774317v1_genomic.fasta	GCA_017743175.1	Publicly available on NCBI	K15
																				B_longum_GCA_018140675.1_ASM1814067v1_genomic.fasta	GCA_018140675.1	Publicly available on NCBI	BINF
																				B_longum_GCA_018364935.1_ASM1836493v1_genomic.fasta	GCA_018364935.1	Publicly available on NCBI	L3_131_062G1_dasL3_131_062G1_concoct_13
																				B_longum_GCA_018367115.1_ASM1836711v1_genomic.fasta	GCA_018367115.1	Publicly available on NCBI	L3_083_038G1_dasL3_083_038G1_concoct_20
																				B_longum_GCA_018369245.1_ASM1836924v1_genomic.fasta	GCA_018369245.1	Publicly available on NCBI	L3_105_245G1_dasL3_105_245G1_concoct_26
																				B_longum_GCA_018374015.1_ASM1837401v1_genomic.fasta	GCA_018374015.1	Publicly available on NCBI	L2_057_045G1_dasL2_057_045G1_maxbin2.maxbin.001
																				B_longum_GCA_018377315.1_ASM1837731v1_genomic.fasta	GCA_018377315.1	Publicly available on NCBI	L3_060_057G1_dasL3_060_057G1_maxbin2.maxbin.033
																				B_longum_GCA_018378875.1_ASM1837887v1_genomic.fasta	GCA_018378875.1	Publicly available on NCBI	L2_013_245G1_dasL2_013_245G1_maxbin2.maxbin.013
																				B_longum_GCA_018381995.1_ASM1838199v1_genomic.fasta	GCA_018381995.1	Publicly available on NCBI	L2_026_374G1_dasL2_026_374G1_concoct_20_sub
																				B_longum_GCA_018408965.1_ASM1840896v1_genomic.fasta	GCA_018408965.1	Publicly available on NCBI	DLBL 09
																				B_longum_GCA_018409165.1_ASM1840916v1_genomic.fasta	GCA_018409165.1	Publicly available on NCBI	DLBL 07
																				B_longum_GCA_018409185.1_ASM1840918v1_genomic.fasta	GCA_018409185.1	Publicly available on NCBI	BL 03
																				B_longum_GCA_900103055.1_IMG-taxon_2636416037_annotated_assembly_genomic.fasta	GCA_900103055.1	Publicly available on NCBI	Su859
																				B_longum_GCA_900104835.1_IMG-taxon_2634166334_annotated_assembly_genomic.fasta	GCA_900104835.1	Publicly available on NCBI	DSM 20219
																				B_longum_GCA_900157055.1_Bifido_09_v1_genomic.fasta	GCA_900157055.1	Publicly available on NCBI	Bifido_09
																				B_longum_GCA_900157065.1_PC1_v1_genomic.fasta	GCA_900157065.1	Publicly available on NCBI	PC1
																				B_longum_GCA_900157075.1_Bifido_S1_v1_genomic.fasta	GCA_900157075.1	Publicly available on NCBI	Bifido_S1
																				B_longum_GCA_900157085.1_Bifido_04_v1_genomic.fasta	GCA_900157085.1	Publicly available on NCBI	Bifido_04
																				B_longum_GCA_900157095.1_Bifido_01_v1_genomic.fasta	GCA_900157095.1	Publicly available on NCBI	Bifido_01
																				B_longum_GCA_900157115.1_Bifido_05_v1_genomic.fasta	GCA_900157115.1	Publicly available on NCBI	Bifido_05
																				B_longum_GCA_900157145.1_Bifido_03_v1_genomic.fasta	GCA_900157145.1	Publicly available on NCBI	Bifido_03
																				B_longum_GCA_900157155.1_Bifido_06_v1_genomic.fasta	GCA_900157155.1	Publicly available on NCBI	Bifido_06
																				B_longum_GCA_900157165.1_Bifido_12_v1_genomic.fasta	GCA_900157165.1	Publicly available on NCBI	Bifido_12
																				B_longum_GCA_900157185.1_PC4_v1_genomic.fasta	GCA_900157185.1	Publicly available on NCBI	PC4
																				B_longum_GCA_900157195.1_Bifido_02_v1_genomic.fasta	GCA_900157195.1	Publicly available on NCBI	Bifido_02
																				B_longum_GCA_900445755.1_59024_E01_genomic.fasta	GCA_900445755.1	Publicly available on NCBI	NCTC13219
																				B_longum_GCA_900519135.1_BB-79_genomic.fasta	GCA_900519135.1	Publicly available on NCBI	1
																				B_longum_GCA_900637215.1_49888_B01_genomic.fasta	GCA_900637215.1	Publicly available on NCBI	NCTC11817
																				B_longum_GCA_900637335.1_50618_H02_genomic.fasta	GCA_900637335.1	Publicly available on NCBI	NCTC11818
																				B_longum_GCA_901212475.1_NZ_Bifidobacterium_longum_subsp_infantis_MC1_genomic.fasta	GCA_901212475.1	Publicly available on NCBI	Bifidobacterium_longum_subsp_infantis_MC1
																				B_longum_GCA_901212585.1_NZ_Bifidobacterium_longum_subsp_infantis_MC2_genomic.fasta	GCA_901212585.1	Publicly available on NCBI	Bifidobacterium_longum_subsp_infantis_MC2
																				B_longum_GCA_901873505.1_Bifidobacterium_longum_BgEED06_genomic.fasta	GCA_901873505.1	Publicly available on NCBI	Bifidobacterium_longum_BgEED06
																				B_longum_GCA_902167545.1_B.longum_ssp_longum_mod2_genomic.fasta	GCA_902167545.1	Publicly available on NCBI	B.longum_ssp_longum
																				B_longum_GCA_902167555.1_B.longum_ssp_infantis_2_mod_mod2_genomic.fasta	GCA_902167555.1	Publicly available on NCBI	B.longum_ssp_infantis_2_mod
																				B_longum_GCA_902167565.1_B.longum_ssp_infantis_5_mod2_genomic.fasta	GCA_902167565.1	Publicly available on NCBI	B.longum_ssp_infantis_5
																				B_longum_GCA_902167595.1_B.longum_ssp_infantis_4_mod2_genomic.fasta	GCA_902167595.1	Publicly available on NCBI	B.longum_ssp_infantis_4
																				B_longum_GCA_902167615.1_B.longum_ssp_infantis_3_mod_mod2_genomic.fasta	GCA_902167615.1	Publicly available on NCBI	B.longum_ssp_infantis_3_mod
																				B_longum_GCA_902167775.1_NZ_Bifidobacterium_longum_infantis_BG463.m5.93_JG_genomic.fasta	GCA_902167775.1	Publicly available on NCBI	NZ_Bifidobacterium_longum_infantis_BG463.m5.93_JG
																				B_longum_GCA_902167885.1_B.longum_ssp_infantis_6_mod2_genomic.fasta	GCA_902167885.1	Publicly available on NCBI	B.longum_ssp_infantis_6
																				B_longum_GCA_902167915.1_Bifidobacterium_longum_subsp_infantis_JG_Bg463_genomic.fasta	GCA_902167915.1	Publicly available on NCBI	Bifidobacterium_longum_subsp_infantis_JG_Bg463
																				B_longum_GCA_902381625.1_UHGG_MGYG-HGUT-01292_genomic.fasta	GCA_902381625.1	Publicly available on NCBI	MGYG-HGUT-01292
																				B_longum_GCA_902505435.1_LH12_genomic.fasta	GCA_902505435.1	Publicly available on NCBI	LH_12
																				B_longum_GCA_902505475.1_LH206_genomic.fasta	GCA_902505475.1	Publicly available on NCBI	LH_206
																				B_longum_GCA_902505515.1_LH665_genomic.fasta	GCA_902505515.1	Publicly available on NCBI	LH_665
																				B_longum_GCA_902505525.1_LH666_genomic.fasta	GCA_902505525.1	Publicly available on NCBI	LH_666
																				B_longum_GCA_902505535.1_LH23_genomic.fasta	GCA_902505535.1	Publicly available on NCBI	LH_23
																				B_longum_GCA_902505545.1_LH277_genomic.fasta	GCA_902505545.1	Publicly available on NCBI	LH_277
																				B_longum_GCA_902505555.1_LH664_genomic.fasta	GCA_902505555.1	Publicly available on NCBI	LH_664
																				B_longum_GCA_902835025.1_MGYG-HGUT-04763_genomic.fasta	GCA_902835025.1	Publicly available on NCBI	MGYG-HGUT-04763
																				B_longum_GCA_905202265.1_ERR1430398-mag-bin.4_genomic.fasta	GCA_905202265.1	Publicly available on NCBI	ERR1430398-bin.4
																				B_longum_GCA_905203945.1_SRR341660-mag-bin.4_genomic.fasta	GCA_905203945.1	Publicly available on NCBI	SRR341660-bin.4
																				22X2B_out_padded.fasta	-	Sequenced in our laboratory	22X2B
																				BRT441B_out_padded.fasta	-	Sequenced in our laboratory	BRT441B
																				ERR2367336_contigs_species_Prokaryote_Bifidobacterium_longum_species.fasta	-	Reconstructed by metagenome in this study	ERR2367336_Reconstructed
																				ERR2367388_contigs_species_Prokaryote_Bifidobacterium_longum_species.fasta	-	Reconstructed by metagenome in this study	ERR2367388_Reconstructed
																				ERR2367545_contigs_species_Prokaryote_Bifidobacterium_longum_species.fasta	-	Reconstructed by metagenome in this study	ERR2367545_Reconstructed
																				ERR2367719_contigs_species_Prokaryote_Bifidobacterium_longum_species.fasta	-	Reconstructed by metagenome in this study	ERR2367719_Reconstructed
																				ERR2367731_contigs_species_Prokaryote_Bifidobacterium_longum_species.fasta	-	Reconstructed by metagenome in this study	ERR2367731_Reconstructed
																				ERR2367873_contigs_species_Prokaryote_Bifidobacterium_longum_species.fasta	-	Reconstructed by metagenome in this study	ERR2367873_Reconstructed
																				ERR2367891_contigs_species_Prokaryote_Bifidobacterium_longum_species.fasta	-	Reconstructed by metagenome in this study	ERR2367891_Reconstructed
																				ERR2367902_contigs_species_Prokaryote_Bifidobacterium_longum_species.fasta	-	Reconstructed by metagenome in this study	ERR2367902_Reconstructed
																				ERR2367980_contigs_species_Prokaryote_Bifidobacterium_longum_species.fasta	-	Reconstructed by metagenome in this study	ERR2367980_Reconstructed
																				ERR2368039_contigs_species_Prokaryote_Bifidobacterium_longum_species.fasta	-	Reconstructed by metagenome in this study	ERR2368039_Reconstructed
																				ERR2368075_contigs_species_Prokaryote_Bifidobacterium_longum_species.fasta	-	Reconstructed by metagenome in this study	ERR2368075_Reconstructed
																				ERR2368093_contigs_species_Prokaryote_Bifidobacterium_longum_species.fasta	-	Reconstructed by metagenome in this study	ERR2368093_Reconstructed
																				ERR2368202_contigs_species_Prokaryote_Bifidobacterium_longum_species.fasta	-	Reconstructed by metagenome in this study	ERR2368202_Reconstructed
																				ERR2368261_contigs_species_Prokaryote_Bifidobacterium_longum_species.fasta	-	Reconstructed by metagenome in this study	ERR2368261_Reconstructed
																				ERR2368381_contigs_species_Prokaryote_Bifidobacterium_longum_species.fasta	-	Reconstructed by metagenome in this study	ERR2368381_Reconstructed
																				ERR2368426_contigs_species_Prokaryote_Bifidobacterium_longum_species.fasta	-	Reconstructed by metagenome in this study	ERR2368426_Reconstructed
																				ERR2368547_contigs_species_Prokaryote_Bifidobacterium_longum_species.fasta	-	Reconstructed by metagenome in this study	ERR2368547_Reconstructed
																				ERR3277217_contigs_species_Prokaryote_Bifidobacterium_longum_species.fasta	-	Reconstructed by metagenome in this study	ERR3277217_Reconstructed
																				ERR3277263_contigs_species_Prokaryote_Bifidobacterium_longum_species.fasta	-	Reconstructed by metagenome in this study	ERR3277263_Reconstructed
																				ERR3277266_contigs_species_Prokaryote_Bifidobacterium_longum_species.fasta	-	Reconstructed by metagenome in this study	ERR3277266_Reconstructed
																				ERR3277282_contigs_species_Prokaryote_Bifidobacterium_longum_species.fasta	-	Reconstructed by metagenome in this study	ERR3277282_Reconstructed
																				ERR3277283_contigs_species_Prokaryote_Bifidobacterium_longum_species.fasta	-	Reconstructed by metagenome in this study	ERR3277283_Reconstructed
																				ERR3277301_contigs_species_Prokaryote_Bifidobacterium_longum_species.fasta	-	Reconstructed by metagenome in this study	ERR3277301_Reconstructed
																				ERR3277346_contigs_species_Prokaryote_Bifidobacterium_longum_species.fasta	-	Reconstructed by metagenome in this study	ERR3277346_Reconstructed
																				ERR3277350_contigs_species_Prokaryote_Bifidobacterium_longum_species.fasta	-	Reconstructed by metagenome in this study	ERR3277350_Reconstructed
																				ERR525748_contigs_species_Prokaryote_Bifidobacterium_longum_species.fasta	-	Reconstructed by metagenome in this study	ERR525748_Reconstructed
																				ERR525755_contigs_species_Prokaryote_Bifidobacterium_longum_species.fasta	-	Reconstructed by metagenome in this study	ERR525755_Reconstructed
																				ERR525765_contigs_species_Prokaryote_Bifidobacterium_longum_species.fasta	-	Reconstructed by metagenome in this study	ERR525765_Reconstructed
																				ERR525825_contigs_species_Prokaryote_Bifidobacterium_longum_species.fasta	-	Reconstructed by metagenome in this study	ERR525825_Reconstructed
																				ERR525837_contigs_species_Prokaryote_Bifidobacterium_longum_species.fasta	-	Reconstructed by metagenome in this study	ERR525837_Reconstructed
																				ERR525849_contigs_species_Prokaryote_Bifidobacterium_longum_species.fasta	-	Reconstructed by metagenome in this study	ERR525849_Reconstructed
																				ERR525853_contigs_species_Prokaryote_Bifidobacterium_longum_species.fasta	-	Reconstructed by metagenome in this study	ERR525853_Reconstructed
																				ERR525887_contigs_species_Prokaryote_Bifidobacterium_longum_species.fasta	-	Reconstructed by metagenome in this study	ERR525887_Reconstructed
																				ERR525969_contigs_species_Prokaryote_Bifidobacterium_longum_species.fasta	-	Reconstructed by metagenome in this study	ERR525969_Reconstructed
																				ERR525977_contigs_species_Prokaryote_Bifidobacterium_longum_species.fasta	-	Reconstructed by metagenome in this study	ERR525977_Reconstructed
																				ERR525981_contigs_species_Prokaryote_Bifidobacterium_longum_species.fasta	-	Reconstructed by metagenome in this study	ERR525981_Reconstructed
																				ERR526001_contigs_species_Prokaryote_Bifidobacterium_longum_species.fasta	-	Reconstructed by metagenome in this study	ERR526001_Reconstructed
																				ERR526029_contigs_species_Prokaryote_Bifidobacterium_longum_species.fasta	-	Reconstructed by metagenome in this study	ERR526029_Reconstructed
																				ERR526033_contigs_species_Prokaryote_Bifidobacterium_longum_species.fasta	-	Reconstructed by metagenome in this study	ERR526033_Reconstructed
																				ERR526065_contigs_species_Prokaryote_Bifidobacterium_longum_species.fasta	-	Reconstructed by metagenome in this study	ERR526065_Reconstructed
																				SRR4305409_contigs_species_Prokaryote_Bifidobacterium_longum_species.fasta	-	Reconstructed by metagenome in this study	SRR4305409_Reconstructed
																				SRR4305438_contigs_species_Prokaryote_Bifidobacterium_longum_species.fasta	-	Reconstructed by metagenome in this study	SRR4305438_Reconstructed
																				SRR4305488_contigs_species_Prokaryote_Bifidobacterium_longum_species.fasta	-	Reconstructed by metagenome in this study	SRR4305488_Reconstructed
																				SRR4408064_contigs_species_Prokaryote_Bifidobacterium_longum_species.fasta	-	Reconstructed by metagenome in this study	SRR4408064_Reconstructed
																				SRR4408103_contigs_species_Prokaryote_Bifidobacterium_longum_species.fasta	-	Reconstructed by metagenome in this study	SRR4408103_Reconstructed
																				SRR4408170_contigs_species_Prokaryote_Bifidobacterium_longum_species.fasta	-	Reconstructed by metagenome in this study	SRR4408170_Reconstructed
																				SRR4408189_contigs_species_Prokaryote_Bifidobacterium_longum_species.fasta	-	Reconstructed by metagenome in this study	SRR4408189_Reconstructed
																				SRR7217829_contigs_species_Prokaryote_Bifidobacterium_longum_species.fasta	-	Reconstructed by metagenome in this study	SRR7217829_Reconstructed
																				SRR7217887_contigs_species_Prokaryote_Bifidobacterium_longum_species.fasta	-	Reconstructed by metagenome in this study	SRR7217887_Reconstructed
																				SRR7280800_contigs_species_Prokaryote_Bifidobacterium_longum_species.fasta	-	Reconstructed by metagenome in this study	SRR7280800_Reconstructed
																				SRR7281023_contigs_species_Prokaryote_Bifidobacterium_longum_species.fasta	-	Reconstructed by metagenome in this study	SRR7281023_Reconstructed
																				SRR7351732_contigs_species_Prokaryote_Bifidobacterium_longum_species.fasta	-	Reconstructed by metagenome in this study	SRR7351732_Reconstructed
																				SRR7351777_contigs_species_Prokaryote_Bifidobacterium_longum_species.fasta	-	Reconstructed by metagenome in this study	SRR7351777_Reconstructed
																				SRR7351783_contigs_species_Prokaryote_Bifidobacterium_longum_species.fasta	-	Reconstructed by metagenome in this study	SRR7351783_Reconstructed
																				SRR7351856_Prokaryote_Bifidobacterium_longum_species.fasta	-	Reconstructed by metagenome in this study	SRR7351856_Reconstructed
																				SRR7351905_contigs_species_Prokaryote_Bifidobacterium_longum_species.fasta	-	Reconstructed by metagenome in this study	SRR7351905_Reconstructed
																				SRR7351906_contigs_species_Prokaryote_Bifidobacterium_longum_species.fasta	-	Reconstructed by metagenome in this study	SRR7351906_Reconstructed
																				SRR7351913_contigs_species_Prokaryote_Bifidobacterium_longum_species.fasta	-	Reconstructed by metagenome in this study	SRR7351913_Reconstructed
																				SRR7351932_contigs_species_Prokaryote_Bifidobacterium_longum_species.fasta	-	Reconstructed by metagenome in this study	SRR7351932_Reconstructed
																				SRR7351953_contigs_species_Prokaryote_Bifidobacterium_longum_species.fasta	-	Reconstructed by metagenome in this study	SRR7351953_Reconstructed
																				SRR7352048_Prokaryote_Bifidobacterium_longum_species.fasta	-	Reconstructed by metagenome in this study	SRR7352048_Reconstructed
																				SRR7352050_Prokaryote_Bifidobacterium_longum_species.fasta	-	Reconstructed by metagenome in this study	SRR7352050_Reconstructed
																				SRR7352051_Prokaryote_Bifidobacterium_longum_species.fasta	-	Reconstructed by metagenome in this study	SRR7352051_Reconstructed
																				SRR7352058_Prokaryote_Bifidobacterium_longum_species.fasta	-	Reconstructed by metagenome in this study	SRR7352058_Reconstructed
																				SRR7352066_Prokaryote_Bifidobacterium_longum_species.fasta	-	Reconstructed by metagenome in this study	SRR7352066_Reconstructed
																				SRR7411264_Prokaryote_Bifidobacterium_longum_species.fasta	-	Reconstructed by metagenome in this study	SRR7411264_Reconstructed
																				SRR7411286_contigs_species_Prokaryote_Bifidobacterium_longum_species.fasta	-	Reconstructed by metagenome in this study	SRR7411286_Reconstructed
																				SRR7411291_Prokaryote_Bifidobacterium_longum_species.fasta	-	Reconstructed by metagenome in this study	SRR7411291_Reconstructed
																				SRR7411292_Prokaryote_Bifidobacterium_longum_species.fasta	-	Reconstructed by metagenome in this study	SRR7411292_Reconstructed
																				SRR7411300_Prokaryote_Bifidobacterium_longum_species.fasta	-	Reconstructed by metagenome in this study	SRR7411300_Reconstructed
																				SRR7411301_contigs_species_Prokaryote_Bifidobacterium_longum_species.fasta	-	Reconstructed by metagenome in this study	SRR7411301_Reconstructed
																				SRR7411333_Prokaryote_Bifidobacterium_longum_species.fasta	-	Reconstructed by metagenome in this study	SRR7411333_Reconstructed
																				SRR7411338_Prokaryote_Bifidobacterium_longum_species.fasta	-	Reconstructed by metagenome in this study	SRR7411338_Reconstructed
																				SRR7411373_contigs_species_Prokaryote_Bifidobacterium_longum_species.fasta	-	Reconstructed by metagenome in this study	SRR7411373_Reconstructed
																				SRR7411374_contigs_species_Prokaryote_Bifidobacterium_longum_species.fasta	-	Reconstructed by metagenome in this study	SRR7411374_Reconstructed
																				SRR7411382_contigs_species_Prokaryote_Bifidobacterium_longum_species.fasta	-	Reconstructed by metagenome in this study	SRR7411382_Reconstructed
																				SRR8942377_contigs_species_Prokaryote_Bifidobacterium_longum_species.fasta	-	Reconstructed by metagenome in this study	SRR8942377_Reconstructed
																				SRR9061434_contigs_species_Prokaryote_Bifidobacterium_longum_species.fasta	-	Reconstructed by metagenome in this study	SRR9061434_Reconstructed
																				SRR9330500_contigs_species_Prokaryote_Bifidobacterium_longum_species.fasta	-	Reconstructed by metagenome in this study	SRR9330500_Reconstructed
																				SRR9330507_contigs_species_Prokaryote_Bifidobacterium_longum_species.fasta	-	Reconstructed by metagenome in this study	SRR9330507_Reconstructed
																				SRR9330519_contigs_species_Prokaryote_Bifidobacterium_longum_species.fasta	-	Reconstructed by metagenome in this study	SRR9330519_Reconstructed
																				SRR9330541_Prokaryote_Bifidobacterium_longum_species.fasta	-	Reconstructed by metagenome in this study	SRR9330541_Reconstructed
																				SRR9330550_contigs_species_Prokaryote_Bifidobacterium_longum_species.fasta	-	Reconstructed by metagenome in this study	SRR9330550_Reconstructed
																				SRR9330557_contigs_species_Prokaryote_Bifidobacterium_longum_species.fasta	-	Reconstructed by metagenome in this study	SRR9330557_Reconstructed
																				SRR9330561_contigs_species_Prokaryote_Bifidobacterium_longum_species.fasta	-	Reconstructed by metagenome in this study	SRR9330561_Reconstructed
																				SRR9330562_contigs_species_Prokaryote_Bifidobacterium_longum_species.fasta	-	Reconstructed by metagenome in this study	SRR9330562_Reconstructed
																				SRR9330571_contigs_species_Prokaryote_Bifidobacterium_longum_species.fasta	-	Reconstructed by metagenome in this study	SRR9330571_Reconstructed
																				SRR9330621_Prokaryote_Bifidobacterium_longum_species.fasta	-	Reconstructed by metagenome in this study	SRR9330621_Reconstructed
																				SRR9330623_contigs_species_Prokaryote_Bifidobacterium_longum_species.fasta	-	Reconstructed by metagenome in this study	SRR9330623_Reconstructed
																				SRR9330626_Prokaryote_Bifidobacterium_longum_species.fasta	-	Reconstructed by metagenome in this study	SRR9330626_Reconstructed
																				SRR9330627_contigs_species_Prokaryote_Bifidobacterium_longum_species.fasta	-	Reconstructed by metagenome in this study	SRR9330627_Reconstructed
																				SRR9330628_contigs_species_Prokaryote_Bifidobacterium_longum_species.fasta	-	Reconstructed by metagenome in this study	SRR9330628_Reconstructed
																				SRR9330632_contigs_species_Prokaryote_Bifidobacterium_longum_species.fasta	-	Reconstructed by metagenome in this study	SRR9330632_Reconstructed
																				SRR9330633_contigs_species_Prokaryote_Bifidobacterium_longum_species.fasta	-	Reconstructed by metagenome in this study	SRR9330633_Reconstructed
																				SRR9330636_contigs_species_Prokaryote_Bifidobacterium_longum_species.fasta	-	Reconstructed by metagenome in this study	SRR9330636_Reconstructed
																				SRR9330637_contigs_species_Prokaryote_Bifidobacterium_longum_species.fasta	-	Reconstructed by metagenome in this study	SRR9330637_Reconstructed
																				SRR9330651_contigs_species_Prokaryote_Bifidobacterium_longum_species.fasta	-	Reconstructed by metagenome in this study	SRR9330651_Reconstructed
																				SRR9670874_Prokaryote_Bifidobacterium_longum_species.fasta	-	Reconstructed by metagenome in this study	SRR9670874_Reconstructed
																				SRR9670893_contigs_species_Prokaryote_Bifidobacterium_longum_species.fasta	-	Reconstructed by metagenome in this study	SRR9670893_Reconstructed
																				SRR9670923_Prokaryote_Bifidobacterium_longum_species.fasta	-	Reconstructed by metagenome in this study	SRR9670923_Reconstructed
																				SRR9670925_Prokaryote_Bifidobacterium_longum_species.fasta	-	Reconstructed by metagenome in this study	SRR9670925_Reconstructed
																				SRR9879724_Prokaryote_Bifidobacterium_longum_species.fasta	-	Reconstructed by metagenome in this study	SRR9879724_Reconstructed
																				SRR9879745_Prokaryote_Bifidobacterium_longum_species.fasta	-	Reconstructed by metagenome in this study	SRR9879745_Reconstructed
																				SRR9879747_Prokaryote_Bifidobacterium_longum_species.fasta	-	Reconstructed by metagenome in this study	SRR9879747_Reconstructed
																				SRR9879766_contigs_species_Prokaryote_Bifidobacterium_longum_species.fasta	-	Reconstructed by metagenome in this study	SRR9879766_Reconstructed
