# Supplementary material for: Designation of optimal reference strains representing the infant gut bifidobacterial species through a comprehensive multi‐omics approach
Source: Environ Microbiol. 2022 Oct 7;24(12):5825–39. doi: 10.1111/1462-2920.16205 (PMC10092070; doi:10.1111/1462-2920.16205)
Supplement: Supplementary file 7 — Table S4: Additional information about Bifidobacterium genomes publicly available on online NCBI genomes repository. [file EMI-24-5825-s004.xlsx]

## Sheet: Sheet1
Table_S4: Additional information about Bifidobacterium genomes publicly available on online NCBI genomes repository.
Bifidobacterium species	Strain	BioSample	BioProject	Assembly	Level	Size(Mb)	GC%	Scaffolds	CDS	Release Date	GenBank FTP
Bifidobacterium longum	K5	SAMN18520740	PRJNA718007	GCA_017743155.1	Complete	2.42746	59.9	1	1958	2021-04-04T00:00:00Z	ftp://ftp.ncbi.nlm.nih.gov/genomes/all/GCA/017/743/155/GCA_017743155.1_ASM1774315v1
Bifidobacterium longum	K15	SAMN18520777	PRJNA718010	GCA_017743175.1	Complete	2.42152	60	1	1959	2021-04-04T00:00:00Z	ftp://ftp.ncbi.nlm.nih.gov/genomes/all/GCA/017/743/175/GCA_017743175.1_ASM1774317v1
Bifidobacterium longum	DSM 20219	SAMN04489748	PRJEB16393	GCA_900104835.1	Contig	2.44902	60.3	6	1896	2016-10-22T00:00:00Z	ftp://ftp.ncbi.nlm.nih.gov/genomes/all/GCA/900/104/835/GCA_900104835.1_IMG-taxon_2634166334_annotated_assembly
Bifidobacterium longum	JSRL 03	SAMN13440971	PRJNA592839	GCA_009741385.1	Contig	2.27299	60.2	3	1734	2019-12-11T00:00:00Z	ftp://ftp.ncbi.nlm.nih.gov/genomes/all/GCA/009/741/385/GCA_009741385.1_ASM974138v1
Bifidobacterium longum	DS7_3	SAMN06464099	PRJNA336518	GCA_003094975.1	Contig	2.23729	60	17	1752	2018-05-06T00:00:00Z	ftp://ftp.ncbi.nlm.nih.gov/genomes/all/GCA/003/094/975/GCA_003094975.1_ASM309497v1
Bifidobacterium longum	AM39-10AC	SAMN09736509	PRJNA482748	GCA_003468265.1	Scaffold	2.23371	60	14	1727	2018-09-06T00:00:00Z	ftp://ftp.ncbi.nlm.nih.gov/genomes/all/GCA/003/468/265/GCA_003468265.1_ASM346826v1
Bifidobacterium longum	DS9_3	SAMN06464100	PRJNA336518	GCA_003094635.1	Contig	2.39717	59.9	13	1933	2018-05-06T00:00:00Z	ftp://ftp.ncbi.nlm.nih.gov/genomes/all/GCA/003/094/635/GCA_003094635.1_ASM309463v1
Bifidobacterium longum	D2957	SAMN02472064	PRJNA191039	GCA_000478525.1	Contig	2.33023	60.4	13	1792	2013-06-17T00:00:00Z	ftp://ftp.ncbi.nlm.nih.gov/genomes/all/GCA/000/478/525/GCA_000478525.1_blongD2957
Bifidobacterium longum	DS15_3	SAMN06464097	PRJNA336518	GCA_003094855.1	Contig	2.39818	59.9	21	1931	2018-05-06T00:00:00Z	ftp://ftp.ncbi.nlm.nih.gov/genomes/all/GCA/003/094/855/GCA_003094855.1_ASM309485v1
Bifidobacterium longum	AM39-8AC	SAMN09736517	PRJNA482748	GCA_003467395.1	Scaffold	2.34569	60.1	14	1862	2018-09-06T00:00:00Z	ftp://ftp.ncbi.nlm.nih.gov/genomes/all/GCA/003/467/395/GCA_003467395.1_ASM346739v1
Bifidobacterium longum	TF08-4AC	SAMN09736919	PRJNA482748	GCA_003437695.1	Scaffold	2.4296	60.1	22	1927	2018-08-31T00:00:00Z	ftp://ftp.ncbi.nlm.nih.gov/genomes/all/GCA/003/437/695/GCA_003437695.1_ASM343769v1
Bifidobacterium longum	AF05-2	SAMN09734186	PRJNA482748	GCA_003465635.1	Scaffold	2.42691	60.4	21	1978	2018-09-06T00:00:00Z	ftp://ftp.ncbi.nlm.nih.gov/genomes/all/GCA/003/465/635/GCA_003465635.1_ASM346563v1
Bifidobacterium longum	AF05-16	SAMN09734185	PRJNA482748	GCA_003465665.1	Scaffold	2.42575	60.4	23	1981	2018-09-06T00:00:00Z	ftp://ftp.ncbi.nlm.nih.gov/genomes/all/GCA/003/465/665/GCA_003465665.1_ASM346566v1
Bifidobacterium longum	BB-79	SAMN08120363	PRJNA420803	GCA_004125375.1	Contig	2.20609	59.9	23	1763	2019-01-31T00:00:00Z	ftp://ftp.ncbi.nlm.nih.gov/genomes/all/GCA/004/125/375/GCA_004125375.1_ASM412537v1
Bifidobacterium longum	1	SAMEA4827164	PRJEB28066	GCA_900519135.1	Contig	2.20609	59.9	23	1763	2018-09-12T00:00:00Z	ftp://ftp.ncbi.nlm.nih.gov/genomes/all/GCA/900/519/135/GCA_900519135.1_BB-79
Bifidobacterium longum	TM05-14	SAMN09736978	PRJNA482748	GCA_003466505.1	Scaffold	2.50681	59.9	19	2042	2018-08-31T00:00:00Z	ftp://ftp.ncbi.nlm.nih.gov/genomes/all/GCA/003/466/505/GCA_003466505.1_ASM346650v1
Bifidobacterium longum	Bifidobacterium_longum_BgEED06	SAMEA5664351	PRJEB32184	GCA_901873505.1	Contig	2.42621	59.9	27	1922	2021-02-13T00:00:00Z	ftp://ftp.ncbi.nlm.nih.gov/genomes/all/GCA/901/873/505/GCA_901873505.1_Bifidobacterium_longum_BgEED06
Bifidobacterium longum	APC1464	SAMN07958349	PRJNA394834	GCA_002833185.1	Contig	2.34652	60.1	31	1867	2017-12-11T00:00:00Z	ftp://ftp.ncbi.nlm.nih.gov/genomes/all/GCA/002/833/185/GCA_002833185.1_ASM283318v1
Bifidobacterium longum	AF27-1BH	SAMN09734529	PRJNA482748	GCA_003457975.1	Scaffold	2.33708	60.1	18	1860	2018-09-05T00:00:00Z	ftp://ftp.ncbi.nlm.nih.gov/genomes/all/GCA/003/457/975/GCA_003457975.1_ASM345797v1
Bifidobacterium longum	AM12-16	SAMN09734785	PRJNA482748	GCA_003472305.1	Scaffold	2.30797	60	23	1782	2018-09-06T00:00:00Z	ftp://ftp.ncbi.nlm.nih.gov/genomes/all/GCA/003/472/305/GCA_003472305.1_ASM347230v1
Bifidobacterium longum	1001136B_160425_B5	SAMN15532765	PRJNA637878	GCA_015555065.1	Scaffold	2.38293	59.9	23	1929	2020-11-17T00:00:00Z	ftp://ftp.ncbi.nlm.nih.gov/genomes/all/GCA/015/555/065/GCA_015555065.1_ASM1555506v1
Bifidobacterium longum	AF11-41	SAMN09734211	PRJNA482748	GCA_003465095.1	Scaffold	2.38362	60.3	30	1895	2018-09-06T00:00:00Z	ftp://ftp.ncbi.nlm.nih.gov/genomes/all/GCA/003/465/095/GCA_003465095.1_ASM346509v1
Bifidobacterium longum	DPC6321	SAMN07958365	PRJNA394834	GCA_002832995.1	Contig	2.38236	59.9	28	1882	2017-12-11T00:00:00Z	ftp://ftp.ncbi.nlm.nih.gov/genomes/all/GCA/002/832/995/GCA_002832995.1_ASM283299v1
Bifidobacterium longum	Bifido_04	SAMEA51817918	PRJEB18553	GCA_900157085.1	Contig	2.57939	59.7	48	2110	2017-02-08T00:00:00Z	ftp://ftp.ncbi.nlm.nih.gov/genomes/all/GCA/900/157/085/GCA_900157085.1_Bifido_04_v1
Bifidobacterium longum	AM31-13LB	SAMN09736426	PRJNA482748	GCA_003468805.1	Scaffold	2.43452	60.2	14	1966	2018-09-06T00:00:00Z	ftp://ftp.ncbi.nlm.nih.gov/genomes/all/GCA/003/468/805/GCA_003468805.1_ASM346880v1
Bifidobacterium longum	TF01-22	SAMN09736866	PRJNA482748	GCA_003437995.1	Scaffold	2.38449	60.2	14	1897	2018-08-31T00:00:00Z	ftp://ftp.ncbi.nlm.nih.gov/genomes/all/GCA/003/437/995/GCA_003437995.1_ASM343799v1
Bifidobacterium longum	AF14-34	SAMN09734258	PRJNA482748	GCA_003464575.1	Scaffold	2.40908	60.1	30	1913	2018-09-06T00:00:00Z	ftp://ftp.ncbi.nlm.nih.gov/genomes/all/GCA/003/464/575/GCA_003464575.1_ASM346457v1
Bifidobacterium longum	AF04-13	SAMN09734175	PRJNA482748	GCA_003465745.1	Scaffold	2.37602	60.1	16	1876	2018-09-06T00:00:00Z	ftp://ftp.ncbi.nlm.nih.gov/genomes/all/GCA/003/465/745/GCA_003465745.1_ASM346574v1
Bifidobacterium longum	APC1478	SAMN07958357	PRJNA394834	GCA_002833055.1	Contig	2.22335	59.8	21	1709	2017-12-11T00:00:00Z	ftp://ftp.ncbi.nlm.nih.gov/genomes/all/GCA/002/833/055/GCA_002833055.1_ASM283305v1
Bifidobacterium longum	AF14-22	SAMN09734253	PRJNA482748	GCA_003464685.1	Scaffold	2.40721	60.1	26	1917	2018-09-06T00:00:00Z	ftp://ftp.ncbi.nlm.nih.gov/genomes/all/GCA/003/464/685/GCA_003464685.1_ASM346468v1
Bifidobacterium longum	AF03-20	SAMN09734170	PRJNA482748	GCA_003466045.1	Scaffold	2.44578	60.2	17	1914	2018-09-06T00:00:00Z	ftp://ftp.ncbi.nlm.nih.gov/genomes/all/GCA/003/466/045/GCA_003466045.1_ASM346604v1
Bifidobacterium longum	TM06-1	SAMN09736986	PRJNA482748	GCA_003466425.1	Scaffold	2.40404	60.2	14	1901	2018-08-31T00:00:00Z	ftp://ftp.ncbi.nlm.nih.gov/genomes/all/GCA/003/466/425/GCA_003466425.1_ASM346642v1
Bifidobacterium longum	AM16-2	SAMN09734826	PRJNA482748	GCA_003471915.1	Scaffold	2.28838	60	17	1825	2018-09-06T00:00:00Z	ftp://ftp.ncbi.nlm.nih.gov/genomes/all/GCA/003/471/915/GCA_003471915.1_ASM347191v1
Bifidobacterium longum	AM11-2	SAMN09734779	PRJNA482748	GCA_003472405.1	Scaffold	2.32334	60.2	25	1851	2018-09-06T00:00:00Z	ftp://ftp.ncbi.nlm.nih.gov/genomes/all/GCA/003/472/405/GCA_003472405.1_ASM347240v1
Bifidobacterium longum	D31t1_170403_F11	SAMN15533213	PRJNA637878	GCA_015554225.1	Contig	2.37523	60	36	1857	2020-11-17T00:00:00Z	ftp://ftp.ncbi.nlm.nih.gov/genomes/all/GCA/015/554/225/GCA_015554225.1_ASM1555422v1
Bifidobacterium longum	D31t1_170403_B2	SAMN15532477	PRJNA637878	GCA_015667025.1	Contig	2.31861	59.9	39	1799	2020-11-23T00:00:00Z	ftp://ftp.ncbi.nlm.nih.gov/genomes/all/GCA/015/667/025/GCA_015667025.1_ASM1566702v1
Bifidobacterium longum	UMA026	SAMN08102330	PRJNA419938	GCA_003130775.1	Contig	2.39256	60.1	66	1892	2018-05-17T00:00:00Z	ftp://ftp.ncbi.nlm.nih.gov/genomes/all/GCA/003/130/775/GCA_003130775.1_ASM313077v1
Bifidobacterium longum	bk_0021	SAMN10239587	PRJNA496358	GCA_004167725.1	Contig	2.32045	59.9	45	1874	2019-02-11T00:00:00Z	ftp://ftp.ncbi.nlm.nih.gov/genomes/all/GCA/004/167/725/GCA_004167725.1_ASM416772v1
Bifidobacterium longum	1886B	SAMN06621706	PRJNA379831	GCA_002076095.1	Contig	2.47375	60.2	47	2057	2017-03-31T00:00:00Z	ftp://ftp.ncbi.nlm.nih.gov/genomes/all/GCA/002/076/095/GCA_002076095.1_Bbif1886B
Bifidobacterium longum	AF36-1	SAMN09734632	PRJNA482748	GCA_003474905.1	Scaffold	2.37886	60.1	19	1920	2018-09-06T00:00:00Z	ftp://ftp.ncbi.nlm.nih.gov/genomes/all/GCA/003/474/905/GCA_003474905.1_ASM347490v1
Bifidobacterium longum	TF07-39	SAMN09736908	PRJNA482748	GCA_003437095.1	Scaffold	2.45182	60.1	16	1981	2018-08-31T00:00:00Z	ftp://ftp.ncbi.nlm.nih.gov/genomes/all/GCA/003/437/095/GCA_003437095.1_ASM343709v1
Bifidobacterium longum	DPC6320	SAMN07958364	PRJNA394834	GCA_002833255.1	Contig	2.33037	59.9	25	1795	2017-12-11T00:00:00Z	ftp://ftp.ncbi.nlm.nih.gov/genomes/all/GCA/002/833/255/GCA_002833255.1_ASM283325v1
Bifidobacterium longum	TF07-34	SAMN09736907	PRJNA482748	GCA_003437105.1	Scaffold	2.3738	60.1	26	1880	2018-08-31T00:00:00Z	ftp://ftp.ncbi.nlm.nih.gov/genomes/all/GCA/003/437/105/GCA_003437105.1_ASM343710v1
Bifidobacterium longum	DPC6317	SAMN07958363	PRJNA394834	GCA_002832945.1	Contig	2.44863	60.2	20	1914	2017-12-11T00:00:00Z	ftp://ftp.ncbi.nlm.nih.gov/genomes/all/GCA/002/832/945/GCA_002832945.1_ASM283294v1
Bifidobacterium longum	AF35-13AC	SAMN09734620	PRJNA482748	GCA_003475025.1	Scaffold	2.3945	60.1	21	1904	2018-09-06T00:00:00Z	ftp://ftp.ncbi.nlm.nih.gov/genomes/all/GCA/003/475/025/GCA_003475025.1_ASM347502v1
Bifidobacterium longum	APC1472	SAMN07958353	PRJNA394834	GCA_002833115.1	Contig	2.36404	60.2	50	1857	2017-12-11T00:00:00Z	ftp://ftp.ncbi.nlm.nih.gov/genomes/all/GCA/002/833/115/GCA_002833115.1_ASM283311v1
Bifidobacterium longum	AF03-27	SAMN09734172	PRJNA482748	GCA_003465785.1	Scaffold	2.44611	60.2	20	1917	2018-09-06T00:00:00Z	ftp://ftp.ncbi.nlm.nih.gov/genomes/all/GCA/003/465/785/GCA_003465785.1_ASM346578v1
Bifidobacterium longum	AF03-10	SAMN09734168	PRJNA482748	GCA_003466075.1	Scaffold	2.44408	60.2	19	1915	2018-09-06T00:00:00Z	ftp://ftp.ncbi.nlm.nih.gov/genomes/all/GCA/003/466/075/GCA_003466075.1_ASM346607v1
Bifidobacterium longum	AM42-13AT	SAMN09736542	PRJNA482748	GCA_003468005.1	Scaffold	2.22637	60.1	16	1744	2018-09-06T00:00:00Z	ftp://ftp.ncbi.nlm.nih.gov/genomes/all/GCA/003/468/005/GCA_003468005.1_ASM346800v1
Bifidobacterium longum	TF06-45A	SAMN09736897	PRJNA482748	GCA_003437715.1	Scaffold	2.52562	59.6	21	2116	2018-08-31T00:00:00Z	ftp://ftp.ncbi.nlm.nih.gov/genomes/all/GCA/003/437/715/GCA_003437715.1_ASM343771v1
Bifidobacterium longum	Bifido_01	SAMEA51815668	PRJEB18553	GCA_900157095.1	Contig	2.33463	59.9	39	1867	2017-02-08T00:00:00Z	ftp://ftp.ncbi.nlm.nih.gov/genomes/all/GCA/900/157/095/GCA_900157095.1_Bifido_01_v1
Bifidobacterium longum	1898B	SAMN06621716	PRJNA379831	GCA_002075875.1	Contig	2.47439	59.9	41	1962	2017-03-31T00:00:00Z	ftp://ftp.ncbi.nlm.nih.gov/genomes/all/GCA/002/075/875/GCA_002075875.1_Bbif1898B
Bifidobacterium longum	OM05-2BH	SAMN09736802	PRJNA482748	GCA_003438385.1	Scaffold	2.43685	60.1	46	2007	2018-08-31T00:00:00Z	ftp://ftp.ncbi.nlm.nih.gov/genomes/all/GCA/003/438/385/GCA_003438385.1_ASM343838v1
Bifidobacterium longum	1001283B150225_161107_D10	SAMN15532493	PRJNA637878	GCA_015670475.1	Scaffold	2.32913	60	29	1830	2020-11-23T00:00:00Z	ftp://ftp.ncbi.nlm.nih.gov/genomes/all/GCA/015/670/475/GCA_015670475.1_ASM1567047v1
Bifidobacterium longum	AM11-5	SAMN09734782	PRJNA482748	GCA_003473205.1	Scaffold	2.35711	60.1	32	1879	2018-09-06T00:00:00Z	ftp://ftp.ncbi.nlm.nih.gov/genomes/all/GCA/003/473/205/GCA_003473205.1_ASM347320v1
Bifidobacterium longum	AF13-41	SAMN09734240	PRJNA482748	GCA_003464805.1	Scaffold	2.32031	60.4	22	1832	2018-09-06T00:00:00Z	ftp://ftp.ncbi.nlm.nih.gov/genomes/all/GCA/003/464/805/GCA_003464805.1_ASM346480v1
Bifidobacterium longum	AF13-34	SAMN09734235	PRJNA482748	GCA_003465365.1	Scaffold	2.31949	60.4	24	1834	2018-09-06T00:00:00Z	ftp://ftp.ncbi.nlm.nih.gov/genomes/all/GCA/003/465/365/GCA_003465365.1_ASM346536v1
Bifidobacterium longum	APC1480	SAMN07958358	PRJNA394834	GCA_002833065.1	Contig	2.47775	59.9	27	2017	2017-12-11T00:00:00Z	ftp://ftp.ncbi.nlm.nih.gov/genomes/all/GCA/002/833/065/GCA_002833065.1_ASM283306v1
Bifidobacterium longum	APC1477	SAMN07958356	PRJNA394834	GCA_002833075.1	Contig	2.22881	59.8	24	1706	2017-12-11T00:00:00Z	ftp://ftp.ncbi.nlm.nih.gov/genomes/all/GCA/002/833/075/GCA_002833075.1_ASM283307v1
Bifidobacterium longum	AF11-12	SAMN09734206	PRJNA482748	GCA_003465455.1	Scaffold	2.68534	60.3	58	2217	2018-09-06T00:00:00Z	ftp://ftp.ncbi.nlm.nih.gov/genomes/all/GCA/003/465/455/GCA_003465455.1_ASM346545v1
Bifidobacterium longum	APC1473	SAMN07958354	PRJNA394834	GCA_002833125.1	Contig	2.31707	59.8	39	1812	2017-12-11T00:00:00Z	ftp://ftp.ncbi.nlm.nih.gov/genomes/all/GCA/002/833/125/GCA_002833125.1_ASM283312v1
Bifidobacterium longum	D46t1_190503_C6	SAMN15532852	PRJNA637878	GCA_015547105.1	Scaffold	2.22891	59.8	30	1756	2020-11-17T00:00:00Z	ftp://ftp.ncbi.nlm.nih.gov/genomes/all/GCA/015/547/105/GCA_015547105.1_ASM1554710v1
Bifidobacterium longum	Bifido_S1	SAMEA51824668	PRJEB18553	GCA_900157075.1	Contig	2.81203	59.7	81	2414	2017-02-08T00:00:00Z	ftp://ftp.ncbi.nlm.nih.gov/genomes/all/GCA/900/157/075/GCA_900157075.1_Bifido_S1_v1
Bifidobacterium longum	AF30-11	SAMN09734564	PRJNA482748	GCA_003475865.1	Scaffold	2.2659	59.9	18	1758	2018-09-06T00:00:00Z	ftp://ftp.ncbi.nlm.nih.gov/genomes/all/GCA/003/475/865/GCA_003475865.1_ASM347586v1
Bifidobacterium longum	TF07-31	SAMN09736906	PRJNA482748	GCA_003437135.1	Scaffold	2.44332	60	22	1966	2018-08-31T00:00:00Z	ftp://ftp.ncbi.nlm.nih.gov/genomes/all/GCA/003/437/135/GCA_003437135.1_ASM343713v1
Bifidobacterium longum	APC1462	SAMN07958348	PRJNA394834	GCA_002833205.1	Contig	2.41778	60.3	27	1949	2017-12-11T00:00:00Z	ftp://ftp.ncbi.nlm.nih.gov/genomes/all/GCA/002/833/205/GCA_002833205.1_ASM283320v1
Bifidobacterium longum	1001302B_160321_G1	SAMN15533049	PRJNA637878	GCA_015560565.1	Scaffold	2.3873	60.1	37	1912	2020-11-17T00:00:00Z	ftp://ftp.ncbi.nlm.nih.gov/genomes/all/GCA/015/560/565/GCA_015560565.1_ASM1556056v1
Bifidobacterium longum	DPC6316	SAMN07958362	PRJNA394834	GCA_002833015.1	Contig	2.39397	60.4	32	1910	2017-12-11T00:00:00Z	ftp://ftp.ncbi.nlm.nih.gov/genomes/all/GCA/002/833/015/GCA_002833015.1_ASM283301v1
Bifidobacterium longum	BSD2780061688_150302_C8	SAMN15532993	PRJNA637878	GCA_015551415.1	Scaffold	2.32327	60	20	1837	2020-11-17T00:00:00Z	ftp://ftp.ncbi.nlm.nih.gov/genomes/all/GCA/015/551/415/GCA_015551415.1_ASM1555141v1
Bifidobacterium longum	1897B	SAMN06621715	PRJNA379831	GCA_002075935.1	Contig	2.45361	59.9	55	1966	2017-03-31T00:00:00Z	ftp://ftp.ncbi.nlm.nih.gov/genomes/all/GCA/002/075/935/GCA_002075935.1_Bbif1897B
Bifidobacterium longum	AF08-2	SAMN09734194	PRJNA482748	GCA_003465545.1	Scaffold	2.54012	60.2	23	2091	2018-09-06T00:00:00Z	ftp://ftp.ncbi.nlm.nih.gov/genomes/all/GCA/003/465/545/GCA_003465545.1_ASM346554v1
Bifidobacterium longum	TM01-1	SAMN09736962	PRJNA482748	GCA_003437455.1	Scaffold	2.35075	60.3	19	1864	2018-08-31T00:00:00Z	ftp://ftp.ncbi.nlm.nih.gov/genomes/all/GCA/003/437/455/GCA_003437455.1_ASM343745v1
Bifidobacterium longum	BSD2780061688st2_H1	SAMN10863273	PRJNA518912	GCA_005844115.1	Scaffold	2.2799	59.9	43	1818	2019-05-26T00:00:00Z	ftp://ftp.ncbi.nlm.nih.gov/genomes/all/GCA/005/844/115/GCA_005844115.1_ASM584411v1
Bifidobacterium longum	BSD2780061688b_171218_H1	SAMN15532945	PRJNA637878	GCA_015558685.1	Scaffold	2.2799	59.9	43	1817	2020-11-17T00:00:00Z	ftp://ftp.ncbi.nlm.nih.gov/genomes/all/GCA/015/558/685/GCA_015558685.1_ASM1555868v1
Bifidobacterium longum	AM21-20	SAMN09734892	PRJNA482748	GCA_003471245.1	Scaffold	2.33249	60	25	1831	2018-09-06T00:00:00Z	ftp://ftp.ncbi.nlm.nih.gov/genomes/all/GCA/003/471/245/GCA_003471245.1_ASM347124v1
Bifidobacterium longum	379	SAMN04155602	PRJNA298113	GCA_001595465.1	Contig	2.38762	60.2	24	1902	2016-03-21T00:00:00Z	ftp://ftp.ncbi.nlm.nih.gov/genomes/all/GCA/001/595/465/GCA_001595465.1_ASM159546v1
Bifidobacterium longum	AF30-12	SAMN09734565	PRJNA482748	GCA_003475835.1	Scaffold	2.26564	59.9	16	1766	2018-09-06T00:00:00Z	ftp://ftp.ncbi.nlm.nih.gov/genomes/all/GCA/003/475/835/GCA_003475835.1_ASM347583v1
Bifidobacterium longum	BSD2780061689_150309_E10	SAMN15532580	PRJNA637878	GCA_015550145.1	Scaffold	2.31281	60	27	1851	2020-11-17T00:00:00Z	ftp://ftp.ncbi.nlm.nih.gov/genomes/all/GCA/015/550/145/GCA_015550145.1_ASM1555014v1
Bifidobacterium longum	1001275B_160808_B3	SAMN15532617	PRJNA637878	GCA_015554025.1	Scaffold	2.54727	59.6	38	2122	2020-11-17T00:00:00Z	ftp://ftp.ncbi.nlm.nih.gov/genomes/all/GCA/015/554/025/GCA_015554025.1_ASM1555402v1
Bifidobacterium longum	Indica	SAMN07503177	PRJNA398177	GCA_002276185.1	Contig	2.37423	60	43	1913	2017-08-29T00:00:00Z	ftp://ftp.ncbi.nlm.nih.gov/genomes/all/GCA/002/276/185/GCA_002276185.1_ASM227618v1
Bifidobacterium longum	APC1503	SAMN07958360	PRJNA394834	GCA_002832985.1	Contig	2.5627	59.7	39	2096	2017-12-11T00:00:00Z	ftp://ftp.ncbi.nlm.nih.gov/genomes/all/GCA/002/832/985/GCA_002832985.1_ASM283298v1
Bifidobacterium longum	AF26-10	SAMN09734508	PRJNA482748	GCA_003458335.1	Scaffold	2.34746	60.2	18	1869	2018-09-05T00:00:00Z	ftp://ftp.ncbi.nlm.nih.gov/genomes/all/GCA/003/458/335/GCA_003458335.1_ASM345833v1
Bifidobacterium longum	D41t1_190614_F6	SAMN15533048	PRJNA637878	GCA_015560585.1	Scaffold	2.30518	59.9	26	1821	2020-11-17T00:00:00Z	ftp://ftp.ncbi.nlm.nih.gov/genomes/all/GCA/015/560/585/GCA_015560585.1_ASM1556058v1
Bifidobacterium longum	J1101437_171009_B2	SAMN15532480	PRJNA637878	GCA_015671085.1	Contig	2.40355	60.1	40	1914	2020-11-23T00:00:00Z	ftp://ftp.ncbi.nlm.nih.gov/genomes/all/GCA/015/671/085/GCA_015671085.1_ASM1567108v1
Bifidobacterium longum	AM20-39	SAMN09734884	PRJNA482748	GCA_003471355.1	Scaffold	2.29653	60	22	1777	2018-09-06T00:00:00Z	ftp://ftp.ncbi.nlm.nih.gov/genomes/all/GCA/003/471/355/GCA_003471355.1_ASM347135v1
Bifidobacterium longum	UMB0788	SAMN08193649	PRJNA316969	GCA_002861445.1	Scaffold	2.45493	60.2	33	2012	2017-12-28T00:00:00Z	ftp://ftp.ncbi.nlm.nih.gov/genomes/all/GCA/002/861/445/GCA_002861445.1_ASM286144v1
Bifidobacterium longum	D53t1_180928_E2	SAMN15533352	PRJNA637878	GCA_015670845.1	Scaffold	2.27503	59.9	36	1786	2020-11-23T00:00:00Z	ftp://ftp.ncbi.nlm.nih.gov/genomes/all/GCA/015/670/845/GCA_015670845.1_ASM1567084v1
Bifidobacterium longum	TM04-48B	SAMN09736975	PRJNA482748	GCA_003466545.1	Scaffold	2.37324	60	25	1927	2018-08-31T00:00:00Z	ftp://ftp.ncbi.nlm.nih.gov/genomes/all/GCA/003/466/545/GCA_003466545.1_ASM346654v1
Bifidobacterium longum	D59t2_181005_F6	SAMN15532904	PRJNA637878	GCA_015550805.1	Scaffold	2.31394	60	38	1803	2020-11-17T00:00:00Z	ftp://ftp.ncbi.nlm.nih.gov/genomes/all/GCA/015/550/805/GCA_015550805.1_ASM1555080v1
Bifidobacterium longum	BSD2780120875_150330_F5	SAMN15532947	PRJNA637878	GCA_015558665.1	Scaffold	2.3797	60.2	27	1947	2020-11-17T00:00:00Z	ftp://ftp.ncbi.nlm.nih.gov/genomes/all/GCA/015/558/665/GCA_015558665.1_ASM1555866v1
Bifidobacterium longum	TF06-12AC	SAMN09736888	PRJNA482748	GCA_003438485.1	Scaffold	2.52763	59.6	21	2118	2018-08-31T00:00:00Z	ftp://ftp.ncbi.nlm.nih.gov/genomes/all/GCA/003/438/485/GCA_003438485.1_ASM343848v1
Bifidobacterium longum	APC1468	SAMN07958352	PRJNA394834	GCA_002833135.1	Contig	2.39516	60.2	45	1955	2017-12-11T00:00:00Z	ftp://ftp.ncbi.nlm.nih.gov/genomes/all/GCA/002/833/135/GCA_002833135.1_ASM283313v1
Bifidobacterium longum	AM20-19AC	SAMN09734881	PRJNA482748	GCA_003471385.1	Scaffold	2.29489	60	43	1782	2018-09-06T00:00:00Z	ftp://ftp.ncbi.nlm.nih.gov/genomes/all/GCA/003/471/385/GCA_003471385.1_ASM347138v1
Bifidobacterium longum	AF34-9AC	SAMN09734618	PRJNA482748	GCA_003475055.1	Scaffold	2.4028	60	36	1915	2018-09-06T00:00:00Z	ftp://ftp.ncbi.nlm.nih.gov/genomes/all/GCA/003/475/055/GCA_003475055.1_ASM347505v1
Bifidobacterium longum	JCM 19995	SAMN13208527	PRJNA587763	GCA_015931225.1	Contig	2.2787	59.6	59	1801	2020-12-10T00:00:00Z	ftp://ftp.ncbi.nlm.nih.gov/genomes/all/GCA/015/931/225/GCA_015931225.1_ASM1593122v1
Bifidobacterium longum	APC1476	SAMN07958355	PRJNA394834	GCA_002833265.1	Contig	2.53254	60	48	2089	2017-12-11T00:00:00Z	ftp://ftp.ncbi.nlm.nih.gov/genomes/all/GCA/002/833/265/GCA_002833265.1_ASM283326v1
Bifidobacterium longum	DS18_3	SAMN06464098	PRJNA336518	GCA_003094935.1	Contig	2.44826	59.7	174	2004	2018-05-06T00:00:00Z	ftp://ftp.ncbi.nlm.nih.gov/genomes/all/GCA/003/094/935/GCA_003094935.1_ASM309493v1
Bifidobacterium longum	AM30-9LB	SAMN09736422	PRJNA482748	GCA_003468825.1	Scaffold	2.29747	60.1	28	1871	2018-09-06T00:00:00Z	ftp://ftp.ncbi.nlm.nih.gov/genomes/all/GCA/003/468/825/GCA_003468825.1_ASM346882v1
Bifidobacterium longum	AM34-3	SAMN09736466	PRJNA482748	GCA_003467905.1	Scaffold	2.37749	60.1	24	1861	2018-09-06T00:00:00Z	ftp://ftp.ncbi.nlm.nih.gov/genomes/all/GCA/003/467/905/GCA_003467905.1_ASM346790v1
Bifidobacterium longum	PC1	SAMEA51825418	PRJEB18553	GCA_900157065.1	Contig	2.79457	59.8	83	2387	2017-02-08T00:00:00Z	ftp://ftp.ncbi.nlm.nih.gov/genomes/all/GCA/900/157/065/GCA_900157065.1_PC1_v1
Bifidobacterium longum	Bifido_02	SAMEA51816418	PRJEB18553	GCA_900157195.1	Contig	2.33429	60.1	97	1808	2017-02-08T00:00:00Z	ftp://ftp.ncbi.nlm.nih.gov/genomes/all/GCA/900/157/195/GCA_900157195.1_Bifido_02_v1
Bifidobacterium longum	Bifido_06	SAMEA51819418	PRJEB18553	GCA_900157155.1	Contig	2.42182	60	48	1950	2017-02-08T00:00:00Z	ftp://ftp.ncbi.nlm.nih.gov/genomes/all/GCA/900/157/155/GCA_900157155.1_Bifido_06_v1
Bifidobacterium longum	DPC6323	SAMN07958366	PRJNA394834	GCA_002833215.1	Contig	2.39696	60.2	52	1903	2017-12-11T00:00:00Z	ftp://ftp.ncbi.nlm.nih.gov/genomes/all/GCA/002/833/215/GCA_002833215.1_ASM283321v1
Bifidobacterium longum	BSD2780120875b_170604_H11	SAMN15532650	PRJNA637878	GCA_015670995.1	Scaffold	2.41077	60.3	29	1935	2020-11-23T00:00:00Z	ftp://ftp.ncbi.nlm.nih.gov/genomes/all/GCA/015/670/995/GCA_015670995.1_ASM1567099v1
Bifidobacterium longum	TM02-7	SAMN09736966	PRJNA482748	GCA_003436595.1	Scaffold	2.39325	60.3	31	1889	2018-08-31T00:00:00Z	ftp://ftp.ncbi.nlm.nih.gov/genomes/all/GCA/003/436/595/GCA_003436595.1_ASM343659v1
Bifidobacterium longum	1001271st1_B4	SAMN10863261	PRJNA518912	GCA_005844345.1	Scaffold	2.44231	60.2	25	1924	2019-05-26T00:00:00Z	ftp://ftp.ncbi.nlm.nih.gov/genomes/all/GCA/005/844/345/GCA_005844345.1_ASM584434v1
Bifidobacterium longum	1001271B_150615_B4	SAMN15532877	PRJNA637878	GCA_015670955.1	Scaffold	2.44105	60.2	25	0	2020-11-23T00:00:00Z	ftp://ftp.ncbi.nlm.nih.gov/genomes/all/GCA/015/670/955/GCA_015670955.1_ASM1567095v1
Bifidobacterium longum	AM20-3	SAMN09734882	PRJNA482748	GCA_003471345.1	Scaffold	2.2981	60	38	1782	2018-09-06T00:00:00Z	ftp://ftp.ncbi.nlm.nih.gov/genomes/all/GCA/003/471/345/GCA_003471345.1_ASM347134v1
Bifidobacterium longum	PC4	SAMEA51826168	PRJEB18553	GCA_900157185.1	Contig	2.78899	59.8	69	2393	2017-02-08T00:00:00Z	ftp://ftp.ncbi.nlm.nih.gov/genomes/all/GCA/900/157/185/GCA_900157185.1_PC4_v1
Bifidobacterium longum	TM04-17	SAMN09736971	PRJNA482748	GCA_003436505.1	Scaffold	2.4148	60	51	1965	2018-08-31T00:00:00Z	ftp://ftp.ncbi.nlm.nih.gov/genomes/all/GCA/003/436/505/GCA_003436505.1_ASM343650v1
Bifidobacterium longum	AM10-15B	SAMN09734765	PRJNA482748	GCA_003472605.1	Scaffold	2.41411	60.2	44	1926	2018-09-06T00:00:00Z	ftp://ftp.ncbi.nlm.nih.gov/genomes/all/GCA/003/472/605/GCA_003472605.1_ASM347260v1
Bifidobacterium longum	APC1461	SAMN07958347	PRJNA394834	GCA_002833315.1	Contig	2.41899	60	37	1880	2017-12-11T00:00:00Z	ftp://ftp.ncbi.nlm.nih.gov/genomes/all/GCA/002/833/315/GCA_002833315.1_ASM283331v1
Bifidobacterium longum	D52t1_170925_H5	SAMN15532928	PRJNA637878	GCA_015553805.1	Scaffold	2.40075	60.1	63	1933	2020-11-17T00:00:00Z	ftp://ftp.ncbi.nlm.nih.gov/genomes/all/GCA/015/553/805/GCA_015553805.1_ASM1555380v1
Bifidobacterium longum	1001175B_160314_B2	SAMN15532691	PRJNA637878	GCA_015557625.1	Scaffold	2.38758	60	49	1949	2020-11-17T00:00:00Z	ftp://ftp.ncbi.nlm.nih.gov/genomes/all/GCA/015/557/625/GCA_015557625.1_ASM1555762v1
Bifidobacterium longum	APC1504	SAMN07958361	PRJNA394834	GCA_002832955.1	Contig	2.31029	60.2	51	1837	2017-12-11T00:00:00Z	ftp://ftp.ncbi.nlm.nih.gov/genomes/all/GCA/002/832/955/GCA_002832955.1_ASM283295v1
Bifidobacterium longum	1001175st1_G10	SAMN10863239	PRJNA518912	GCA_005844715.1	Scaffold	2.33608	59.9	48	1899	2019-05-26T00:00:00Z	ftp://ftp.ncbi.nlm.nih.gov/genomes/all/GCA/005/844/715/GCA_005844715.1_ASM584471v1
Bifidobacterium longum	Bifido_09	SAMEA51821668	PRJEB18553	GCA_900157055.1	Contig	2.66124	59.9	68	2192	2017-02-08T00:00:00Z	ftp://ftp.ncbi.nlm.nih.gov/genomes/all/GCA/900/157/055/GCA_900157055.1_Bifido_09_v1
Bifidobacterium longum	D33t1_170424_E8	SAMN15532819	PRJNA637878	GCA_015669945.1	Contig	2.38232	60.2	43	1922	2020-11-23T00:00:00Z	ftp://ftp.ncbi.nlm.nih.gov/genomes/all/GCA/015/669/945/GCA_015669945.1_ASM1566994v1
Bifidobacterium longum	1001262B_160229_E5	SAMN15532998	PRJNA637878	GCA_015669395.1	Scaffold	2.35016	59.9	50	1863	2020-11-23T00:00:00Z	ftp://ftp.ncbi.nlm.nih.gov/genomes/all/GCA/015/669/395/GCA_015669395.1_ASM1566939v1
Bifidobacterium longum	BSD2780120874_150323_E3	SAMN15532997	PRJNA637878	GCA_015551245.1	Scaffold	2.33697	60.1	49	1883	2020-11-17T00:00:00Z	ftp://ftp.ncbi.nlm.nih.gov/genomes/all/GCA/015/551/245/GCA_015551245.1_ASM1555124v1
Bifidobacterium longum	APC1466	SAMN07958351	PRJNA394834	GCA_002833285.1	Contig	2.41998	59.8	51	1960	2017-12-11T00:00:00Z	ftp://ftp.ncbi.nlm.nih.gov/genomes/all/GCA/002/833/285/GCA_002833285.1_ASM283328v1
Bifidobacterium longum	OF01-16	SAMN09736665	PRJNA482748	GCA_003463285.1	Scaffold	2.2483	60	48	1765	2018-09-06T00:00:00Z	ftp://ftp.ncbi.nlm.nih.gov/genomes/all/GCA/003/463/285/GCA_003463285.1_ASM346328v1
Bifidobacterium longum	BSD2780061687b_171204_C6	SAMN15532912	PRJNA637878	GCA_015667155.1	Scaffold	2.47018	59.9	97	2001	2020-11-23T00:00:00Z	ftp://ftp.ncbi.nlm.nih.gov/genomes/all/GCA/015/667/155/GCA_015667155.1_ASM1566715v1
Bifidobacterium longum	1001254J_160919_E2	SAMN15532973	PRJNA637878	GCA_015671435.1	Scaffold	2.43808	60	61	1967	2020-11-23T00:00:00Z	ftp://ftp.ncbi.nlm.nih.gov/genomes/all/GCA/015/671/435/GCA_015671435.1_ASM1567143v1
Bifidobacterium longum	APC1482	SAMN07958359	PRJNA394834	GCA_002833035.1	Contig	2.33744	60.2	72	1857	2017-12-11T00:00:00Z	ftp://ftp.ncbi.nlm.nih.gov/genomes/all/GCA/002/833/035/GCA_002833035.1_ASM283303v1
Bifidobacterium longum	J1101004_170508_D4	SAMN15532921	PRJNA637878	GCA_015547785.1	Scaffold	2.43289	60.1	45	1920	2020-11-17T00:00:00Z	ftp://ftp.ncbi.nlm.nih.gov/genomes/all/GCA/015/547/785/GCA_015547785.1_ASM1554778v1
Bifidobacterium longum	D6t1_180914_F8	SAMN15532428	PRJNA637878	GCA_015551445.1	Scaffold	2.45887	59.8	57	2039	2020-11-17T00:00:00Z	ftp://ftp.ncbi.nlm.nih.gov/genomes/all/GCA/015/551/445/GCA_015551445.1_ASM1555144v1
Bifidobacterium longum	D6t1_180914_B2	SAMN15533139	PRJNA637878	GCA_015553485.1	Scaffold	2.48767	59.8	58	2039	2020-11-17T00:00:00Z	ftp://ftp.ncbi.nlm.nih.gov/genomes/all/GCA/015/553/485/GCA_015553485.1_ASM1555348v1
Bifidobacterium longum	APC1465	SAMN07958350	PRJNA394834	GCA_002833175.1	Contig	2.45221	59.7	57	1969	2017-12-11T00:00:00Z	ftp://ftp.ncbi.nlm.nih.gov/genomes/all/GCA/002/833/175/GCA_002833175.1_ASM283317v1
Bifidobacterium longum	1001283B150225_161107_F12	SAMN15532405	PRJNA637878	GCA_015669715.1	Scaffold	2.57387	60	57	2103	2020-11-23T00:00:00Z	ftp://ftp.ncbi.nlm.nih.gov/genomes/all/GCA/015/669/715/GCA_015669715.1_ASM1566971v1
Bifidobacterium longum	AGR2137	SAMN02441228	PRJNA185722	GCA_000421385.1	Contig	2.27038	59.9	49	1760	2013-07-09T00:00:00Z	ftp://ftp.ncbi.nlm.nih.gov/genomes/all/GCA/000/421/385/GCA_000421385.1_ASM42138v1
Bifidobacterium longum	1001275B_160808_A8	SAMN15533110	PRJNA637878	GCA_015670535.1	Scaffold	2.38749	60.1	55	1901	2020-11-23T00:00:00Z	ftp://ftp.ncbi.nlm.nih.gov/genomes/all/GCA/015/670/535/GCA_015670535.1_ASM1567053v1
Bifidobacterium longum	BSD2780120874_150323_H5	SAMN15533149	PRJNA637878	GCA_015556235.1	Scaffold	2.49161	60.1	60	2040	2020-11-17T00:00:00Z	ftp://ftp.ncbi.nlm.nih.gov/genomes/all/GCA/015/556/235/GCA_015556235.1_ASM1555623v1
Bifidobacterium longum	BSD2780061687b_171204_F1	SAMN15532730	PRJNA637878	GCA_015668695.1	Scaffold	2.49803	60.1	64	2023	2020-11-23T00:00:00Z	ftp://ftp.ncbi.nlm.nih.gov/genomes/all/GCA/015/668/695/GCA_015668695.1_ASM1566869v1
Bifidobacterium longum	1001713B170214_170313_H7	SAMN15533225	PRJNA637878	GCA_015558825.1	Scaffold	2.36796	59.7	54	1932	2020-11-17T00:00:00Z	ftp://ftp.ncbi.nlm.nih.gov/genomes/all/GCA/015/558/825/GCA_015558825.1_ASM1555882v1
Bifidobacterium longum	Bifido_05	SAMEA51818668	PRJEB18553	GCA_900157115.1	Contig	2.33474	59.9	88	1860	2017-02-08T00:00:00Z	ftp://ftp.ncbi.nlm.nih.gov/genomes/all/GCA/900/157/115/GCA_900157115.1_Bifido_05_v1
Bifidobacterium longum	Bifido_03	SAMEA51817168	PRJEB18553	GCA_900157145.1	Contig	2.41363	60.1	82	1926	2017-02-08T00:00:00Z	ftp://ftp.ncbi.nlm.nih.gov/genomes/all/GCA/900/157/145/GCA_900157145.1_Bifido_03_v1
Bifidobacterium longum	12_1_47BFAA	SAMN02463822	PRJNA41959	GCA_000185665.1	Scaffold	2.40599	60.1	61	1983	2011-01-04T00:00:00Z	ftp://ftp.ncbi.nlm.nih.gov/genomes/all/GCA/000/185/665/GCA_000185665.1_ASM18566v1
Bifidobacterium longum	Bifidobacterium_longum_subsp_infantis_MC2	SAMEA5574696	PRJEB29697	GCA_901212585.1	Scaffold	2.55833	59.6	102	2010	2019-05-08T00:00:00Z	ftp://ftp.ncbi.nlm.nih.gov/genomes/all/GCA/901/212/585/GCA_901212585.1_NZ_Bifidobacterium_longum_subsp_infantis_MC2
Bifidobacterium longum	Bifidobacterium_longum_subsp_infantis_MC1	SAMEA5574695	PRJEB29697	GCA_901212475.1	Scaffold	2.57195	59.6	85	2053	2019-05-08T00:00:00Z	ftp://ftp.ncbi.nlm.nih.gov/genomes/all/GCA/901/212/475/GCA_901212475.1_NZ_Bifidobacterium_longum_subsp_infantis_MC1
Bifidobacterium longum	1001270J_160509_F3	SAMN15532499	PRJNA637878	GCA_015670335.1	Scaffold	2.28079	60	83	1812	2020-11-23T00:00:00Z	ftp://ftp.ncbi.nlm.nih.gov/genomes/all/GCA/015/670/335/GCA_015670335.1_ASM1567033v1
Bifidobacterium longum	1001270J_160509_E11	SAMN15533239	PRJNA637878	GCA_015667915.1	Scaffold	2.43897	60.3	86	1983	2020-11-23T00:00:00Z	ftp://ftp.ncbi.nlm.nih.gov/genomes/all/GCA/015/667/915/GCA_015667915.1_ASM1566791v1
Bifidobacterium longum	CMW7750	SAMN03842222	PRJNA272123	GCA_001546275.1	Scaffold	2.37208	60	39	1897	2016-02-02T00:00:00Z	ftp://ftp.ncbi.nlm.nih.gov/genomes/all/GCA/001/546/275/GCA_001546275.1_ASM154627v1
Bifidobacterium longum	1001095H_141210_B2	SAMN15533229	PRJNA637878	GCA_015558965.1	Contig	2.53801	60.1	119	2088	2020-11-17T00:00:00Z	ftp://ftp.ncbi.nlm.nih.gov/genomes/all/GCA/015/558/965/GCA_015558965.1_ASM1555896v1
Bifidobacterium longum	1001099B_141217_H2	SAMN15533338	PRJNA637878	GCA_015546765.1	Contig	2.30553	59.9	98	1851	2020-11-17T00:00:00Z	ftp://ftp.ncbi.nlm.nih.gov/genomes/all/GCA/015/546/765/GCA_015546765.1_ASM1554676v1
Bifidobacterium longum	DS1_3	SAMN06464096	PRJNA336518	GCA_003094955.1	Contig	2.41728	60	170	1953	2018-05-06T00:00:00Z	ftp://ftp.ncbi.nlm.nih.gov/genomes/all/GCA/003/094/955/GCA_003094955.1_ASM309495v1
Bifidobacterium longum	1890B	SAMN06621710	PRJNA379831	GCA_002076015.1	Contig	2.34167	59.9	109	1835	2017-03-31T00:00:00Z	ftp://ftp.ncbi.nlm.nih.gov/genomes/all/GCA/002/076/015/GCA_002076015.1_Bbif1890B
Bifidobacterium longum	DJO10A	SAMN02441414	PRJNA321	GCA_000166895.2	Scaffold	2.37528	59.9	120	1837	2002-10-14T00:00:00Z	ftp://ftp.ncbi.nlm.nih.gov/genomes/all/GCA/000/166/895/GCA_000166895.2_ASM16689v2
Bifidobacterium longum	239-2	SAMN07189844	PRJNA387952	GCA_003370255.1	Scaffold	2.27516	59.7	116	1725	2018-08-10T00:00:00Z	ftp://ftp.ncbi.nlm.nih.gov/genomes/all/GCA/003/370/255/GCA_003370255.1_ASM337025v1
Bifidobacterium longum	N2F05	SAMN07189847	PRJNA387952	GCA_003370035.1	Scaffold	2.33342	59.9	43	1800	2018-08-10T00:00:00Z	ftp://ftp.ncbi.nlm.nih.gov/genomes/all/GCA/003/370/035/GCA_003370035.1_ASM337003v1
Bifidobacterium longum	N6D05	SAMN07189852	PRJNA387952	GCA_003370005.1	Scaffold	2.72332	59.7	185	2292	2018-08-10T00:00:00Z	ftp://ftp.ncbi.nlm.nih.gov/genomes/all/GCA/003/370/005/GCA_003370005.1_ASM337000v1
Bifidobacterium longum	N3A01	SAMN07189849	PRJNA387952	GCA_003369995.1	Scaffold	2.30522	59.9	46	1731	2018-08-10T00:00:00Z	ftp://ftp.ncbi.nlm.nih.gov/genomes/all/GCA/003/369/995/GCA_003369995.1_ASM336999v1
Bifidobacterium longum	N2E12	SAMN07189846	PRJNA387952	GCA_003370065.1	Scaffold	2.34466	60	55	1788	2018-08-10T00:00:00Z	ftp://ftp.ncbi.nlm.nih.gov/genomes/all/GCA/003/370/065/GCA_003370065.1_ASM337006v1
Bifidobacterium longum	W35-1	SAMN07189845	PRJNA387952	GCA_003370095.1	Scaffold	2.29837	59.9	213	1811	2018-08-10T00:00:00Z	ftp://ftp.ncbi.nlm.nih.gov/genomes/all/GCA/003/370/095/GCA_003370095.1_ASM337009v1
Bifidobacterium longum	N3E01-2	SAMN07189850	PRJNA387952	GCA_003370225.1	Scaffold	2.34278	59.7	24	1818	2018-08-10T00:00:00Z	ftp://ftp.ncbi.nlm.nih.gov/genomes/all/GCA/003/370/225/GCA_003370225.1_ASM337022v1
Bifidobacterium longum	N5E04	SAMN07189851	PRJNA387952	GCA_003370205.1	Scaffold	2.45599	59.3	30	1862	2018-08-10T00:00:00Z	ftp://ftp.ncbi.nlm.nih.gov/genomes/all/GCA/003/370/205/GCA_003370205.1_ASM337020v1
Bifidobacterium longum	Bifido_12	SAMEA51823918	PRJEB18553	GCA_900157165.1	Contig	2.07288	60.5	681	1740	2017-02-08T00:00:00Z	ftp://ftp.ncbi.nlm.nih.gov/genomes/all/GCA/900/157/165/GCA_900157165.1_Bifido_12_v1
Bifidobacterium longum	LMAG:34	SAMN06546838	PRJNA362284	GCA_008680575.1	Contig	2.24224	60.2	4	0	2019-09-23T00:00:00Z	ftp://ftp.ncbi.nlm.nih.gov/genomes/all/GCA/008/680/575/GCA_008680575.1_ASM868057v1
Bifidobacterium longum	LMAG:92	SAMN06546896	PRJNA362284	GCA_008679415.1	Contig	2.205	60	9	0	2019-09-23T00:00:00Z	ftp://ftp.ncbi.nlm.nih.gov/genomes/all/GCA/008/679/415/GCA_008679415.1_ASM867941v1
Bifidobacterium longum	L2_057_045G1_dasL2_057_045G1_maxbin2.maxbin.001	SAMN17801477	PRJNA698986	GCA_018374015.1	Contig	2.39871	59.4	39	1841	2021-05-16T00:00:00Z	ftp://ftp.ncbi.nlm.nih.gov/genomes/all/GCA/018/374/015/GCA_018374015.1_ASM1837401v1
Bifidobacterium longum	SRR341660-bin.4	SAMEA7847947	PRJEB37358	GCA_905203945.1	Contig	2.27889	60	25	0	2021-02-01T00:00:00Z	ftp://ftp.ncbi.nlm.nih.gov/genomes/all/GCA/905/203/945/GCA_905203945.1_SRR341660-mag-bin.4
Bifidobacterium longum	S01B.meta.bin_8	SAMN10316466	PRJNA492716	GCA_008674095.1	Contig	1.65023	60	24	0	2019-09-23T00:00:00Z	ftp://ftp.ncbi.nlm.nih.gov/genomes/all/GCA/008/674/095/GCA_008674095.1_ASM867409v1
Bifidobacterium longum	L3_131_062G1_dasL3_131_062G1_concoct_13	SAMN17800933	PRJNA698986	GCA_018364935.1	Contig	2.58768	59.5	57	2057	2021-05-16T00:00:00Z	ftp://ftp.ncbi.nlm.nih.gov/genomes/all/GCA/018/364/935/GCA_018364935.1_ASM1836493v1
Bifidobacterium longum	S05B.meta.bin_5	SAMN10316576	PRJNA492716	GCA_008671905.1	Contig	2.28208	60.2	37	0	2019-09-23T00:00:00Z	ftp://ftp.ncbi.nlm.nih.gov/genomes/all/GCA/008/671/905/GCA_008671905.1_ASM867190v1
Bifidobacterium longum	S04A.meta.bin_4	SAMN10316539	PRJNA492716	GCA_008672605.1	Contig	2.29884	60.2	37	0	2019-09-23T00:00:00Z	ftp://ftp.ncbi.nlm.nih.gov/genomes/all/GCA/008/672/605/GCA_008672605.1_ASM867260v1
Bifidobacterium longum	S04B.meta.bin_1	SAMN10316545	PRJNA492716	GCA_008672545.1	Contig	2.27542	60.3	36	0	2019-09-23T00:00:00Z	ftp://ftp.ncbi.nlm.nih.gov/genomes/all/GCA/008/672/545/GCA_008672545.1_ASM867254v1
Bifidobacterium longum	L2_013_245G1_dasL2_013_245G1_maxbin2.maxbin.013	SAMN17801236	PRJNA698986	GCA_018378875.1	Contig	2.46668	60	49	1984	2021-05-16T00:00:00Z	ftp://ftp.ncbi.nlm.nih.gov/genomes/all/GCA/018/378/875/GCA_018378875.1_ASM1837887v1
Bifidobacterium longum	S01C.meta.bin_2	SAMN10316471	PRJNA492716	GCA_008673975.1	Contig	2.37596	60.1	44	0	2019-09-23T00:00:00Z	ftp://ftp.ncbi.nlm.nih.gov/genomes/all/GCA/008/673/975/GCA_008673975.1_ASM867397v1
Bifidobacterium longum	L3_083_038G1_dasL3_083_038G1_concoct_20	SAMN17800822	PRJNA698986	GCA_018367115.1	Contig	2.52934	60.3	48	2029	2021-05-16T00:00:00Z	ftp://ftp.ncbi.nlm.nih.gov/genomes/all/GCA/018/367/115/GCA_018367115.1_ASM1836711v1
Bifidobacterium longum	S04C.meta.bin_3	SAMN10316554	PRJNA492716	GCA_008672355.1	Contig	2.29603	60.3	34	0	2019-09-23T00:00:00Z	ftp://ftp.ncbi.nlm.nih.gov/genomes/all/GCA/008/672/355/GCA_008672355.1_ASM867235v1
Bifidobacterium longum	S01A.meta.bin_3	SAMN10316452	PRJNA492716	GCA_008674375.1	Contig	2.37943	60.2	51	0	2019-09-23T00:00:00Z	ftp://ftp.ncbi.nlm.nih.gov/genomes/all/GCA/008/674/375/GCA_008674375.1_ASM867437v1
Bifidobacterium longum	S05A.meta.bin_5	SAMN10316564	PRJNA492716	GCA_008672135.1	Contig	2.27293	60.2	44	0	2019-09-23T00:00:00Z	ftp://ftp.ncbi.nlm.nih.gov/genomes/all/GCA/008/672/135/GCA_008672135.1_ASM867213v1
Bifidobacterium longum	S02C.meta.bin_11	SAMN10316497	PRJNA492716	GCA_008673465.1	Contig	2.41318	60.2	60	0	2019-09-23T00:00:00Z	ftp://ftp.ncbi.nlm.nih.gov/genomes/all/GCA/008/673/465/GCA_008673465.1_ASM867346v1
Bifidobacterium longum	S02B.meta.bin_5	SAMN10316490	PRJNA492716	GCA_008673635.1	Contig	2.18146	60.2	44	0	2019-09-23T00:00:00Z	ftp://ftp.ncbi.nlm.nih.gov/genomes/all/GCA/008/673/635/GCA_008673635.1_ASM867363v1
Bifidobacterium longum	ERR1430398-bin.4	SAMEA7846597	PRJEB37358	GCA_905202265.1	Contig	2.26911	59.4	48	0	2021-02-01T00:00:00Z	ftp://ftp.ncbi.nlm.nih.gov/genomes/all/GCA/905/202/265/GCA_905202265.1_ERR1430398-mag-bin.4
Bifidobacterium longum	S05C.meta.bin_8	SAMN10316588	PRJNA492716	GCA_008671675.1	Contig	2.20605	60.3	61	0	2019-09-23T00:00:00Z	ftp://ftp.ncbi.nlm.nih.gov/genomes/all/GCA/008/671/675/GCA_008671675.1_ASM867167v1
Bifidobacterium longum	S08C.meta.bin_5	SAMN10316668	PRJNA492716	GCA_008670925.1	Contig	2.14342	60.2	68	0	2019-09-23T00:00:00Z	ftp://ftp.ncbi.nlm.nih.gov/genomes/all/GCA/008/670/925/GCA_008670925.1_ASM867092v1
Bifidobacterium longum	S08A.meta.bin_6	SAMN10316649	PRJNA492716	GCA_008669195.1	Contig	2.17935	60.2	66	0	2019-09-23T00:00:00Z	ftp://ftp.ncbi.nlm.nih.gov/genomes/all/GCA/008/669/195/GCA_008669195.1_ASM866919v1
Bifidobacterium longum	MGYG-HGUT-04763	SAMEA6784152	PRJEB37358	GCA_902835025.1	Contig	1.22202	59.7	47	0	2021-01-25T00:00:00Z	ftp://ftp.ncbi.nlm.nih.gov/genomes/all/GCA/902/835/025/GCA_902835025.1_MGYG-HGUT-04763
Bifidobacterium longum	COPD005	SAMN12904952	PRJNA562766	GCA_014871875.1	Contig	2.27262	60.1	76	0	2020-10-08T00:00:00Z	ftp://ftp.ncbi.nlm.nih.gov/genomes/all/GCA/014/871/875/GCA_014871875.1_ASM1487187v1
Bifidobacterium longum	S08B.meta.bin_9	SAMN10316662	PRJNA492716	GCA_008671075.1	Contig	1.5956	60.4	57	0	2019-09-23T00:00:00Z	ftp://ftp.ncbi.nlm.nih.gov/genomes/all/GCA/008/671/075/GCA_008671075.1_ASM867107v1
Bifidobacterium longum	S09B.meta.bin_6	SAMN10316688	PRJNA492716	GCA_008668715.1	Contig	2.12276	60.2	102	0	2019-09-23T00:00:00Z	ftp://ftp.ncbi.nlm.nih.gov/genomes/all/GCA/008/668/715/GCA_008668715.1_ASM866871v1
Bifidobacterium longum	S09A.meta.bin_4	SAMN10316678	PRJNA492716	GCA_008668865.1	Contig	2.16227	60.2	94	0	2019-09-23T00:00:00Z	ftp://ftp.ncbi.nlm.nih.gov/genomes/all/GCA/008/668/865/GCA_008668865.1_ASM866886v1
Bifidobacterium longum	COPD003	SAMN12904950	PRJNA562766	GCA_014871865.1	Contig	2.16873	60.1	118	0	2020-10-08T00:00:00Z	ftp://ftp.ncbi.nlm.nih.gov/genomes/all/GCA/014/871/865/GCA_014871865.1_ASM1487186v1
Bifidobacterium longum	S09C.meta.bin_6	SAMN10316695	PRJNA492716	GCA_008668555.1	Contig	2.09093	60.2	143	0	2019-09-23T00:00:00Z	ftp://ftp.ncbi.nlm.nih.gov/genomes/all/GCA/008/668/555/GCA_008668555.1_ASM866855v1
Bifidobacterium longum	COPD006	SAMN12904953	PRJNA562766	GCA_014871795.1	Contig	2.21774	60.1	201	0	2020-10-08T00:00:00Z	ftp://ftp.ncbi.nlm.nih.gov/genomes/all/GCA/014/871/795/GCA_014871795.1_ASM1487179v1
Bifidobacterium longum	121.2	SAMN04497913	PRJNA272371	GCA_001576955.1	Contig	1.87256	60.3	234	1453	2016-02-29T00:00:00Z	ftp://ftp.ncbi.nlm.nih.gov/genomes/all/GCA/001/576/955/GCA_001576955.1_ASM157695v1
Bifidobacterium longum	COPD002	SAMN12904949	PRJNA562766	GCA_014867415.1	Contig	2.00485	60.3	259	0	2020-10-08T00:00:00Z	ftp://ftp.ncbi.nlm.nih.gov/genomes/all/GCA/014/867/415/GCA_014867415.1_ASM1486741v1
Bifidobacterium longum	L3_060_057G1_dasL3_060_057G1_maxbin2.maxbin.033	SAMN17801314	PRJNA698986	GCA_018377315.1	Contig	2.27456	59.5	342	1945	2021-05-16T00:00:00Z	ftp://ftp.ncbi.nlm.nih.gov/genomes/all/GCA/018/377/315/GCA_018377315.1_ASM1837731v1
Bifidobacterium longum	UBA2088	SAMN06457477	PRJNA348753	GCA_002331305.1	Scaffold	1.87849	59.2	227	0	2017-09-21T00:00:00Z	ftp://ftp.ncbi.nlm.nih.gov/genomes/all/GCA/002/331/305/GCA_002331305.1_ASM233130v1
Bifidobacterium longum	COPD004	SAMN12904951	PRJNA562766	GCA_014867405.1	Contig	1.87591	60.1	326	0	2020-10-08T00:00:00Z	ftp://ftp.ncbi.nlm.nih.gov/genomes/all/GCA/014/867/405/GCA_014867405.1_ASM1486740v1
Bifidobacterium longum	L3_105_245G1_dasL3_105_245G1_concoct_26	SAMN17800716	PRJNA698986	GCA_018369245.1	Contig	1.80564	60.1	422	1394	2021-05-16T00:00:00Z	ftp://ftp.ncbi.nlm.nih.gov/genomes/all/GCA/018/369/245/GCA_018369245.1_ASM1836924v1
Bifidobacterium longum	UBA9129	SAMN08020367	PRJNA417962	GCA_003531035.1	Scaffold	1.87394	57.4	217	1920	2018-09-10T00:00:00Z	ftp://ftp.ncbi.nlm.nih.gov/genomes/all/GCA/003/531/035/GCA_003531035.1_ASM353103v1
Bifidobacterium longum	N2G10	SAMN07189848	PRJNA387952	GCA_003370025.1	Scaffold	2.27838	59.8	351	1891	2018-08-10T00:00:00Z	ftp://ftp.ncbi.nlm.nih.gov/genomes/all/GCA/003/370/025/GCA_003370025.1_ASM337002v1
Bifidobacterium longum	L2_026_374G1_dasL2_026_374G1_concoct_20_sub	SAMN17801084	PRJNA698986	GCA_018381995.1	Contig	1.79052	60.3	605	1779	2021-05-17T00:00:00Z	ftp://ftp.ncbi.nlm.nih.gov/genomes/all/GCA/018/381/995/GCA_018381995.1_ASM1838199v1
Bifidobacterium longum	51A	SAMN08457432	PRJNA432691	GCA_004936435.1	Complete	2.36587	60.2	1	1885	2019-04-30T00:00:00Z	ftp://ftp.ncbi.nlm.nih.gov/genomes/all/GCA/004/936/435/GCA_004936435.1_ASM493643v1
Bifidobacterium longum	NCTC11818	SAMEA4412687	PRJEB6403	GCA_900637335.1	Complete	2.38516	60.3	1	1873	2018-12-19T00:00:00Z	ftp://ftp.ncbi.nlm.nih.gov/genomes/all/GCA/900/637/335/GCA_900637335.1_50618_H02
Bifidobacterium longum	MGYG-HGUT-01292	SAMEA5850795	PRJEB33885	GCA_902381625.1	Complete	2.83275	59.9	1	2411	2019-08-09T00:00:00Z	ftp://ftp.ncbi.nlm.nih.gov/genomes/all/GCA/902/381/625/GCA_902381625.1_UHGG_MGYG-HGUT-01292
Bifidobacterium longum	BXY01	SAMN02843216	PRJNA251950	GCA_000730205.1	Complete	2.4806	59.8	1	1917	2014-07-17T00:00:00Z	ftp://ftp.ncbi.nlm.nih.gov/genomes/all/GCA/000/730/205/GCA_000730205.1_ASM73020v1
Bifidobacterium longum	HN001	SAMN17735675	PRJNA698753	GCA_016838685.1	Complete	2.43309	60.1	1	1900	2021-02-09T00:00:00Z	ftp://ftp.ncbi.nlm.nih.gov/genomes/all/GCA/016/838/685/GCA_016838685.1_ASM1683868v1
Bifidobacterium longum	LTBL16	SAMN10473362	PRJNA506747	GCA_009728915.1	Complete	2.43068	60.3	1	1920	2019-12-04T00:00:00Z	ftp://ftp.ncbi.nlm.nih.gov/genomes/all/GCA/009/728/915/GCA_009728915.1_ASM972891v1
Bifidobacterium longum	ZJ1	SAMN11513273	PRJNA539831	GCA_005406285.1	Complete	2.41467	60.2	1	1897	2019-05-16T00:00:00Z	ftp://ftp.ncbi.nlm.nih.gov/genomes/all/GCA/005/406/285/GCA_005406285.1_ASM540628v1
Bifidobacterium longum	Jih1	SAMN14390487	PRJNA613014	GCA_011764605.1	Complete	2.37111	60.3	1	1834	2020-03-23T23:04:00Z	ftp://ftp.ncbi.nlm.nih.gov/genomes/all/GCA/011/764/605/GCA_011764605.1_ASM1176460v1
Bifidobacterium longum	LC67	SAMN15719936	PRJNA650278	GCA_014334375.1	Complete	2.36094	60.1	1	1851	2020-08-31T00:00:00Z	ftp://ftp.ncbi.nlm.nih.gov/genomes/all/GCA/014/334/375/GCA_014334375.1_ASM1433437v1
Bifidobacterium longum	BIM B-813D	SAMN15862323	PRJNA658229	GCA_014334075.1	Complete	2.30551	60	1	1745	2020-08-30T00:00:00Z	ftp://ftp.ncbi.nlm.nih.gov/genomes/all/GCA/014/334/075/GCA_014334075.1_ASM1433407v1
Bifidobacterium longum	105-A	SAMD00019943	PRJDB3123	GCA_000829295.1	Complete	2.29014	60.1	1	1770	2014-11-11T00:00:00Z	ftp://ftp.ncbi.nlm.nih.gov/genomes/all/GCA/000/829/295/GCA_000829295.1_ASM82929v1
Bifidobacterium longum	CACC 517	SAMN13865297	PRJNA599536	GCA_009931635.1	Complete	2.28166	59.8	1	1744	2020-01-27T00:00:00Z	ftp://ftp.ncbi.nlm.nih.gov/genomes/all/GCA/009/931/635/GCA_009931635.1_ASM993163v1
Bifidobacterium longum	BAMA-B05	SAMN12569298	PRJNA560141	GCA_008086305.1	Complete	2.26811	59.9	1	1800	2019-08-26T00:00:00Z	ftp://ftp.ncbi.nlm.nih.gov/genomes/all/GCA/008/086/305/GCA_008086305.1_ASM808630v1
Bifidobacterium longum	35624	SAMN04254466	PRJNA301703	GCA_001719085.1	Complete	2.26406	60	1	1758	2016-09-06T00:00:00Z	ftp://ftp.ncbi.nlm.nih.gov/genomes/all/GCA/001/719/085/GCA_001719085.1_ASM171908v1
Bifidobacterium longum	JSRL02	SAMN13440970	PRJNA592838	GCA_009738515.1	Complete	2.25867	60.2	1	1743	2019-12-10T00:00:00Z	ftp://ftp.ncbi.nlm.nih.gov/genomes/all/GCA/009/738/515/GCA_009738515.1_ASM973851v1
Bifidobacterium longum	Su859	SAMN04489749	PRJEB16276	GCA_900103055.1	Chromosome	2.39298	60	1	1846	2016-10-20T00:00:00Z	ftp://ftp.ncbi.nlm.nih.gov/genomes/all/GCA/900/103/055/GCA_900103055.1_IMG-taxon_2636416037_annotated_assembly
Bifidobacterium longum	I2-2-3	SAMN16871567	PRJNA680189	GCA_018141605.1	Chromosome	2.5613	59.5912
Bifidobacterium longum	K2-21-4	SAMN16871528	PRJNA680187	GCA_018141585.1	Chromosome	2.56129	59.5911
Bifidobacterium longum	E18	SAMN02471972	PRJNA197134	GCA_000497735.1	Chromosome	2.37297	60	1	1899	2013-11-20T00:00:00Z	ftp://ftp.ncbi.nlm.nih.gov/genomes/all/GCA/000/497/735/GCA_000497735.1_BLONGv1.0
Bifidobacterium longum subsp. longum	ATCC 55813	SAMN00001475	PRJNA31437	GCA_000003135.1	Scaffold	2.39636	60.1	114	1901	2009-03-10T00:00:00Z	ftp://ftp.ncbi.nlm.nih.gov/genomes/all/GCA/000/003/135/GCA_000003135.1_ASM313v1
Bifidobacterium longum subsp. longum	LMG 13197	SAMN02673437	PRJNA239849	GCA_000741245.1	Contig	2.3847	60.3	8	1820	2014-08-18T00:00:00Z	ftp://ftp.ncbi.nlm.nih.gov/genomes/all/GCA/000/741/245/GCA_000741245.1_Biflon_sub.lon
Bifidobacterium longum subsp. suillum	SU-851	SAMN13066474	PRJNA578606	GCA_016882605.1	Scaffold	2.29702	59.6	51	1806	2021-02-12T00:00:00Z	ftp://ftp.ncbi.nlm.nih.gov/genomes/all/GCA/016/882/605/GCA_016882605.1_ASM1688260v1
Bifidobacterium longum subsp. longum	DLBL 07	SAMN18436803	PRJNA716495	GCA_018409165.1	Scaffold	2.3703	59.9	146	0	2021-05-19T00:00:00Z	ftp://ftp.ncbi.nlm.nih.gov/genomes/all/GCA/018/409/165/GCA_018409165.1_ASM1840916v1
Bifidobacterium longum subsp. longum	1898B	SAMN16287679	PRJNA666301	GCA_016648975.1	Contig	2.46487	59.9	9	1947	2021-01-15T00:00:00Z	ftp://ftp.ncbi.nlm.nih.gov/genomes/all/GCA/016/648/975/GCA_016648975.1_ASM1664897v1
Bifidobacterium longum subsp. longum	BIO6283	SAMN14848233	PRJNA574342	GCA_013249165.1	Contig	2.25144	59.9	16	1804	2020-06-02T00:00:00Z	ftp://ftp.ncbi.nlm.nih.gov/genomes/all/GCA/013/249/165/GCA_013249165.1_ASM1324916v1
Bifidobacterium longum subsp. longum	MCC10129	SAMN06368679	PRJNA374900	GCA_004334775.1	Contig	2.27353	60.1	18	1812	2019-03-08T00:00:00Z	ftp://ftp.ncbi.nlm.nih.gov/genomes/all/GCA/004/334/775/GCA_004334775.1_ASM433477v1
Bifidobacterium longum subsp. longum	7-1B	SAMN02862992	PRJNA209581	GCA_000730055.1	Scaffold	2.40709	59.8	34	1894	2014-07-16T00:00:00Z	ftp://ftp.ncbi.nlm.nih.gov/genomes/all/GCA/000/730/055/GCA_000730055.1_ASM73005v1
Bifidobacterium longum subsp. longum	DLBL 09	SAMN18436804	PRJNA716495	GCA_018408965.1	Contig	2.37219	59.8	150	0	2021-05-19T00:00:00Z	ftp://ftp.ncbi.nlm.nih.gov/genomes/all/GCA/018/408/965/GCA_018408965.1_ASM1840896v1
Bifidobacterium longum subsp. longum	DS32_3	SAMN08949007	PRJNA336518	GCA_003094995.1	Contig	2.23593	60.1	28	1757	2018-05-06T00:00:00Z	ftp://ftp.ncbi.nlm.nih.gov/genomes/all/GCA/003/094/995/GCA_003094995.1_ASM309499v1
Bifidobacterium longum subsp. longum	20B	SAMN17315589	PRJNA692178	GCA_016759825.1	Contig	2.46	59.6	31	1953	2021-01-27T00:00:00Z	ftp://ftp.ncbi.nlm.nih.gov/genomes/all/GCA/016/759/825/GCA_016759825.1_ASM1675982v1
Bifidobacterium longum subsp. longum	MCC10036	SAMN06368597	PRJNA374900	GCA_004333735.1	Contig	2.24998	59.9	22	1811	2019-03-08T00:00:00Z	ftp://ftp.ncbi.nlm.nih.gov/genomes/all/GCA/004/333/735/GCA_004333735.1_ASM433373v1
Bifidobacterium longum subsp. longum	LH_12	SAMEA4838169	PRJEB28188	GCA_902505435.1	Scaffold	2.48481	59.9	27	2027	2020-04-21T00:00:00Z	ftp://ftp.ncbi.nlm.nih.gov/genomes/all/GCA/902/505/435/GCA_902505435.1_LH12
Bifidobacterium longum subsp. longum	MCC10103	SAMN06368657	PRJNA374900	GCA_004333005.1	Contig	2.39468	59.9	16	1933	2019-03-08T00:00:00Z	ftp://ftp.ncbi.nlm.nih.gov/genomes/all/GCA/004/333/005/GCA_004333005.1_ASM433300v1
Bifidobacterium longum subsp. longum	EK13	SAMN02862997	PRJNA236800	GCA_000730135.1	Scaffold	2.47453	60	39	2033	2014-07-16T00:00:00Z	ftp://ftp.ncbi.nlm.nih.gov/genomes/all/GCA/000/730/135/GCA_000730135.1_ASM73013v1
Bifidobacterium longum subsp. longum	W11	SAMN06109230	PRJNA356203	GCA_001940535.1	Contig	2.32998	59.9	22	1816	2017-01-09T00:00:00Z	ftp://ftp.ncbi.nlm.nih.gov/genomes/all/GCA/001/940/535/GCA_001940535.1_BlonW11v1
Bifidobacterium longum subsp. longum	1-5B	SAMN02862991	PRJNA209580	GCA_000730105.1	Scaffold	2.36751	60.1	25	1890	2014-07-16T00:00:00Z	ftp://ftp.ncbi.nlm.nih.gov/genomes/all/GCA/000/730/105/GCA_000730105.1_ASM73010v1
Bifidobacterium longum subsp. longum	359B	SAMN17315594	PRJNA692178	GCA_016759705.1	Contig	2.42433	60.1	45	1955	2021-01-27T00:00:00Z	ftp://ftp.ncbi.nlm.nih.gov/genomes/all/GCA/016/759/705/GCA_016759705.1_ASM1675970v1
Bifidobacterium longum subsp. longum	EK5	SAMN02862996	PRJNA236799	GCA_000730025.1	Scaffold	2.23129	59.7	28	1757	2014-07-16T00:00:00Z	ftp://ftp.ncbi.nlm.nih.gov/genomes/all/GCA/000/730/025/GCA_000730025.1_ASM73002v1
Bifidobacterium longum subsp. longum	17-1B	SAMN02862993	PRJNA209583	GCA_000730035.1	Scaffold	2.4672	60.2	20	1959	2014-07-16T00:00:00Z	ftp://ftp.ncbi.nlm.nih.gov/genomes/all/GCA/000/730/035/GCA_000730035.1_ASM73003v1
Bifidobacterium longum subsp. longum	BL-G301	SAMN18090926	PRJNA705509	GCA_017291355.1	Contig	2.39722	59.9	37	1939	2021-03-07T00:00:00Z	ftp://ftp.ncbi.nlm.nih.gov/genomes/all/GCA/017/291/355/GCA_017291355.1_ASM1729135v1
Bifidobacterium longum subsp. longum	MCC10121	SAMN06368671	PRJNA374900	GCA_004334695.1	Contig	2.38447	60	26	1916	2019-03-08T00:00:00Z	ftp://ftp.ncbi.nlm.nih.gov/genomes/all/GCA/004/334/695/GCA_004334695.1_ASM433469v1
Bifidobacterium longum	ICIS-505	SAMN06606733	PRJNA379379	GCA_003790375.1	Contig	2.44884	59.8086	60	1977	2018-11-18T00:00:00Z	ftp://ftp.ncbi.nlm.nih.gov/genomes/all/GCA/003/790/375/GCA_003790375.1_ASM379037v1
Bifidobacterium longum subsp. longum	1B	SAMN17315587	PRJNA692178	GCA_016759845.1	Contig	2.29171	59.9	24	1783	2021-01-27T00:00:00Z	ftp://ftp.ncbi.nlm.nih.gov/genomes/all/GCA/016/759/845/GCA_016759845.1_ASM1675984v1
Bifidobacterium longum subsp. longum	VKPM Ac-1635	SAMN15880061	PRJNA656137	GCA_016069995.1	Contig	2.24043	60.1	19	1731	2020-12-15T00:00:00Z	ftp://ftp.ncbi.nlm.nih.gov/genomes/all/GCA/016/069/995/GCA_016069995.1_ASM1606999v1
Bifidobacterium longum subsp. longum	MCC00055	SAMD00248946	PRJDB10586	GCA_017312505.1	Contig	2.35945	60.1	32	1901	2021-02-24T21:27:00Z	ftp://ftp.ncbi.nlm.nih.gov/genomes/all/GCA/017/312/505/GCA_017312505.1_ASM1731250v1
Bifidobacterium longum subsp. longum	MCC10072	SAMN06368628	PRJNA374900	GCA_004334205.1	Contig	2.23388	60	23	1742	2019-03-08T00:00:00Z	ftp://ftp.ncbi.nlm.nih.gov/genomes/all/GCA/004/334/205/GCA_004334205.1_ASM433420v1
Bifidobacterium longum subsp. longum	BL 03	SAMN18436802	PRJNA716495	GCA_018409185.1	Contig	2.35445	60	111	0	2021-05-19T00:00:00Z	ftp://ftp.ncbi.nlm.nih.gov/genomes/all/GCA/018/409/185/GCA_018409185.1_ASM1840918v1
Bifidobacterium longum subsp. longum	MCC00316	SAMD00248952	PRJDB10586	GCA_017312625.1	Contig	2.38223	59.8	42	1855	2021-02-24T21:29:00Z	ftp://ftp.ncbi.nlm.nih.gov/genomes/all/GCA/017/312/625/GCA_017312625.1_ASM1731262v1
Bifidobacterium longum subsp. longum	CECT7894	SAMN13264073	PRJNA589035	GCA_016634435.1	Contig	2.28696	59.9	31	1784	2021-01-13T00:00:00Z	ftp://ftp.ncbi.nlm.nih.gov/genomes/all/GCA/016/634/435/GCA_016634435.1_ASM1663443v1
Bifidobacterium longum subsp. longum	MCC10117	SAMN06368667	PRJNA374900	GCA_004334745.1	Contig	2.30167	59.9	35	1807	2019-03-08T00:00:00Z	ftp://ftp.ncbi.nlm.nih.gov/genomes/all/GCA/004/334/745/GCA_004334745.1_ASM433474v1
Bifidobacterium longum subsp. longum	MCC00300	SAMD00248951	PRJDB10586	GCA_017312605.1	Contig	2.38632	60.2	36	1930	2021-02-24T21:30:00Z	ftp://ftp.ncbi.nlm.nih.gov/genomes/all/GCA/017/312/605/GCA_017312605.1_ASM1731260v1
Bifidobacterium longum subsp. longum	108B	SAMN17315591	PRJNA692178	GCA_016759765.1	Contig	2.30565	59.9	27	1831	2021-01-27T00:00:00Z	ftp://ftp.ncbi.nlm.nih.gov/genomes/all/GCA/016/759/765/GCA_016759765.1_ASM1675976v1
Bifidobacterium longum subsp. longum	MCC00198	SAMD00248947	PRJDB10586	GCA_017312525.1	Scaffold	2.37622	60.3	31	1908	2021-02-24T21:28:00Z	ftp://ftp.ncbi.nlm.nih.gov/genomes/all/GCA/017/312/525/GCA_017312525.1_ASM1731252v1
Bifidobacterium longum subsp. longum	MCC00325	SAMD00248953	PRJDB10586	GCA_017312645.1	Contig	2.37973	59.4	33	1865	2021-02-24T21:28:00Z	ftp://ftp.ncbi.nlm.nih.gov/genomes/all/GCA/017/312/645/GCA_017312645.1_ASM1731264v1
Bifidobacterium longum subsp. longum	MCC00231	SAMD00248949	PRJDB10586	GCA_017312565.1	Contig	2.2605	60.1	26	1809	2021-02-24T21:25:00Z	ftp://ftp.ncbi.nlm.nih.gov/genomes/all/GCA/017/312/565/GCA_017312565.1_ASM1731256v1
Bifidobacterium longum subsp. longum	MCC00256	SAMD00248950	PRJDB10586	GCA_017312585.1	Contig	2.30326	60.1	19	1795	2021-02-24T21:26:00Z	ftp://ftp.ncbi.nlm.nih.gov/genomes/all/GCA/017/312/585/GCA_017312585.1_ASM1731258v1
Bifidobacterium longum subsp. longum	MCC00215	SAMD00248948	PRJDB10586	GCA_017312545.1	Contig	2.27333	59.9	46	1799	2021-02-24T21:26:00Z	ftp://ftp.ncbi.nlm.nih.gov/genomes/all/GCA/017/312/545/GCA_017312545.1_ASM1731254v1
Bifidobacterium longum subsp. longum	39B	SAMN16287680	PRJNA666301	GCA_016648895.1	Contig	2.287	59.9	25	1791	2021-01-15T00:00:00Z	ftp://ftp.ncbi.nlm.nih.gov/genomes/all/GCA/016/648/895/GCA_016648895.1_ASM1664889v1
Bifidobacterium longum subsp. longum	3B	SAMN17315588	PRJNA692178	GCA_016759805.1	Contig	2.46261	59.7	28	1968	2021-01-27T00:00:00Z	ftp://ftp.ncbi.nlm.nih.gov/genomes/all/GCA/016/759/805/GCA_016759805.1_ASM1675980v1
Bifidobacterium longum subsp. longum	458B	SAMN17315595	PRJNA692178	GCA_016759665.1	Contig	2.42419	60.2	37	1978	2021-01-27T00:00:00Z	ftp://ftp.ncbi.nlm.nih.gov/genomes/all/GCA/016/759/665/GCA_016759665.1_ASM1675966v1
Bifidobacterium longum subsp. longum	MCC10018	SAMN06368583	PRJNA374900	GCA_004333905.1	Contig	2.33041	60	32	1891	2019-03-08T00:00:00Z	ftp://ftp.ncbi.nlm.nih.gov/genomes/all/GCA/004/333/905/GCA_004333905.1_ASM433390v1
Bifidobacterium longum subsp. longum	72B	SAMN02862994	PRJNA236797	GCA_000730045.1	Scaffold	2.37445	60.3	30	1943	2014-07-16T00:00:00Z	ftp://ftp.ncbi.nlm.nih.gov/genomes/all/GCA/000/730/045/GCA_000730045.1_ASM73004v1
Bifidobacterium longum subsp. longum	MCC10118	SAMN06368668	PRJNA374900	GCA_004334705.1	Contig	2.34975	59.9	36	1896	2019-03-08T00:00:00Z	ftp://ftp.ncbi.nlm.nih.gov/genomes/all/GCA/004/334/705/GCA_004334705.1_ASM433470v1
Bifidobacterium longum subsp. longum	MCC10096	SAMN06368650	PRJNA374900	GCA_004333045.1	Contig	2.57129	59.7	39	2099	2019-03-08T00:00:00Z	ftp://ftp.ncbi.nlm.nih.gov/genomes/all/GCA/004/333/045/GCA_004333045.1_ASM433304v1
Bifidobacterium longum subsp. longum	MCC10212	SAMN06368681	PRJNA374900	GCA_004334555.1	Contig	2.36547	59.9	28	1904	2019-03-08T00:00:00Z	ftp://ftp.ncbi.nlm.nih.gov/genomes/all/GCA/004/334/555/GCA_004334555.1_ASM433455v1
Bifidobacterium longum subsp. longum	MCC10011	SAMN06368577	PRJNA374900	GCA_004334485.1	Contig	2.39746	59.9	34	1931	2019-03-08T00:00:00Z	ftp://ftp.ncbi.nlm.nih.gov/genomes/all/GCA/004/334/485/GCA_004334485.1_ASM433448v1
Bifidobacterium longum subsp. longum	LH_206	SAMEA4838170	PRJEB28188	GCA_902505475.1	Scaffold	2.35054	60	42	1869	2020-04-21T00:00:00Z	ftp://ftp.ncbi.nlm.nih.gov/genomes/all/GCA/902/505/475/GCA_902505475.1_LH206
Bifidobacterium longum subsp. longum	MCC10094	SAMN06368648	PRJNA374900	GCA_004332895.1	Contig	2.50962	59.9	39	2078	2019-03-08T00:00:00Z	ftp://ftp.ncbi.nlm.nih.gov/genomes/all/GCA/004/332/895/GCA_004332895.1_ASM433289v1
Bifidobacterium longum subsp. longum	VMKB44	SAMN03105207	PRJNA263689	GCA_000786175.1	Scaffold	2.50193	60.3	34	2059	2014-11-21T00:00:00Z	ftp://ftp.ncbi.nlm.nih.gov/genomes/all/GCA/000/786/175/GCA_000786175.1_ASM78617v1
Bifidobacterium longum subsp. longum	MCC10116	SAMN06368666	PRJNA374900	GCA_004332945.1	Contig	2.62898	60	47	2165	2019-03-08T00:00:00Z	ftp://ftp.ncbi.nlm.nih.gov/genomes/all/GCA/004/332/945/GCA_004332945.1_ASM433294v1
Bifidobacterium longum subsp. longum	134B	SAMN17315592	PRJNA692178	GCA_016759755.1	Contig	2.30822	59.8	38	1826	2021-01-27T00:00:00Z	ftp://ftp.ncbi.nlm.nih.gov/genomes/all/GCA/016/759/755/GCA_016759755.1_ASM1675975v1
Bifidobacterium longum subsp. longum	MC-42	SAMN04263942	PRJNA302102	GCA_001516925.1	Scaffold	2.28825	59.8	29	1775	2016-01-15T00:00:00Z	ftp://ftp.ncbi.nlm.nih.gov/genomes/all/GCA/001/516/925/GCA_001516925.1_ASM151692v1
Bifidobacterium longum subsp. longum	67B	SAMN17315590	PRJNA692178	GCA_016759745.1	Contig	2.38639	60	29	1964	2021-01-27T00:00:00Z	ftp://ftp.ncbi.nlm.nih.gov/genomes/all/GCA/016/759/745/GCA_016759745.1_ASM1675974v1
Bifidobacterium longum subsp. longum	VKPM Ac-1636	SAMN10644101	PRJNA511803	GCA_003990235.1	Contig	2.32174	60.2	73	1869	2019-01-01T00:00:00Z	ftp://ftp.ncbi.nlm.nih.gov/genomes/all/GCA/003/990/235/GCA_003990235.1_ASM399023v1
Bifidobacterium longum subsp. longum	MCC10077	SAMN06368633	PRJNA374900	GCA_004334155.1	Contig	2.41162	60	40	1957	2019-03-08T00:00:00Z	ftp://ftp.ncbi.nlm.nih.gov/genomes/all/GCA/004/334/155/GCA_004334155.1_ASM433415v1
Bifidobacterium longum subsp. longum	MCC10100	SAMN06368654	PRJNA374900	GCA_004332965.1	Contig	2.518	60.1	56	2036	2019-03-08T00:00:00Z	ftp://ftp.ncbi.nlm.nih.gov/genomes/all/GCA/004/332/965/GCA_004332965.1_ASM433296v1
Bifidobacterium longum subsp. longum	C11A10B	SAMN09355370	PRJNA474590	GCA_004324325.1	Contig	2.49303	60.1	53	2045	2019-03-04T00:00:00Z	ftp://ftp.ncbi.nlm.nih.gov/genomes/all/GCA/004/324/325/GCA_004324325.1_ASM432432v1
Bifidobacterium longum subsp. longum	9	SAMN04129541	PRJNA297703	GCA_001447955.1	Contig	2.23377	60	31	1754	2015-11-25T00:00:00Z	ftp://ftp.ncbi.nlm.nih.gov/genomes/all/GCA/001/447/955/GCA_001447955.1_ASM144795v1
Bifidobacterium longum subsp. longum	MCC10039	SAMN06368599	PRJNA374900	GCA_004334335.1	Contig	2.38905	60	34	1924	2019-03-08T00:00:00Z	ftp://ftp.ncbi.nlm.nih.gov/genomes/all/GCA/004/334/335/GCA_004334335.1_ASM433433v1
Bifidobacterium longum subsp. longum	MCC10086	SAMN06368641	PRJNA374900	GCA_004333115.1	Contig	2.28382	59.8	48	1783	2019-03-08T00:00:00Z	ftp://ftp.ncbi.nlm.nih.gov/genomes/all/GCA/004/333/115/GCA_004333115.1_ASM433311v1
Bifidobacterium longum subsp. longum	B.longum_ssp_longum	SAMEA5770188	PRJEB27068	GCA_902167545.1	Contig	2.40282	59.6	46	1879	2019-07-18T00:00:00Z	ftp://ftp.ncbi.nlm.nih.gov/genomes/all/GCA/902/167/545/GCA_902167545.1_B.longum_ssp_longum_mod2
Bifidobacterium longum subsp. longum	MCC10031	SAMN06368593	PRJNA374900	GCA_004333785.1	Contig	2.40115	60.1	41	1914	2019-03-08T00:00:00Z	ftp://ftp.ncbi.nlm.nih.gov/genomes/all/GCA/004/333/785/GCA_004333785.1_ASM433378v1
Bifidobacterium longum subsp. longum	MCC10044	SAMN06368604	PRJNA374900	GCA_004333645.1	Contig	2.51281	60.3	50	2052	2019-03-08T00:00:00Z	ftp://ftp.ncbi.nlm.nih.gov/genomes/all/GCA/004/333/645/GCA_004333645.1_ASM433364v1
Bifidobacterium longum subsp. longum	MCC10064	SAMN06368621	PRJNA374900	GCA_004333425.1	Contig	2.26578	60	40	1788	2019-03-08T00:00:00Z	ftp://ftp.ncbi.nlm.nih.gov/genomes/all/GCA/004/333/425/GCA_004333425.1_ASM433342v1
Bifidobacterium longum subsp. longum	MCC10081	SAMN06368637	PRJNA374900	GCA_004333165.1	Contig	2.32346	59.9	56	1911	2019-03-08T00:00:00Z	ftp://ftp.ncbi.nlm.nih.gov/genomes/all/GCA/004/333/165/GCA_004333165.1_ASM433316v1
Bifidobacterium longum subsp. longum	MCC10107	SAMN06368659	PRJNA374900	GCA_004332765.1	Contig	2.38475	59.8	45	1929	2019-03-08T00:00:00Z	ftp://ftp.ncbi.nlm.nih.gov/genomes/all/GCA/004/332/765/GCA_004332765.1_ASM433276v1
Bifidobacterium longum subsp. longum	LH_277	SAMEA4838171	PRJEB28188	GCA_902505545.1	Scaffold	2.35673	60	46	1878	2020-04-21T00:00:00Z	ftp://ftp.ncbi.nlm.nih.gov/genomes/all/GCA/902/505/545/GCA_902505545.1_LH277
Bifidobacterium longum subsp. longum	MCC10123	SAMN06368673	PRJNA374900	GCA_004334815.1	Contig	2.5065	59.7	49	2060	2019-03-08T00:00:00Z	ftp://ftp.ncbi.nlm.nih.gov/genomes/all/GCA/004/334/815/GCA_004334815.1_ASM433481v1
Bifidobacterium longum subsp. longum	MCC10051	SAMN06368610	PRJNA374900	GCA_004334285.1	Contig	2.30363	60.1	42	1830	2019-03-08T00:00:00Z	ftp://ftp.ncbi.nlm.nih.gov/genomes/all/GCA/004/334/285/GCA_004334285.1_ASM433428v1
Bifidobacterium longum subsp. longum	MCC10023	SAMN06368587	PRJNA374900	GCA_004333855.1	Contig	2.30816	60.3	41	1851	2019-03-08T00:00:00Z	ftp://ftp.ncbi.nlm.nih.gov/genomes/all/GCA/004/333/855/GCA_004333855.1_ASM433385v1
Bifidobacterium longum subsp. longum	7	SAMN04129533	PRJNA297703	GCA_001447975.1	Scaffold	2.23558	60	36	1755	2015-11-25T00:00:00Z	ftp://ftp.ncbi.nlm.nih.gov/genomes/all/GCA/001/447/975/GCA_001447975.1_ASM144797v1
Bifidobacterium longum subsp. longum	CR15	SAMN11527969	PRJNA540282	GCA_006438975.1	Contig	2.40313	60.3	58	1914	2019-06-24T00:00:00Z	ftp://ftp.ncbi.nlm.nih.gov/genomes/all/GCA/006/438/975/GCA_006438975.1_ASM643897v1
Bifidobacterium longum subsp. longum	LO-21	SAMD00047620	PRJDB4597	GCA_001686185.1	Contig	2.65603	60.1	71	2036	2016-06-09T20:56:00Z	ftp://ftp.ncbi.nlm.nih.gov/genomes/all/GCA/001/686/185/GCA_001686185.1_ASM168618v1
Bifidobacterium longum subsp. longum	MCC10124	SAMN06368674	PRJNA374900	GCA_004334645.1	Contig	2.45702	60.1	47	1983	2019-03-08T00:00:00Z	ftp://ftp.ncbi.nlm.nih.gov/genomes/all/GCA/004/334/645/GCA_004334645.1_ASM433464v1
Bifidobacterium longum subsp. longum	MCC00328	SAMD00248954	PRJDB10586	GCA_017312665.1	Contig	2.37929	60.1	42	1952	2021-02-24T21:30:00Z	ftp://ftp.ncbi.nlm.nih.gov/genomes/all/GCA/017/312/665/GCA_017312665.1_ASM1731266v1
Bifidobacterium longum subsp. longum	MCC10089	SAMN06368643	PRJNA374900	GCA_004333065.1	Contig	2.32481	60.3	41	1851	2019-03-08T00:00:00Z	ftp://ftp.ncbi.nlm.nih.gov/genomes/all/GCA/004/333/065/GCA_004333065.1_ASM433306v1
Bifidobacterium longum subsp. longum	MCC10122	SAMN06368672	PRJNA374900	GCA_004334855.1	Contig	2.46043	60.1	49	1978	2019-03-08T00:00:00Z	ftp://ftp.ncbi.nlm.nih.gov/genomes/all/GCA/004/334/855/GCA_004334855.1_ASM433485v1
Bifidobacterium longum subsp. longum	MCC10035	SAMN06368596	PRJNA374900	GCA_004333715.1	Contig	2.4575	59.8	52	2010	2019-03-08T00:00:00Z	ftp://ftp.ncbi.nlm.nih.gov/genomes/all/GCA/004/333/715/GCA_004333715.1_ASM433371v1
Bifidobacterium longum subsp. longum	MCC10120	SAMN06368670	PRJNA374900	GCA_004334715.1	Contig	2.48377	60.2	62	2014	2019-03-08T00:00:00Z	ftp://ftp.ncbi.nlm.nih.gov/genomes/all/GCA/004/334/715/GCA_004334715.1_ASM433471v1
Bifidobacterium longum subsp. longum	MCC10114	SAMN06368664	PRJNA374900	GCA_004332625.1	Contig	2.45459	59.8	58	2005	2019-03-08T00:00:00Z	ftp://ftp.ncbi.nlm.nih.gov/genomes/all/GCA/004/332/625/GCA_004332625.1_ASM433262v1
Bifidobacterium longum subsp. longum	MCC10029	SAMN06368591	PRJNA374900	GCA_004333795.1	Contig	2.3461	59.9	55	1875	2019-03-08T00:00:00Z	ftp://ftp.ncbi.nlm.nih.gov/genomes/all/GCA/004/333/795/GCA_004333795.1_ASM433379v1
Bifidobacterium longum subsp. longum	MCC10073	SAMN06368629	PRJNA374900	GCA_004333275.1	Contig	2.2843	59.7	42	1829	2019-03-08T00:00:00Z	ftp://ftp.ncbi.nlm.nih.gov/genomes/all/GCA/004/333/275/GCA_004333275.1_ASM433327v1
Bifidobacterium longum subsp. longum	MCC10004	SAMN06368571	PRJNA374900	GCA_004334065.1	Contig	2.55173	60	52	2028	2019-03-08T00:00:00Z	ftp://ftp.ncbi.nlm.nih.gov/genomes/all/GCA/004/334/065/GCA_004334065.1_ASM433406v1
Bifidobacterium longum subsp. longum	MCC10028	SAMN06368590	PRJNA374900	GCA_004334425.1	Contig	2.42541	60.2	44	1981	2019-03-08T00:00:00Z	ftp://ftp.ncbi.nlm.nih.gov/genomes/all/GCA/004/334/425/GCA_004334425.1_ASM433442v1
Bifidobacterium longum subsp. longum	MCC10040	SAMN06368600	PRJNA374900	GCA_004334345.1	Contig	2.44996	60.2	45	1996	2019-03-08T00:00:00Z	ftp://ftp.ncbi.nlm.nih.gov/genomes/all/GCA/004/334/345/GCA_004334345.1_ASM433434v1
Bifidobacterium longum subsp. longum	MCC10052	SAMN06368611	PRJNA374900	GCA_004333535.1	Contig	2.42874	60.1	65	1956	2019-03-08T00:00:00Z	ftp://ftp.ncbi.nlm.nih.gov/genomes/all/GCA/004/333/535/GCA_004333535.1_ASM433353v1
Bifidobacterium longum subsp. longum	MCC10050	SAMN06368609	PRJNA374900	GCA_004333555.1	Contig	2.28037	59.8	34	1782	2019-03-08T00:00:00Z	ftp://ftp.ncbi.nlm.nih.gov/genomes/all/GCA/004/333/555/GCA_004333555.1_ASM433355v1
Bifidobacterium longum subsp. longum	MCC10038	SAMN06368598	PRJNA374900	GCA_004334365.1	Contig	2.36701	59.9	38	1968	2019-03-08T00:00:00Z	ftp://ftp.ncbi.nlm.nih.gov/genomes/all/GCA/004/334/365/GCA_004334365.1_ASM433436v1
Bifidobacterium longum subsp. longum	MCC00353	SAMD00248955	PRJDB10586	GCA_017312685.1	Contig	2.38839	60.3	55	1944	2021-02-24T21:31:00Z	ftp://ftp.ncbi.nlm.nih.gov/genomes/all/GCA/017/312/685/GCA_017312685.1_ASM1731268v1
Bifidobacterium longum subsp. longum	MCC10125	SAMN06368675	PRJNA374900	GCA_004334795.1	Contig	2.44774	60.2	43	1977	2019-03-08T00:00:00Z	ftp://ftp.ncbi.nlm.nih.gov/genomes/all/GCA/004/334/795/GCA_004334795.1_ASM433479v1
Bifidobacterium longum subsp. longum	MCC10074	SAMN06368630	PRJNA374900	GCA_004334165.1	Contig	2.41001	59.8	34	1965	2019-03-08T00:00:00Z	ftp://ftp.ncbi.nlm.nih.gov/genomes/all/GCA/004/334/165/GCA_004334165.1_ASM433416v1
Bifidobacterium longum subsp. longum	MCC10002	SAMN06368569	PRJNA374900	GCA_004334545.1	Contig	2.63451	60	59	2202	2019-03-08T00:00:00Z	ftp://ftp.ncbi.nlm.nih.gov/genomes/all/GCA/004/334/545/GCA_004334545.1_ASM433454v1
Bifidobacterium longum subsp. longum	MCC10128	SAMN06368678	PRJNA374900	GCA_004334785.1	Contig	2.50961	59.9	57	2089	2019-03-08T00:00:00Z	ftp://ftp.ncbi.nlm.nih.gov/genomes/all/GCA/004/334/785/GCA_004334785.1_ASM433478v1
Bifidobacterium longum subsp. longum	MCC10127	SAMN06368677	PRJNA374900	GCA_004334615.1	Contig	2.35673	60.1	41	1872	2019-03-08T00:00:00Z	ftp://ftp.ncbi.nlm.nih.gov/genomes/all/GCA/004/334/615/GCA_004334615.1_ASM433461v1
Bifidobacterium longum subsp. longum	LO-10	SAMD00047619	PRJDB4597	GCA_001686165.1	Contig	2.54024	60.3	80	1995	2016-06-09T20:55:00Z	ftp://ftp.ncbi.nlm.nih.gov/genomes/all/GCA/001/686/165/GCA_001686165.1_ASM168616v1
Bifidobacterium longum subsp. longum	MCC10054	SAMN06368613	PRJNA374900	GCA_004334245.1	Contig	2.29564	60	61	1842	2019-03-08T00:00:00Z	ftp://ftp.ncbi.nlm.nih.gov/genomes/all/GCA/004/334/245/GCA_004334245.1_ASM433424v1
Bifidobacterium longum subsp. longum	LO-C29	SAMD00047621	PRJDB4597	GCA_001686205.1	Contig	2.48387	60	49	1924	2016-06-09T20:54:00Z	ftp://ftp.ncbi.nlm.nih.gov/genomes/all/GCA/001/686/205/GCA_001686205.1_ASM168620v1
Bifidobacterium longum subsp. longum	MCC10102	SAMN06368656	PRJNA374900	GCA_004332755.1	Contig	2.53875	60.1	56	2077	2019-03-08T00:00:00Z	ftp://ftp.ncbi.nlm.nih.gov/genomes/all/GCA/004/332/755/GCA_004332755.1_ASM433275v1
Bifidobacterium longum subsp. longum	MCC10019	SAMN06368584	PRJNA374900	GCA_004334435.1	Contig	2.30453	60.1	41	1837	2019-03-08T00:00:00Z	ftp://ftp.ncbi.nlm.nih.gov/genomes/all/GCA/004/334/435/GCA_004334435.1_ASM433443v1
Bifidobacterium longum subsp. longum	MCC10119	SAMN06368669	PRJNA374900	GCA_004334865.1	Contig	2.48689	60.1	45	2023	2019-03-08T00:00:00Z	ftp://ftp.ncbi.nlm.nih.gov/genomes/all/GCA/004/334/865/GCA_004334865.1_ASM433486v1
Bifidobacterium longum subsp. longum	MCC10084	SAMN06368639	PRJNA374900	GCA_004333125.1	Contig	2.26435	60.1	46	1788	2019-03-08T00:00:00Z	ftp://ftp.ncbi.nlm.nih.gov/genomes/all/GCA/004/333/125/GCA_004333125.1_ASM433312v1
Bifidobacterium longum subsp. longum	MCC10080	SAMN06368636	PRJNA374900	GCA_004333175.1	Contig	2.52893	60.2	59	2012	2019-03-08T00:00:00Z	ftp://ftp.ncbi.nlm.nih.gov/genomes/all/GCA/004/333/175/GCA_004333175.1_ASM433317v1
Bifidobacterium longum subsp. longum	MCC10070	SAMN06368626	PRJNA374900	GCA_004333325.1	Contig	2.50822	59.6	48	2037	2019-03-08T00:00:00Z	ftp://ftp.ncbi.nlm.nih.gov/genomes/all/GCA/004/333/325/GCA_004333325.1_ASM433332v1
Bifidobacterium longum subsp. longum	MCC10069	SAMN06368625	PRJNA374900	GCA_004333335.1	Contig	2.36718	59.9	57	1892	2019-03-08T00:00:00Z	ftp://ftp.ncbi.nlm.nih.gov/genomes/all/GCA/004/333/335/GCA_004333335.1_ASM433333v1
Bifidobacterium longum subsp. longum	MCC10093	SAMN06368647	PRJNA374900	GCA_004332865.1	Contig	2.45894	60.2	57	1998	2019-03-08T00:00:00Z	ftp://ftp.ncbi.nlm.nih.gov/genomes/all/GCA/004/332/865/GCA_004332865.1_ASM433286v1
Bifidobacterium longum subsp. longum	815	SAMN12139133	PRJNA551112	GCA_014779835.1	Contig	2.24695	59.6	63	1746	2020-09-28T00:00:00Z	ftp://ftp.ncbi.nlm.nih.gov/genomes/all/GCA/014/779/835/GCA_014779835.1_ASM1477983v1
Bifidobacterium longum subsp. longum	MCC10115	SAMN06368665	PRJNA374900	GCA_004332645.1	Contig	2.43372	60.3	54	2017	2019-03-08T00:00:00Z	ftp://ftp.ncbi.nlm.nih.gov/genomes/all/GCA/004/332/645/GCA_004332645.1_ASM433264v1
Bifidobacterium longum subsp. longum	MCC10058	SAMN06368617	PRJNA374900	GCA_004334215.1	Contig	2.32956	60.2	65	1883	2019-03-08T00:00:00Z	ftp://ftp.ncbi.nlm.nih.gov/genomes/all/GCA/004/334/215/GCA_004334215.1_ASM433421v1
Bifidobacterium longum subsp. longum	MCC10053	SAMN06368612	PRJNA374900	GCA_004333515.1	Contig	2.42582	60.3	51	1940	2019-03-08T00:00:00Z	ftp://ftp.ncbi.nlm.nih.gov/genomes/all/GCA/004/333/515/GCA_004333515.1_ASM433351v1
Bifidobacterium longum subsp. longum	MCC10130	SAMN06368680	PRJNA374900	GCA_004334625.1	Contig	2.36857	60	59	1906	2019-03-08T00:00:00Z	ftp://ftp.ncbi.nlm.nih.gov/genomes/all/GCA/004/334/625/GCA_004334625.1_ASM433462v1
Bifidobacterium longum subsp. longum	MCC10059	SAMN06368618	PRJNA374900	GCA_004334235.1	Contig	2.43718	60	47	2004	2019-03-08T00:00:00Z	ftp://ftp.ncbi.nlm.nih.gov/genomes/all/GCA/004/334/235/GCA_004334235.1_ASM433423v1
Bifidobacterium longum subsp. longum	MCC10113	SAMN06368663	PRJNA374900	GCA_004332635.1	Contig	2.46411	60	62	2020	2019-03-08T00:00:00Z	ftp://ftp.ncbi.nlm.nih.gov/genomes/all/GCA/004/332/635/GCA_004332635.1_ASM433263v1
Bifidobacterium longum subsp. longum	MCC10111	SAMN06368661	PRJNA374900	GCA_004332655.1	Contig	2.43826	60	49	2006	2019-03-08T00:00:00Z	ftp://ftp.ncbi.nlm.nih.gov/genomes/all/GCA/004/332/655/GCA_004332655.1_ASM433265v1
Bifidobacterium longum subsp. longum	MCC10075	SAMN06368631	PRJNA374900	GCA_004333265.1	Contig	2.38497	60.1	53	1947	2019-03-08T00:00:00Z	ftp://ftp.ncbi.nlm.nih.gov/genomes/all/GCA/004/333/265/GCA_004333265.1_ASM433326v1
Bifidobacterium longum subsp. longum	MCC10076	SAMN06368632	PRJNA374900	GCA_004333235.1	Contig	2.56355	60.2	50	2152	2019-03-08T00:00:00Z	ftp://ftp.ncbi.nlm.nih.gov/genomes/all/GCA/004/333/235/GCA_004333235.1_ASM433323v1
Bifidobacterium longum subsp. longum	MCC10098	SAMN06368652	PRJNA374900	GCA_004332835.1	Contig	2.32667	59.9	58	1815	2019-03-08T00:00:00Z	ftp://ftp.ncbi.nlm.nih.gov/genomes/all/GCA/004/332/835/GCA_004332835.1_ASM433283v1
Bifidobacterium longum subsp. longum	MCC10091	SAMN06368645	PRJNA374900	GCA_004333015.1	Contig	2.39421	60	64	1931	2019-03-08T00:00:00Z	ftp://ftp.ncbi.nlm.nih.gov/genomes/all/GCA/004/333/015/GCA_004333015.1_ASM433301v1
Bifidobacterium longum subsp. longum	MCC10090	SAMN06368644	PRJNA374900	GCA_004333035.1	Contig	2.34731	59.8	49	1881	2019-03-08T00:00:00Z	ftp://ftp.ncbi.nlm.nih.gov/genomes/all/GCA/004/333/035/GCA_004333035.1_ASM433303v1
Bifidobacterium longum subsp. longum	MCC10041	SAMN06368601	PRJNA374900	GCA_004333695.1	Contig	2.37064	60.1	47	1904	2019-03-08T00:00:00Z	ftp://ftp.ncbi.nlm.nih.gov/genomes/all/GCA/004/333/695/GCA_004333695.1_ASM433369v1
Bifidobacterium longum subsp. longum	MCC10087	SAMN06368642	PRJNA374900	GCA_004333105.1	Contig	2.30319	60	49	1817	2019-03-08T00:00:00Z	ftp://ftp.ncbi.nlm.nih.gov/genomes/all/GCA/004/333/105/GCA_004333105.1_ASM433310v1
Bifidobacterium longum subsp. longum	MCC10101	SAMN06368655	PRJNA374900	GCA_004332725.1	Contig	2.41806	60.1	65	1952	2019-03-08T00:00:00Z	ftp://ftp.ncbi.nlm.nih.gov/genomes/all/GCA/004/332/725/GCA_004332725.1_ASM433272v1
Bifidobacterium longum subsp. longum	MCC10071	SAMN06368627	PRJNA374900	GCA_004333305.1	Contig	2.28772	60	49	1793	2019-03-08T00:00:00Z	ftp://ftp.ncbi.nlm.nih.gov/genomes/all/GCA/004/333/305/GCA_004333305.1_ASM433330v1
Bifidobacterium longum subsp. longum	MCC10068	SAMN06368624	PRJNA374900	GCA_004333365.1	Contig	2.40787	59.7	58	1894	2019-03-08T00:00:00Z	ftp://ftp.ncbi.nlm.nih.gov/genomes/all/GCA/004/333/365/GCA_004333365.1_ASM433336v1
Bifidobacterium longum subsp. longum	MCC10066	SAMN06368622	PRJNA374900	GCA_004333385.1	Contig	2.29383	59.8	53	1852	2019-03-08T00:00:00Z	ftp://ftp.ncbi.nlm.nih.gov/genomes/all/GCA/004/333/385/GCA_004333385.1_ASM433338v1
Bifidobacterium longum subsp. longum	MCC10043	SAMN06368603	PRJNA374900	GCA_004333635.1	Contig	2.62386	59.5	62	2115	2019-03-08T00:00:00Z	ftp://ftp.ncbi.nlm.nih.gov/genomes/all/GCA/004/333/635/GCA_004333635.1_ASM433363v1
Bifidobacterium longum subsp. longum	MCC10045	SAMN06368605	PRJNA374900	GCA_004333625.1	Contig	2.43778	60.3	61	1970	2019-03-08T00:00:00Z	ftp://ftp.ncbi.nlm.nih.gov/genomes/all/GCA/004/333/625/GCA_004333625.1_ASM433362v1
Bifidobacterium longum subsp. longum	MCC10083	SAMN06368638	PRJNA374900	GCA_004334145.1	Contig	2.47557	60.2	64	1951	2019-03-08T00:00:00Z	ftp://ftp.ncbi.nlm.nih.gov/genomes/all/GCA/004/334/145/GCA_004334145.1_ASM433414v1
Bifidobacterium longum subsp. longum	LO-K29a	SAMD00047622	PRJDB4597	GCA_001686225.1	Contig	2.44918	60	85	1880	2016-06-09T20:53:00Z	ftp://ftp.ncbi.nlm.nih.gov/genomes/all/GCA/001/686/225/GCA_001686225.1_ASM168622v1
Bifidobacterium longum subsp. longum	LO-K29b	SAMD00047623	PRJDB4597	GCA_001686245.1	Contig	2.37271	60.1	97	1865	2016-06-09T20:51:00Z	ftp://ftp.ncbi.nlm.nih.gov/genomes/all/GCA/001/686/245/GCA_001686245.1_ASM168624v1
Bifidobacterium longum subsp. longum	MCC10007	SAMN06368573	PRJNA374900	GCA_004334045.1	Contig	2.48463	60.2	59	2024	2019-03-08T00:00:00Z	ftp://ftp.ncbi.nlm.nih.gov/genomes/all/GCA/004/334/045/GCA_004334045.1_ASM433404v1
Bifidobacterium longum subsp. longum	MCC10062	SAMN06368620	PRJNA374900	GCA_004333445.1	Contig	2.32592	59.8	59	1834	2019-03-08T00:00:00Z	ftp://ftp.ncbi.nlm.nih.gov/genomes/all/GCA/004/333/445/GCA_004333445.1_ASM433344v1
Bifidobacterium longum subsp. longum	MCC10025	SAMN06368588	PRJNA374900	GCA_004333845.1	Contig	2.40884	60.1	56	1912	2019-03-08T00:00:00Z	ftp://ftp.ncbi.nlm.nih.gov/genomes/all/GCA/004/333/845/GCA_004333845.1_ASM433384v1
Bifidobacterium longum subsp. longum 44B	44B	SAMN00829148	PRJNA89645	GCA_000261265.1	Contig	2.55922	59.7	62	2128	2012-05-04T00:00:00Z	ftp://ftp.ncbi.nlm.nih.gov/genomes/all/GCA/000/261/265/GCA_000261265.1_Blongum44Bv1.0
Bifidobacterium longum subsp. longum	MCC10060	SAMN06368619	PRJNA374900	GCA_004333465.1	Contig	2.31311	60.2	59	1831	2019-03-08T00:00:00Z	ftp://ftp.ncbi.nlm.nih.gov/genomes/all/GCA/004/333/465/GCA_004333465.1_ASM433346v1
Bifidobacterium longum subsp. longum	MCC10112	SAMN06368662	PRJNA374900	GCA_004332935.1	Contig	2.27757	60	58	1804	2019-03-08T00:00:00Z	ftp://ftp.ncbi.nlm.nih.gov/genomes/all/GCA/004/332/935/GCA_004332935.1_ASM433293v1
Bifidobacterium longum subsp. longum	MCC10014	SAMN06368579	PRJNA374900	GCA_004333975.1	Contig	2.46621	60.2	59	2007	2019-03-08T00:00:00Z	ftp://ftp.ncbi.nlm.nih.gov/genomes/all/GCA/004/333/975/GCA_004333975.1_ASM433397v1
Bifidobacterium longum subsp. longum	MCC10033	SAMN06368594	PRJNA374900	GCA_004333775.1	Contig	2.39204	60	63	1929	2019-03-08T00:00:00Z	ftp://ftp.ncbi.nlm.nih.gov/genomes/all/GCA/004/333/775/GCA_004333775.1_ASM433377v1
Bifidobacterium longum subsp. longum	MCC10067	SAMN06368623	PRJNA374900	GCA_004333375.1	Contig	2.39437	59.6	55	1908	2019-03-08T00:00:00Z	ftp://ftp.ncbi.nlm.nih.gov/genomes/all/GCA/004/333/375/GCA_004333375.1_ASM433337v1
Bifidobacterium longum subsp. longum	MCC10042	SAMN06368602	PRJNA374900	GCA_004333675.1	Contig	2.32056	60.1	53	1867	2019-03-08T00:00:00Z	ftp://ftp.ncbi.nlm.nih.gov/genomes/all/GCA/004/333/675/GCA_004333675.1_ASM433367v1
Bifidobacterium longum subsp. longum	MCC10048	SAMN06368608	PRJNA374900	GCA_004333565.1	Contig	2.45602	59.8	71	1948	2019-03-08T00:00:00Z	ftp://ftp.ncbi.nlm.nih.gov/genomes/all/GCA/004/333/565/GCA_004333565.1_ASM433356v1
Bifidobacterium longum subsp. longum	MCC10009	SAMN06368575	PRJNA374900	GCA_004334515.1	Contig	2.5237	60.1	60	2034	2019-03-08T00:00:00Z	ftp://ftp.ncbi.nlm.nih.gov/genomes/all/GCA/004/334/515/GCA_004334515.1_ASM433451v1
Bifidobacterium longum subsp. longum	MCC10047	SAMN06368607	PRJNA374900	GCA_004334325.1	Contig	2.36451	59.9	64	1859	2019-03-08T00:00:00Z	ftp://ftp.ncbi.nlm.nih.gov/genomes/all/GCA/004/334/325/GCA_004334325.1_ASM433432v1
Bifidobacterium longum subsp. longum	MCC10046	SAMN06368606	PRJNA374900	GCA_004333575.1	Contig	2.28641	59.9	71	1758	2019-03-08T00:00:00Z	ftp://ftp.ncbi.nlm.nih.gov/genomes/all/GCA/004/333/575/GCA_004333575.1_ASM433357v1
Bifidobacterium longum subsp. longum	MCC10022	SAMN06368586	PRJNA374900	GCA_004333895.1	Contig	2.41904	59.7	55	1950	2019-03-08T00:00:00Z	ftp://ftp.ncbi.nlm.nih.gov/genomes/all/GCA/004/333/895/GCA_004333895.1_ASM433389v1
Bifidobacterium longum subsp. longum	MCC10085	SAMN06368640	PRJNA374900	GCA_004334105.1	Contig	2.3663	60	64	1905	2019-03-08T00:00:00Z	ftp://ftp.ncbi.nlm.nih.gov/genomes/all/GCA/004/334/105/GCA_004334105.1_ASM433410v1
Bifidobacterium longum subsp. longum	MCC10097	SAMN06368651	PRJNA374900	GCA_004332825.1	Contig	2.28035	60	52	1805	2019-03-08T00:00:00Z	ftp://ftp.ncbi.nlm.nih.gov/genomes/all/GCA/004/332/825/GCA_004332825.1_ASM433282v1
Bifidobacterium longum subsp. longum	MCC10027	SAMN06368589	PRJNA374900	GCA_004334445.1	Contig	2.50583	59.9	59	2042	2019-03-08T00:00:00Z	ftp://ftp.ncbi.nlm.nih.gov/genomes/all/GCA/004/334/445/GCA_004334445.1_ASM433444v1
Bifidobacterium longum subsp. longum	MCC10126	SAMN06368676	PRJNA374900	GCA_004334635.1	Contig	2.55307	59.8	68	2055	2019-03-08T00:00:00Z	ftp://ftp.ncbi.nlm.nih.gov/genomes/all/GCA/004/334/635/GCA_004334635.1_ASM433463v1
Bifidobacterium longum subsp. longum	MCC10012	SAMN06368578	PRJNA374900	GCA_004333995.1	Contig	2.47987	59.6	67	1977	2019-03-08T00:00:00Z	ftp://ftp.ncbi.nlm.nih.gov/genomes/all/GCA/004/333/995/GCA_004333995.1_ASM433399v1
Bifidobacterium longum subsp. longum	MCC10017	SAMN06368582	PRJNA374900	GCA_004333935.1	Contig	2.44883	59.7	60	1971	2019-03-08T00:00:00Z	ftp://ftp.ncbi.nlm.nih.gov/genomes/all/GCA/004/333/935/GCA_004333935.1_ASM433393v1
Bifidobacterium longum subsp. longum	MCC10030	SAMN06368592	PRJNA374900	GCA_004334355.1	Contig	2.51844	60.1	64	2021	2019-03-08T00:00:00Z	ftp://ftp.ncbi.nlm.nih.gov/genomes/all/GCA/004/334/355/GCA_004334355.1_ASM433435v1
Bifidobacterium longum subsp. longum	MCC10003	SAMN06368570	PRJNA374900	GCA_004334075.1	Contig	2.52677	60.1	69	2047	2019-03-08T00:00:00Z	ftp://ftp.ncbi.nlm.nih.gov/genomes/all/GCA/004/334/075/GCA_004334075.1_ASM433407v1
Bifidobacterium longum subsp. longum	UMA3015	SAMN10387520	PRJNA419938	GCA_009896525.1	Contig	2.4101	60.2	72	1952	2020-01-16T00:00:00Z	ftp://ftp.ncbi.nlm.nih.gov/genomes/all/GCA/009/896/525/GCA_009896525.1_ASM989652v1
Bifidobacterium longum subsp. longum	MCC10034	SAMN06368595	PRJNA374900	GCA_004333765.1	Contig	2.25363	60	70	1769	2019-03-08T00:00:00Z	ftp://ftp.ncbi.nlm.nih.gov/genomes/all/GCA/004/333/765/GCA_004333765.1_ASM433376v1
Bifidobacterium longum subsp. longum	MCC10099	SAMN06368653	PRJNA374900	GCA_004332745.1	Contig	2.34007	60.1	66	1868	2019-03-08T00:00:00Z	ftp://ftp.ncbi.nlm.nih.gov/genomes/all/GCA/004/332/745/GCA_004332745.1_ASM433274v1
Bifidobacterium longum subsp. longum	MCC10079	SAMN06368635	PRJNA374900	GCA_004333215.1	Contig	2.38272	59.9	77	1934	2019-03-08T00:00:00Z	ftp://ftp.ncbi.nlm.nih.gov/genomes/all/GCA/004/333/215/GCA_004333215.1_ASM433321v1
Bifidobacterium longum subsp. longum	MCC10055	SAMN06368614	PRJNA374900	GCA_004333455.1	Contig	2.48603	60.1	72	2019	2019-03-08T00:00:00Z	ftp://ftp.ncbi.nlm.nih.gov/genomes/all/GCA/004/333/455/GCA_004333455.1_ASM433345v1
Bifidobacterium longum subsp. longum	MCC10095	SAMN06368649	PRJNA374900	GCA_004332855.1	Contig	2.35682	60.3	95	1915	2019-03-08T00:00:00Z	ftp://ftp.ncbi.nlm.nih.gov/genomes/all/GCA/004/332/855/GCA_004332855.1_ASM433285v1
Bifidobacterium longum subsp. longum	MCC10021	SAMN06368585	PRJNA374900	GCA_004333875.1	Contig	2.23575	60	58	1774	2019-03-08T00:00:00Z	ftp://ftp.ncbi.nlm.nih.gov/genomes/all/GCA/004/333/875/GCA_004333875.1_ASM433387v1
Bifidobacterium longum subsp. longum	MCC10106	SAMN06368658	PRJNA374900	GCA_004332735.1	Contig	2.41503	60.1	74	1947	2019-03-08T00:00:00Z	ftp://ftp.ncbi.nlm.nih.gov/genomes/all/GCA/004/332/735/GCA_004332735.1_ASM433273v1
Bifidobacterium longum subsp. longum	LO-06	SAMD00047618	PRJDB4597	GCA_001686145.1	Contig	2.43747	60	77	1926	2016-06-09T20:53:00Z	ftp://ftp.ncbi.nlm.nih.gov/genomes/all/GCA/001/686/145/GCA_001686145.1_ASM168614v1
Bifidobacterium longum subsp. longum	MCC10078	SAMN06368634	PRJNA374900	GCA_004333205.1	Contig	2.27198	59.8	58	1766	2019-03-08T00:00:00Z	ftp://ftp.ncbi.nlm.nih.gov/genomes/all/GCA/004/333/205/GCA_004333205.1_ASM433320v1
Bifidobacterium longum subsp. longum	MCC10010	SAMN06368576	PRJNA374900	GCA_004334005.1	Contig	2.45245	60.4	93	1984	2019-03-08T00:00:00Z	ftp://ftp.ncbi.nlm.nih.gov/genomes/all/GCA/004/334/005/GCA_004334005.1_ASM433400v1
Bifidobacterium longum subsp. longum	MCC10108	SAMN06368660	PRJNA374900	GCA_004332665.1	Contig	2.41875	60.3	73	1970	2019-03-08T00:00:00Z	ftp://ftp.ncbi.nlm.nih.gov/genomes/all/GCA/004/332/665/GCA_004332665.1_ASM433266v1
Bifidobacterium longum subsp. longum	MCC10016	SAMN06368581	PRJNA374900	GCA_004334465.1	Contig	2.37118	60	66	1891	2019-03-08T00:00:00Z	ftp://ftp.ncbi.nlm.nih.gov/genomes/all/GCA/004/334/465/GCA_004334465.1_ASM433446v1
Bifidobacterium longum subsp. longum	BLOI2	SAMN03775040	PRJNA286998	GCA_001275745.1	Contig	2.41759	60	72	1925	2015-08-31T00:00:00Z	ftp://ftp.ncbi.nlm.nih.gov/genomes/all/GCA/001/275/745/GCA_001275745.1_assBLOI2
Bifidobacterium longum subsp. longum	MCC10008	SAMN06368574	PRJNA374900	GCA_004334035.1	Contig	2.54367	60	80	2117	2019-03-08T00:00:00Z	ftp://ftp.ncbi.nlm.nih.gov/genomes/all/GCA/004/334/035/GCA_004334035.1_ASM433403v1
Bifidobacterium longum subsp. longum	MCC10092	SAMN06368646	PRJNA374900	GCA_004332925.1	Contig	2.23483	59.9	89	1742	2019-03-08T00:00:00Z	ftp://ftp.ncbi.nlm.nih.gov/genomes/all/GCA/004/332/925/GCA_004332925.1_ASM433292v1
Bifidobacterium longum subsp. longum	1-6B	SAMN00829154	PRJNA89647	GCA_000261245.1	Contig	2.68677	59.6	171	2243	2012-05-04T00:00:00Z	ftp://ftp.ncbi.nlm.nih.gov/genomes/all/GCA/000/261/245/GCA_000261245.1_Blongum16Bv1.0
Bifidobacterium longum subsp. longum	35B	SAMN00829158	PRJNA89649	GCA_000261225.1	Contig	2.51443	60.1	131	1961	2012-05-04T00:00:00Z	ftp://ftp.ncbi.nlm.nih.gov/genomes/all/GCA/000/261/225/GCA_000261225.1_Blongum35Bv1.0
Bifidobacterium longum subsp. longum	MCC10057	SAMN06368616	PRJNA374900	GCA_004334255.1	Contig	2.18862	59.9	73	1725	2019-03-08T00:00:00Z	ftp://ftp.ncbi.nlm.nih.gov/genomes/all/GCA/004/334/255/GCA_004334255.1_ASM433425v1
Bifidobacterium longum subsp. longum	MCC10015	SAMN06368580	PRJNA374900	GCA_004333925.1	Contig	2.63029	59.9	83	2177	2019-03-08T00:00:00Z	ftp://ftp.ncbi.nlm.nih.gov/genomes/all/GCA/004/333/925/GCA_004333925.1_ASM433392v1
Bifidobacterium longum subsp. longum	MCC10056	SAMN06368615	PRJNA374900	GCA_004333475.1	Contig	2.29975	60	79	1837	2019-03-08T00:00:00Z	ftp://ftp.ncbi.nlm.nih.gov/genomes/all/GCA/004/333/475/GCA_004333475.1_ASM433347v1
Bifidobacterium longum subsp. longum	MCC10006	SAMN06368572	PRJNA374900	GCA_004334535.1	Contig	2.45014	60.4	83	1991	2019-03-08T00:00:00Z	ftp://ftp.ncbi.nlm.nih.gov/genomes/all/GCA/004/334/535/GCA_004334535.1_ASM433453v1
Bifidobacterium longum subsp. longum	2-2B	SAMN00829155	PRJNA89651	GCA_000261205.1	Contig	2.6257	59.7	141	2084	2012-05-04T00:00:00Z	ftp://ftp.ncbi.nlm.nih.gov/genomes/all/GCA/000/261/205/GCA_000261205.1_Blongum22Bv1.0
Bifidobacterium longum subsp. longum	CECT 7347	SAMEA3146249	PRJEB107	GCA_001050555.1	Contig	2.32722	60	128	1869	2013-09-06T00:00:00Z	ftp://ftp.ncbi.nlm.nih.gov/genomes/all/GCA/001/050/555/GCA_001050555.1_ASM105055v1
Bifidobacterium longum subsp. longum	CMCC P0001	SAMN02470970	PRJNA182967	GCA_000410595.1	Scaffold	2.42435	59.7	72	1876	2013-06-04T00:00:00Z	ftp://ftp.ncbi.nlm.nih.gov/genomes/all/GCA/000/410/595/GCA_000410595.1_ASM41059v1
Bifidobacterium longum subsp. longum	296B	SAMN05916052	PRJNA348831	GCA_001892965.1	Contig	2.25318	59.9	40	1850	2016-12-08T00:00:00Z	ftp://ftp.ncbi.nlm.nih.gov/genomes/all/GCA/001/892/965/GCA_001892965.1_ASM189296v1
Bifidobacterium longum subsp. longum	KCTC 3128	SAMN18035029	PRJNA704186	GCA_017132775.1	Complete	2.40382	60.3	1	1883	2021-03-02T00:00:00Z	ftp://ftp.ncbi.nlm.nih.gov/genomes/all/GCA/017/132/775/GCA_017132775.1_ASM1713277v1
Bifidobacterium longum subsp. longum	JCM 1217	SAMD00060951	PRJDA32047	GCA_000196555.1	Complete	2.38516	60.3	1	1873	2011-01-28T23:09:00Z	ftp://ftp.ncbi.nlm.nih.gov/genomes/all/GCA/000/196/555/GCA_000196555.1_ASM19655v1
Bifidobacterium longum subsp. suillum	JCM 19995	SAMN18034998	PRJNA704185	GCA_017132755.1	Complete	2.34005	59.6	1	1836	2021-03-02T00:00:00Z	ftp://ftp.ncbi.nlm.nih.gov/genomes/all/GCA/017/132/755/GCA_017132755.1_ASM1713275v1
Bifidobacterium longum subsp. longum	YS108R	SAMN09355369	PRJNA474590	GCA_013393765.1	Complete	2.521	60.1	1	2021	2020-07-08T00:00:00Z	ftp://ftp.ncbi.nlm.nih.gov/genomes/all/GCA/013/393/765/GCA_013393765.1_ASM1339376v1
Bifidobacterium longum subsp. longum	JCM 7053	SAMN18034729	PRJNA688848	GCA_017357345.1	Complete	2.49312	60.1	1	1982	2021-03-16T00:00:00Z	ftp://ftp.ncbi.nlm.nih.gov/genomes/all/GCA/017/357/345/GCA_017357345.1_ASM1735734v1
Bifidobacterium longum subsp. longum	JCM 11343	SAMN16365392	PRJNA666148	GCA_014900535.1	Complete	2.48747	60.4	1	1947	2020-10-20T00:00:00Z	ftp://ftp.ncbi.nlm.nih.gov/genomes/all/GCA/014/900/535/GCA_014900535.1_ASM1490053v1
Bifidobacterium longum subsp. longum	JDM301	SAMN02603181	PRJNA47579	GCA_000092325.1	Complete	2.47784	59.8	1	1911	2010-05-18T00:00:00Z	ftp://ftp.ncbi.nlm.nih.gov/genomes/all/GCA/000/092/325/GCA_000092325.1_ASM9232v1
Bifidobacterium longum subsp. longum	JCM 11342	SAMN18034727	PRJNA688892	GCA_017357325.1	Complete	2.47348	60.3	1	1984	2021-03-16T00:00:00Z	ftp://ftp.ncbi.nlm.nih.gov/genomes/all/GCA/017/357/325/GCA_017357325.1_ASM1735732v1
Bifidobacterium longum subsp. longum	JCM 11341	SAMN16365390	PRJNA666151	GCA_014898235.1	Complete	2.4697	60.3	1	1981	2020-10-20T00:00:00Z	ftp://ftp.ncbi.nlm.nih.gov/genomes/all/GCA/014/898/235/GCA_014898235.1_ASM1489823v1
Bifidobacterium longum subsp. longum	JCM 11340	SAMN16378287	PRJNA667574	GCA_015101725.1	Complete	2.4675	60.3	1	1989	2020-10-20T00:00:00Z	ftp://ftp.ncbi.nlm.nih.gov/genomes/all/GCA/015/101/725/GCA_015101725.1_ASM1510172v1
Bifidobacterium longum subsp. longum	CCUG30698	SAMN03785819	PRJNA287222	GCA_001446275.1	Complete	2.458	60.2	1	1970	2015-11-19T00:00:00Z	ftp://ftp.ncbi.nlm.nih.gov/genomes/all/GCA/001/446/275/GCA_001446275.1_ASM144627v1
Bifidobacterium longum	BG7	SAMN03271682	PRJNA270904	GCA_001293145.1	Complete	2.45576	60.0068
Bifidobacterium longum subsp. longum	AH1206	SAMN04576213	PRJNA316119	GCA_001725985.1	Complete	2.42129	60.2	1	1955	2016-09-14T00:00:00Z	ftp://ftp.ncbi.nlm.nih.gov/genomes/all/GCA/001/725/985/GCA_001725985.1_ASM172598v1
Bifidobacterium longum subsp. longum	JCM 7050	SAMN16365389	PRJNA666154	GCA_014898215.1	Complete	2.38903	60.1	1	1856	2020-10-20T00:00:00Z	ftp://ftp.ncbi.nlm.nih.gov/genomes/all/GCA/014/898/215/GCA_014898215.1_ASM1489821v1
Bifidobacterium longum subsp. longum	KCTC 3421	SAMN18034898	PRJNA688846	GCA_017357065.1	Complete	2.38707	59.9	1	1885	2021-03-16T00:00:00Z	ftp://ftp.ncbi.nlm.nih.gov/genomes/all/GCA/017/357/065/GCA_017357065.1_ASM1735706v1
Bifidobacterium longum subsp. longum	NCIMB8809	SAMN03785818	PRJNA287223	GCA_001446255.1	Complete	2.34099	60.1	1	1815	2015-11-19T00:00:00Z	ftp://ftp.ncbi.nlm.nih.gov/genomes/all/GCA/001/446/255/GCA_001446255.1_ASM144625v1
Bifidobacterium longum subsp. longum	GT15	SAMN03093230	PRJNA191592	GCA_000772485.1	Complete	2.33752	60	1	1825	2014-11-05T00:00:00Z	ftp://ftp.ncbi.nlm.nih.gov/genomes/all/GCA/000/772/485/GCA_000772485.1_ASM77248v1
Bifidobacterium longum subsp. longum	BORI	SAMN09691177	PRJNA481853	GCA_003342655.1	Complete	2.31102	59.9	1	1757	2018-07-26T00:00:00Z	ftp://ftp.ncbi.nlm.nih.gov/genomes/all/GCA/003/342/655/GCA_003342655.1_ASM334265v1
Bifidobacterium longum subsp. longum	KCTC 5914	SAMN16287599	PRJNA666145	GCA_014898115.1	Complete	2.30564	59.8	1	1781	2020-10-20T00:00:00Z	ftp://ftp.ncbi.nlm.nih.gov/genomes/all/GCA/014/898/115/GCA_014898115.1_ASM1489811v1
Bifidobacterium longum subsp. longum	JCM 7052	SAMD00200813	PRJDB9197	GCA_015100215.1	Complete	2.27363	59.9	1	1832	2020-10-20T00:00:00Z	ftp://ftp.ncbi.nlm.nih.gov/genomes/all/GCA/015/100/215/GCA_015100215.1_ASM1510021v1
Bifidobacterium longum subsp. longum	BBMN68	SAMN02603469	PRJNA53143	GCA_000166315.1	Complete	2.26594	59.9	1	1748	2010-11-10T00:00:00Z	ftp://ftp.ncbi.nlm.nih.gov/genomes/all/GCA/000/166/315/GCA_000166315.1_ASM16631v1
Bifidobacterium longum	NCC2705	SAMN02603675	PRJNA328	GCA_000007525.1	Complete	2.26027	60.1075
Bifidobacterium longum subsp. longum	KCTC 5915	SAMN16365384	PRJNA666139	GCA_014900875.1	Chromosome	2.54884	59.9	1	2052	2020-10-20T00:00:00Z	ftp://ftp.ncbi.nlm.nih.gov/genomes/all/GCA/014/900/875/GCA_014900875.1_ASM1490087v1
Bifidobacterium longum subsp. longum	JCM 7055	SAMN16384085	PRJNA667814	GCA_014898255.1	Chromosome	2.44815	60	1	1945	2020-10-20T00:00:00Z	ftp://ftp.ncbi.nlm.nih.gov/genomes/all/GCA/014/898/255/GCA_014898255.1_ASM1489825v1
Bifidobacterium longum subsp. longum	KCTC 3420	SAMN16287600	PRJNA666141	GCA_014900575.1	Chromosome	2.31404	59.9	1	1870	2020-10-20T00:00:00Z	ftp://ftp.ncbi.nlm.nih.gov/genomes/all/GCA/014/900/575/GCA_014900575.1_ASM1490057v1
Bifidobacterium longum subsp. longum	F8	SAMEA3138379	PRJNA45963	GCA_000210755.1	Chromosome	2.38499	59.9	1	1887	2010-03-25T00:00:00Z	ftp://ftp.ncbi.nlm.nih.gov/genomes/all/GCA/000/210/755/GCA_000210755.1_ASM21075v1
Bifidobacterium longum	DJO10A	SAMN02603512	PRJNA18773	GCA_000008945.1	Complete	2.38953	60.1182
Bifidobacterium longum subsp. longum	KACC 91563	SAMN02603656	PRJNA66401	GCA_000219455.1	Complete	2.39576	59.8115
Bifidobacterium longum subsp. suis	DSM 20211	SAMN02442020	PRJNA237576	GCA_000771285.1	Contig	2.38997	60	129	1909	2014-11-04T00:00:00Z	ftp://ftp.ncbi.nlm.nih.gov/genomes/all/GCA/000/771/285/GCA_000771285.1_DSM-20211
Bifidobacterium longum subsp. suis	2005B	SAMN17315596	PRJNA692178	GCA_016759655.1	Contig	2.46639	60.1	34	2006	2021-01-27T00:00:00Z	ftp://ftp.ncbi.nlm.nih.gov/genomes/all/GCA/016/759/655/GCA_016759655.1_ASM1675965v1
Bifidobacterium longum subsp. suis	209B	SAMN17315593	PRJNA692178	GCA_016759725.1	Contig	2.30034	60.1	23	1782	2021-01-27T00:00:00Z	ftp://ftp.ncbi.nlm.nih.gov/genomes/all/GCA/016/759/725/GCA_016759725.1_ASM1675972v1
Bifidobacterium longum subsp. suis	2074B	SAMN17315597	PRJNA692178	GCA_016759645.1	Contig	2.36444	59.7	40	1806	2021-01-27T00:00:00Z	ftp://ftp.ncbi.nlm.nih.gov/genomes/all/GCA/016/759/645/GCA_016759645.1_ASM1675964v1
Bifidobacterium longum subsp. suis	BSM11-5	SAMN05578880	PRJNA339033	GCA_001870705.1	Scaffold	2.60288	59.9	45	2024	2016-11-07T00:00:00Z	ftp://ftp.ncbi.nlm.nih.gov/genomes/all/GCA/001/870/705/GCA_001870705.1_ASM187070v1
Bifidobacterium longum subsp. suis	LMG 21814	SAMN02673438	PRJNA239850	GCA_000741625.1	Contig	2.33583	60	36	1812	2014-08-18T00:00:00Z	ftp://ftp.ncbi.nlm.nih.gov/genomes/all/GCA/000/741/625/GCA_000741625.1_Biflon_sub.sui
Bifidobacterium longum subsp. infantis	NCTC11817	SAMEA44530168	PRJEB6403	GCA_900637215.1	Complete	2.83275	59.9	1	2415	2018-12-19T00:00:00Z	ftp://ftp.ncbi.nlm.nih.gov/genomes/all/GCA/900/637/215/GCA_900637215.1_49888_B01
Bifidobacterium longum subsp. infantis	B.longum_ssp_infantis_6	SAMEA5770187	PRJEB27068	GCA_902167885.1	Complete	2.83285	59.9	1	2410	2019-07-15T00:00:00Z	ftp://ftp.ncbi.nlm.nih.gov/genomes/all/GCA/902/167/885/GCA_902167885.1_B.longum_ssp_infantis_6_mod2
Bifidobacterium longum subsp. infantis	JCM 11347	SAMN16365393	PRJNA666146	GCA_015102215.1	Complete	2.82146	59.9	1	2254	2020-10-20T00:00:00Z	ftp://ftp.ncbi.nlm.nih.gov/genomes/all/GCA/015/102/215/GCA_015102215.1_ASM1510221v1
Bifidobacterium longum subsp. infantis	BINF	SAMN18751768	PRJNA722306	GCA_018140675.1	Complete	2.77024	59.9	1	2292	2021-04-26T00:00:00Z	ftp://ftp.ncbi.nlm.nih.gov/genomes/all/GCA/018/140/675/GCA_018140675.1_ASM1814067v1
Bifidobacterium longum subsp. infantis	JCM 7009	SAMN18034992	PRJNA688845	GCA_017299595.1	Complete	2.67322	59.8	1	2131	2021-03-08T00:00:00Z	ftp://ftp.ncbi.nlm.nih.gov/genomes/all/GCA/017/299/595/GCA_017299595.1_ASM1729959v1
Bifidobacterium longum subsp. infantis	JCM 7010	SAMN18240252	PRJNA688880	GCA_017378625.1	Complete	2.65624	59.8	1	2111	2021-03-18T00:00:00Z	ftp://ftp.ncbi.nlm.nih.gov/genomes/all/GCA/017/378/625/GCA_017378625.1_ASM1737862v1
Bifidobacterium longum subsp. infantis	BT1	SAMN03271683	PRJNA270905	GCA_001281305.1	Complete	2.57811	59.4	1	2030	2015-09-14T00:00:00Z	ftp://ftp.ncbi.nlm.nih.gov/genomes/all/GCA/001/281/305/GCA_001281305.1_ASM128130v1
Bifidobacterium longum subsp. infantis	CECT 7210	SAMEA3158508	PRJEB7787	GCA_001051015.2	Complete	2.4677	59.9	1	1993	2015-02-25T00:00:00Z	ftp://ftp.ncbi.nlm.nih.gov/genomes/all/GCA/001/051/015/GCA_001051015.2_ASM105101v2
Bifidobacterium longum subsp. infantis	JCM 11660	SAMN16365394	PRJNA666147	GCA_015102035.1	Complete	2.38003	60.1	1	1908	2020-10-20T00:00:00Z	ftp://ftp.ncbi.nlm.nih.gov/genomes/all/GCA/015/102/035/GCA_015102035.1_ASM1510203v1
Bifidobacterium longum subsp. infantis	KCTC 5934	SAMN16365385	PRJNA661151	GCA_014898135.1	Complete	2.37163	59.9	1	1890	2020-10-20T00:00:00Z	ftp://ftp.ncbi.nlm.nih.gov/genomes/all/GCA/014/898/135/GCA_014898135.1_ASM1489813v1
Bifidobacterium longum subsp. infantis	JCM 7011	SAMN18034730	PRJNA688847	GCA_017357365.1	Chromosome	2.68567	59.7	1	2132	2021-03-16T00:00:00Z	ftp://ftp.ncbi.nlm.nih.gov/genomes/all/GCA/017/357/365/GCA_017357365.1_ASM1735736v1
Bifidobacterium longum subsp. infantis	Bi-26	SAMN10380491	PRJNA503890	GCA_004919065.2	Chromosome	2.60822	59.3	1	2078	2020-06-05T00:00:00Z	ftp://ftp.ncbi.nlm.nih.gov/genomes/all/GCA/004/919/065/GCA_004919065.2_ASM491906v2
Bifidobacterium longum subsp. infantis	CECT 7210	SAMEA3158508	PRJEB7787	GCA_002900845.1	Contig	2.4677	59.9	1	1993	2015-02-21T00:00:00Z	ftp://ftp.ncbi.nlm.nih.gov/genomes/all/GCA/002/900/845/GCA_002900845.1_ASM290084v1
Bifidobacterium longum subsp. infantis	B.longum_ssp_infantis_5	SAMEA5770186	PRJEB27068	GCA_902167565.1	Contig	2.59495	59.6	5	2020	2019-07-15T00:00:00Z	ftp://ftp.ncbi.nlm.nih.gov/genomes/all/GCA/902/167/565/GCA_902167565.1_B.longum_ssp_infantis_5_mod2
Bifidobacterium longum subsp. infantis	B.longum_ssp_infantis_2_mod	SAMEA5770183	PRJEB27068	GCA_902167555.1	Contig	2.62286	59.4	7	2075	2019-07-15T00:00:00Z	ftp://ftp.ncbi.nlm.nih.gov/genomes/all/GCA/902/167/555/GCA_902167555.1_B.longum_ssp_infantis_2_mod_mod2
Bifidobacterium longum subsp. infantis	B.longum_ssp_infantis_3_mod	SAMEA5770184	PRJEB27068	GCA_902167615.1	Contig	2.40544	59.9	12	1925	2019-07-15T00:00:00Z	ftp://ftp.ncbi.nlm.nih.gov/genomes/all/GCA/902/167/615/GCA_902167615.1_B.longum_ssp_infantis_3_mod_mod2
Bifidobacterium longum subsp. infantis	LH_23	SAMEA4838174	PRJEB28188	GCA_902505535.1	Scaffold	2.75588	59.6	30	2293	2020-04-21T00:00:00Z	ftp://ftp.ncbi.nlm.nih.gov/genomes/all/GCA/902/505/535/GCA_902505535.1_LH23
Bifidobacterium longum subsp. infantis	LH_665	SAMEA4838176	PRJEB28188	GCA_902505515.1	Scaffold	2.5877	59.4	33	2087	2020-04-21T00:00:00Z	ftp://ftp.ncbi.nlm.nih.gov/genomes/all/GCA/902/505/515/GCA_902505515.1_LH665
Bifidobacterium longum subsp. infantis	LH_666	SAMEA4838177	PRJEB28188	GCA_902505525.1	Scaffold	2.6156	59.4	31	2115	2020-04-21T00:00:00Z	ftp://ftp.ncbi.nlm.nih.gov/genomes/all/GCA/902/505/525/GCA_902505525.1_LH666
Bifidobacterium longum subsp. infantis	LH_664	SAMEA4838175	PRJEB28188	GCA_902505555.1	Scaffold	2.59553	59.4	32	2088	2020-04-21T00:00:00Z	ftp://ftp.ncbi.nlm.nih.gov/genomes/all/GCA/902/505/555/GCA_902505555.1_LH664
Bifidobacterium longum subsp. infantis	NZ_Bifidobacterium_longum_infantis_BG463.m5.93_JG	SAMEA5771530	PRJEB27068	GCA_902167775.1	Contig	2.7405	59.8	40	2240	2019-07-15T00:00:00Z	ftp://ftp.ncbi.nlm.nih.gov/genomes/all/GCA/902/167/775/GCA_902167775.1_NZ_Bifidobacterium_longum_infantis_BG463.m5.93_JG
Bifidobacterium longum subsp. infantis	BIO5478	SAMN12856543	PRJNA574342	GCA_008868445.1	Contig	2.57364	59.4	29	2085	2019-10-07T00:00:00Z	ftp://ftp.ncbi.nlm.nih.gov/genomes/all/GCA/008/868/445/GCA_008868445.1_ASM886844v1
Bifidobacterium longum subsp. infantis	1888B	SAMN06621708	PRJNA379831	GCA_002076025.1	Contig	2.57973	59.4	26	2064	2017-03-31T00:00:00Z	ftp://ftp.ncbi.nlm.nih.gov/genomes/all/GCA/002/076/025/GCA_002076025.1_Bbif1888B
Bifidobacterium longum subsp. infantis	CCUG 52486	SAMN02463677	PRJNA30065	GCA_000155415.1	Scaffold	2.48085	60	22	2023	2008-08-26T00:00:00Z	ftp://ftp.ncbi.nlm.nih.gov/genomes/all/GCA/000/155/415/GCA_000155415.1_ASM15541v1
Bifidobacterium longum subsp. infantis	NCTC13219	SAMEA104318167	PRJEB6403	GCA_900445755.1	Contig	2.60259	60	45	2243	2018-06-12T00:00:00Z	ftp://ftp.ncbi.nlm.nih.gov/genomes/all/GCA/900/445/755/GCA_900445755.1_59024_E01
Bifidobacterium longum subsp. infantis	EK3	SAMN02862995	PRJNA236798	GCA_000730125.1	Scaffold	2.56481	59.4	38	2061	2014-07-16T00:00:00Z	ftp://ftp.ncbi.nlm.nih.gov/genomes/all/GCA/000/730/125/GCA_000730125.1_ASM73012v1
Bifidobacterium longum subsp. infantis	UBBI-01	SAMN11370925	PRJNA493554	GCA_004803425.1	Contig	2.73164	59.4	91	2229	2019-04-22T00:00:00Z	ftp://ftp.ncbi.nlm.nih.gov/genomes/all/GCA/004/803/425/GCA_004803425.1_ASM480342v1
Bifidobacterium longum subsp. infantis	IN-F29	SAMD00047617	PRJDB4597	GCA_001686125.1	Contig	2.64362	59.9	58	2122	2016-06-09T20:57:00Z	ftp://ftp.ncbi.nlm.nih.gov/genomes/all/GCA/001/686/125/GCA_001686125.1_ASM168612v1
Bifidobacterium longum subsp. infantis	BIB1401242951	SAMEA2747188	PRJEB7117	GCA_000825105.1	Contig	2.78753	59.8	50	2386	2014-12-19T00:00:00Z	ftp://ftp.ncbi.nlm.nih.gov/genomes/all/GCA/000/825/105/GCA_000825105.1_BIB1401242951.V1
Bifidobacterium longum subsp. infantis	BI-G201	SAMN14908987	PRJNA632428	GCA_013204895.1	Contig	2.56867	59.3	67	2028	2020-06-01T00:00:00Z	ftp://ftp.ncbi.nlm.nih.gov/genomes/all/GCA/013/204/895/GCA_013204895.1_ASM1320489v1
Bifidobacterium longum subsp. infantis	BIB1401272845a	SAMEA2747189	PRJEB7117	GCA_000825125.1	Contig	2.79152	59.8	50	2385	2014-12-19T00:00:00Z	ftp://ftp.ncbi.nlm.nih.gov/genomes/all/GCA/000/825/125/GCA_000825125.1_BIB1401272845a.V1
Bifidobacterium longum subsp. infantis	BIC1401212621a	SAMEA2747186	PRJEB7117	GCA_000825065.1	Contig	2.79157	59.8	51	2407	2014-12-19T00:00:00Z	ftp://ftp.ncbi.nlm.nih.gov/genomes/all/GCA/000/825/065/GCA_000825065.1_BIC1401212621a.V1
Bifidobacterium longum subsp. infantis	BIB1401272845b	SAMEA2747190	PRJEB7117	GCA_000825145.1	Contig	2.78684	59.8	56	2384	2014-12-19T00:00:00Z	ftp://ftp.ncbi.nlm.nih.gov/genomes/all/GCA/000/825/145/GCA_000825145.1_BIB1401272845b.V1
Bifidobacterium longum subsp. infantis	BIC1206122787	SAMEA2747183	PRJEB7117	GCA_000825005.1	Contig	2.78904	59.8	57	2405	2014-12-19T00:00:00Z	ftp://ftp.ncbi.nlm.nih.gov/genomes/all/GCA/000/825/005/GCA_000825005.1_BIC1206122787.V1
Bifidobacterium longum subsp. infantis	BIC1401212621b	SAMEA2747187	PRJEB7117	GCA_000825085.1	Contig	2.82188	59.9	54	2413	2014-12-19T00:00:00Z	ftp://ftp.ncbi.nlm.nih.gov/genomes/all/GCA/000/825/085/GCA_000825085.1_BIC1401212621b.V1
Bifidobacterium longum subsp. infantis	BIC1401111250	SAMEA2747185	PRJEB7117	GCA_000825045.1	Contig	2.79389	59.8	60	2389	2014-12-19T00:00:00Z	ftp://ftp.ncbi.nlm.nih.gov/genomes/all/GCA/000/825/045/GCA_000825045.1_BIC1401111250.V1
Bifidobacterium longum subsp. infantis	TPY12-1	SAMN05578879	PRJNA339033	GCA_001870755.1	Scaffold	2.64013	59.7	44	2128	2016-11-07T00:00:00Z	ftp://ftp.ncbi.nlm.nih.gov/genomes/all/GCA/001/870/755/GCA_001870755.1_ASM187075v1
Bifidobacterium longum subsp. infantis	IN-07	SAMD00047616	PRJDB4597	GCA_001686105.1	Contig	2.74983	60	114	2197	2016-06-09T20:58:00Z	ftp://ftp.ncbi.nlm.nih.gov/genomes/all/GCA/001/686/105/GCA_001686105.1_ASM168610v1
Bifidobacterium longum subsp. infantis	BIC1307292462	SAMEA2747184	PRJEB7117	GCA_000825025.1	Contig	2.87962	59.9	68	2436	2014-12-19T00:00:00Z	ftp://ftp.ncbi.nlm.nih.gov/genomes/all/GCA/000/825/025/GCA_000825025.1_BIC1307292462.V1
Bifidobacterium longum subsp. infantis	Bifidobacterium_longum_subsp_infantis_JG_Bg463	SAMEA5771496	PRJEB26419	GCA_902167915.1	Contig	2.7536	59.8	71	2238	2019-07-15T00:00:00Z	ftp://ftp.ncbi.nlm.nih.gov/genomes/all/GCA/902/167/915/GCA_902167915.1_Bifidobacterium_longum_subsp_infantis_JG_Bg463
Bifidobacterium longum subsp. infantis	B.longum_ssp_infantis_4	SAMEA5770185	PRJEB27068	GCA_902167595.1	Scaffold	2.57195	59.6	85	2053	2019-07-15T00:00:00Z	ftp://ftp.ncbi.nlm.nih.gov/genomes/all/GCA/902/167/595/GCA_902167595.1_B.longum_ssp_infantis_4_mod2
Bifidobacterium longum subsp. infantis	ATCC 15697	SAMN02598380	PRJNA17189	GCA_000020425.1	Complete	2.83275	59.9	1	2411	2008-11-20T00:00:00Z	ftp://ftp.ncbi.nlm.nih.gov/genomes/all/GCA/000/020/425/GCA_000020425.1_ASM2042v1
Bifidobacterium longum subsp. infantis	JCM 1222	SAMD00060952	PRJDA32049	GCA_000269965.1	Complete	2.82896	59.9	1	2408	2011-01-28T23:09:00Z	ftp://ftp.ncbi.nlm.nih.gov/genomes/all/GCA/000/269/965/GCA_000269965.1_ASM26996v1
Bifidobacterium longum subsp. infantis	DSM 20088	SAMN02442011	PRJNA237576	GCA_000771105.1	Contig	2.78032	59.8	176	2377	2014-11-04T00:00:00Z	ftp://ftp.ncbi.nlm.nih.gov/genomes/all/GCA/000/771/105/GCA_000771105.1_DSM-20088
Bifidobacterium longum subsp. infantis	157F	SAMD00060953	PRJDA32051	GCA_000196575.1	Complete	2.40883	60.111
Bifidobacterium bifidum	LMG 11041	SAMN02673426	PRJNA239838	GCA_000741085.1	Contig	2.20847	62.7	2	1699	2014-08-18T00:00:00Z	ftp://ftp.ncbi.nlm.nih.gov/genomes/all/GCA/000/741/085/GCA_000741085.1_Bifbif
Bifidobacterium bifidum	324B	SAMN03097400	PRJNA263318	GCA_001020375.1	Contig	2.20434	62.7	2	1710	2015-06-05T00:00:00Z	ftp://ftp.ncbi.nlm.nih.gov/genomes/all/GCA/001/020/375/GCA_001020375.1_Bbif03v4
Bifidobacterium bifidum	TM07-4AC	SAMN09737006	PRJNA482748	GCA_003436135.1	Scaffold	2.18181	62.8	12	1669	2018-08-31T00:00:00Z	ftp://ftp.ncbi.nlm.nih.gov/genomes/all/GCA/003/436/135/GCA_003436135.1_ASM343613v1
Bifidobacterium bifidum	TM05-15	SAMN09736979	PRJNA482748	GCA_003466485.1	Scaffold	2.17737	62.8	15	1659	2018-08-31T00:00:00Z	ftp://ftp.ncbi.nlm.nih.gov/genomes/all/GCA/003/466/485/GCA_003466485.1_ASM346648v1
Bifidobacterium bifidum	TF05-39	SAMN09736884	PRJNA482748	GCA_003437785.1	Scaffold	2.17895	62.8	14	1661	2018-08-31T00:00:00Z	ftp://ftp.ncbi.nlm.nih.gov/genomes/all/GCA/003/437/785/GCA_003437785.1_ASM343778v1
Bifidobacterium bifidum	BIOML-A8	SAMN11944598	PRJNA544527	GCA_009077915.1	Contig	2.18909	62.7	5	1709	2019-10-15T00:00:00Z	ftp://ftp.ncbi.nlm.nih.gov/genomes/all/GCA/009/077/915/GCA_009077915.1_ASM907791v1
Bifidobacterium bifidum	85B	SAMN03097398	PRJNA263318	GCA_001020355.1	Contig	2.36097	63	9	1819	2015-06-05T00:00:00Z	ftp://ftp.ncbi.nlm.nih.gov/genomes/all/GCA/001/020/355/GCA_001020355.1_Bbif01v4
Bifidobacterium bifidum	TM04-12	SAMN09736968	PRJNA482748	GCA_003436575.1	Scaffold	2.31404	62.7	6	1810	2018-08-31T00:00:00Z	ftp://ftp.ncbi.nlm.nih.gov/genomes/all/GCA/003/436/575/GCA_003436575.1_ASM343657v1
Bifidobacterium bifidum	1001283B150225_161107_H11	SAMN15532824	PRJNA637878	GCA_015549125.1	Scaffold	2.21165	62.8	14	1694	2020-11-17T00:00:00Z	ftp://ftp.ncbi.nlm.nih.gov/genomes/all/GCA/015/549/125/GCA_015549125.1_ASM1554912v1
Bifidobacterium bifidum	UBBB-55	SAMN16793263	PRJNA493554	GCA_016307165.1	Scaffold	2.19986	62.7	3	1696	2020-12-22T00:00:00Z	ftp://ftp.ncbi.nlm.nih.gov/genomes/all/GCA/016/307/165/GCA_016307165.1_ASM1630716v1
Bifidobacterium bifidum	BSD2780061688st1_G1	SAMN10863272	PRJNA518912	GCA_005844205.1	Scaffold	2.16421	62.7	6	1670	2019-05-26T00:00:00Z	ftp://ftp.ncbi.nlm.nih.gov/genomes/all/GCA/005/844/205/GCA_005844205.1_ASM584420v1
Bifidobacterium bifidum	BSD2780061688b_171218_F12	SAMN15532763	PRJNA637878	GCA_015555005.1	Scaffold	2.16493	62.7	6	1667	2020-11-17T00:00:00Z	ftp://ftp.ncbi.nlm.nih.gov/genomes/all/GCA/015/555/005/GCA_015555005.1_ASM1555500v1
Bifidobacterium bifidum	A8	SAMN03097401	PRJNA263318	GCA_001020245.1	Contig	2.2231	62.8	10	1680	2015-06-05T00:00:00Z	ftp://ftp.ncbi.nlm.nih.gov/genomes/all/GCA/001/020/245/GCA_001020245.1_Bbif04v4
Bifidobacterium bifidum	156B	SAMN03097399	PRJNA263318	GCA_001020255.1	Contig	2.19182	62.8	8	1693	2015-06-05T00:00:00Z	ftp://ftp.ncbi.nlm.nih.gov/genomes/all/GCA/001/020/255/GCA_001020255.1_Bbif02v4
Bifidobacterium bifidum	BIOML-A4	SAMN11944594	PRJNA544527	GCA_009078015.1	Contig	2.18472	62.8	9	1701	2019-10-15T00:00:00Z	ftp://ftp.ncbi.nlm.nih.gov/genomes/all/GCA/009/078/015/GCA_009078015.1_ASM907801v1
Bifidobacterium bifidum	VKPM Ac-1784	SAMN15880062	PRJNA656137	GCA_016070035.1	Contig	2.26706	62.4	15	1748	2020-12-15T00:00:00Z	ftp://ftp.ncbi.nlm.nih.gov/genomes/all/GCA/016/070/035/GCA_016070035.1_ASM1607003v1
Bifidobacterium bifidum	BIOML-A6	SAMN11944596	PRJNA544527	GCA_009077975.1	Contig	2.18552	62.7	8	1703	2019-10-15T00:00:00Z	ftp://ftp.ncbi.nlm.nih.gov/genomes/all/GCA/009/077/975/GCA_009077975.1_ASM907797v1
Bifidobacterium bifidum	ca_0067	SAMN10239585	PRJNA496358	GCA_004167365.1	Contig	2.18861	62.7	8	1712	2019-02-11T00:00:00Z	ftp://ftp.ncbi.nlm.nih.gov/genomes/all/GCA/004/167/365/GCA_004167365.1_ASM416736v1
Bifidobacterium bifidum	LMG 11582	SAMN03097403	PRJNA263318	GCA_001020275.1	Contig	2.2225	62.8	6	1672	2015-06-05T00:00:00Z	ftp://ftp.ncbi.nlm.nih.gov/genomes/all/GCA/001/020/275/GCA_001020275.1_Bbif07v4
Bifidobacterium bifidum	AM42-15AC	SAMN09736543	PRJNA482748	GCA_003467985.1	Scaffold	2.30945	62.6	13	1788	2018-09-06T00:00:00Z	ftp://ftp.ncbi.nlm.nih.gov/genomes/all/GCA/003/467/985/GCA_003467985.1_ASM346798v1
Bifidobacterium bifidum	BSD2780061687_150420_D1	SAMN15532514	PRJNA637878	GCA_015549425.1	Scaffold	2.17494	62.5	9	1661	2020-11-17T00:00:00Z	ftp://ftp.ncbi.nlm.nih.gov/genomes/all/GCA/015/549/425/GCA_015549425.1_ASM1554942v1
Bifidobacterium bifidum	BIOML-A3	SAMN11944593	PRJNA544527	GCA_009078065.1	Contig	2.18012	62.8	8	1699	2019-10-15T00:00:00Z	ftp://ftp.ncbi.nlm.nih.gov/genomes/all/GCA/009/078/065/GCA_009078065.1_ASM907806v1
Bifidobacterium bifidum	BIOML-A2	SAMN11944592	PRJNA544527	GCA_009075765.1	Contig	2.22196	62.7	32	1736	2019-10-15T00:00:00Z	ftp://ftp.ncbi.nlm.nih.gov/genomes/all/GCA/009/075/765/GCA_009075765.1_ASM907576v1
Bifidobacterium bifidum	BIOML-A9	SAMN11944599	PRJNA544527	GCA_009078095.1	Scaffold	2.18006	62.8	8	1700	2019-10-15T00:00:00Z	ftp://ftp.ncbi.nlm.nih.gov/genomes/all/GCA/009/078/095/GCA_009078095.1_ASM907809v1
Bifidobacterium bifidum	s-1	SAMN15579835	PRJNA647640	GCA_013867495.1	Contig	2.1981	62.7	10	1693	2020-07-28T00:00:00Z	ftp://ftp.ncbi.nlm.nih.gov/genomes/all/GCA/013/867/495/GCA_013867495.1_ASM1386749v1
Bifidobacterium bifidum	TF07-22	SAMN09736904	PRJNA482748	GCA_003437175.1	Scaffold	2.19143	62.6	17	1683	2018-08-31T00:00:00Z	ftp://ftp.ncbi.nlm.nih.gov/genomes/all/GCA/003/437/175/GCA_003437175.1_ASM343717v1
Bifidobacterium bifidum	TF06-13	SAMN09736889	PRJNA482748	GCA_003437345.1	Scaffold	2.16628	62.7	16	1651	2018-08-31T00:00:00Z	ftp://ftp.ncbi.nlm.nih.gov/genomes/all/GCA/003/437/345/GCA_003437345.1_ASM343734v1
Bifidobacterium bifidum	LMG 13200	SAMN03097405	PRJNA263318	GCA_001020325.1	Contig	2.17604	62.9	15	1665	2015-06-05T00:00:00Z	ftp://ftp.ncbi.nlm.nih.gov/genomes/all/GCA/001/020/325/GCA_001020325.1_Bbif10v4
Bifidobacterium bifidum	ICIS-202	SAMN07709009	PRJNA412271	GCA_004799295.1	Contig	2.26506	62.4	21	1765	2019-04-17T00:00:00Z	ftp://ftp.ncbi.nlm.nih.gov/genomes/all/GCA/004/799/295/GCA_004799295.1_ASM479929v1
Bifidobacterium bifidum	BIOML-A1	SAMN11944591	PRJNA544527	GCA_009075785.1	Scaffold	2.18639	62.7	13	1707	2019-10-15T00:00:00Z	ftp://ftp.ncbi.nlm.nih.gov/genomes/all/GCA/009/075/785/GCA_009075785.1_ASM907578v1
Bifidobacterium bifidum	ICIS-643	SAMN06606988	PRJNA379396	GCA_003790385.1	Contig	2.28172	62.4	64	1762	2018-11-18T00:00:00Z	ftp://ftp.ncbi.nlm.nih.gov/genomes/all/GCA/003/790/385/GCA_003790385.1_ASM379038v1
Bifidobacterium bifidum	AM18-1	SAMN09734857	PRJNA482748	GCA_003471595.1	Scaffold	2.20293	62.8	21	1682	2018-09-06T00:00:00Z	ftp://ftp.ncbi.nlm.nih.gov/genomes/all/GCA/003/471/595/GCA_003471595.1_ASM347159v1
Bifidobacterium bifidum	VKPM Ac-1579	SAMN15880060	PRJNA656137	GCA_016069985.1	Contig	2.2317	62.8	41	1728	2020-12-15T00:00:00Z	ftp://ftp.ncbi.nlm.nih.gov/genomes/all/GCA/016/069/985/GCA_016069985.1_ASM1606998v1
Bifidobacterium bifidum	BIOML-A5	SAMN11944595	PRJNA544527	GCA_009078005.1	Contig	2.17945	62.8	10	1702	2019-10-15T00:00:00Z	ftp://ftp.ncbi.nlm.nih.gov/genomes/all/GCA/009/078/005/GCA_009078005.1_ASM907800v1
Bifidobacterium bifidum	BIOML-A7	SAMN11944597	PRJNA544527	GCA_009077955.1	Contig	2.17927	62.8	10	1700	2019-10-15T00:00:00Z	ftp://ftp.ncbi.nlm.nih.gov/genomes/all/GCA/009/077/955/GCA_009077955.1_ASM907795v1
Bifidobacterium bifidum	AM36-1AC	SAMN09736479	PRJNA482748	GCA_003468415.1	Scaffold	2.15368	62.8	7	1665	2018-09-06T00:00:00Z	ftp://ftp.ncbi.nlm.nih.gov/genomes/all/GCA/003/468/415/GCA_003468415.1_ASM346841v1
Bifidobacterium bifidum	AM18-12AC	SAMN09734861	PRJNA482748	GCA_003470615.1	Scaffold	2.20416	62.8	21	1687	2018-09-06T00:00:00Z	ftp://ftp.ncbi.nlm.nih.gov/genomes/all/GCA/003/470/615/GCA_003470615.1_ASM347061v1
Bifidobacterium bifidum	AM12-10	SAMN09734784	PRJNA482748	GCA_003472345.1	Scaffold	2.37548	62.5	11	1879	2018-09-06T00:00:00Z	ftp://ftp.ncbi.nlm.nih.gov/genomes/all/GCA/003/472/345/GCA_003472345.1_ASM347234v1
Bifidobacterium bifidum	IPLA 20015	SAMN03103719	PRJNA263318	GCA_001020405.1	Contig	2.17299	62.7	17	1657	2015-06-05T00:00:00Z	ftp://ftp.ncbi.nlm.nih.gov/genomes/all/GCA/001/020/405/GCA_001020405.1_Bbif06v4
Bifidobacterium bifidum	TF05-1	SAMN09736871	PRJNA482748	GCA_003437945.1	Scaffold	2.32917	62.5	15	1820	2018-08-31T00:00:00Z	ftp://ftp.ncbi.nlm.nih.gov/genomes/all/GCA/003/437/945/GCA_003437945.1_ASM343794v1
Bifidobacterium bifidum	ICIS-310	SAMN05858649	PRJNA345151	GCA_002114145.1	Contig	2.21963	62.4	32	1717	2017-04-28T00:00:00Z	ftp://ftp.ncbi.nlm.nih.gov/genomes/all/GCA/002/114/145/GCA_002114145.1_ASM211414v1
Bifidobacterium bifidum	TF06-14AC	SAMN09736890	PRJNA482748	GCA_003437325.1	Scaffold	2.16607	62.7	18	1650	2018-08-31T00:00:00Z	ftp://ftp.ncbi.nlm.nih.gov/genomes/all/GCA/003/437/325/GCA_003437325.1_ASM343732v1
Bifidobacterium bifidum	BIOML-A13	SAMN11944603	PRJNA544527	GCA_009160945.1	Scaffold	2.55121	62.3	71	1969	2019-10-16T00:00:00Z	ftp://ftp.ncbi.nlm.nih.gov/genomes/all/GCA/009/160/945/GCA_009160945.1_ASM916094v1
Bifidobacterium bifidum	BIOML-A10	SAMN11944600	PRJNA544527	GCA_009078115.1	Scaffold	2.16656	62.8	22	1657	2019-10-15T00:00:00Z	ftp://ftp.ncbi.nlm.nih.gov/genomes/all/GCA/009/078/115/GCA_009078115.1_ASM907811v1
Bifidobacterium bifidum	BIOML-A19	SAMN11944609	PRJNA544527	GCA_009159555.1	Scaffold	2.20272	62.6	31	1680	2019-10-16T00:00:00Z	ftp://ftp.ncbi.nlm.nih.gov/genomes/all/GCA/009/159/555/GCA_009159555.1_ASM915955v1
Bifidobacterium bifidum	BIOML-A12	SAMN11944602	PRJNA544527	GCA_009160905.1	Scaffold	2.16704	62.8	19	1648	2019-10-16T00:00:00Z	ftp://ftp.ncbi.nlm.nih.gov/genomes/all/GCA/009/160/905/GCA_009160905.1_ASM916090v1
Bifidobacterium bifidum	DS30_23	SAMN08949003	PRJNA336518	GCA_003094755.1	Contig	2.25422	62.8	27	1759	2018-05-06T00:00:00Z	ftp://ftp.ncbi.nlm.nih.gov/genomes/all/GCA/003/094/755/GCA_003094755.1_ASM309475v1
Bifidobacterium bifidum	791	SAMN04155634	PRJNA298114	GCA_001595435.1	Contig	2.28546	62.4	33	1780	2016-03-21T00:00:00Z	ftp://ftp.ncbi.nlm.nih.gov/genomes/all/GCA/001/595/435/GCA_001595435.1_ASM159543v1
Bifidobacterium bifidum	D31t1_170403_D8	SAMN15532543	PRJNA637878	GCA_015551545.1	Scaffold	2.15589	62.6	18	1651	2020-11-17T00:00:00Z	ftp://ftp.ncbi.nlm.nih.gov/genomes/all/GCA/015/551/545/GCA_015551545.1_ASM1555154v1
Bifidobacterium bifidum	Calf96	SAMN05216254	PRJEB17194	GCA_900112465.1	Contig	2.1503	62.8	15	1637	2016-10-31T00:00:00Z	ftp://ftp.ncbi.nlm.nih.gov/genomes/all/GCA/900/112/465/GCA_900112465.1_IMG-taxon_2654588208_annotated_assembly
Bifidobacterium bifidum	BIOML-A24	SAMN11944614	PRJNA544527	GCA_009159495.1	Scaffold	2.32755	62.4	129	1790	2019-10-16T00:00:00Z	ftp://ftp.ncbi.nlm.nih.gov/genomes/all/GCA/009/159/495/GCA_009159495.1_ASM915949v1
Bifidobacterium bifidum	BIOML-A15	SAMN11944605	PRJNA544527	GCA_009160915.1	Scaffold	2.40511	62.6	95	1857	2019-10-16T00:00:00Z	ftp://ftp.ncbi.nlm.nih.gov/genomes/all/GCA/009/160/915/GCA_009160915.1_ASM916091v1
Bifidobacterium bifidum	LMG 11583	SAMN03097404	PRJNA263318	GCA_001020335.1	Contig	2.23853	62.9	17	1750	2015-06-05T00:00:00Z	ftp://ftp.ncbi.nlm.nih.gov/genomes/all/GCA/001/020/335/GCA_001020335.1_Bbif08v4
Bifidobacterium bifidum	BIOML-A25	SAMN11944615	PRJNA544527	GCA_009160825.1	Scaffold	2.22969	62.3	45	1715	2019-10-16T00:00:00Z	ftp://ftp.ncbi.nlm.nih.gov/genomes/all/GCA/009/160/825/GCA_009160825.1_ASM916082v1
Bifidobacterium bifidum	BIOML-A20	SAMN11944610	PRJNA544527	GCA_009159505.1	Scaffold	2.17246	62.7	24	1660	2019-10-16T00:00:00Z	ftp://ftp.ncbi.nlm.nih.gov/genomes/all/GCA/009/159/505/GCA_009159505.1_ASM915950v1
Bifidobacterium bifidum	BIOML-A14	SAMN11944604	PRJNA544527	GCA_009160885.1	Scaffold	2.16784	62.8	18	1650	2019-10-16T00:00:00Z	ftp://ftp.ncbi.nlm.nih.gov/genomes/all/GCA/009/160/885/GCA_009160885.1_ASM916088v1
Bifidobacterium bifidum	BIOML-A11	SAMN11944601	PRJNA544527	GCA_009078055.1	Scaffold	2.16824	62.8	21	1649	2019-10-15T00:00:00Z	ftp://ftp.ncbi.nlm.nih.gov/genomes/all/GCA/009/078/055/GCA_009078055.1_ASM907805v1
Bifidobacterium bifidum	VA07-1AN	SAMN14087237	PRJNA604908	GCA_011029205.1	Contig	2.16179	62.7	16	1668	2020-02-26T00:00:00Z	ftp://ftp.ncbi.nlm.nih.gov/genomes/all/GCA/011/029/205/GCA_011029205.1_ASM1102920v1
Bifidobacterium bifidum	AM12-9	SAMN09734792	PRJNA482748	GCA_003473145.1	Scaffold	2.37333	62.5	12	1882	2018-09-06T00:00:00Z	ftp://ftp.ncbi.nlm.nih.gov/genomes/all/GCA/003/473/145/GCA_003473145.1_ASM347314v1
Bifidobacterium bifidum	AM18-29	SAMN09734868	PRJNA482748	GCA_003470585.1	Scaffold	2.20117	62.8	21	1682	2018-09-06T00:00:00Z	ftp://ftp.ncbi.nlm.nih.gov/genomes/all/GCA/003/470/585/GCA_003470585.1_ASM347058v1
Bifidobacterium bifidum	1001136B_160425_F1	SAMN15532708	PRJNA637878	GCA_015667555.1	Scaffold	2.14499	62.6	22	1637	2020-11-23T00:00:00Z	ftp://ftp.ncbi.nlm.nih.gov/genomes/all/GCA/015/667/555/GCA_015667555.1_ASM1566755v1
Bifidobacterium bifidum	IPLA 20017	SAMN03097402	PRJNA263318	GCA_001020265.1	Contig	2.17888	62.6	22	1670	2015-06-05T00:00:00Z	ftp://ftp.ncbi.nlm.nih.gov/genomes/all/GCA/001/020/265/GCA_001020265.1_Bbif05v4
Bifidobacterium bifidum	BIO5480	SAMN12856545	PRJNA574342	GCA_008868415.1	Contig	2.2283	62.9	34	1741	2019-10-07T00:00:00Z	ftp://ftp.ncbi.nlm.nih.gov/genomes/all/GCA/008/868/415/GCA_008868415.1_ASM886841v1
Bifidobacterium bifidum	1887B	SAMN06621707	PRJNA379831	GCA_002076105.1	Contig	2.25554	62.6	21	1762	2017-03-31T00:00:00Z	ftp://ftp.ncbi.nlm.nih.gov/genomes/all/GCA/002/076/105/GCA_002076105.1_Bbif1887B
Bifidobacterium bifidum	TM06-5	SAMN09736996	PRJNA482748	GCA_003466365.1	Scaffold	2.20388	62.6	23	1674	2018-08-31T00:00:00Z	ftp://ftp.ncbi.nlm.nih.gov/genomes/all/GCA/003/466/365/GCA_003466365.1_ASM346636v1
Bifidobacterium bifidum	1001271st1_H11	SAMN10863260	PRJNA518912	GCA_005844365.1	Scaffold	2.26527	62.7	20	1757	2019-05-26T00:00:00Z	ftp://ftp.ncbi.nlm.nih.gov/genomes/all/GCA/005/844/365/GCA_005844365.1_ASM584436v1
Bifidobacterium bifidum	AF11-25B	SAMN09734209	PRJNA482748	GCA_003465425.1	Scaffold	2.23403	62.6	18	1704	2018-09-06T00:00:00Z	ftp://ftp.ncbi.nlm.nih.gov/genomes/all/GCA/003/465/425/GCA_003465425.1_ASM346542v1
Bifidobacterium bifidum	BI-14	SAMD00047595	PRJDB4597	GCA_001685685.1	Contig	2.18443	62.6	26	1639	2016-06-09T20:46:00Z	ftp://ftp.ncbi.nlm.nih.gov/genomes/all/GCA/001/685/685/GCA_001685685.1_ASM168568v1
Bifidobacterium bifidum	TM02-15	SAMN09736964	PRJNA482748	GCA_003436655.1	Scaffold	2.20032	62.6	22	1653	2018-08-31T00:00:00Z	ftp://ftp.ncbi.nlm.nih.gov/genomes/all/GCA/003/436/655/GCA_003436655.1_ASM343665v1
Bifidobacterium bifidum	TM06-10	SAMN09736987	PRJNA482748	GCA_003466395.1	Scaffold	2.20702	62.6	26	1679	2018-08-31T00:00:00Z	ftp://ftp.ncbi.nlm.nih.gov/genomes/all/GCA/003/466/395/GCA_003466395.1_ASM346639v1
Bifidobacterium bifidum	TM02-17	SAMN09736965	PRJNA482748	GCA_003436635.1	Scaffold	2.20117	62.6	23	1657	2018-08-31T00:00:00Z	ftp://ftp.ncbi.nlm.nih.gov/genomes/all/GCA/003/436/635/GCA_003436635.1_ASM343663v1
Bifidobacterium bifidum	AM18-11	SAMN09734860	PRJNA482748	GCA_003471555.1	Scaffold	2.20457	62.8	22	1683	2018-09-06T00:00:00Z	ftp://ftp.ncbi.nlm.nih.gov/genomes/all/GCA/003/471/555/GCA_003471555.1_ASM347155v1
Bifidobacterium bifidum	BIOML-A21	SAMN11944611	PRJNA544527	GCA_009159095.1	Scaffold	2.37584	62.4	103	1820	2019-10-16T00:00:00Z	ftp://ftp.ncbi.nlm.nih.gov/genomes/all/GCA/009/159/095/GCA_009159095.1_ASM915909v1
Bifidobacterium bifidum	D52t1_170925_G6	SAMN15532784	PRJNA637878	GCA_015549755.1	Scaffold	2.17694	62.8	25	1685	2020-11-17T00:00:00Z	ftp://ftp.ncbi.nlm.nih.gov/genomes/all/GCA/015/549/755/GCA_015549755.1_ASM1554975v1
Bifidobacterium bifidum	DS25_23	SAMN08949001	PRJNA336518	GCA_003094795.1	Contig	2.22666	62.7	63	1716	2018-05-06T00:00:00Z	ftp://ftp.ncbi.nlm.nih.gov/genomes/all/GCA/003/094/795/GCA_003094795.1_ASM309479v1
Bifidobacterium bifidum	2789STDY5608877	SAMEA3545285	PRJEB10915	GCA_001405355.1	Scaffold	2.15716	62.8	16	1645	2015-10-01T00:00:00Z	ftp://ftp.ncbi.nlm.nih.gov/genomes/all/GCA/001/405/355/GCA_001405355.1_13414_6_61
Bifidobacterium bifidum	MJR8628B	SAMN03842220	PRJNA272088	GCA_001546225.1	Scaffold	2.26235	62.8	34	1805	2016-02-02T00:00:00Z	ftp://ftp.ncbi.nlm.nih.gov/genomes/all/GCA/001/546/225/GCA_001546225.1_ASM154622v1
Bifidobacterium bifidum	BIOML-A17	SAMN11944607	PRJNA544527	GCA_009160845.1	Scaffold	2.1736	62.7	75	1659	2019-10-16T00:00:00Z	ftp://ftp.ncbi.nlm.nih.gov/genomes/all/GCA/009/160/845/GCA_009160845.1_ASM916084v1
Bifidobacterium bifidum	DS31_23	SAMN08949004	PRJNA336518	GCA_003094735.1	Contig	2.23088	62.8	139	1726	2018-05-06T00:00:00Z	ftp://ftp.ncbi.nlm.nih.gov/genomes/all/GCA/003/094/735/GCA_003094735.1_ASM309473v1
Bifidobacterium bifidum	DS32_23	SAMN08949005	PRJNA336518	GCA_003094715.1	Contig	2.27993	62.9	157	1778	2018-05-06T00:00:00Z	ftp://ftp.ncbi.nlm.nih.gov/genomes/all/GCA/003/094/715/GCA_003094715.1_ASM309471v1
Bifidobacterium bifidum	1001271B_151109_F2	SAMN15533074	PRJNA637878	GCA_015667195.1	Scaffold	2.26113	62.8	104	1787	2020-11-23T00:00:00Z	ftp://ftp.ncbi.nlm.nih.gov/genomes/all/GCA/015/667/195/GCA_015667195.1_ASM1566719v1
Bifidobacterium bifidum	DS33_23	SAMN08949006	PRJNA336518	GCA_003094645.1	Contig	2.22957	62.8	140	1714	2018-05-06T00:00:00Z	ftp://ftp.ncbi.nlm.nih.gov/genomes/all/GCA/003/094/645/GCA_003094645.1_ASM309464v1
Bifidobacterium bifidum	DS26_23	SAMN08949002	PRJNA336518	GCA_003095035.1	Contig	2.23188	62.8	160	1711	2018-05-06T00:00:00Z	ftp://ftp.ncbi.nlm.nih.gov/genomes/all/GCA/003/095/035/GCA_003095035.1_ASM309503v1
Bifidobacterium bifidum	BIOML-A16	SAMN11944606	PRJNA544527	GCA_009160865.1	Scaffold	2.16698	62.7	158	1661	2019-10-16T00:00:00Z	ftp://ftp.ncbi.nlm.nih.gov/genomes/all/GCA/009/160/865/GCA_009160865.1_ASM916086v1
Bifidobacterium bifidum	BIOML-A18	SAMN11944608	PRJNA544527	GCA_009160775.1	Scaffold	2.15974	62.7	196	1674	2019-10-16T00:00:00Z	ftp://ftp.ncbi.nlm.nih.gov/genomes/all/GCA/009/160/775/GCA_009160775.1_ASM916077v1
Bifidobacterium bifidum	TMC 3115	SAMD00078313	PRJDB5666	GCA_003573895.1	Complete	2.17889	62.8	1	1876	2017-10-03T00:00:00Z	ftp://ftp.ncbi.nlm.nih.gov/genomes/all/GCA/003/573/895/GCA_003573895.1_ASM357389v1
Bifidobacterium bifidum	LMAG:12	SAMN06546816	PRJNA362284	GCA_008681015.1	Contig	2.20599	62.7	1	0	2019-09-23T00:00:00Z	ftp://ftp.ncbi.nlm.nih.gov/genomes/all/GCA/008/681/015/GCA_008681015.1_ASM868101v1
Bifidobacterium bifidum	LMAG:79	SAMN06546883	PRJNA362284	GCA_008679685.1	Contig	2.16284	62.7	4	0	2019-09-23T00:00:00Z	ftp://ftp.ncbi.nlm.nih.gov/genomes/all/GCA/008/679/685/GCA_008679685.1_ASM867968v1
Bifidobacterium bifidum	1 G1971	SAMN06759457	PRJNA383102	GCA_002469385.1	Contig	2.19803	62.7	13	1521	2017-10-06T00:00:00Z	ftp://ftp.ncbi.nlm.nih.gov/genomes/all/GCA/002/469/385/GCA_002469385.1_ASM246938v1
Bifidobacterium bifidum	LMAG:66	SAMN06546870	PRJNA362284	GCA_008679935.1	Contig	2.11222	62.7	15	0	2019-09-23T00:00:00Z	ftp://ftp.ncbi.nlm.nih.gov/genomes/all/GCA/008/679/935/GCA_008679935.1_ASM867993v1
Bifidobacterium bifidum	NCTC10471	SAMEA104016180	PRJEB6403	GCA_900445665.1	Contig	2.57019	58.8	59	2230	2018-06-12T00:00:00Z	ftp://ftp.ncbi.nlm.nih.gov/genomes/all/GCA/900/445/665/GCA_900445665.1_55147_E01
Bifidobacterium bifidum	L2_040_365G1_dasL2_040_365G1_maxbin2.maxbin.008	SAMN17801390	PRJNA698986	GCA_018375785.1	Scaffold	2.23123	62.8	16	1744	2021-05-16T00:00:00Z	ftp://ftp.ncbi.nlm.nih.gov/genomes/all/GCA/018/375/785/GCA_018375785.1_ASM1837578v1
Bifidobacterium bifidum	ERR1430412-bin.32	SAMEA7846618	PRJEB37358	GCA_905205325.1	Contig	2.11421	63	26	0	2021-02-01T00:00:00Z	ftp://ftp.ncbi.nlm.nih.gov/genomes/all/GCA/905/205/325/GCA_905205325.1_ERR1430412-mag-bin.32
Bifidobacterium bifidum	141.5	SAMN04497897	PRJNA272371	GCA_001576865.1	Contig	2.10522	62.9	44	1663	2016-02-29T00:00:00Z	ftp://ftp.ncbi.nlm.nih.gov/genomes/all/GCA/001/576/865/GCA_001576865.1_ASM157686v1
Bifidobacterium bifidum	AF45-10	SAMN09734712	PRJNA482748	GCA_003474045.1	Scaffold	2.16192	62.7	46	1430	2018-09-06T00:00:00Z	ftp://ftp.ncbi.nlm.nih.gov/genomes/all/GCA/003/474/045/GCA_003474045.1_ASM347404v1
Bifidobacterium bifidum	S08A.meta.bin_5	SAMN10316648	PRJNA492716	GCA_008669135.1	Contig	2.2052	63	57	0	2019-09-23T00:00:00Z	ftp://ftp.ncbi.nlm.nih.gov/genomes/all/GCA/008/669/135/GCA_008669135.1_ASM866913v1
Bifidobacterium bifidum	UBG013	SAMN09684599	PRJNA482729	GCA_014848835.1	Contig	2.99711	62.7	95	2407	2020-10-05T00:00:00Z	ftp://ftp.ncbi.nlm.nih.gov/genomes/all/GCA/014/848/835/GCA_014848835.1_ASM1484883v1
Bifidobacterium bifidum	170.6	SAMN04497916	PRJNA272371	GCA_001576895.1	Contig	2.13194	63	72	1695	2016-02-29T00:00:00Z	ftp://ftp.ncbi.nlm.nih.gov/genomes/all/GCA/001/576/895/GCA_001576895.1_ASM157689v1
Bifidobacterium bifidum	UBG194	SAMN09684575	PRJNA482729	GCA_014849155.1	Contig	3.39574	63	199	2739	2020-10-05T00:00:00Z	ftp://ftp.ncbi.nlm.nih.gov/genomes/all/GCA/014/849/155/GCA_014849155.1_ASM1484915v1
Bifidobacterium bifidum	62_13	SAMN05717207	PRJNA321218	GCA_001915215.1	Scaffold	1.67851	62.8	33	1169	2016-12-23T00:00:00Z	ftp://ftp.ncbi.nlm.nih.gov/genomes/all/GCA/001/915/215/GCA_001915215.1_ASM191521v1
Bifidobacterium bifidum	S08C.meta.bin_9	SAMN10316672	PRJNA492716	GCA_008670815.1	Contig	2.1842	63	78	0	2019-09-23T00:00:00Z	ftp://ftp.ncbi.nlm.nih.gov/genomes/all/GCA/008/670/815/GCA_008670815.1_ASM867081v1
Bifidobacterium bifidum	COPD001	SAMN12904948	PRJNA562766	GCA_014871885.1	Contig	2.14252	63	145	0	2020-10-08T00:00:00Z	ftp://ftp.ncbi.nlm.nih.gov/genomes/all/GCA/014/871/885/GCA_014871885.1_ASM1487188v1
Bifidobacterium bifidum	NCIMB 41171	SAMN02463676	PRJNA30055	GCA_000273525.1	Contig	2.21639	62.8	1	1736	2012-06-15T00:00:00Z	ftp://ftp.ncbi.nlm.nih.gov/genomes/all/GCA/000/273/525/GCA_000273525.1_PB_Bifi_bifi_NCIMB_41171_V1
Bifidobacterium bifidum	JCM 1255	SAMD00061040	PRJDB56	GCA_001025135.1	Complete	2.21104	62.7	1	1704	2015-03-24T00:00:00Z	ftp://ftp.ncbi.nlm.nih.gov/genomes/all/GCA/001/025/135/GCA_001025135.1_ASM102513v1
Bifidobacterium bifidum	NCTC13001	SAMEA4063017	PRJEB6403	GCA_900637095.1	Complete	2.21103	62.7	1	1702	2018-12-19T00:00:00Z	ftp://ftp.ncbi.nlm.nih.gov/genomes/all/GCA/900/637/095/GCA_900637095.1_48450_G02
Bifidobacterium bifidum	S6	SAMN07484235	PRJNA397825	GCA_003390735.1	Complete	2.31134	62.7	1	1772	2018-08-15T00:00:00Z	ftp://ftp.ncbi.nlm.nih.gov/genomes/all/GCA/003/390/735/GCA_003390735.1_ASM339073v1
Bifidobacterium bifidum	MGYG-HGUT-02396	SAMEA5851900	PRJEB33885	GCA_902386775.1	Complete	2.31134	62.7	1	1761	2019-08-09T00:00:00Z	ftp://ftp.ncbi.nlm.nih.gov/genomes/all/GCA/902/386/775/GCA_902386775.1_UHGG_MGYG-HGUT-02396
Bifidobacterium bifidum	PRI 1	SAMN06140833	PRJNA257684	GCA_002845845.1	Complete	2.24357	62.7	1	1707	2017-12-20T00:00:00Z	ftp://ftp.ncbi.nlm.nih.gov/genomes/all/GCA/002/845/845/GCA_002845845.1_ASM284584v1
Bifidobacterium bifidum	BGN4	SAMN02603486	PRJNA21077	GCA_000265095.1	Complete	2.22366	62.6	1	1704	2012-06-05T00:00:00Z	ftp://ftp.ncbi.nlm.nih.gov/genomes/all/GCA/000/265/095/GCA_000265095.1_ASM26509v1
Bifidobacterium bifidum	HN002	SAMN17735950	PRJNA698755	GCA_016838705.1	Complete	2.22332	62.7	1	1695	2021-02-09T00:00:00Z	ftp://ftp.ncbi.nlm.nih.gov/genomes/all/GCA/016/838/705/GCA_016838705.1_ASM1683870v1
Bifidobacterium bifidum	PRL2010	SAMN02603510	PRJNA42863	GCA_000165905.1	Complete	2.21466	62.7	1	1726	2010-11-02T00:00:00Z	ftp://ftp.ncbi.nlm.nih.gov/genomes/all/GCA/000/165/905/GCA_000165905.1_ASM16590v1
Bifidobacterium bifidum	BF3	SAMN03271680	PRJNA270902	GCA_001281345.1	Complete	2.21037	62.6	1	1674	2015-09-14T00:00:00Z	ftp://ftp.ncbi.nlm.nih.gov/genomes/all/GCA/001/281/345/GCA_001281345.1_ASM128134v1
Bifidobacterium bifidum	S17	SAMN02603395	PRJNA51963	GCA_000164965.1	Complete	2.18688	62.8	1	1689	2010-10-19T00:00:00Z	ftp://ftp.ncbi.nlm.nih.gov/genomes/all/GCA/000/164/965/GCA_000164965.1_ASM16496v1
Bifidobacterium bifidum	DSM 20456	SAMN02442030	PRJNA237576	GCA_000771485.1	Contig	2.20279	62.7	50	1703	2014-11-04T00:00:00Z	ftp://ftp.ncbi.nlm.nih.gov/genomes/all/GCA/000/771/485/GCA_000771485.1_DSM-20456
Bifidobacterium bifidum	ATCC 29521	SAMN02436821	PRJNA28655	GCA_000466525.1	Scaffold	2.20125	62.7	27	1717	2013-09-12T00:00:00Z	ftp://ftp.ncbi.nlm.nih.gov/genomes/all/GCA/000/466/525/GCA_000466525.1_ASM46652v1
Bifidobacterium bifidum	LMG 13195	SAMN03103720	PRJNA263318	GCA_001020415.1	Contig	2.31018	62.6	34	1785	2015-06-05T00:00:00Z	ftp://ftp.ncbi.nlm.nih.gov/genomes/all/GCA/001/020/415/GCA_001020415.1_Bbif09v4
Bifidobacterium bifidum	NCIMB 41171	SAMN02463676	PRJNA30055	GCA_000155395.1	Scaffold	2.20269	62.7	9	1718	2008-08-26T00:00:00Z	ftp://ftp.ncbi.nlm.nih.gov/genomes/all/GCA/000/155/395/GCA_000155395.1_ASM15539v1
Bifidobacterium bifidum	Bifidobacterium_bifidum_MC1	SAMEA5574692	PRJEB29697	GCA_901212485.1	Scaffold	2.39556	62.4	53	1796	2019-05-08T00:00:00Z	ftp://ftp.ncbi.nlm.nih.gov/genomes/all/GCA/901/212/485/GCA_901212485.1_NZ_Bifidobacterium_bifidum_MC1
Bifidobacterium bifidum	LMG 13195	SAMN02470080	PRJNA170146	GCA_000299595.1	Contig	2.28315	62.6	164	1743	2012-09-27T00:00:00Z	ftp://ftp.ncbi.nlm.nih.gov/genomes/all/GCA/000/299/595/GCA_000299595.1_ASM29959v1
Bifidobacterium bifidum	IPLA 20015	SAMN02470078	PRJNA170147	GCA_000300215.1	Contig	2.13833	62.7	571	1747	2012-09-28T00:00:00Z	ftp://ftp.ncbi.nlm.nih.gov/genomes/all/GCA/000/300/215/GCA_000300215.1_ASM30021v1
Bifidobacterium bifidum	JCM 7004	SAMD00078038	PRJDB5664	GCA_003573955.1	Complete	2.26167	62.6	1	2106	2017-09-14T23:03:00Z	ftp://ftp.ncbi.nlm.nih.gov/genomes/all/GCA/003/573/955/GCA_003573955.1_ASM357395v1
Bifidobacterium bifidum	JCM 1254	SAMD00000434	PRJDB801	GCA_001311705.1	Contig	2.19002	62.6	238	0	2015-10-01T00:00:00Z	ftp://ftp.ncbi.nlm.nih.gov/genomes/all/GCA/001/311/705/GCA_001311705.1_ASM131170v1
Bifidobacterium breve	PRL2020	SAMN16287677	PRJNA666301	GCA_016648955.1	Contig	2.4263	59.1	6	1955	2021-01-15T00:00:00Z	ftp://ftp.ncbi.nlm.nih.gov/genomes/all/GCA/016/648/955/GCA_016648955.1_ASM1664895v1
Bifidobacterium breve	Bifido_07	SAMEA51820168	PRJEB18553	GCA_900157125.1	Contig	2.34387	58.8	17	1885	2017-02-08T00:00:00Z	ftp://ftp.ncbi.nlm.nih.gov/genomes/all/GCA/900/157/125/GCA_900157125.1_Bifido_07_v1
Bifidobacterium breve	M1D	SAMN16287678	PRJNA666301	GCA_016648985.1	Contig	2.42161	59.1	7	1949	2021-01-15T00:00:00Z	ftp://ftp.ncbi.nlm.nih.gov/genomes/all/GCA/016/648/985/GCA_016648985.1_ASM1664898v1
Bifidobacterium breve	LH_24	SAMEA4838173	PRJEB28188	GCA_902505445.1	Scaffold	2.35589	58.9	21	1878	2020-04-21T00:00:00Z	ftp://ftp.ncbi.nlm.nih.gov/genomes/all/GCA/902/505/445/GCA_902505445.1_LH24
Bifidobacterium breve	LH_21	SAMEA4838172	PRJEB28188	GCA_902505485.1	Scaffold	2.3577	58.9	21	1882	2020-04-21T00:00:00Z	ftp://ftp.ncbi.nlm.nih.gov/genomes/all/GCA/902/505/485/GCA_902505485.1_LH21
Bifidobacterium breve	Bifido_10	SAMEA51822418	PRJEB18553	GCA_900157105.1	Contig	2.37804	58.5	41	1899	2017-02-08T00:00:00Z	ftp://ftp.ncbi.nlm.nih.gov/genomes/all/GCA/900/157/105/GCA_900157105.1_Bifido_10_v1
Bifidobacterium breve	BSD2780061688_150302_F6	SAMN15532701	PRJNA637878	GCA_015547895.1	Scaffold	2.31854	58.7	5	1865	2020-11-17T00:00:00Z	ftp://ftp.ncbi.nlm.nih.gov/genomes/all/GCA/015/547/895/GCA_015547895.1_ASM1554789v1
Bifidobacterium breve	DS15_17	SAMN06464121	PRJNA336518	GCA_003095095.1	Contig	2.26068	58.9	17	1846	2018-05-06T00:00:00Z	ftp://ftp.ncbi.nlm.nih.gov/genomes/all/GCA/003/095/095/GCA_003095095.1_ASM309509v1
Bifidobacterium breve	BIO6018	SAMN12856546	PRJNA574342	GCA_008868405.1	Contig	2.26134	58.9	18	1855	2019-10-07T00:00:00Z	ftp://ftp.ncbi.nlm.nih.gov/genomes/all/GCA/008/868/405/GCA_008868405.1_ASM886840v1
Bifidobacterium breve	BR-07	SAMD00047597	PRJDB4597	GCA_001685725.1	Contig	2.24948	58.7	27	1777	2016-06-09T20:47:00Z	ftp://ftp.ncbi.nlm.nih.gov/genomes/all/GCA/001/685/725/GCA_001685725.1_ASM168572v1
Bifidobacterium breve	BR-19	SAMD00047601	PRJDB4597	GCA_001685805.1	Contig	2.32499	58.6	15	1816	2016-06-09T20:48:00Z	ftp://ftp.ncbi.nlm.nih.gov/genomes/all/GCA/001/685/805/GCA_001685805.1_ASM168580v1
Bifidobacterium breve	7E	SAMN05933031	PRJNA349793	GCA_002271275.1	Contig	2.27086	58.6	17	1765	2017-08-28T00:00:00Z	ftp://ftp.ncbi.nlm.nih.gov/genomes/all/GCA/002/271/275/GCA_002271275.1_Bbre7Ev1
Bifidobacterium breve	1900B	SAMN06621718	PRJNA379831	GCA_002075865.1	Contig	2.28787	58.6	22	1817	2017-03-31T00:00:00Z	ftp://ftp.ncbi.nlm.nih.gov/genomes/all/GCA/002/075/865/GCA_002075865.1_Bbif1900B
Bifidobacterium breve	UMB0089	SAMN07511392	PRJNA316969	GCA_002871815.1	Scaffold	2.33608	58.8	35	1863	2018-01-10T00:00:00Z	ftp://ftp.ncbi.nlm.nih.gov/genomes/all/GCA/002/871/815/GCA_002871815.1_ASM287181v1
Bifidobacterium breve	UMB0915	SAMN08193648	PRJNA316969	GCA_002861455.1	Scaffold	2.315	58.8	16	1855	2017-12-28T00:00:00Z	ftp://ftp.ncbi.nlm.nih.gov/genomes/all/GCA/002/861/455/GCA_002861455.1_ASM286145v1
Bifidobacterium breve	BBRI4	SAMN03777307	PRJNA287203	GCA_001189355.1	Contig	2.42672	58.7	28	1934	2015-07-30T00:00:00Z	ftp://ftp.ncbi.nlm.nih.gov/genomes/all/GCA/001/189/355/GCA_001189355.1_assBREI4
Bifidobacterium breve	1889B	SAMN06621709	PRJNA379831	GCA_002076075.1	Contig	2.34482	58.8	22	1836	2017-03-31T00:00:00Z	ftp://ftp.ncbi.nlm.nih.gov/genomes/all/GCA/002/076/075/GCA_002076075.1_Bbif1889B
Bifidobacterium breve	1001270B_150601_B2	SAMN15533280	PRJNA637878	GCA_015554875.1	Scaffold	2.25972	58.6	9	1770	2020-11-17T00:00:00Z	ftp://ftp.ncbi.nlm.nih.gov/genomes/all/GCA/015/554/875/GCA_015554875.1_ASM1555487v1
Bifidobacterium breve	B.breve_2_mod	SAMEA5770182	PRJEB27068	GCA_902167575.1	Contig	2.40675	58.7	16	1887	2019-07-15T00:00:00Z	ftp://ftp.ncbi.nlm.nih.gov/genomes/all/GCA/902/167/575/GCA_902167575.1_B.breve_2_mod_mod2
Bifidobacterium breve	BSD2780061687_150420_F12	SAMN15533095	PRJNA637878	GCA_015667655.1	Scaffold	2.3983	58.6	30	1926	2020-11-23T00:00:00Z	ftp://ftp.ncbi.nlm.nih.gov/genomes/all/GCA/015/667/655/GCA_015667655.1_ASM1566765v1
Bifidobacterium breve	INIA P734	SAMEA5675151	PRJEB32824	GCA_901980275.1	Contig	2.39193	58.8	50	1916	2019-06-24T00:00:00Z	ftp://ftp.ncbi.nlm.nih.gov/genomes/all/GCA/901/980/275/GCA_901980275.1_INIA_P734
Bifidobacterium breve	1891B	SAMN06621711	PRJNA379831	GCA_002076055.1	Contig	2.41898	59.1	38	1954	2017-03-31T00:00:00Z	ftp://ftp.ncbi.nlm.nih.gov/genomes/all/GCA/002/076/055/GCA_002076055.1_Bbif1891B
Bifidobacterium breve	CECT7263	SAMN06473336	PRJNA377846	GCA_002027265.1	Contig	2.33041	58.9	25	1825	2017-03-14T00:00:00Z	ftp://ftp.ncbi.nlm.nih.gov/genomes/all/GCA/002/027/265/GCA_002027265.1_ASM202726v1
Bifidobacterium breve	BR-H29	SAMD00047606	PRJDB4597	GCA_001685905.1	Contig	2.47084	59.2	39	1971	2016-06-09T20:52:00Z	ftp://ftp.ncbi.nlm.nih.gov/genomes/all/GCA/001/685/905/GCA_001685905.1_ASM168590v1
Bifidobacterium breve	1001287H_170206_A8	SAMN15532833	PRJNA637878	GCA_015670155.1	Scaffold	2.21221	58.8	21	0	2020-11-23T00:00:00Z	ftp://ftp.ncbi.nlm.nih.gov/genomes/all/GCA/015/670/155/GCA_015670155.1_ASM1567015v1
Bifidobacterium breve	1001285H_161024_A11	SAMN15533163	PRJNA637878	GCA_015668215.1	Scaffold	2.30794	58.8	24	1855	2020-11-23T00:00:00Z	ftp://ftp.ncbi.nlm.nih.gov/genomes/all/GCA/015/668/215/GCA_015668215.1_ASM1566821v1
Bifidobacterium breve	RP2	SAMN05216468	PRJEB16050	GCA_900102865.1	Contig	2.26049	58.7	25	1783	2016-10-20T00:00:00Z	ftp://ftp.ncbi.nlm.nih.gov/genomes/all/GCA/900/102/865/GCA_900102865.1_IMG-taxon_2651870312_annotated_assembly
Bifidobacterium breve	SC95	SAMN12108292	PRJNA550109	GCA_006546585.1	Scaffold	2.33155	58.7	27	1856	2019-07-02T00:00:00Z	ftp://ftp.ncbi.nlm.nih.gov/genomes/all/GCA/006/546/585/GCA_006546585.1_ASM654658v1
Bifidobacterium breve	LMG S-29190	SAMN07187787	PRJNA388854	GCA_002914865.1	Contig	2.3172	58.8	22	1861	2018-02-02T00:00:00Z	ftp://ftp.ncbi.nlm.nih.gov/genomes/all/GCA/002/914/865/GCA_002914865.1_ASM291486v1
Bifidobacterium breve	BR-15	SAMD00047600	PRJDB4597	GCA_001685785.1	Contig	2.3738	58.7	27	1861	2016-06-09T20:50:00Z	ftp://ftp.ncbi.nlm.nih.gov/genomes/all/GCA/001/685/785/GCA_001685785.1_ASM168578v1
Bifidobacterium breve	142	SAMN12139126	PRJNA551110	GCA_014779815.1	Contig	2.41397	58.6	69	1919	2020-09-28T00:00:00Z	ftp://ftp.ncbi.nlm.nih.gov/genomes/all/GCA/014/779/815/GCA_014779815.1_ASM1477981v1
Bifidobacterium breve	BR-C29	SAMD00047605	PRJDB4597	GCA_001685885.1	Contig	2.28766	58.9	41	1828	2016-06-09T20:48:00Z	ftp://ftp.ncbi.nlm.nih.gov/genomes/all/GCA/001/685/885/GCA_001685885.1_ASM168588v1
Bifidobacterium breve	BR-A29	SAMD00047604	PRJDB4597	GCA_001685865.1	Contig	2.38763	58.8	62	1864	2016-06-09T20:51:00Z	ftp://ftp.ncbi.nlm.nih.gov/genomes/all/GCA/001/685/865/GCA_001685865.1_ASM168586v1
Bifidobacterium breve	BR-I29	SAMD00047607	PRJDB4597	GCA_001685925.1	Contig	2.24992	58.7	39	1769	2016-06-09T20:47:00Z	ftp://ftp.ncbi.nlm.nih.gov/genomes/all/GCA/001/685/925/GCA_001685925.1_ASM168592v1
Bifidobacterium breve	BR-L29	SAMD00047608	PRJDB4597	GCA_001685945.1	Contig	2.34466	59	44	1883	2016-06-09T20:49:00Z	ftp://ftp.ncbi.nlm.nih.gov/genomes/all/GCA/001/685/945/GCA_001685945.1_ASM168594v1
Bifidobacterium breve	UBBR-01	SAMN11381953	PRJNA493554	GCA_004802595.1	Contig	2.33383	58.7	114	1887	2019-04-22T00:00:00Z	ftp://ftp.ncbi.nlm.nih.gov/genomes/all/GCA/004/802/595/GCA_004802595.1_ASM480259v1
Bifidobacterium breve	BR-14	SAMD00047599	PRJDB4597	GCA_001685765.1	Contig	2.52987	59.2	57	2086	2016-06-09T20:55:00Z	ftp://ftp.ncbi.nlm.nih.gov/genomes/all/GCA/001/685/765/GCA_001685765.1_ASM168576v1
Bifidobacterium breve	BR-21	SAMD00047603	PRJDB4597	GCA_001685845.1	Contig	2.61462	59.2	66	2153	2016-06-09T20:56:00Z	ftp://ftp.ncbi.nlm.nih.gov/genomes/all/GCA/001/685/845/GCA_001685845.1_ASM168584v1
Bifidobacterium breve	BR-20	SAMD00047602	PRJDB4597	GCA_001685825.1	Contig	2.33547	58.8	52	1814	2016-06-09T20:50:00Z	ftp://ftp.ncbi.nlm.nih.gov/genomes/all/GCA/001/685/825/GCA_001685825.1_ASM168582v1
Bifidobacterium breve	Bifidobacterium_breve_MC1	SAMEA5574693	PRJEB29697	GCA_901212525.1	Scaffold	2.3873	58.9	40	1900	2019-05-08T00:00:00Z	ftp://ftp.ncbi.nlm.nih.gov/genomes/all/GCA/901/212/525/GCA_901212525.1_NZ_Bifidobacterium_breve_MC1
Bifidobacterium breve	BR-10	SAMD00047598	PRJDB4597	GCA_001685745.1	Contig	2.34992	58.8	60	1838	2016-06-09T20:50:00Z	ftp://ftp.ncbi.nlm.nih.gov/genomes/all/GCA/001/685/745/GCA_001685745.1_ASM168574v1
Bifidobacterium breve	1_25	SAMN18492361	PRJNA717274	GCA_018606965.1	Scaffold	2.25169	0	8	0	2021-06-01T00:00:00Z	ftp://ftp.ncbi.nlm.nih.gov/genomes/all/GCA/018/606/965/GCA_018606965.1_ASM1860696v1
Bifidobacterium breve	BR-06	SAMD00047596	PRJDB4597	GCA_001685705.1	Contig	2.6608	59.2	101	2018	2016-06-09T20:57:00Z	ftp://ftp.ncbi.nlm.nih.gov/genomes/all/GCA/001/685/705/GCA_001685705.1_ASM168570v1
Bifidobacterium breve	GED8481	SAMN03842221	PRJNA272085	GCA_001546235.1	Scaffold	2.35844	58.6	29	1887	2016-02-02T00:00:00Z	ftp://ftp.ncbi.nlm.nih.gov/genomes/all/GCA/001/546/235/GCA_001546235.1_ASM154623v1
Bifidobacterium breve	Bifidobacterium_breve_JG_Bg463	SAMEA5771494	PRJEB26419	GCA_902167895.1	Contig	2.34507	58.8	97	1844	2019-07-15T00:00:00Z	ftp://ftp.ncbi.nlm.nih.gov/genomes/all/GCA/902/167/895/GCA_902167895.1_Bifidobacterium_breve_JG_Bg463
Bifidobacterium breve	W20-13	SAMN07189841	PRJNA387952	GCA_003370125.1	Scaffold	2.29515	58.5	65	1853	2018-08-10T00:00:00Z	ftp://ftp.ncbi.nlm.nih.gov/genomes/all/GCA/003/370/125/GCA_003370125.1_ASM337012v1
Bifidobacterium breve	N6D12	SAMN07189843	PRJNA387952	GCA_003370105.1	Scaffold	2.29032	58.6	42	1800	2018-08-10T00:00:00Z	ftp://ftp.ncbi.nlm.nih.gov/genomes/all/GCA/003/370/105/GCA_003370105.1_ASM337010v1
Bifidobacterium breve	322-1	SAMN07189839	PRJNA387952	GCA_003370175.1	Scaffold	2.23684	58.7	103	1749	2018-08-10T00:00:00Z	ftp://ftp.ncbi.nlm.nih.gov/genomes/all/GCA/003/370/175/GCA_003370175.1_ASM337017v1
Bifidobacterium breve	W56	SAMN07189842	PRJNA387952	GCA_003370265.1	Scaffold	2.36405	58.5	37	1892	2018-08-10T00:00:00Z	ftp://ftp.ncbi.nlm.nih.gov/genomes/all/GCA/003/370/265/GCA_003370265.1_ASM337026v1
Bifidobacterium breve	91-1	SAMN07189838	PRJNA387952	GCA_003370295.1	Scaffold	2.23926	58.5	22	1773	2018-08-10T00:00:00Z	ftp://ftp.ncbi.nlm.nih.gov/genomes/all/GCA/003/370/295/GCA_003370295.1_ASM337029v1
Bifidobacterium breve	L3_069_073G1_dasL3_069_073G1_concoct_3	SAMN17801376	PRJNA698986	GCA_018376105.1	Contig	2.30508	58.9	15	1863	2021-05-16T00:00:00Z	ftp://ftp.ncbi.nlm.nih.gov/genomes/all/GCA/018/376/105/GCA_018376105.1_ASM1837610v1
Bifidobacterium breve	SRR413765-bin.13	SAMEA7848128	PRJEB37358	GCA_905201205.1	Contig	2.22822	58.6	14	0	2021-02-01T00:00:00Z	ftp://ftp.ncbi.nlm.nih.gov/genomes/all/GCA/905/201/205/GCA_905201205.1_SRR413765-mag-bin.13
Bifidobacterium breve	141.3	SAMN04497912	PRJNA272371	GCA_001576875.1	Contig	1.09419	59.2	7	868	2016-02-29T00:00:00Z	ftp://ftp.ncbi.nlm.nih.gov/genomes/all/GCA/001/576/875/GCA_001576875.1_ASM157687v1
Bifidobacterium breve	LMG 13208	SAMN02673429	PRJNA239841	GCA_000741125.1	Contig	2.26378	58.9	31	1887	2014-08-18T00:00:00Z	ftp://ftp.ncbi.nlm.nih.gov/genomes/all/GCA/000/741/125/GCA_000741125.1_Bifbre
Bifidobacterium breve	UBG073	SAMN09684644	PRJNA482729	GCA_014847835.1	Contig	2.30957	58.8	199	2008	2020-10-05T00:00:00Z	ftp://ftp.ncbi.nlm.nih.gov/genomes/all/GCA/014/847/835/GCA_014847835.1_ASM1484783v1
Bifidobacterium breve	2021-01-30	SAMN07189837	PRJNA387952	GCA_003370195.1	Scaffold	2.53953	58.1	37	1826	2018-08-10T00:00:00Z	ftp://ftp.ncbi.nlm.nih.gov/genomes/all/GCA/003/370/195/GCA_003370195.1_ASM337019v1
Bifidobacterium breve	2021-04-12	SAMN07189840	PRJNA387952	GCA_003370155.1	Scaffold	2.26034	56.8	32	1783	2018-08-10T00:00:00Z	ftp://ftp.ncbi.nlm.nih.gov/genomes/all/GCA/003/370/155/GCA_003370155.1_ASM337015v1
Bifidobacterium breve	NCTC11815	SAMEA4076721	PRJEB6403	GCA_900637145.1	Complete	2.27566	58.9	1	1847	2018-12-19T00:00:00Z	ftp://ftp.ncbi.nlm.nih.gov/genomes/all/GCA/900/637/145/GCA_900637145.1_49569_E01
Bifidobacterium breve	215W447a	SAMN06829004	PRJNA384129	GCA_002838485.1	Complete	2.5896	59.3	1	2115	2017-12-13T00:00:00Z	ftp://ftp.ncbi.nlm.nih.gov/genomes/all/GCA/002/838/485/GCA_002838485.1_ASM283848v1
Bifidobacterium breve	NRBB57	SAMN06827912	PRJNA384069	GCA_002838345.1	Complete	2.51038	59.4	1	2045	2017-12-13T00:00:00Z	ftp://ftp.ncbi.nlm.nih.gov/genomes/all/GCA/002/838/345/GCA_002838345.1_ASM283834v1
Bifidobacterium breve	DRBB30	SAMN07160979	PRJNA387698	GCA_002838725.1	Complete	2.47112	58.9	1	2029	2017-12-13T00:00:00Z	ftp://ftp.ncbi.nlm.nih.gov/genomes/all/GCA/002/838/725/GCA_002838725.1_ASM283872v1
Bifidobacterium breve	CNCM I-4321	SAMN06827913	PRJNA384070	GCA_002838585.1	Complete	2.46485	59	1	2023	2017-12-13T00:00:00Z	ftp://ftp.ncbi.nlm.nih.gov/genomes/all/GCA/002/838/585/GCA_002838585.1_ASM283858v1
Bifidobacterium breve	DRBB28	SAMN06827976	PRJNA384074	GCA_002838505.1	Complete	2.46217	59	1	2011	2017-12-13T00:00:00Z	ftp://ftp.ncbi.nlm.nih.gov/genomes/all/GCA/002/838/505/GCA_002838505.1_ASM283850v1
Bifidobacterium breve	DRBB29	SAMN07160978	PRJNA387697	GCA_002838705.1	Complete	2.43509	58.9	1	1975	2017-12-13T00:00:00Z	ftp://ftp.ncbi.nlm.nih.gov/genomes/all/GCA/002/838/705/GCA_002838705.1_ASM283870v1
Bifidobacterium breve	DRBB27	SAMN06827975	PRJNA384073	GCA_002838445.1	Complete	2.43508	58.9	1	1976	2017-12-13T00:00:00Z	ftp://ftp.ncbi.nlm.nih.gov/genomes/all/GCA/002/838/445/GCA_002838445.1_ASM283844v1
Bifidobacterium breve	NRBB56	SAMN06827911	PRJNA384068	GCA_002838425.1	Complete	2.42512	58.9	1	1905	2017-12-13T00:00:00Z	ftp://ftp.ncbi.nlm.nih.gov/genomes/all/GCA/002/838/425/GCA_002838425.1_ASM283842v1
Bifidobacterium breve	MGYG-HGUT-02469	SAMEA5851974	PRJEB33885	GCA_902387425.1	Complete	2.42268	58.7	1	1900	2019-08-09T00:00:00Z	ftp://ftp.ncbi.nlm.nih.gov/genomes/all/GCA/902/387/425/GCA_902387425.1_UHGG_MGYG-HGUT-02469
Bifidobacterium breve	139W423	SAMN06829002	PRJNA384124	GCA_002838565.1	Complete	2.41128	58.6	1	1916	2017-12-13T00:00:00Z	ftp://ftp.ncbi.nlm.nih.gov/genomes/all/GCA/002/838/565/GCA_002838565.1_ASM283856v1
Bifidobacterium breve	NRBB50	SAMN06827094	PRJNA384047	GCA_002838365.1	Complete	2.40906	58.8	1	1933	2017-12-13T00:00:00Z	ftp://ftp.ncbi.nlm.nih.gov/genomes/all/GCA/002/838/365/GCA_002838365.1_ASM283836v1
Bifidobacterium breve	LMC520	SAMN06240351	PRJNA369572	GCA_001990225.1	Complete	2.4034	59	1	1925	2017-02-08T00:00:00Z	ftp://ftp.ncbi.nlm.nih.gov/genomes/all/GCA/001/990/225/GCA_001990225.1_ASM199022v1
Bifidobacterium breve	NRBB51	SAMN06827096	PRJNA384048	GCA_002838405.1	Complete	2.40227	59	1	1893	2017-12-13T00:00:00Z	ftp://ftp.ncbi.nlm.nih.gov/genomes/all/GCA/002/838/405/GCA_002838405.1_ASM283840v1
Bifidobacterium breve	DRBB26	SAMN06827973	PRJNA384072	GCA_002838225.1	Complete	2.39639	58.5	1	1913	2017-12-13T00:00:00Z	ftp://ftp.ncbi.nlm.nih.gov/genomes/all/GCA/002/838/225/GCA_002838225.1_ASM283822v1
Bifidobacterium breve	NRBB52	SAMN06827097	PRJNA384049	GCA_002838385.1	Complete	2.37967	58.9	1	1908	2017-12-13T00:00:00Z	ftp://ftp.ncbi.nlm.nih.gov/genomes/all/GCA/002/838/385/GCA_002838385.1_ASM283838v1
Bifidobacterium breve	NRBB11	SAMN06827081	PRJNA384046	GCA_002838305.1	Complete	2.37756	58.7	1	1844	2017-12-13T00:00:00Z	ftp://ftp.ncbi.nlm.nih.gov/genomes/all/GCA/002/838/305/GCA_002838305.1_ASM283830v1
Bifidobacterium breve	B.breve_1_mod	SAMEA5770181	PRJEB27068	GCA_902167875.1	Complete	2.35965	58.8	1	1831	2019-07-15T00:00:00Z	ftp://ftp.ncbi.nlm.nih.gov/genomes/all/GCA/902/167/875/GCA_902167875.1_B.breve_1_mod_mod2
Bifidobacterium breve	NRBB04	SAMN06827050	PRJNA384043	GCA_002838285.1	Complete	2.32465	58.7	1	1807	2017-12-13T00:00:00Z	ftp://ftp.ncbi.nlm.nih.gov/genomes/all/GCA/002/838/285/GCA_002838285.1_ASM283828v1
Bifidobacterium breve	lw01	SAMN10484345	PRJNA507053	GCA_003860285.1	Complete	2.31317	58.8	1	1829	2018-12-04T00:00:00Z	ftp://ftp.ncbi.nlm.nih.gov/genomes/all/GCA/003/860/285/GCA_003860285.1_ASM386028v1
Bifidobacterium breve	JR01	SAMN09977286	PRJNA489428	GCA_009931415.1	Complete	2.30491	58.9	1	1804	2020-01-27T00:00:00Z	ftp://ftp.ncbi.nlm.nih.gov/genomes/all/GCA/009/931/415/GCA_009931415.1_ASM993141v1
Bifidobacterium breve	017W439	SAMN06828931	PRJNA384113	GCA_002838465.1	Complete	2.30142	58.7	1	1836	2017-12-13T00:00:00Z	ftp://ftp.ncbi.nlm.nih.gov/genomes/all/GCA/002/838/465/GCA_002838465.1_ASM283846v1
Bifidobacterium breve	NRBB20	SAMN07160580	PRJNA387670	GCA_002838645.1	Complete	2.28989	58.6	1	1805	2017-12-13T00:00:00Z	ftp://ftp.ncbi.nlm.nih.gov/genomes/all/GCA/002/838/645/GCA_002838645.1_ASM283864v1
Bifidobacterium breve	NRBB02	SAMN06827019	PRJNA384042	GCA_002838265.1	Complete	2.28988	58.6	1	1799	2017-12-13T00:00:00Z	ftp://ftp.ncbi.nlm.nih.gov/genomes/all/GCA/002/838/265/GCA_002838265.1_ASM283826v1
Bifidobacterium breve	NRBB27	SAMN07160976	PRJNA387692	GCA_002838665.1	Complete	2.28984	58.6	1	1804	2017-12-13T00:00:00Z	ftp://ftp.ncbi.nlm.nih.gov/genomes/all/GCA/002/838/665/GCA_002838665.1_ASM283866v1
Bifidobacterium breve	NRBB49	SAMN07160977	PRJNA387696	GCA_002838685.1	Complete	2.28979	58.6	1	1802	2017-12-13T00:00:00Z	ftp://ftp.ncbi.nlm.nih.gov/genomes/all/GCA/002/838/685/GCA_002838685.1_ASM283868v1
Bifidobacterium breve	NRBB08	SAMN07160574	PRJNA387665	GCA_002838745.1	Complete	2.28976	58.6	1	1792	2017-12-13T00:00:00Z	ftp://ftp.ncbi.nlm.nih.gov/genomes/all/GCA/002/838/745/GCA_002838745.1_ASM283874v1
Bifidobacterium breve	NRBB19	SAMN07160980	PRJNA387699	GCA_002838625.1	Complete	2.28973	58.6	1	1788	2017-12-13T00:00:00Z	ftp://ftp.ncbi.nlm.nih.gov/genomes/all/GCA/002/838/625/GCA_002838625.1_ASM283862v1
Bifidobacterium breve	NRBB18	SAMN07160576	PRJNA387666	GCA_002838605.1	Complete	2.28969	58.6	1	1803	2017-12-13T00:00:00Z	ftp://ftp.ncbi.nlm.nih.gov/genomes/all/GCA/002/838/605/GCA_002838605.1_ASM283860v1
Bifidobacterium breve	JTL	SAMN15028705	PRJNA635210	GCA_013267755.1	Complete	2.28955	58.5	1	1769	2020-06-04T00:00:00Z	ftp://ftp.ncbi.nlm.nih.gov/genomes/all/GCA/013/267/755/GCA_013267755.1_ASM1326775v1
Bifidobacterium breve	082W48	SAMN06828932	PRJNA384114	GCA_002838545.1	Complete	2.28634	58.8	1	1813	2017-12-13T00:00:00Z	ftp://ftp.ncbi.nlm.nih.gov/genomes/all/GCA/002/838/545/GCA_002838545.1_ASM283854v1
Bifidobacterium breve	FDAARGOS_561	SAMN10163185	PRJNA231221	GCA_003813065.1	Complete	2.27565	58.9	1	1852	2018-11-21T00:00:00Z	ftp://ftp.ncbi.nlm.nih.gov/genomes/all/GCA/003/813/065/GCA_003813065.1_ASM381306v1
Bifidobacterium breve	JSRL01	SAMN13135167	PRJNA579858	GCA_009498435.1	Complete	2.27415	58.6	1	1764	2019-11-04T00:00:00Z	ftp://ftp.ncbi.nlm.nih.gov/genomes/all/GCA/009/498/435/GCA_009498435.1_ASM949843v1
Bifidobacterium breve	180W83	SAMN06829003	PRJNA384128	GCA_002838525.1	Complete	2.27317	58.8	1	1816	2017-12-13T00:00:00Z	ftp://ftp.ncbi.nlm.nih.gov/genomes/all/GCA/002/838/525/GCA_002838525.1_ASM283852v1
Bifidobacterium breve	NRBB01	SAMN06827008	PRJNA384038	GCA_002838245.1	Complete	2.2694	58.9	1	1842	2017-12-13T00:00:00Z	ftp://ftp.ncbi.nlm.nih.gov/genomes/all/GCA/002/838/245/GCA_002838245.1_ASM283824v1
Bifidobacterium breve	NRBB09	SAMN06827067	PRJNA384044	GCA_002838325.1	Complete	2.26556	58.7	1	1763	2017-12-13T00:00:00Z	ftp://ftp.ncbi.nlm.nih.gov/genomes/all/GCA/002/838/325/GCA_002838325.1_ASM283832v1
Bifidobacterium breve	IDCC4401	SAMN13091495	PRJNA579060	GCA_009429085.1	Chromosome	2.45234	58.7	1	1933	2019-10-31T00:00:00Z	ftp://ftp.ncbi.nlm.nih.gov/genomes/all/GCA/009/429/085/GCA_009429085.1_ASM942908v1
Bifidobacterium breve	BR03	SAMN10659766	PRJNA512062	GCA_004319685.1	Chromosome	2.27463	58.6	1	1772	2019-02-28T00:00:00Z	ftp://ftp.ncbi.nlm.nih.gov/genomes/all/GCA/004/319/685/GCA_004319685.1_ASM431968v1
Bifidobacterium breve	HPH0326	SAMN02596976	PRJNA169434	GCA_000411435.1	Scaffold	2.50431	59.1	4	2007	2013-06-14T00:00:00Z	ftp://ftp.ncbi.nlm.nih.gov/genomes/all/GCA/000/411/435/GCA_000411435.1_Bifi_brev_HPH0326_V1
Bifidobacterium breve	MCC 1454	SAMN03978804	PRJNA215980	GCA_001264135.1	Scaffold	2.45745	58.5	14	1999	2015-08-11T00:00:00Z	ftp://ftp.ncbi.nlm.nih.gov/genomes/all/GCA/001/264/135/GCA_001264135.1_ASM126413v1
Bifidobacterium breve	MCC 0305	SAMN03978801	PRJNA215975	GCA_001264035.1	Scaffold	2.28684	58.8	22	1837	2015-08-11T00:00:00Z	ftp://ftp.ncbi.nlm.nih.gov/genomes/all/GCA/001/264/035/GCA_001264035.1_ASM126403v1
Bifidobacterium breve	MCC 0476	SAMN03978797	PRJNA215979	GCA_001263845.1	Contig	2.23381	58.6	15	1768	2015-08-11T00:00:00Z	ftp://ftp.ncbi.nlm.nih.gov/genomes/all/GCA/001/263/845/GCA_001263845.1_ASM126384v1
Bifidobacterium breve	MCC 1604	SAMN03978800	PRJNA215984	GCA_001264155.1	Contig	2.20639	58.7	15	1734	2015-08-11T00:00:00Z	ftp://ftp.ncbi.nlm.nih.gov/genomes/all/GCA/001/264/155/GCA_001264155.1_ASM126415v1
Bifidobacterium breve	MCC 1094	SAMN03978802	PRJNA215978	GCA_001264095.1	Scaffold	2.32721	59	23	1863	2015-08-11T00:00:00Z	ftp://ftp.ncbi.nlm.nih.gov/genomes/all/GCA/001/264/095/GCA_001264095.1_ASM126409v1
Bifidobacterium breve	MCC 1340	SAMN03978803	PRJNA215981	GCA_001264105.1	Scaffold	2.37311	58.6	23	1882	2015-08-11T00:00:00Z	ftp://ftp.ncbi.nlm.nih.gov/genomes/all/GCA/001/264/105/GCA_001264105.1_ASM126410v1
Bifidobacterium breve	MCC 0121	SAMN03978796	PRJNA215976	GCA_001264045.1	Contig	2.43634	58.9	27	1947	2015-08-11T00:00:00Z	ftp://ftp.ncbi.nlm.nih.gov/genomes/all/GCA/001/264/045/GCA_001264045.1_ASM126404v1
Bifidobacterium breve	MCC 1114	SAMN03978798	PRJNA215977	GCA_001263855.1	Contig	2.48728	59	33	1987	2015-08-11T00:00:00Z	ftp://ftp.ncbi.nlm.nih.gov/genomes/all/GCA/001/263/855/GCA_001263855.1_ASM126385v1
Bifidobacterium breve	MCC 1128	SAMN03978799	PRJNA215982	GCA_001263915.1	Contig	2.48022	58.9	25	2020	2015-08-11T00:00:00Z	ftp://ftp.ncbi.nlm.nih.gov/genomes/all/GCA/001/263/915/GCA_001263915.1_ASM126391v1
Bifidobacterium breve	MCC 1605	SAMN03978805	PRJNA215983	GCA_001263935.1	Scaffold	2.32401	59	37	1840	2015-08-11T00:00:00Z	ftp://ftp.ncbi.nlm.nih.gov/genomes/all/GCA/001/263/935/GCA_001263935.1_ASM126393v1
Bifidobacterium breve	DPC 6330	SAMN02471030	PRJNA71589	GCA_000226175.2	Contig	2.38623	58.6	47	1950	2011-09-19T00:00:00Z	ftp://ftp.ncbi.nlm.nih.gov/genomes/all/GCA/000/226/175/GCA_000226175.2_ASM22617v2
Bifidobacterium breve	CECT 7263	SAMN02471362	PRJNA67403	GCA_000247755.2	Contig	2.3144	58.9	34	1812	2012-02-16T00:00:00Z	ftp://ftp.ncbi.nlm.nih.gov/genomes/all/GCA/000/247/755/GCA_000247755.2_ASM24775v2
Bifidobacterium breve	JCP7499	SAMN02436887	PRJNA181327	GCA_000466545.1	Scaffold	2.36972	58.6	68	1912	2013-09-12T00:00:00Z	ftp://ftp.ncbi.nlm.nih.gov/genomes/all/GCA/000/466/545/GCA_000466545.1_ASM46654v1
Bifidobacterium breve	2L	SAMN02951890	PRJNA214961	GCA_000568895.1	Contig	2.24072	58.9	6	1725	2014-02-13T00:00:00Z	ftp://ftp.ncbi.nlm.nih.gov/genomes/all/GCA/000/568/895/GCA_000568895.1_Mira_de-novo_assembly
Bifidobacterium breve	31L	SAMN02951889	PRJNA214962	GCA_000568875.1	Contig	2.26565	58.6	4	1734	2014-02-13T00:00:00Z	ftp://ftp.ncbi.nlm.nih.gov/genomes/all/GCA/000/568/875/GCA_000568875.1_Mira_de-novo_assembly
Bifidobacterium breve	JCM 7017	SAMN03081479	PRJNA214950	GCA_000568975.1	Complete	2.28892	58.7	1	1798	2014-02-14T00:00:00Z	ftp://ftp.ncbi.nlm.nih.gov/genomes/all/GCA/000/568/975/GCA_000568975.1_ASM56897v1
Bifidobacterium breve	UCC2003	SAMN02604112	PRJNA13487	GCA_000220135.1	Complete	2.42268	58.7	1	1903	2011-07-06T00:00:00Z	ftp://ftp.ncbi.nlm.nih.gov/genomes/all/GCA/000/220/135/GCA_000220135.1_ASM22013v1
Bifidobacterium breve	BR3	SAMN03271681	PRJNA270903	GCA_001281425.1	Complete	2.42601	59.1056
Bifidobacterium breve	JCM 7019	SAMN03081480	PRJNA214951	GCA_000569015.1	Complete	2.35901	58.6	1	1872	2014-02-14T00:00:00Z	ftp://ftp.ncbi.nlm.nih.gov/genomes/all/GCA/000/569/015/GCA_000569015.1_ASM56901v1
Bifidobacterium breve	689b	SAMN03081482	PRJNA214955	GCA_000569055.1	Complete	2.33171	58.7	1	1845	2014-02-14T00:00:00Z	ftp://ftp.ncbi.nlm.nih.gov/genomes/all/GCA/000/569/055/GCA_000569055.1_ASM56905v1
Bifidobacterium breve	ACS-071-V-Sch8b	SAMN00100758	PRJNA51077	GCA_000213865.1	Complete	2.32749	58.7	1	1825	2011-05-17T00:00:00Z	ftp://ftp.ncbi.nlm.nih.gov/genomes/all/GCA/000/213/865/GCA_000213865.1_ASM21386v1
Bifidobacterium breve	NCFB 2258	SAMN03081481	PRJNA214954	GCA_000569035.1	Complete	2.3159	58.7	1	1823	2014-02-14T00:00:00Z	ftp://ftp.ncbi.nlm.nih.gov/genomes/all/GCA/000/569/035/GCA_000569035.1_ASM56903v1
Bifidobacterium breve	S27	SAMN03081483	PRJNA214956	GCA_000569075.1	Complete	2.29446	58.7	1	1785	2014-02-14T00:00:00Z	ftp://ftp.ncbi.nlm.nih.gov/genomes/all/GCA/000/569/075/GCA_000569075.1_ASM56907v1
Bifidobacterium breve	12L	SAMN03081478	PRJNA214949	GCA_000568955.1	Complete	2.24462	58.9	1	1774	2014-02-14T00:00:00Z	ftp://ftp.ncbi.nlm.nih.gov/genomes/all/GCA/000/568/955/GCA_000568955.1_ASM56895v1
Bifidobacterium breve	DSM 20213	SAMN00008778	PRJNA29259	GCA_000158015.1	Scaffold	2.33139	58.5	103	1881	2009-01-22T00:00:00Z	ftp://ftp.ncbi.nlm.nih.gov/genomes/all/GCA/000/158/015/GCA_000158015.1_ASM15801v1
Bifidobacterium breve	DSM 20213	SAMN02442021	PRJNA237576	GCA_000771305.1	Contig	2.25713	58.9	29	1853	2014-11-04T00:00:00Z	ftp://ftp.ncbi.nlm.nih.gov/genomes/all/GCA/000/771/305/GCA_000771305.1_DSM-20213
Bifidobacterium breve	JCM 1192	SAMD00000422	PRJDB770	GCA_001311295.1	Contig	2.23281	58.7	143	0	2015-10-01T00:00:00Z	ftp://ftp.ncbi.nlm.nih.gov/genomes/all/GCA/001/311/295/GCA_001311295.1_ASM131129v1
Bifidobacterium breve	JCM 1192	SAMD00061041	PRJDB57	GCA_001025175.1	Complete	2.26941	58.9	1	1849	2015-03-24T00:00:00Z	ftp://ftp.ncbi.nlm.nih.gov/genomes/all/GCA/001/025/175/GCA_001025175.1_ASM102517v1
Bifidobacterium pseudocatenulatum	N2	SAMN18520780	PRJNA718013	GCA_017743235.1	Complete	2.29294	56.5	1	1768	2021-04-04T00:00:00Z	ftp://ftp.ncbi.nlm.nih.gov/genomes/all/GCA/017/743/235/GCA_017743235.1_ASM1774323v1
Bifidobacterium pseudocatenulatum	NBRC 113353	SAMD00169828	PRJDB8042	GCA_006828885.1	Contig	2.27778	56.4	5	1723	2019-06-11T20:53:00Z	ftp://ftp.ncbi.nlm.nih.gov/genomes/all/GCA/006/828/885/GCA_006828885.1_ASM682888v1
Bifidobacterium pseudocatenulatum	CECT 7765	SAMEA2743237	PRJEB6926	GCA_000940535.1	Contig	2.25434	56.4	6	1714	2015-01-29T00:00:00Z	ftp://ftp.ncbi.nlm.nih.gov/genomes/all/GCA/000/940/535/GCA_000940535.1_BPSEU7765_v1
Bifidobacterium pseudocatenulatum	ca_0067	SAMN10239588	PRJNA496358	GCA_004167565.1	Contig	2.10619	56.3	6	1620	2019-02-11T00:00:00Z	ftp://ftp.ncbi.nlm.nih.gov/genomes/all/GCA/004/167/565/GCA_004167565.1_ASM416756v1
Bifidobacterium pseudocatenulatum	LH_662	SAMEA4838167	PRJEB28188	GCA_902505405.1	Contig	2.29764	56.5	8	1786	2020-04-21T00:00:00Z	ftp://ftp.ncbi.nlm.nih.gov/genomes/all/GCA/902/505/405/GCA_902505405.1_LH662
Bifidobacterium pseudocatenulatum	LH_659	SAMEA4838166	PRJEB28188	GCA_902505425.1	Contig	2.29748	56.5	7	1785	2020-04-21T00:00:00Z	ftp://ftp.ncbi.nlm.nih.gov/genomes/all/GCA/902/505/425/GCA_902505425.1_LH659
Bifidobacterium pseudocatenulatum	TF05-2AC	SAMN09736882	PRJNA482748	GCA_003437825.1	Scaffold	2.20629	56.6	6	1710	2018-08-31T00:00:00Z	ftp://ftp.ncbi.nlm.nih.gov/genomes/all/GCA/003/437/825/GCA_003437825.1_ASM343782v1
Bifidobacterium pseudocatenulatum	MGYG-HGUT-03683	SAMEA5853189	PRJEB33885	GCA_902399845.1	Scaffold	2.20629	56.6	6	1710	2019-08-15T00:00:00Z	ftp://ftp.ncbi.nlm.nih.gov/genomes/all/GCA/902/399/845/GCA_902399845.1_UHGG_MGYG-HGUT-03683
Bifidobacterium pseudocatenulatum	AF11-18	SAMN09734208	PRJNA482748	GCA_003465135.1	Scaffold	2.26795	56.2	9	1733	2018-09-06T00:00:00Z	ftp://ftp.ncbi.nlm.nih.gov/genomes/all/GCA/003/465/135/GCA_003465135.1_ASM346513v1
Bifidobacterium pseudocatenulatum	TM10-1	SAMN09737021	PRJNA482748	GCA_003436025.1	Scaffold	2.22534	56.2	11	1699	2018-08-31T00:00:00Z	ftp://ftp.ncbi.nlm.nih.gov/genomes/all/GCA/003/436/025/GCA_003436025.1_ASM343602v1
Bifidobacterium pseudocatenulatum	AM26-14LB	SAMN09736330	PRJNA482748	GCA_003470125.1	Scaffold	2.21856	56.2	13	1713	2018-09-06T00:00:00Z	ftp://ftp.ncbi.nlm.nih.gov/genomes/all/GCA/003/470/125/GCA_003470125.1_ASM347012v1
Bifidobacterium pseudocatenulatum	AF17-20AC	SAMN09734331	PRJNA482748	GCA_003460425.1	Scaffold	2.23889	56.2	16	1703	2018-09-05T00:00:00Z	ftp://ftp.ncbi.nlm.nih.gov/genomes/all/GCA/003/460/425/GCA_003460425.1_ASM346042v1
Bifidobacterium pseudocatenulatum	AF20-20AC	SAMN09734414	PRJNA482748	GCA_003459475.1	Scaffold	2.24914	56.5	11	1738	2018-09-05T00:00:00Z	ftp://ftp.ncbi.nlm.nih.gov/genomes/all/GCA/003/459/475/GCA_003459475.1_ASM345947v1
Bifidobacterium pseudocatenulatum	AM43-10	SAMN09736560	PRJNA482748	GCA_003467065.1	Scaffold	2.19896	56.5	7	1676	2018-09-06T00:00:00Z	ftp://ftp.ncbi.nlm.nih.gov/genomes/all/GCA/003/467/065/GCA_003467065.1_ASM346706v1
Bifidobacterium pseudocatenulatum	AM20-1	SAMN09734879	PRJNA482748	GCA_003471415.1	Scaffold	2.23797	56.6	13	1770	2018-09-06T00:00:00Z	ftp://ftp.ncbi.nlm.nih.gov/genomes/all/GCA/003/471/415/GCA_003471415.1_ASM347141v1
Bifidobacterium pseudocatenulatum	2789STDY5834840	SAMEA3545306	PRJEB10915	GCA_001405035.1	Scaffold	2.30387	56.5	10	1868	2015-10-01T00:00:00Z	ftp://ftp.ncbi.nlm.nih.gov/genomes/all/GCA/001/405/035/GCA_001405035.1_13470_2_59
Bifidobacterium pseudocatenulatum	OF01-8	SAMN09736676	PRJNA482748	GCA_003463425.1	Scaffold	2.28785	56.6	18	1789	2018-09-06T00:00:00Z	ftp://ftp.ncbi.nlm.nih.gov/genomes/all/GCA/003/463/425/GCA_003463425.1_ASM346342v1
Bifidobacterium pseudocatenulatum	AM11-10	SAMN09734778	PRJNA482748	GCA_003472415.1	Scaffold	2.33619	56.5	18	1835	2018-09-06T00:00:00Z	ftp://ftp.ncbi.nlm.nih.gov/genomes/all/GCA/003/472/415/GCA_003472415.1_ASM347241v1
Bifidobacterium pseudocatenulatum	TF08-3AT	SAMN09736917	PRJNA482748	GCA_003436955.1	Scaffold	2.26167	56.3	14	1745	2018-08-31T00:00:00Z	ftp://ftp.ncbi.nlm.nih.gov/genomes/all/GCA/003/436/955/GCA_003436955.1_ASM343695v1
Bifidobacterium pseudocatenulatum	AM10-2	SAMN09734766	PRJNA482748	GCA_003472575.1	Scaffold	2.14287	56.4	13	1650	2018-09-06T00:00:00Z	ftp://ftp.ncbi.nlm.nih.gov/genomes/all/GCA/003/472/575/GCA_003472575.1_ASM347257v1
Bifidobacterium pseudocatenulatum	LH_658	SAMEA4838165	PRJEB28188	GCA_902505415.1	Scaffold	2.33796	56.6	10	1847	2020-04-21T00:00:00Z	ftp://ftp.ncbi.nlm.nih.gov/genomes/all/GCA/902/505/415/GCA_902505415.1_LH658
Bifidobacterium pseudocatenulatum	LH_663	SAMEA4838168	PRJEB28188	GCA_902505395.1	Scaffold	2.29774	56.5	8	1785	2020-04-21T00:00:00Z	ftp://ftp.ncbi.nlm.nih.gov/genomes/all/GCA/902/505/395/GCA_902505395.1_LH663
Bifidobacterium pseudocatenulatum	AF26-1	SAMN09734507	PRJNA482748	GCA_003458965.1	Scaffold	2.1833	56.6	11	1701	2018-09-05T00:00:00Z	ftp://ftp.ncbi.nlm.nih.gov/genomes/all/GCA/003/458/965/GCA_003458965.1_ASM345896v1
Bifidobacterium pseudocatenulatum	AM18-42	SAMN09734871	PRJNA482748	GCA_003471505.1	Scaffold	2.22506	56.2	9	1684	2018-09-06T00:00:00Z	ftp://ftp.ncbi.nlm.nih.gov/genomes/all/GCA/003/471/505/GCA_003471505.1_ASM347150v1
Bifidobacterium pseudocatenulatum	AM38-8	SAMN09736506	PRJNA482748	GCA_003467515.1	Scaffold	2.30925	56.2	12	1782	2018-09-06T00:00:00Z	ftp://ftp.ncbi.nlm.nih.gov/genomes/all/GCA/003/467/515/GCA_003467515.1_ASM346751v1
Bifidobacterium pseudocatenulatum	BSD2780061689_150309_E11	SAMN15532887	PRJNA637878	GCA_015557305.1	Scaffold	2.22831	56.1	9	1685	2020-11-17T00:00:00Z	ftp://ftp.ncbi.nlm.nih.gov/genomes/all/GCA/015/557/305/GCA_015557305.1_ASM1555730v1
Bifidobacterium pseudocatenulatum	1896B	SAMN06621714	PRJNA379831	GCA_002075945.1	Contig	2.19747	56.2	15	1658	2017-03-31T00:00:00Z	ftp://ftp.ncbi.nlm.nih.gov/genomes/all/GCA/002/075/945/GCA_002075945.1_Bbif1896B
Bifidobacterium pseudocatenulatum	IPLA36007	SAMN02649570	PRJNA236475	GCA_000708005.1	Contig	2.32818	56.3	23	1808	2014-06-13T00:00:00Z	ftp://ftp.ncbi.nlm.nih.gov/genomes/all/GCA/000/708/005/GCA_000708005.1_B.p.IPLA36007
Bifidobacterium pseudocatenulatum	OF05-12	SAMN09736713	PRJNA482748	GCA_003439655.1	Scaffold	2.36975	56.8	13	1891	2018-08-31T00:00:00Z	ftp://ftp.ncbi.nlm.nih.gov/genomes/all/GCA/003/439/655/GCA_003439655.1_ASM343965v1
Bifidobacterium pseudocatenulatum	CA-B29	SAMD00047610	PRJDB4597	GCA_001685985.1	Contig	2.3007	56.4	43	1754	2016-06-09T20:49:00Z	ftp://ftp.ncbi.nlm.nih.gov/genomes/all/GCA/001/685/985/GCA_001685985.1_ASM168598v1
Bifidobacterium pseudocatenulatum	TF07-23	SAMN09736905	PRJNA482748	GCA_003437155.1	Scaffold	2.33833	56.7	19	1803	2018-08-31T00:00:00Z	ftp://ftp.ncbi.nlm.nih.gov/genomes/all/GCA/003/437/155/GCA_003437155.1_ASM343715v1
Bifidobacterium pseudocatenulatum	Bifidobacterium_pseudocatenulatum_LFYP_29	SAMEA5770189	PRJEB27068	GCA_902167535.1	Contig	2.26876	56.4	16	1761	2019-07-18T00:00:00Z	ftp://ftp.ncbi.nlm.nih.gov/genomes/all/GCA/902/167/535/GCA_902167535.1_Bifidobacterium_pseudocatenulatum_LFYP_29_mod2
Bifidobacterium pseudocatenulatum	AM13-2	SAMN09734796	PRJNA482748	GCA_003473115.1	Scaffold	2.21441	56.3	14	1703	2018-09-06T00:00:00Z	ftp://ftp.ncbi.nlm.nih.gov/genomes/all/GCA/003/473/115/GCA_003473115.1_ASM347311v1
Bifidobacterium pseudocatenulatum	AF12-8LB-d	SAMN09734227	PRJNA482748	GCA_003464925.1	Scaffold	2.20298	56.2	14	1698	2018-09-06T00:00:00Z	ftp://ftp.ncbi.nlm.nih.gov/genomes/all/GCA/003/464/925/GCA_003464925.1_ASM346492v1
Bifidobacterium pseudocatenulatum	1E	SAMN05933032	PRJNA349794	GCA_002271255.1	Contig	2.37266	56.9	51	1865	2017-08-28T00:00:00Z	ftp://ftp.ncbi.nlm.nih.gov/genomes/all/GCA/002/271/255/GCA_002271255.1_Bpse1Ev1
Bifidobacterium pseudocatenulatum	J1101437_171009_A10	SAMN15532710	PRJNA637878	GCA_015669825.1	Scaffold	2.21252	56.4	22	0	2020-11-23T00:00:00Z	ftp://ftp.ncbi.nlm.nih.gov/genomes/all/GCA/015/669/825/GCA_015669825.1_ASM1566982v1
Bifidobacterium pseudocatenulatum	1001262B_160229_B11	SAMN15533094	PRJNA637878	GCA_015667675.1	Scaffold	2.35355	56.7	10	1901	2020-11-23T00:00:00Z	ftp://ftp.ncbi.nlm.nih.gov/genomes/all/GCA/015/667/675/GCA_015667675.1_ASM1566767v1
Bifidobacterium pseudocatenulatum	AM20-9-6.0	SAMN09734886	PRJNA482748	GCA_003471295.1	Scaffold	2.15943	56.3	18	1673	2018-09-06T00:00:00Z	ftp://ftp.ncbi.nlm.nih.gov/genomes/all/GCA/003/471/295/GCA_003471295.1_ASM347129v1
Bifidobacterium pseudocatenulatum	AF03-28	SAMN09734173	PRJNA482748	GCA_003465775.1	Scaffold	2.36028	56.6	18	1833	2018-09-06T00:00:00Z	ftp://ftp.ncbi.nlm.nih.gov/genomes/all/GCA/003/465/775/GCA_003465775.1_ASM346577v1
Bifidobacterium pseudocatenulatum	AM10-24	SAMN09734769	PRJNA482748	GCA_003472545.1	Scaffold	2.14238	56.4	16	1646	2018-09-06T00:00:00Z	ftp://ftp.ncbi.nlm.nih.gov/genomes/all/GCA/003/472/545/GCA_003472545.1_ASM347254v1
Bifidobacterium pseudocatenulatum	OF01-12	SAMN09736662	PRJNA482748	GCA_003463505.1	Scaffold	2.28465	56.6	15	1782	2018-09-06T00:00:00Z	ftp://ftp.ncbi.nlm.nih.gov/genomes/all/GCA/003/463/505/GCA_003463505.1_ASM346350v1
Bifidobacterium pseudocatenulatum	D6t1_180914_B11	SAMN15532542	PRJNA637878	GCA_015551625.1	Scaffold	2.35696	56.6	20	1860	2020-11-17T00:00:00Z	ftp://ftp.ncbi.nlm.nih.gov/genomes/all/GCA/015/551/625/GCA_015551625.1_ASM1555162v1
Bifidobacterium pseudocatenulatum	CA-05	SAMD00047609	PRJDB4597	GCA_001685965.1	Contig	2.22312	56.4	24	1680	2016-06-09T20:47:00Z	ftp://ftp.ncbi.nlm.nih.gov/genomes/all/GCA/001/685/965/GCA_001685965.1_ASM168596v1
Bifidobacterium pseudocatenulatum	1001271st1_F3	SAMN10863262	PRJNA518912	GCA_005844335.1	Scaffold	2.18083	56.2	17	1648	2019-05-26T00:00:00Z	ftp://ftp.ncbi.nlm.nih.gov/genomes/all/GCA/005/844/335/GCA_005844335.1_ASM584433v1
Bifidobacterium pseudocatenulatum	TM07-3AT	SAMN09737005	PRJNA482748	GCA_003436315.1	Scaffold	2.24252	56.3	10	1709	2018-08-31T00:00:00Z	ftp://ftp.ncbi.nlm.nih.gov/genomes/all/GCA/003/436/315/GCA_003436315.1_ASM343631v1
Bifidobacterium pseudocatenulatum	AM36-2AC	SAMN09736481	PRJNA482748	GCA_003467785.1	Scaffold	2.16318	56.2	17	1670	2018-09-06T00:00:00Z	ftp://ftp.ncbi.nlm.nih.gov/genomes/all/GCA/003/467/785/GCA_003467785.1_ASM346778v1
Bifidobacterium pseudocatenulatum	OM05-2	SAMN09736800	PRJNA482748	GCA_003438405.1	Scaffold	2.3654	56.6	16	1853	2018-08-31T00:00:00Z	ftp://ftp.ncbi.nlm.nih.gov/genomes/all/GCA/003/438/405/GCA_003438405.1_ASM343840v1
Bifidobacterium pseudocatenulatum	TF05-19AC	SAMN09736879	PRJNA482748	GCA_003437835.1	Scaffold	2.1764	56.4	13	1669	2018-08-31T00:00:00Z	ftp://ftp.ncbi.nlm.nih.gov/genomes/all/GCA/003/437/835/GCA_003437835.1_ASM343783v1
Bifidobacterium pseudocatenulatum	AM13-8	SAMN09734801	PRJNA482748	GCA_003473025.1	Scaffold	2.21638	56.3	16	1703	2018-09-06T00:00:00Z	ftp://ftp.ncbi.nlm.nih.gov/genomes/all/GCA/003/473/025/GCA_003473025.1_ASM347302v1
Bifidobacterium pseudocatenulatum	AM33-6	SAMN09736456	PRJNA482748	GCA_003468555.1	Scaffold	2.26145	56.4	13	1754	2018-09-06T00:00:00Z	ftp://ftp.ncbi.nlm.nih.gov/genomes/all/GCA/003/468/555/GCA_003468555.1_ASM346855v1
Bifidobacterium pseudocatenulatum	CA-K29a	SAMD00047613	PRJDB4597	GCA_001686045.1	Contig	2.45851	56.4	59	1980	2016-06-09T20:52:00Z	ftp://ftp.ncbi.nlm.nih.gov/genomes/all/GCA/001/686/045/GCA_001686045.1_ASM168604v1
Bifidobacterium pseudocatenulatum	TF07-45	SAMN09736909	PRJNA482748	GCA_003437075.1	Scaffold	2.38374	56.6	17	1900	2018-08-31T00:00:00Z	ftp://ftp.ncbi.nlm.nih.gov/genomes/all/GCA/003/437/075/GCA_003437075.1_ASM343707v1
Bifidobacterium pseudocatenulatum	AF02-36-1	SAMN09734165	PRJNA482748	GCA_003466105.1	Scaffold	2.1851	56.3	16	1657	2018-09-06T00:00:00Z	ftp://ftp.ncbi.nlm.nih.gov/genomes/all/GCA/003/466/105/GCA_003466105.1_ASM346610v1
Bifidobacterium pseudocatenulatum	1001285H_161024_F4	SAMN15532468	PRJNA637878	GCA_015549915.1	Scaffold	2.15304	56.4	14	1643	2020-11-17T00:00:00Z	ftp://ftp.ncbi.nlm.nih.gov/genomes/all/GCA/015/549/915/GCA_015549915.1_ASM1554991v1
Bifidobacterium pseudocatenulatum	AM20-6	SAMN09734885	PRJNA482748	GCA_003471325.1	Scaffold	2.23064	56.6	13	1770	2018-09-06T00:00:00Z	ftp://ftp.ncbi.nlm.nih.gov/genomes/all/GCA/003/471/325/GCA_003471325.1_ASM347132v1
Bifidobacterium pseudocatenulatum	1001287H_170206_E3	SAMN15533121	PRJNA637878	GCA_015552115.1	Scaffold	2.2943	56.5	19	1747	2020-11-17T00:00:00Z	ftp://ftp.ncbi.nlm.nih.gov/genomes/all/GCA/015/552/115/GCA_015552115.1_ASM1555211v1
Bifidobacterium pseudocatenulatum	AF12-8A-LB	SAMN09734226	PRJNA482748	GCA_003465385.1	Scaffold	2.20378	56.2	16	1693	2018-09-06T00:00:00Z	ftp://ftp.ncbi.nlm.nih.gov/genomes/all/GCA/003/465/385/GCA_003465385.1_ASM346538v1
Bifidobacterium pseudocatenulatum	TM04-13	SAMN09736969	PRJNA482748	GCA_003436545.1	Scaffold	2.26457	56.5	15	1732	2018-08-31T00:00:00Z	ftp://ftp.ncbi.nlm.nih.gov/genomes/all/GCA/003/436/545/GCA_003436545.1_ASM343654v1
Bifidobacterium pseudocatenulatum	1001275B_160808_D7	SAMN15532408	PRJNA637878	GCA_015669695.1	Scaffold	2.25052	56.2	28	1727	2020-11-23T00:00:00Z	ftp://ftp.ncbi.nlm.nih.gov/genomes/all/GCA/015/669/695/GCA_015669695.1_ASM1566969v1
Bifidobacterium pseudocatenulatum	AM08-25	SAMN09734749	PRJNA482748	GCA_003472685.1	Scaffold	2.33946	56.4	21	1781	2018-09-06T00:00:00Z	ftp://ftp.ncbi.nlm.nih.gov/genomes/all/GCA/003/472/685/GCA_003472685.1_ASM347268v1
Bifidobacterium pseudocatenulatum	AF36-12AT	SAMN09734638	PRJNA482748	GCA_003474835.1	Scaffold	2.35922	56.6	18	1883	2018-09-06T00:00:00Z	ftp://ftp.ncbi.nlm.nih.gov/genomes/all/GCA/003/474/835/GCA_003474835.1_ASM347483v1
Bifidobacterium pseudocatenulatum	AF12-10-6.0	SAMN09734213	PRJNA482748	GCA_003465065.1	Scaffold	2.20223	56.2	16	1692	2018-09-06T00:00:00Z	ftp://ftp.ncbi.nlm.nih.gov/genomes/all/GCA/003/465/065/GCA_003465065.1_ASM346506v1
Bifidobacterium pseudocatenulatum	AM36-5BH	SAMN09736486	PRJNA482748	GCA_003467755.1	Scaffold	2.1639	56.2	18	1665	2018-09-06T00:00:00Z	ftp://ftp.ncbi.nlm.nih.gov/genomes/all/GCA/003/467/755/GCA_003467755.1_ASM346775v1
Bifidobacterium pseudocatenulatum	D6t1_180914_B4	SAMN15532830	PRJNA637878	GCA_015559175.1	Scaffold	2.38557	56.6	35	1858	2020-11-17T00:00:00Z	ftp://ftp.ncbi.nlm.nih.gov/genomes/all/GCA/015/559/175/GCA_015559175.1_ASM1555917v1
Bifidobacterium pseudocatenulatum	AM08-2	SAMN09734748	PRJNA482748	GCA_003472725.1	Scaffold	2.32705	56.5	24	1777	2018-09-06T00:00:00Z	ftp://ftp.ncbi.nlm.nih.gov/genomes/all/GCA/003/472/725/GCA_003472725.1_ASM347272v1
Bifidobacterium pseudocatenulatum	TM05-11	SAMN09736977	PRJNA482748	GCA_003437435.1	Scaffold	2.29419	56.4	22	1791	2018-08-31T00:00:00Z	ftp://ftp.ncbi.nlm.nih.gov/genomes/all/GCA/003/437/435/GCA_003437435.1_ASM343743v1
Bifidobacterium pseudocatenulatum	OF01-2	SAMN09736669	PRJNA482748	GCA_003463455.1	Scaffold	2.24892	56.5	20	1728	2018-09-06T00:00:00Z	ftp://ftp.ncbi.nlm.nih.gov/genomes/all/GCA/003/463/455/GCA_003463455.1_ASM346345v1
Bifidobacterium pseudocatenulatum	1001271B_151109_H7	SAMN15533169	PRJNA637878	GCA_015550275.1	Scaffold	2.17679	56.2	35	1653	2020-11-17T00:00:00Z	ftp://ftp.ncbi.nlm.nih.gov/genomes/all/GCA/015/550/275/GCA_015550275.1_ASM1555027v1
Bifidobacterium pseudocatenulatum	CA-K29b	SAMD00047614	PRJDB4597	GCA_001686065.1	Contig	2.45334	56.7	66	1975	2016-06-09T20:54:00Z	ftp://ftp.ncbi.nlm.nih.gov/genomes/all/GCA/001/686/065/GCA_001686065.1_ASM168606v1
Bifidobacterium pseudocatenulatum	CA-C29	SAMD00047611	PRJDB4597	GCA_001686005.1	Contig	2.18207	56.3	72	1675	2016-06-09T20:46:00Z	ftp://ftp.ncbi.nlm.nih.gov/genomes/all/GCA/001/686/005/GCA_001686005.1_ASM168600v1
Bifidobacterium pseudocatenulatum	1001099B_141217_G10	SAMN15533241	PRJNA637878	GCA_015556885.1	Contig	2.22557	56.2	52	1746	2020-11-17T00:00:00Z	ftp://ftp.ncbi.nlm.nih.gov/genomes/all/GCA/015/556/885/GCA_015556885.1_ASM1555688v1
Bifidobacterium pseudocatenulatum	CA-D29	SAMD00047612	PRJDB4597	GCA_001686025.1	Contig	2.26468	56.3	86	1771	2016-06-09T20:48:00Z	ftp://ftp.ncbi.nlm.nih.gov/genomes/all/GCA/001/686/025/GCA_001686025.1_ASM168602v1
Bifidobacterium pseudocatenulatum	Bifidobacterium_pseudocatenulatum_SS_Bg39	SAMEA5771497	PRJEB26419	GCA_902167925.1	Contig	2.21729	56	102	1813	2019-07-15T00:00:00Z	ftp://ftp.ncbi.nlm.nih.gov/genomes/all/GCA/902/167/925/GCA_902167925.1_Bifidobacterium_pseudocatenulatum_SS_Bg39
Bifidobacterium pseudocatenulatum	LMAG:55	SAMN06546859	PRJNA362284	GCA_008680165.1	Contig	2.03423	56.3	1	0	2019-09-23T00:00:00Z	ftp://ftp.ncbi.nlm.nih.gov/genomes/all/GCA/008/680/165/GCA_008680165.1_ASM868016v1
Bifidobacterium pseudocatenulatum	LMAG:32	SAMN06546836	PRJNA362284	GCA_008680605.1	Contig	2.30289	56.3	4	0	2019-09-23T00:00:00Z	ftp://ftp.ncbi.nlm.nih.gov/genomes/all/GCA/008/680/605/GCA_008680605.1_ASM868060v1
Bifidobacterium pseudocatenulatum	LMAG:68	SAMN06546872	PRJNA362284	GCA_008679875.1	Contig	2.17334	56.4	7	0	2019-09-23T00:00:00Z	ftp://ftp.ncbi.nlm.nih.gov/genomes/all/GCA/008/679/875/GCA_008679875.1_ASM867987v1
Bifidobacterium pseudocatenulatum	AF45-10BH	SAMN09734713	PRJNA482748	GCA_003474015.1	Contig	2.27871	56.6	22	1504	2018-09-06T00:00:00Z	ftp://ftp.ncbi.nlm.nih.gov/genomes/all/GCA/003/474/015/GCA_003474015.1_ASM347401v1
Bifidobacterium pseudocatenulatum	TM08-2	SAMN09737009	PRJNA482748	GCA_003436105.1	Contig	2.33019	56.5	24	1561	2018-08-31T00:00:00Z	ftp://ftp.ncbi.nlm.nih.gov/genomes/all/GCA/003/436/105/GCA_003436105.1_ASM343610v1
Bifidobacterium pseudocatenulatum	Bif4	SAMN08968793	PRJNA451351	GCA_011008535.1	Contig	2.21425	56.5	58	1707	2020-02-24T00:00:00Z	ftp://ftp.ncbi.nlm.nih.gov/genomes/all/GCA/011/008/535/GCA_011008535.1_ASM1100853v1
Bifidobacterium pseudocatenulatum	OM10-8	SAMN09736863	PRJNA482748	GCA_003438015.1	Contig	2.20095	56.3	22	1397	2018-08-31T00:00:00Z	ftp://ftp.ncbi.nlm.nih.gov/genomes/all/GCA/003/438/015/GCA_003438015.1_ASM343801v1
Bifidobacterium pseudocatenulatum	AF41-3MH	SAMN09734692	PRJNA482748	GCA_003474525.1	Contig	2.26022	56.5	22	1403	2018-09-06T00:00:00Z	ftp://ftp.ncbi.nlm.nih.gov/genomes/all/GCA/003/474/525/GCA_003474525.1_ASM347452v1
Bifidobacterium pseudocatenulatum	TM01-4	SAMN09736963	PRJNA482748	GCA_003436675.1	Scaffold	2.18974	56.3	24	1318	2018-08-31T00:00:00Z	ftp://ftp.ncbi.nlm.nih.gov/genomes/all/GCA/003/436/675/GCA_003436675.1_ASM343667v1
Bifidobacterium pseudocatenulatum	AM19-19	SAMN09734878	PRJNA482748	GCA_003470545.1	Contig	2.18198	56.1	26	1403	2018-09-06T00:00:00Z	ftp://ftp.ncbi.nlm.nih.gov/genomes/all/GCA/003/470/545/GCA_003470545.1_ASM347054v1
Bifidobacterium pseudocatenulatum	SRR7721886-bin.26	SAMEA7848342	PRJEB37358	GCA_905200165.1	Contig	2.33377	56.1	36	0	2021-02-01T00:00:00Z	ftp://ftp.ncbi.nlm.nih.gov/genomes/all/GCA/905/200/165/GCA_905200165.1_SRR7721886-mag-bin.26
Bifidobacterium pseudocatenulatum	L1_007_061G1_dasL1_007_061G1_maxbin2.maxbin.001	SAMN17801216	PRJNA698986	GCA_018379245.1	Scaffold	2.22607	56.2	27	1732	2021-05-16T00:00:00Z	ftp://ftp.ncbi.nlm.nih.gov/genomes/all/GCA/018/379/245/GCA_018379245.1_ASM1837924v1
Bifidobacterium pseudocatenulatum	AF18-2AC	SAMN09734359	PRJNA482748	GCA_003459865.1	Contig	2.37026	56.7	31	1549	2018-09-05T00:00:00Z	ftp://ftp.ncbi.nlm.nih.gov/genomes/all/GCA/003/459/865/GCA_003459865.1_ASM345986v1
Bifidobacterium pseudocatenulatum	S04A.meta.bin_3	SAMN10316538	PRJNA492716	GCA_008672675.1	Contig	2.36936	56.6	35	0	2019-09-23T00:00:00Z	ftp://ftp.ncbi.nlm.nih.gov/genomes/all/GCA/008/672/675/GCA_008672675.1_ASM867267v1
Bifidobacterium pseudocatenulatum	S04C.meta.bin_4	SAMN10316555	PRJNA492716	GCA_008672315.1	Contig	2.37119	56.6	32	0	2019-09-23T00:00:00Z	ftp://ftp.ncbi.nlm.nih.gov/genomes/all/GCA/008/672/315/GCA_008672315.1_ASM867231v1
Bifidobacterium pseudocatenulatum	CF01-1	SAMN09736656	PRJNA482748	GCA_003463615.1	Contig	2.37824	56.4	57	1541	2018-09-06T00:00:00Z	ftp://ftp.ncbi.nlm.nih.gov/genomes/all/GCA/003/463/615/GCA_003463615.1_ASM346361v1
Bifidobacterium pseudocatenulatum	OF01-21AC	SAMN09736671	PRJNA482748	GCA_003463265.1	Contig	2.25277	56.5	27	1458	2018-09-06T00:00:00Z	ftp://ftp.ncbi.nlm.nih.gov/genomes/all/GCA/003/463/265/GCA_003463265.1_ASM346326v1
Bifidobacterium pseudocatenulatum	S04B.meta.bin_5	SAMN10316549	PRJNA492716	GCA_008672455.1	Contig	2.36992	56.6	35	0	2019-09-23T00:00:00Z	ftp://ftp.ncbi.nlm.nih.gov/genomes/all/GCA/008/672/455/GCA_008672455.1_ASM867245v1
Bifidobacterium pseudocatenulatum	121.5	SAMN04497914	PRJNA272371	GCA_001576885.1	Contig	1.24379	56.7	13	986	2016-02-29T00:00:00Z	ftp://ftp.ncbi.nlm.nih.gov/genomes/all/GCA/001/576/885/GCA_001576885.1_ASM157688v1
Bifidobacterium pseudocatenulatum	12	SAMN08116046	PRJNA420744	GCA_003952825.1	Complete	2.19239	56.5	1	1655	2018-12-18T00:00:00Z	ftp://ftp.ncbi.nlm.nih.gov/genomes/all/GCA/003/952/825/GCA_003952825.1_ASM395282v1
Bifidobacterium pseudocatenulatum	DSM 20438	SAMN00008796	PRJNA30373	GCA_000173435.1	Contig	2.30481	56.3	36	1743	2008-10-23T00:00:00Z	ftp://ftp.ncbi.nlm.nih.gov/genomes/all/GCA/000/173/435/GCA_000173435.1_ASM17343v1
Bifidobacterium pseudocatenulatum	LMG 10505	SAMN02673443	PRJNA239855	GCA_000741685.1	Contig	2.28377	56.4	10	1690	2014-08-18T00:00:00Z	ftp://ftp.ncbi.nlm.nih.gov/genomes/all/GCA/000/741/685/GCA_000741685.1_Bifpsetum
Bifidobacterium pseudocatenulatum	DSM 20438	SAMN02442029	PRJNA237576	GCA_000771445.1	Contig	2.28449	56.4	72	1763	2014-11-04T00:00:00Z	ftp://ftp.ncbi.nlm.nih.gov/genomes/all/GCA/000/771/445/GCA_000771445.1_DSM-20438
Bifidobacterium pseudocatenulatum	JCM 1200	SAMD00061045	PRJDB61	GCA_001025215.1	Complete	2.31375	56.4	1	1741	2015-03-24T00:00:00Z	ftp://ftp.ncbi.nlm.nih.gov/genomes/all/GCA/001/025/215/GCA_001025215.1_ASM102521v1
Bifidobacterium adolescentis	NCTC11814	SAMEA4362428	PRJEB6403	GCA_900445615.1	Contig	2.20499	59.2	57	1659	2018-06-12T00:00:00Z	ftp://ftp.ncbi.nlm.nih.gov/genomes/all/GCA/900/445/615/GCA_900445615.1_49964_F01
Bifidobacterium adolescentis	487B	SAMN04231310	PRJNA300965	GCA_002108015.1	Contig	2.59778	59.1	11	2152	2017-04-24T00:00:00Z	ftp://ftp.ncbi.nlm.nih.gov/genomes/all/GCA/002/108/015/GCA_002108015.1_Bado487Bv1
Bifidobacterium adolescentis	1001262B_160229_D10	SAMN15532752	PRJNA637878	GCA_015557685.1	Scaffold	2.13996	59.2	11	1651	2020-11-17T00:00:00Z	ftp://ftp.ncbi.nlm.nih.gov/genomes/all/GCA/015/557/685/GCA_015557685.1_ASM1555768v1
Bifidobacterium adolescentis	LMG 11579	SAMN04231318	PRJNA300965	GCA_002108155.1	Contig	2.06169	59.4	7	1569	2017-04-24T00:00:00Z	ftp://ftp.ncbi.nlm.nih.gov/genomes/all/GCA/002/108/155/GCA_002108155.1_BadoLMG11579v1
Bifidobacterium adolescentis	ca_0067	SAMN10239583	PRJNA496358	GCA_004167585.1	Contig	2.1492	59.5	13	1674	2019-02-11T00:00:00Z	ftp://ftp.ncbi.nlm.nih.gov/genomes/all/GCA/004/167/585/GCA_004167585.1_ASM416758v1
Bifidobacterium adolescentis	MCC257	SAMN12147358	PRJNA548918	GCA_018785715.1	Scaffold	2.25743	59.2	28	1772	2021-06-08T00:00:00Z	ftp://ftp.ncbi.nlm.nih.gov/genomes/all/GCA/018/785/715/GCA_018785715.1_ASM1878571v1
Bifidobacterium adolescentis	LMG 10733	SAMN04231316	PRJNA300965	GCA_002108135.1	Contig	2.08423	59.2	8	1587	2017-04-24T00:00:00Z	ftp://ftp.ncbi.nlm.nih.gov/genomes/all/GCA/002/108/135/GCA_002108135.1_BadoLMG10733v1
Bifidobacterium adolescentis	AL12-4	SAMN04231313	PRJNA300965	GCA_002107975.1	Contig	2.09491	59.4	8	1623	2017-04-24T00:00:00Z	ftp://ftp.ncbi.nlm.nih.gov/genomes/all/GCA/002/107/975/GCA_002107975.1_BadoAL124v1
Bifidobacterium adolescentis	OF04-9AC	SAMN09736711	PRJNA482748	GCA_003462895.1	Scaffold	2.14218	59.2	19	1675	2018-09-06T00:00:00Z	ftp://ftp.ncbi.nlm.nih.gov/genomes/all/GCA/003/462/895/GCA_003462895.1_ASM346289v1
Bifidobacterium adolescentis	VKPM Ac-1245	SAMN15880059	PRJNA656137	GCA_016069975.1	Contig	2.21853	59.3	12	1815	2020-12-15T00:00:00Z	ftp://ftp.ncbi.nlm.nih.gov/genomes/all/GCA/016/069/975/GCA_016069975.1_ASM1606997v1
Bifidobacterium adolescentis	BSD2780061687b_171204_D1	SAMN15533150	PRJNA637878	GCA_015553845.1	Scaffold	2.25939	59.4	14	1790	2020-11-17T00:00:00Z	ftp://ftp.ncbi.nlm.nih.gov/genomes/all/GCA/015/553/845/GCA_015553845.1_ASM1555384v1
Bifidobacterium adolescentis	D59t2_181005_G7	SAMN15532393	PRJNA637878	GCA_015555595.1	Contig	2.17486	59.6	14	1696	2020-11-17T00:00:00Z	ftp://ftp.ncbi.nlm.nih.gov/genomes/all/GCA/015/555/595/GCA_015555595.1_ASM1555559v1
Bifidobacterium adolescentis	DSM 20087	SAMN02841222	PRJNA223463	GCA_000702865.1	Contig	2.05115	59.4	10	1573	2014-06-11T00:00:00Z	ftp://ftp.ncbi.nlm.nih.gov/genomes/all/GCA/000/702/865/GCA_000702865.1_ASM70286v1
Bifidobacterium adolescentis	1892B	SAMN06621712	PRJNA379831	GCA_002075965.1	Contig	2.15085	59.4	11	1679	2017-03-31T00:00:00Z	ftp://ftp.ncbi.nlm.nih.gov/genomes/all/GCA/002/075/965/GCA_002075965.1_Bbif1892B
Bifidobacterium adolescentis	AM13-11	SAMN09734794	PRJNA482748	GCA_003473105.1	Scaffold	2.26324	59.4	15	1845	2018-09-06T00:00:00Z	ftp://ftp.ncbi.nlm.nih.gov/genomes/all/GCA/003/473/105/GCA_003473105.1_ASM347310v1
Bifidobacterium adolescentis	L2-32	SAMN00627056	PRJNA18197	GCA_000154085.1	Scaffold	2.38911	59.3	40	1917	2007-03-08T00:00:00Z	ftp://ftp.ncbi.nlm.nih.gov/genomes/all/GCA/000/154/085/GCA_000154085.1_ASM15408v1
Bifidobacterium adolescentis	BSD2780120874b_170522_D7	SAMN15532365	PRJNA637878	GCA_015558085.1	Scaffold	2.16109	59.4	13	1675	2020-11-17T00:00:00Z	ftp://ftp.ncbi.nlm.nih.gov/genomes/all/GCA/015/558/085/GCA_015558085.1_ASM1555808v1
Bifidobacterium adolescentis	BSD2780061688_150302_F11	SAMN15532549	PRJNA637878	GCA_015547885.1	Scaffold	2.4236	59.9	11	2025	2020-11-17T00:00:00Z	ftp://ftp.ncbi.nlm.nih.gov/genomes/all/GCA/015/547/885/GCA_015547885.1_ASM1554788v1
Bifidobacterium adolescentis	AM34-11	SAMN09736459	PRJNA482748	GCA_003469145.1	Scaffold	2.17339	59.3	16	1680	2018-09-06T00:00:00Z	ftp://ftp.ncbi.nlm.nih.gov/genomes/all/GCA/003/469/145/GCA_003469145.1_ASM346914v1
Bifidobacterium adolescentis	LMG 10734	SAMN04231317	PRJNA300965	GCA_002107995.1	Contig	2.14863	59.2	20	1615	2017-04-24T00:00:00Z	ftp://ftp.ncbi.nlm.nih.gov/genomes/all/GCA/002/107/995/GCA_002107995.1_BadoLMG10734v1
Bifidobacterium adolescentis	42B	SAMN04231308	PRJNA300965	GCA_002107925.1	Contig	2.21274	59.2	15	1762	2017-04-24T00:00:00Z	ftp://ftp.ncbi.nlm.nih.gov/genomes/all/GCA/002/107/925/GCA_002107925.1_Bado42Bv1
Bifidobacterium adolescentis	1001270J_160509_E8	SAMN15532794	PRJNA637878	GCA_015560095.1	Contig	2.26578	59.3	16	1764	2020-11-17T00:00:00Z	ftp://ftp.ncbi.nlm.nih.gov/genomes/all/GCA/015/560/095/GCA_015560095.1_ASM1556009v1
Bifidobacterium adolescentis	1001270B_150601_E2	SAMN15532384	PRJNA637878	GCA_015548665.1	Scaffold	2.22273	59.4	12	1738	2020-11-17T00:00:00Z	ftp://ftp.ncbi.nlm.nih.gov/genomes/all/GCA/015/548/665/GCA_015548665.1_ASM1554866v1
Bifidobacterium adolescentis	AF15-3	SAMN09734284	PRJNA482748	GCA_003464325.1	Scaffold	2.19712	59.4	12	1717	2018-09-06T00:00:00Z	ftp://ftp.ncbi.nlm.nih.gov/genomes/all/GCA/003/464/325/GCA_003464325.1_ASM346432v1
Bifidobacterium adolescentis	Km 4	SAMN05300513	PRJNA327473	GCA_001756865.1	Contig	2.42497	59.8	45	1946	2016-10-11T00:00:00Z	ftp://ftp.ncbi.nlm.nih.gov/genomes/all/GCA/001/756/865/GCA_001756865.1_ASM175686v1
Bifidobacterium adolescentis	1001283B150304_161114_G1	SAMN15532697	PRJNA637878	GCA_015557595.1	Scaffold	2.09939	59.3	13	1616	2020-11-17T00:00:00Z	ftp://ftp.ncbi.nlm.nih.gov/genomes/all/GCA/015/557/595/GCA_015557595.1_ASM1555759v1
Bifidobacterium adolescentis	HD17T2H	SAMN14738162	PRJNA628660	GCA_014524935.1	Contig	2.16387	59.2	12	1672	2020-09-11T00:00:00Z	ftp://ftp.ncbi.nlm.nih.gov/genomes/all/GCA/014/524/935/GCA_014524935.1_ASM1452493v1
Bifidobacterium adolescentis	MCC258	SAMN12147359	PRJNA548918	GCA_018785705.1	Scaffold	2.26328	59.1	30	1762	2021-06-08T00:00:00Z	ftp://ftp.ncbi.nlm.nih.gov/genomes/all/GCA/018/785/705/GCA_018785705.1_ASM1878570v1
Bifidobacterium adolescentis	AL46-2	SAMN04231314	PRJNA300965	GCA_002108075.1	Contig	2.20856	59.5	17	1716	2017-04-24T00:00:00Z	ftp://ftp.ncbi.nlm.nih.gov/genomes/all/GCA/002/108/075/GCA_002108075.1_BadoAL462v1
Bifidobacterium adolescentis	AL46-7	SAMN04231315	PRJNA300965	GCA_002108095.1	Contig	2.20303	59.1	12	1766	2017-04-24T00:00:00Z	ftp://ftp.ncbi.nlm.nih.gov/genomes/all/GCA/002/108/095/GCA_002108095.1_BadoAD467v1
Bifidobacterium adolescentis	BSD2780061687_150420_A4	SAMN15532612	PRJNA637878	GCA_015553925.1	Scaffold	2.28111	59.3	11	1782	2020-11-17T00:00:00Z	ftp://ftp.ncbi.nlm.nih.gov/genomes/all/GCA/015/553/925/GCA_015553925.1_ASM1555392v1
Bifidobacterium adolescentis	1001095IJ_161003_A7	SAMN15532611	PRJNA637878	GCA_015553955.1	Scaffold	2.28332	59.3	20	1819	2020-11-17T00:00:00Z	ftp://ftp.ncbi.nlm.nih.gov/genomes/all/GCA/015/553/955/GCA_015553955.1_ASM1555395v1
Bifidobacterium adolescentis	BIO5485	SAMN14848232	PRJNA574342	GCA_013249115.1	Contig	2.06386	59.2	11	1596	2020-06-02T00:00:00Z	ftp://ftp.ncbi.nlm.nih.gov/genomes/all/GCA/013/249/115/GCA_013249115.1_ASM1324911v1
Bifidobacterium adolescentis	AD2-8	SAMN04231312	PRJNA300965	GCA_002108045.1	Contig	2.37972	59.9	26	1953	2017-04-24T00:00:00Z	ftp://ftp.ncbi.nlm.nih.gov/genomes/all/GCA/002/108/045/GCA_002108045.1_BadoAD28v1
Bifidobacterium adolescentis	1001713B170214_170313_A6	SAMN15533187	PRJNA637878	GCA_015558745.1	Scaffold	2.27028	59.5	12	1835	2020-11-17T00:00:00Z	ftp://ftp.ncbi.nlm.nih.gov/genomes/all/GCA/015/558/745/GCA_015558745.1_ASM1555874v1
Bifidobacterium adolescentis	D31t1_170403_E3	SAMN15532746	PRJNA637878	GCA_015549865.1	Scaffold	2.33641	59.3	9	1838	2020-11-17T00:00:00Z	ftp://ftp.ncbi.nlm.nih.gov/genomes/all/GCA/015/549/865/GCA_015549865.1_ASM1554986v1
Bifidobacterium adolescentis	2789STDY5834850	SAMEA3545316	PRJEB10915	GCA_001406215.1	Scaffold	2.23413	59.4	10	1730	2015-10-01T00:00:00Z	ftp://ftp.ncbi.nlm.nih.gov/genomes/all/GCA/001/406/215/GCA_001406215.1_13470_2_69
Bifidobacterium adolescentis	AM14-37	SAMN09734811	PRJNA482748	GCA_003472095.1	Scaffold	2.19316	59.1	12	1718	2018-09-06T00:00:00Z	ftp://ftp.ncbi.nlm.nih.gov/genomes/all/GCA/003/472/095/GCA_003472095.1_ASM347209v1
Bifidobacterium adolescentis	D52t1_170925_B8	SAMN15532600	PRJNA637878	GCA_015558415.1	Scaffold	2.13453	59.5	13	1669	2020-11-17T00:00:00Z	ftp://ftp.ncbi.nlm.nih.gov/genomes/all/GCA/015/558/415/GCA_015558415.1_ASM1555841v1
Bifidobacterium adolescentis	AM12-20	SAMN09734786	PRJNA482748	GCA_003472265.1	Scaffold	2.29387	59.3	25	1803	2018-09-06T00:00:00Z	ftp://ftp.ncbi.nlm.nih.gov/genomes/all/GCA/003/472/265/GCA_003472265.1_ASM347226v1
Bifidobacterium adolescentis	TM06-4	SAMN09736994	PRJNA482748	GCA_003436185.1	Scaffold	2.15038	59.1	13	1658	2018-08-31T00:00:00Z	ftp://ftp.ncbi.nlm.nih.gov/genomes/all/GCA/003/436/185/GCA_003436185.1_ASM343618v1
Bifidobacterium adolescentis	D46t1_190503_C9	SAMN15532606	PRJNA637878	GCA_015558575.1	Scaffold	2.16988	59.4	13	1705	2020-11-17T00:00:00Z	ftp://ftp.ncbi.nlm.nih.gov/genomes/all/GCA/015/558/575/GCA_015558575.1_ASM1555857v1
Bifidobacterium adolescentis	70B	SAMN04231309	PRJNA300965	GCA_002107955.1	Contig	2.21213	58.8	14	1723	2017-04-24T00:00:00Z	ftp://ftp.ncbi.nlm.nih.gov/genomes/all/GCA/002/107/955/GCA_002107955.1_Bado70Bv1
Bifidobacterium adolescentis	TF06-29	SAMN09736893	PRJNA482748	GCA_003437755.1	Scaffold	2.16352	59.2	23	1731	2018-08-31T00:00:00Z	ftp://ftp.ncbi.nlm.nih.gov/genomes/all/GCA/003/437/755/GCA_003437755.1_ASM343775v1
Bifidobacterium adolescentis	TF06-10AC	SAMN09736887	PRJNA482748	GCA_003437775.1	Scaffold	2.16249	59.2	23	1725	2018-08-31T00:00:00Z	ftp://ftp.ncbi.nlm.nih.gov/genomes/all/GCA/003/437/775/GCA_003437775.1_ASM343777v1
Bifidobacterium adolescentis	AM41-17	SAMN09736531	PRJNA482748	GCA_003467335.1	Scaffold	2.09457	59.2	20	1627	2018-09-06T00:00:00Z	ftp://ftp.ncbi.nlm.nih.gov/genomes/all/GCA/003/467/335/GCA_003467335.1_ASM346733v1
Bifidobacterium adolescentis	AF14-56	SAMN09734269	PRJNA482748	GCA_003465205.1	Scaffold	2.25699	59.5	25	1801	2018-09-06T00:00:00Z	ftp://ftp.ncbi.nlm.nih.gov/genomes/all/GCA/003/465/205/GCA_003465205.1_ASM346520v1
Bifidobacterium adolescentis	TF06-2AC	SAMN09736894	PRJNA482748	GCA_003437735.1	Scaffold	2.26572	59.6	22	1834	2018-08-31T00:00:00Z	ftp://ftp.ncbi.nlm.nih.gov/genomes/all/GCA/003/437/735/GCA_003437735.1_ASM343773v1
Bifidobacterium adolescentis	AF28-4AC	SAMN09734547	PRJNA482748	GCA_003457765.1	Scaffold	2.14198	59.2	16	1671	2018-09-05T00:00:00Z	ftp://ftp.ncbi.nlm.nih.gov/genomes/all/GCA/003/457/765/GCA_003457765.1_ASM345776v1
Bifidobacterium adolescentis	OF04-5	SAMN09736710	PRJNA482748	GCA_003462885.1	Scaffold	2.14192	59.2	16	1672	2018-09-06T00:00:00Z	ftp://ftp.ncbi.nlm.nih.gov/genomes/all/GCA/003/462/885/GCA_003462885.1_ASM346288v1
Bifidobacterium adolescentis	D52t1_170925_G1	SAMN15533350	PRJNA637878	GCA_015559505.1	Scaffold	2.22315	59.4	16	1718	2020-11-17T00:00:00Z	ftp://ftp.ncbi.nlm.nih.gov/genomes/all/GCA/015/559/505/GCA_015559505.1_ASM1555950v1
Bifidobacterium adolescentis	AM36-3AC	SAMN09736483	PRJNA482748	GCA_003468385.1	Scaffold	2.21547	59.2	16	1723	2018-09-06T00:00:00Z	ftp://ftp.ncbi.nlm.nih.gov/genomes/all/GCA/003/468/385/GCA_003468385.1_ASM346838v1
Bifidobacterium adolescentis	D53t1_180928_D4	SAMN15532437	PRJNA637878	GCA_015552825.1	Scaffold	2.16533	59.7	21	1680	2020-11-17T00:00:00Z	ftp://ftp.ncbi.nlm.nih.gov/genomes/all/GCA/015/552/825/GCA_015552825.1_ASM1555282v1
Bifidobacterium adolescentis	TM06-51	SAMN09736997	PRJNA482748	GCA_003466335.1	Scaffold	2.22524	59.2	26	1753	2018-08-31T00:00:00Z	ftp://ftp.ncbi.nlm.nih.gov/genomes/all/GCA/003/466/335/GCA_003466335.1_ASM346633v1
Bifidobacterium adolescentis	1001275B_160808_D1	SAMN15532607	PRJNA637878	GCA_015558565.1	Scaffold	2.36793	59.3	26	1909	2020-11-17T00:00:00Z	ftp://ftp.ncbi.nlm.nih.gov/genomes/all/GCA/015/558/565/GCA_015558565.1_ASM1555856v1
Bifidobacterium adolescentis	150	SAMN03468113	PRJNA280952	GCA_001010915.1	Contig	2.31566	59.4	34	1855	2015-05-20T00:00:00Z	ftp://ftp.ncbi.nlm.nih.gov/genomes/all/GCA/001/010/915/GCA_001010915.1_ASM101091v1
Bifidobacterium adolescentis	1001271st1_A4	SAMN10863259	PRJNA518912	GCA_005845205.1	Scaffold	2.25153	59.3	25	1814	2019-05-26T00:00:00Z	ftp://ftp.ncbi.nlm.nih.gov/genomes/all/GCA/005/845/205/GCA_005845205.1_ASM584520v1
Bifidobacterium adolescentis	1001271B_150615_A4	SAMN15532382	PRJNA637878	GCA_015548755.1	Scaffold	2.25153	59.3	25	1815	2020-11-17T00:00:00Z	ftp://ftp.ncbi.nlm.nih.gov/genomes/all/GCA/015/548/755/GCA_015548755.1_ASM1554875v1
Bifidobacterium adolescentis	AF21-27	SAMN09734426	PRJNA482748	GCA_003458805.1	Scaffold	2.27784	59.4	25	1831	2018-09-05T00:00:00Z	ftp://ftp.ncbi.nlm.nih.gov/genomes/all/GCA/003/458/805/GCA_003458805.1_ASM345880v1
Bifidobacterium adolescentis	703B	SAMN04231311	PRJNA300965	GCA_002108035.1	Contig	2.37281	59.3	33	1943	2017-04-24T00:00:00Z	ftp://ftp.ncbi.nlm.nih.gov/genomes/all/GCA/002/108/035/GCA_002108035.1_Bado703Bv1
Bifidobacterium adolescentis	2789STDY5608824	SAMEA3545233	PRJEB10915	GCA_001406455.1	Scaffold	2.31205	59.4	15	1864	2015-10-01T00:00:00Z	ftp://ftp.ncbi.nlm.nih.gov/genomes/all/GCA/001/406/455/GCA_001406455.1_13414_6_8
Bifidobacterium adolescentis	LMG 18897	SAMN04231319	PRJNA300965	GCA_002108165.1	Contig	2.14679	59.8	33	1699	2017-04-24T00:00:00Z	ftp://ftp.ncbi.nlm.nih.gov/genomes/all/GCA/002/108/165/GCA_002108165.1_BadoLMG188971
Bifidobacterium adolescentis	AM12-59	SAMN09734791	PRJNA482748	GCA_003472245.1	Scaffold	2.28883	59.2	64	1794	2018-09-06T00:00:00Z	ftp://ftp.ncbi.nlm.nih.gov/genomes/all/GCA/003/472/245/GCA_003472245.1_ASM347224v1
Bifidobacterium adolescentis	1001099B_141217_F6	SAMN15533211	PRJNA637878	GCA_015554265.1	Contig	2.16901	59.4	45	1689	2020-11-17T00:00:00Z	ftp://ftp.ncbi.nlm.nih.gov/genomes/all/GCA/015/554/265/GCA_015554265.1_ASM1555426v1
Bifidobacterium adolescentis	1001095IJ_161003_D1	SAMN15532789	PRJNA637878	GCA_015548985.1	Scaffold	2.39886	59.2	96	1918	2020-11-17T00:00:00Z	ftp://ftp.ncbi.nlm.nih.gov/genomes/all/GCA/015/548/985/GCA_015548985.1_ASM1554898v1
Bifidobacterium adolescentis	2789STDY5608862	SAMEA3545270	PRJEB10915	GCA_001406735.1	Scaffold	2.25908	59.3	17	1771	2015-10-01T00:00:00Z	ftp://ftp.ncbi.nlm.nih.gov/genomes/all/GCA/001/406/735/GCA_001406735.1_13414_6_46
Bifidobacterium adolescentis	LMAG:101	SAMN06546905	PRJNA362284	GCA_008679245.1	Contig	2.17975	59.5	1	0	2019-09-23T00:00:00Z	ftp://ftp.ncbi.nlm.nih.gov/genomes/all/GCA/008/679/245/GCA_008679245.1_ASM867924v1
Bifidobacterium adolescentis	LMAG:23	SAMN06546827	PRJNA362284	GCA_008680775.1	Contig	2.26333	59.5	8	0	2019-09-23T00:00:00Z	ftp://ftp.ncbi.nlm.nih.gov/genomes/all/GCA/008/680/775/GCA_008680775.1_ASM868077v1
Bifidobacterium adolescentis	L2_021_061G1_dasL2_021_061G1_maxbin2.maxbin.002	SAMN17801094	PRJNA698986	GCA_018381815.1	Contig	2.06155	58.9	40	1606	2021-05-17T00:00:00Z	ftp://ftp.ncbi.nlm.nih.gov/genomes/all/GCA/018/381/815/GCA_018381815.1_ASM1838181v1
Bifidobacterium adolescentis	ERR260223-bin.8	SAMEA7847223	PRJEB37358	GCA_905210555.1	Contig	2.09342	59.2	29	0	2021-02-01T00:00:00Z	ftp://ftp.ncbi.nlm.nih.gov/genomes/all/GCA/905/210/555/GCA_905210555.1_ERR260223-mag-bin.8
Bifidobacterium adolescentis	L2_013_033G1_dasL2_013_033G1_maxbin2.maxbin.011	SAMN17801250	PRJNA698986	GCA_018378575.1	Contig	2.17341	59.4	29	1698	2021-05-16T00:00:00Z	ftp://ftp.ncbi.nlm.nih.gov/genomes/all/GCA/018/378/575/GCA_018378575.1_ASM1837857v1
Bifidobacterium adolescentis	S03B.meta.bin_6	SAMN10316521	PRJNA492716	GCA_008673035.1	Contig	2.14486	59.6	29	0	2019-09-23T00:00:00Z	ftp://ftp.ncbi.nlm.nih.gov/genomes/all/GCA/008/673/035/GCA_008673035.1_ASM867303v1
Bifidobacterium adolescentis	S03A.meta.bin_7	SAMN10316511	PRJNA492716	GCA_008673205.1	Contig	2.07232	59.7	27	0	2019-09-23T00:00:00Z	ftp://ftp.ncbi.nlm.nih.gov/genomes/all/GCA/008/673/205/GCA_008673205.1_ASM867320v1
Bifidobacterium adolescentis	S03C.meta.bin_8	SAMN10316532	PRJNA492716	GCA_008672795.1	Contig	2.14037	59.6	34	0	2019-09-23T00:00:00Z	ftp://ftp.ncbi.nlm.nih.gov/genomes/all/GCA/008/672/795/GCA_008672795.1_ASM867279v1
Bifidobacterium adolescentis	AF45-19	SAMN09734719	PRJNA482748	GCA_003473345.1	Contig	2.24738	59.5	54	1432	2018-09-06T00:00:00Z	ftp://ftp.ncbi.nlm.nih.gov/genomes/all/GCA/003/473/345/GCA_003473345.1_ASM347334v1
Bifidobacterium adolescentis	IVS-1	SAMN03076346	PRJNA261982	GCA_000829865.1	Contig	2.26346	59.6	145	1650	2015-01-29T00:00:00Z	ftp://ftp.ncbi.nlm.nih.gov/genomes/all/GCA/000/829/865/GCA_000829865.1_ASM82986v1
Bifidobacterium adolescentis	COPD007	SAMN12904954	PRJNA562766	GCA_014871755.1	Contig	2.04118	59.6	108	0	2020-10-08T00:00:00Z	ftp://ftp.ncbi.nlm.nih.gov/genomes/all/GCA/014/871/755/GCA_014871755.1_ASM1487175v1
Bifidobacterium adolescentis	UBA2084	SAMN06457481	PRJNA348753	GCA_002331865.1	Scaffold	1.54188	58.6	180	0	2017-09-21T00:00:00Z	ftp://ftp.ncbi.nlm.nih.gov/genomes/all/GCA/002/331/865/GCA_002331865.1_ASM233186v1
Bifidobacterium adolescentis	2021-11-01	SAMN08770276	PRJNA445212	GCA_003030905.1	Complete	2.19243	59.6	1	1738	2018-04-03T00:00:00Z	ftp://ftp.ncbi.nlm.nih.gov/genomes/all/GCA/003/030/905/GCA_003030905.1_ASM303090v1
Bifidobacterium adolescentis	ZJ2	SAMN12769615	PRJNA565810	GCA_009832825.1	Complete	2.40177	59.9	1	1941	2020-01-07T00:00:00Z	ftp://ftp.ncbi.nlm.nih.gov/genomes/all/GCA/009/832/825/GCA_009832825.1_ASM983282v1
Bifidobacterium adolescentis	PRL2019	SAMN14752293	PRJNA628852	GCA_017815835.1	Complete	2.21248	59.2	1	1752	2021-04-07T00:00:00Z	ftp://ftp.ncbi.nlm.nih.gov/genomes/all/GCA/017/815/835/GCA_017815835.1_ASM1781583v1
Bifidobacterium adolescentis	22L	SAMN02673695	PRJNA240293	GCA_000737885.1	Complete	2.20322	59.3	1	1704	2014-08-05T00:00:00Z	ftp://ftp.ncbi.nlm.nih.gov/genomes/all/GCA/000/737/885/GCA_000737885.1_ASM73788v1
Bifidobacterium adolescentis	P2P3	SAMN08093360	PRJNA419599	GCA_003856735.1	Complete	2.20298	59.4	1	1717	2018-12-03T00:00:00Z	ftp://ftp.ncbi.nlm.nih.gov/genomes/all/GCA/003/856/735/GCA_003856735.1_ASM385673v1
Bifidobacterium adolescentis	6	SAMN07551488	PRJNA399823	GCA_003429385.1	Complete	2.20181	59.3	1	1726	2018-08-28T00:00:00Z	ftp://ftp.ncbi.nlm.nih.gov/genomes/all/GCA/003/429/385/GCA_003429385.1_ASM342938v1
Bifidobacterium adolescentis	BBMN23	SAMN03273368	PRJNA271241	GCA_000817995.1	Complete	2.17372	59.3	1	1692	2015-01-14T00:00:00Z	ftp://ftp.ncbi.nlm.nih.gov/genomes/all/GCA/000/817/995/GCA_000817995.1_ASM81799v1
Bifidobacterium adolescentis	MGYG-HGUT-02395	SAMEA5851899	PRJEB33885	GCA_902386735.1	Complete	2.17372	59.3	1	1693	2019-08-09T00:00:00Z	ftp://ftp.ncbi.nlm.nih.gov/genomes/all/GCA/902/386/735/GCA_902386735.1_UHGG_MGYG-HGUT-02395
Bifidobacterium stercoris	DSM 24849	SAMN02673454	PRJNA239866	GCA_000741415.1	Contig	2.30461	59.4	15	1849	2014-08-18T00:00:00Z	ftp://ftp.ncbi.nlm.nih.gov/genomes/all/GCA/000/741/415/GCA_000741415.1_Bifste
Bifidobacterium stercoris	JCM 15918	SAMN02442044	PRJNA237576	GCA_000771705.1	Contig	2.29198	59.4	40	1842	2014-11-04T00:00:00Z	ftp://ftp.ncbi.nlm.nih.gov/genomes/all/GCA/000/771/705/GCA_000771705.1_JCM-15918
Bifidobacterium adolescentis	ATCC 15703	SAMD00061080	PRJNA16321	GCA_000010425.1	Complete	2.08964	59.2	1	1602	2006-12-05T23:09:00Z	ftp://ftp.ncbi.nlm.nih.gov/genomes/all/GCA/000/010/425/GCA_000010425.1_ASM1042v1
Bifidobacterium catenulatum	1899B	SAMN06621717	PRJNA379831	GCA_002075855.1	Contig	2.1246	56.3	14	1656	2017-03-31T00:00:00Z	ftp://ftp.ncbi.nlm.nih.gov/genomes/all/GCA/002/075/855/GCA_002075855.1_Bbif1899B
Bifidobacterium catenulatum	BIOML-A2	SAMN11944618	PRJNA544527	GCA_009160765.1	Contig	2.01979	56.1	18	1584	2019-10-16T00:00:00Z	ftp://ftp.ncbi.nlm.nih.gov/genomes/all/GCA/009/160/765/GCA_009160765.1_ASM916076v1
Bifidobacterium catenulatum	BIOML-A1	SAMN11944617	PRJNA544527	GCA_009160805.1	Scaffold	2.06484	56.2	18	1659	2019-10-16T00:00:00Z	ftp://ftp.ncbi.nlm.nih.gov/genomes/all/GCA/009/160/805/GCA_009160805.1_ASM916080v1
Bifidobacterium catenulatum	BSD2780120875_150330_A3	SAMN15533237	PRJNA637878	GCA_015548935.1	Scaffold	2.15369	56.4	16	1707	2020-11-17T00:00:00Z	ftp://ftp.ncbi.nlm.nih.gov/genomes/all/GCA/015/548/935/GCA_015548935.1_ASM1554893v1
Bifidobacterium catenulatum	NZ_Bifidobacterium_catenulatum_BCJG468_a2_mod	SAMEA5771532	PRJEB27068	GCA_902167655.1	Contig	2.17263	56.4	36	1721	2019-07-15T00:00:00Z	ftp://ftp.ncbi.nlm.nih.gov/genomes/all/GCA/902/167/655/GCA_902167655.1_NZ_Bifidobacterium_catenulatum_BCJG468_a2_mod
Bifidobacterium catenulatum	Bifidobacterium_catenulatum_MC1	SAMEA5574694	PRJEB29697	GCA_901212515.1	Scaffold	2.22543	56.1	28	1741	2019-05-08T00:00:00Z	ftp://ftp.ncbi.nlm.nih.gov/genomes/all/GCA/901/212/515/GCA_901212515.1_NZ_Bifidobacterium_catenulatum_MC1
Bifidobacterium catenulatum	Bifidobacterium_catenulatum_JG_Bg468	SAMEA5771495	PRJEB26419	GCA_902167905.1	Contig	2.17758	56.3	75	1671	2019-07-15T00:00:00Z	ftp://ftp.ncbi.nlm.nih.gov/genomes/all/GCA/902/167/905/GCA_902167905.1_Bifidobacterium_catenulatum_JG_Bg468
Bifidobacterium catenulatum	L2_019_244G1_dasL2_019_244G1_concoct_31_sub	SAMN17801154	PRJNA698986	GCA_018380495.1	Contig	1.96671	56	40	1556	2021-05-16T00:00:00Z	ftp://ftp.ncbi.nlm.nih.gov/genomes/all/GCA/018/380/495/GCA_018380495.1_ASM1838049v1
Bifidobacterium catenulatum	L3_098_234G1_dasL3_098_234G1_concoct_59	SAMN17800802	PRJNA698986	GCA_018367525.1	Contig	2.19257	55.9	36	1785	2021-05-16T00:00:00Z	ftp://ftp.ncbi.nlm.nih.gov/genomes/all/GCA/018/367/525/GCA_018367525.1_ASM1836752v1
Bifidobacterium catenulatum	ERR260204-bin.19	SAMEA7847210	PRJEB37358	GCA_905207145.1	Contig	2.02408	56.1	28	0	2021-02-01T00:00:00Z	ftp://ftp.ncbi.nlm.nih.gov/genomes/all/GCA/905/207/145/GCA_905207145.1_ERR260204-mag-bin.19
Bifidobacterium catenulatum	L3_058_000G1_dasL3_058_000G1_concoct_118	SAMN17801446	PRJNA698986	GCA_018374575.1	Contig	2.06285	56.3	59	1662	2021-05-16T00:00:00Z	ftp://ftp.ncbi.nlm.nih.gov/genomes/all/GCA/018/374/575/GCA_018374575.1_ASM1837457v1
Bifidobacterium catenulatum	MGYG-HGUT-01490	SAMEA5850993	PRJEB33885	GCA_902381755.1	Complete	2.07952	56.2	1	1615	2019-08-09T00:00:00Z	ftp://ftp.ncbi.nlm.nih.gov/genomes/all/GCA/902/381/755/GCA_902381755.1_UHGG_MGYG-HGUT-01490
Bifidobacterium catenulatum	LMG 11043	SAMN02673431	PRJNA239843	GCA_000741565.1	Contig	2.08276	56.1	11	1515	2014-08-18T00:00:00Z	ftp://ftp.ncbi.nlm.nih.gov/genomes/all/GCA/000/741/565/GCA_000741565.1_Bifcat
Bifidobacterium catenulatum	DSM 16992	SAMN00008795	PRJNA30749	GCA_000173455.1	Contig	2.05843	56.1	31	1618	2008-10-23T00:00:00Z	ftp://ftp.ncbi.nlm.nih.gov/genomes/all/GCA/000/173/455/GCA_000173455.1_ASM17345v1
Bifidobacterium catenulatum	DSM 16992	SAMN02442007	PRJNA237576	GCA_000771025.1	Contig	2.10636	56.4	164	1711	2014-11-04T00:00:00Z	ftp://ftp.ncbi.nlm.nih.gov/genomes/all/GCA/000/771/025/GCA_000771025.1_DSM-16992
Bifidobacterium catenulatum	JCM 1194	SAMD00061042	PRJDB58	GCA_001025195.1	Complete	2.07952	56.2	1	1616	2015-03-24T00:00:00Z	ftp://ftp.ncbi.nlm.nih.gov/genomes/all/GCA/001/025/195/GCA_001025195.1_ASM102519v1
Bifidobacterium catenulatum subsp. kashiwanohense	APCKJ1	SAMN08498918	PRJNA433514	GCA_009684555.1	Complete	2.44541	56.2	1	1968	2019-11-20T00:00:00Z	ftp://ftp.ncbi.nlm.nih.gov/genomes/all/GCA/009/684/555/GCA_009684555.1_ASM968455v1
Bifidobacterium catenulatum subsp. kashiwanohense	PV20-2	SAMN03253090	PRJNA234365	GCA_000800455.1	Complete	2.37098	56.1	1	1876	2014-12-09T00:00:00Z	ftp://ftp.ncbi.nlm.nih.gov/genomes/all/GCA/000/800/455/GCA_000800455.1_ASM80045v1
Bifidobacterium catenulatum subsp. kashiwanohense	DSM 21854	SAMN02673436	PRJNA239848	GCA_000741605.1	Contig	2.30796	56.2	30	1758	2014-08-18T00:00:00Z	ftp://ftp.ncbi.nlm.nih.gov/genomes/all/GCA/000/741/605/GCA_000741605.1_Bifkas
Bifidobacterium catenulatum subsp. kashiwanohense	DSM 21854	SAMN02442033	PRJNA237576	GCA_000771545.1	Contig	2.32346	56.3	68	1854	2014-11-04T00:00:00Z	ftp://ftp.ncbi.nlm.nih.gov/genomes/all/GCA/000/771/545/GCA_000771545.1_DSM-21854
Bifidobacterium catenulatum subsp. kashiwanohense	JCM 15439	SAMD00061044	PRJDB60	GCA_001042615.1	Complete	2.33723	56.3	1	1842	2015-02-17T00:00:00Z	ftp://ftp.ncbi.nlm.nih.gov/genomes/all/GCA/001/042/615/GCA_001042615.1_ASM104261v1
Bifidobacterium dentium	MGYG-HGUT-01354	SAMEA5850857	PRJEB33885	GCA_902374185.1	Contig	2.64208	58.5	2	2086	2019-08-16T00:00:00Z	ftp://ftp.ncbi.nlm.nih.gov/genomes/all/GCA/902/374/185/GCA_902374185.1_MGYG-HGUT-01354
Bifidobacterium dentium	2124B	SAMN16287916	PRJNA666310	GCA_015700575.1	Contig	2.62769	58.6	15	2042	2020-11-30T00:00:00Z	ftp://ftp.ncbi.nlm.nih.gov/genomes/all/GCA/015/700/575/GCA_015700575.1_ASM1570057v1
Bifidobacterium dentium	181B	SAMN16287905	PRJNA666310	GCA_015703885.1	Contig	2.52386	58.4	10	1969	2020-11-30T00:00:00Z	ftp://ftp.ncbi.nlm.nih.gov/genomes/all/GCA/015/703/885/GCA_015703885.1_ASM1570388v1
Bifidobacterium dentium	793B	SAMN16287907	PRJNA666310	GCA_015703845.1	Contig	2.60501	58.7	19	2043	2020-11-30T00:00:00Z	ftp://ftp.ncbi.nlm.nih.gov/genomes/all/GCA/015/703/845/GCA_015703845.1_ASM1570384v1
Bifidobacterium dentium	BRDF 23	SAMN12785273	PRJNA566312	GCA_010667555.1	Contig	2.55743	58.5	15	2028	2020-02-14T00:00:00Z	ftp://ftp.ncbi.nlm.nih.gov/genomes/all/GCA/010/667/555/GCA_010667555.1_ASM1066755v1
Bifidobacterium dentium	BIOML-A1	SAMN11944619	PRJNA544527	GCA_009160725.1	Scaffold	2.75211	58.2	88	2202	2019-10-16T00:00:00Z	ftp://ftp.ncbi.nlm.nih.gov/genomes/all/GCA/009/160/725/GCA_009160725.1_ASM916072v1
Bifidobacterium dentium	ATCC 15424	SAMN11280666	PRJNA529663	GCA_004683745.1	Contig	2.62554	58.5	21	2150	2019-04-05T00:00:00Z	ftp://ftp.ncbi.nlm.nih.gov/genomes/all/GCA/004/683/745/GCA_004683745.1_ASM468374v1
Bifidobacterium dentium	679B	SAMN16287906	PRJNA666310	GCA_015703875.1	Contig	2.69795	58.5	15	2180	2020-11-30T00:00:00Z	ftp://ftp.ncbi.nlm.nih.gov/genomes/all/GCA/015/703/875/GCA_015703875.1_ASM1570387v1
Bifidobacterium dentium	cx_0004	SAMN10239586	PRJNA496358	GCA_004167735.1	Contig	2.58988	58.5	19	2066	2019-02-11T00:00:00Z	ftp://ftp.ncbi.nlm.nih.gov/genomes/all/GCA/004/167/735/GCA_004167735.1_ASM416773v1
Bifidobacterium dentium	BIOML-A3	SAMN11944621	PRJNA544527	GCA_009160675.1	Scaffold	2.59021	58.5	13	2066	2019-10-16T00:00:00Z	ftp://ftp.ncbi.nlm.nih.gov/genomes/all/GCA/009/160/675/GCA_009160675.1_ASM916067v1
Bifidobacterium dentium	2075B	SAMN16287913	PRJNA666310	GCA_015700625.1	Contig	2.53137	58.6	14	1994	2020-11-30T00:00:00Z	ftp://ftp.ncbi.nlm.nih.gov/genomes/all/GCA/015/700/625/GCA_015700625.1_ASM1570062v1
Bifidobacterium dentium	VB29	SAMN16287917	PRJNA666310	GCA_015700555.1	Contig	2.43169	58.5	14	1866	2020-11-30T00:00:00Z	ftp://ftp.ncbi.nlm.nih.gov/genomes/all/GCA/015/700/555/GCA_015700555.1_ASM1570055v1
Bifidobacterium dentium	831B	SAMN16287908	PRJNA666310	GCA_015703835.1	Contig	2.47932	58.4	14	1916	2020-11-30T00:00:00Z	ftp://ftp.ncbi.nlm.nih.gov/genomes/all/GCA/015/703/835/GCA_015703835.1_ASM1570383v1
Bifidobacterium dentium	1001270B_150601_C3	SAMN15532764	PRJNA637878	GCA_015555105.1	Scaffold	2.54389	58.4	18	1996	2020-11-17T00:00:00Z	ftp://ftp.ncbi.nlm.nih.gov/genomes/all/GCA/015/555/105/GCA_015555105.1_ASM1555510v1
Bifidobacterium dentium	68T9	SAMN16287900	PRJNA666310	GCA_015704005.1	Contig	2.46717	58.4	13	1934	2020-11-30T00:00:00Z	ftp://ftp.ncbi.nlm.nih.gov/genomes/all/GCA/015/704/005/GCA_015704005.1_ASM1570400v1
Bifidobacterium dentium	1893B	SAMN06621713	PRJNA379831	GCA_002075955.1	Contig	2.57107	58.2	24	2015	2017-03-31T00:00:00Z	ftp://ftp.ncbi.nlm.nih.gov/genomes/all/GCA/002/075/955/GCA_002075955.1_Bbif1893B
Bifidobacterium dentium	78T4	SAMN16287904	PRJNA666310	GCA_015703905.1	Contig	2.46894	58.4	17	1938	2020-11-30T00:00:00Z	ftp://ftp.ncbi.nlm.nih.gov/genomes/all/GCA/015/703/905/GCA_015703905.1_ASM1570390v1
Bifidobacterium dentium	74T1	SAMN16287902	PRJNA666310	GCA_015703945.1	Contig	2.4699	58.4	15	1930	2020-11-30T00:00:00Z	ftp://ftp.ncbi.nlm.nih.gov/genomes/all/GCA/015/703/945/GCA_015703945.1_ASM1570394v1
Bifidobacterium dentium	BRDF 24	SAMN12785274	PRJNA566312	GCA_010667545.1	Scaffold	2.51313	58.6	25	2024	2020-02-14T00:00:00Z	ftp://ftp.ncbi.nlm.nih.gov/genomes/all/GCA/010/667/545/GCA_010667545.1_ASM1066754v1
Bifidobacterium dentium	BRDF 5	SAMN12785272	PRJNA566312	GCA_010667605.1	Scaffold	2.6301	58.6	19	2095	2020-02-14T00:00:00Z	ftp://ftp.ncbi.nlm.nih.gov/genomes/all/GCA/010/667/605/GCA_010667605.1_ASM1066760v1
Bifidobacterium dentium	848B	SAMN16287910	PRJNA666310	GCA_015703785.1	Contig	2.58257	58.4	21	2003	2020-11-30T00:00:00Z	ftp://ftp.ncbi.nlm.nih.gov/genomes/all/GCA/015/703/785/GCA_015703785.1_ASM1570378v1
Bifidobacterium dentium	2078B	SAMN16287914	PRJNA666310	GCA_015700595.1	Contig	2.61222	58.6	20	2055	2020-11-30T00:00:00Z	ftp://ftp.ncbi.nlm.nih.gov/genomes/all/GCA/015/700/595/GCA_015700595.1_ASM1570059v1
Bifidobacterium dentium	924B	SAMN16287912	PRJNA666310	GCA_015703775.1	Contig	2.45636	58.5	15	1870	2020-11-30T00:00:00Z	ftp://ftp.ncbi.nlm.nih.gov/genomes/all/GCA/015/703/775/GCA_015703775.1_ASM1570377v1
Bifidobacterium dentium	DE-29	SAMD00047615	PRJDB4597	GCA_001686085.1	Contig	2.55269	58.5	26	1990	2016-06-09T20:54:00Z	ftp://ftp.ncbi.nlm.nih.gov/genomes/all/GCA/001/686/085/GCA_001686085.1_ASM168608v1
Bifidobacterium dentium	898B	SAMN16287911	PRJNA666310	GCA_015700645.1	Contig	2.45908	58.5	24	1873	2020-11-30T00:00:00Z	ftp://ftp.ncbi.nlm.nih.gov/genomes/all/GCA/015/700/645/GCA_015700645.1_ASM1570064v1
Bifidobacterium dentium	2091B	SAMN16287915	PRJNA666310	GCA_015700605.1	Contig	2.53712	58.7	34	2005	2020-11-30T00:00:00Z	ftp://ftp.ncbi.nlm.nih.gov/genomes/all/GCA/015/700/605/GCA_015700605.1_ASM1570060v1
Bifidobacterium dentium	841B	SAMN16287909	PRJNA666310	GCA_015703805.1	Contig	2.58025	58.4	25	2001	2020-11-30T00:00:00Z	ftp://ftp.ncbi.nlm.nih.gov/genomes/all/GCA/015/703/805/GCA_015703805.1_ASM1570380v1
Bifidobacterium dentium	UT_Austin_Bifido_FMT_C3	SAMN14529804	PRJNA622788	GCA_012310525.1	Contig	2.53923	58.5	33	1929	2020-04-15T00:00:00Z	ftp://ftp.ncbi.nlm.nih.gov/genomes/all/GCA/012/310/525/GCA_012310525.1_ASM1231052v1
Bifidobacterium dentium	70T2	SAMN16287901	PRJNA666310	GCA_015703975.1	Contig	2.48779	58.3	35	1960	2020-11-30T00:00:00Z	ftp://ftp.ncbi.nlm.nih.gov/genomes/all/GCA/015/703/975/GCA_015703975.1_ASM1570397v1
Bifidobacterium dentium	BSD2780061688_150302_D2	SAMN15533055	PRJNA637878	GCA_015559405.1	Scaffold	2.57531	58.3	23	2019	2020-11-17T00:00:00Z	ftp://ftp.ncbi.nlm.nih.gov/genomes/all/GCA/015/559/405/GCA_015559405.1_ASM1555940v1
Bifidobacterium dentium	77T2	SAMN16287903	PRJNA666310	GCA_015703935.1	Contig	2.47249	58.4	37	1939	2020-11-30T00:00:00Z	ftp://ftp.ncbi.nlm.nih.gov/genomes/all/GCA/015/703/935/GCA_015703935.1_ASM1570393v1
Bifidobacterium dentium	UT_Austin_Bifido_FMT_C1	SAMN14529726	PRJNA622788	GCA_012310535.1	Contig	2.53838	58.5	29	1934	2020-04-15T00:00:00Z	ftp://ftp.ncbi.nlm.nih.gov/genomes/all/GCA/012/310/535/GCA_012310535.1_ASM1231053v1
Bifidobacterium dentium	BIOML-A2	SAMN11944620	PRJNA544527	GCA_009160735.1	Scaffold	2.86867	58.1	100	2278	2019-10-16T00:00:00Z	ftp://ftp.ncbi.nlm.nih.gov/genomes/all/GCA/009/160/735/GCA_009160735.1_ASM916073v1
Bifidobacterium dentium	L3_101_248G1_dasL3_101_248G1_maxbin2.maxbin.033	SAMN17800657	PRJNA698986	GCA_018370405.1	Contig	2.67441	58.3	24	2167	2021-05-16T00:00:00Z	ftp://ftp.ncbi.nlm.nih.gov/genomes/all/GCA/018/370/405/GCA_018370405.1_ASM1837040v1
Bifidobacterium dentium	SRR7721903-bin.1	SAMEA7848362	PRJEB37358	GCA_905200035.1	Contig	2.55337	58.3	18	0	2021-02-01T00:00:00Z	ftp://ftp.ncbi.nlm.nih.gov/genomes/all/GCA/905/200/035/GCA_905200035.1_SRR7721903-mag-bin.1
Bifidobacterium dentium	176.7	SAMN04497915	PRJNA272371	GCA_001576945.1	Contig	1.40795	58.4	10	1096	2016-02-29T00:00:00Z	ftp://ftp.ncbi.nlm.nih.gov/genomes/all/GCA/001/576/945/GCA_001576945.1_ASM157694v1
Bifidobacterium dentium	UBA10777	SAMN08018834	PRJNA417962	GCA_003508295.1	Scaffold	2.26612	58.5	60	1649	2018-09-07T00:00:00Z	ftp://ftp.ncbi.nlm.nih.gov/genomes/all/GCA/003/508/295/GCA_003508295.1_ASM350829v1
Bifidobacterium dentium	SRR9217437-mag-bin.6	SAMEA8395223	PRJEB43277	GCA_905373005.1	Contig	2.21796	58.4	237	0	2021-03-25T00:00:00Z	ftp://ftp.ncbi.nlm.nih.gov/genomes/all/GCA/905/373/005/GCA_905373005.1_SRR9217437-mag-bin.6
Bifidobacterium dentium	NCTC11816	SAMEA4076722	PRJEB6403	GCA_900637175.1	Complete	2.63583	58.5	1	2082	2018-12-19T00:00:00Z	ftp://ftp.ncbi.nlm.nih.gov/genomes/all/GCA/900/637/175/GCA_900637175.1_49569_F01
Bifidobacterium dentium	E7	SAMN18520779	PRJNA718012	GCA_017743215.1	Complete	2.55251	58.3	1	1985	2021-04-04T00:00:00Z	ftp://ftp.ncbi.nlm.nih.gov/genomes/all/GCA/017/743/215/GCA_017743215.1_ASM1774321v1
Bifidobacterium dentium	N8	SAMN18520778	PRJNA718011	GCA_017743195.1	Complete	2.53549	58.5	1	1986	2021-04-04T00:00:00Z	ftp://ftp.ncbi.nlm.nih.gov/genomes/all/GCA/017/743/195/GCA_017743195.1_ASM1774319v1
Bifidobacterium dentium	ATCC 27679	SAMN00210789	PRJNA51373	GCA_000146775.1	Scaffold	2.64578	58.4	10	2146	2010-08-25T00:00:00Z	ftp://ftp.ncbi.nlm.nih.gov/genomes/all/GCA/000/146/775/GCA_000146775.1_ASM14677v1
Bifidobacterium dentium	ATCC 27678	SAMN00000021	PRJNA20555	GCA_000172135.1	Contig	2.64208	58.5	2	2086	2008-01-02T00:00:00Z	ftp://ftp.ncbi.nlm.nih.gov/genomes/all/GCA/000/172/135/GCA_000172135.1_ASM17213v1
Bifidobacterium dentium	JCVIHMP022	SAMN00115044	PRJNA31395	GCA_000149165.2	Scaffold	2.63658	58.4	35	2048	2010-10-08T00:00:00Z	ftp://ftp.ncbi.nlm.nih.gov/genomes/all/GCA/000/149/165/GCA_000149165.2_ASM14916v1
Bifidobacterium dentium	Bd1	SAMN02603177	PRJNA17583	GCA_000024445.1	Complete	2.63637	58.5	1	2075	2010-01-05T00:00:00Z	ftp://ftp.ncbi.nlm.nih.gov/genomes/all/GCA/000/024/445/GCA_000024445.1_ASM2444v1
Bifidobacterium dentium	DSM 20436	SAMN05192536	PRJEB16375	GCA_900105745.1	Contig	2.66807	58.6	2	2097	2016-10-22T00:00:00Z	ftp://ftp.ncbi.nlm.nih.gov/genomes/all/GCA/900/105/745/GCA_900105745.1_IMG-taxon_2634166294_annotated_assembly
Bifidobacterium dentium	DSM 20436	SAMN02442045	PRJNA237576	GCA_000771725.1	Contig	2.61478	58.5	32	2088	2014-11-04T00:00:00Z	ftp://ftp.ncbi.nlm.nih.gov/genomes/all/GCA/000/771/725/GCA_000771725.1_DSM-20436
Bifidobacterium dentium	JCM 1195	SAMD00061043	PRJDB59	GCA_001042595.1	Complete	2.63567	58.5	1	2083	2015-02-17T00:00:00Z	ftp://ftp.ncbi.nlm.nih.gov/genomes/all/GCA/001/042/595/GCA_001042595.1_ASM104259v1
