# Supplementary material for: Designation of optimal reference strains representing the infant gut bifidobacterial species through a comprehensive multi‐omics approach
Source: Environ Microbiol. 2022 Oct 7;24(12):5825–39. doi: 10.1111/1462-2920.16205 (PMC10092070; doi:10.1111/1462-2920.16205)
Supplement: Supplementary file 8 — Table S5: StrainGST results and analysis [file EMI-24-5825-s003.xlsx]

## Sheet: Table_S5
Table_S5: StrainGST results and analysis
B. bifidum	Hits count	Percentage (Between all B. bifidum hits)	Prevalence (Between all 1664 samples)	Average relative abundance (When present)	Average relative abundance (Between all 1664 samples)	B. breve	Hits count	Percentage (Between all B. breve hits)	Prevalence (Between all 1664 samples)	Average relative abundance (When present)	Average relative abundance (Between all 1664 samples)	B. longum	Hits count	Percentage (Between all B. longum hits)	Prevalence (Between all 1664 samples)	Average relative abundance (When present)	Average relative abundance (Between all 1664 samples)	B. pseudocatenulatum	Hits count	Percentage (Between all B. pseudocatenulatum hits)	Prevalence (Between all 1664 samples)	Average relative abundance (When present)	Average relative abundance (Between all 1664 samples)	B. adolescentis	Hit count	Prevalence (Between all B. adolescentis hits)	Prevalence (Between all 1664 samples)	Average relative abundance (When present)	Average between all 1664 samples	B. catenulatum	Hit count	Prevalence (Between all B. catenulatum hits)	Prevalence (Between all 1664 samples)	Average relative abundance (When present)	Average between all 1664 samples	B. dentium	Hit count	Prevalence (Between all B. dentium hits)	Prevalence (Between all 1664 samples)	Average abundance (When present)	Average between all 1664 samples
B_bifidum_GCA_014849155.1_ASM1484915v1_genomic.fa.gz	78	0.0893471	0.046875	0.00224667	0.000105313	SRR4305409_contigs_species_Prokaryote_Bifidobacterium_breve_species.fa.gz	120	0.148331	0.0721154	0.0472808	0.00340967	B_longum_GCA_905202265.1_ERR1430398-mag-bin.4_genomic.fa.gz	221	0.107805	0.132812	0.0222015	0.00294864	B_pseudocatenulatum_GCA_001025215.1_ASM102521v1_genomic.fa.gz	50	0.115207	0.0300481	0.0320246	0.000962278	LMG10734_out_padded.fa.gz	51	0.0876289	0.030649	0.0176973	0.000542404	SRR9330638_Prokaryote_Bifidobacterium_catenulatum_species.fa.gz	72	0.219512	0.0432692	0.00386457	0.000167217	GCA_000146775.1_ASM14677v1_genomic.fa.gz	30	0.1875	0.0180288	0.0139867	0.000252163
B_bifidum_GCA_901212485.1_NZ_Bifidobacterium_bifidum_MC1_genomic.fa.gz	76	0.0870561	0.0456731	0.0187289	0.000855409	B_breve_GCA_001546235.1_ASM154623v1_genomic.fa.gz	76	0.0939431	0.0456731	0.0732074	0.00334361	B_longum_GCA_000730105.1_ASM73010v1_genomic.fa.gz	63	0.0307317	0.0378606	0.0325419	0.00123206	B_pseudocatenulatum_GCA_902167535.1_Bifidobacterium_pseudocatenulatum_LFYP_29_mod2_genomic.fa.gz	40	0.0921659	0.0240385	0.0373357	0.000897494	GCA_015558085.1_ASM1555808v1_genomic.fa.gz	27	0.0463918	0.016226	0.0164796	0.000267398	Bifi_catenulatum_JCM_1194.fa.gz	50	0.152439	0.0300481	0.00103438	3.10811e-05	841B_multifasta.fa.gz	27	0.16875	0.016226	0.0190219	0.000308648
SRR7411291_Prokaryote_Bifidobacterium_bifidum_species.fa.gz	55	0.0630011	0.0330529	0.0180696	0.000597254	Bifi_breve_JSRL01.fa.gz	46	0.0568603	0.0276442	0.0647302	0.00178942	ERR2368093_contigs_species_Prokaryote_Bifidobacterium_longum_species.fa.gz	59	0.0287805	0.0354567	0.0878288	0.00311412	200B_multifasta.fa.gz	29	0.0668203	0.0174279	0.0362038	0.000630956	Bifi_adolescentis_ATCC_15703.fa.gz	19	0.032646	0.0114183	0.0310474	0.000354507	GCA_000800455.1_ASM80045v1_genomic.fa.gz	49	0.14939	0.0294471	0.00429931	0.000126602	831B_multifasta.fa.gz	14	0.0875	0.00841346	0.0275843	0.000232079
B_bifidum_GCA_004799295.1_ASM479929v1_genomic.fa.gz	48	0.0549828	0.0288462	0.0313798	0.000905186	Bifi_breve_FDAARGOS_561.fa.gz	33	0.0407911	0.0198317	0.0480076	0.000952073	B_longum_GCA_000730025.1_ASM73002v1_genomic.fa.gz	57	0.0278049	0.0342548	0.0169656	0.000581154	B_pseudocatenulatum_GCA_002271255.1_Bpse1Ev1_genomic.fa.gz	26	0.0599078	0.015625	0.0234688	0.000366701	GCA_002331865.1_ASM233186v1_genomic.fa.gz	19	0.032646	0.0114183	0.00270263	3.08594e-05	SRR9670866_Prokaryote_Bifidobacterium_catenulatum_species.fa.gz	40	0.121951	0.0240385	0.0018117	4.35505e-05	181B_multifasta.fa.gz	10	0.0625	0.00600962	0.035731	0.00021473
SRR7281023_contigs_species_Prokaryote_Bifidobacterium_bifidum_species.fa.gz	40	0.045819	0.0240385	0.0244448	0.000587614	B_breve_GCA_003370105.1_ASM337010v1_genomic.fa.gz	30	0.0370828	0.0180288	0.0824143	0.00148584	B_longum_GCA_001686185.1_ASM168618v1_genomic.fa.gz	50	0.0243902	0.0300481	0.0047552	0.000142885	B_pseudocatenulatum_GCA_005844335.1_ASM584433v1_genomic.fa.gz	25	0.0576037	0.015024	0.0375052	0.00056348	1042-19B_multifasta.fa.gz	18	0.0309278	0.0108173	0.0146139	0.000158083	GCA_018367525.1_ASM1836752v1_genomic.fa.gz	21	0.0640244	0.0126202	0.00163457	2.06286e-05	GCA_009160675.1_ASM916067v1_genomic.fa.gz	7	0.04375	0.00420673	0.0221429	9.3149e-05
B_bifidum_GCA_015549125.1_ASM1554912v1_genomic.fa.gz	32	0.0366552	0.0192308	0.0237147	0.000456052	Bifi_breve_JCM_7017.fa.gz	28	0.0346106	0.0168269	0.0693525	0.00116699	B_longum_GCA_002833255.1_ASM283325v1_genomic.fa.gz	40	0.0195122	0.0240385	0.0402458	0.000967446	SRR9670918_Prokaryote_Bifidobacterium_pseudocatenulatum_species.fa.gz	21	0.0483871	0.0126202	0.0177124	0.000223534	GCA_905210555.1_ERR260223-mag-bin.8_genomic.fa.gz	15	0.0257732	0.00901442	0.0137753	0.000124177	SRR4305472_Prokaryote_Bifidobacterium_catenulatum_species.fa.gz	13	0.0396341	0.0078125	0.00114746	8.96454e-06	SRR9879806_Prokaryote_Bifidobacterium_dentium_species.fa.gz	7	0.04375	0.00420673	0.00973429	4.09495e-05
SRR4408064_contigs_species_Prokaryote_Bifidobacterium_bifidum_species.fa.gz	27	0.0309278	0.016226	0.0257244	0.000417404	Bifi_breve_JR01.fa.gz	27	0.0333745	0.016226	0.0523707	0.000849766	B_longum_GCA_002331305.1_ASM233130v1_genomic.fa.gz	40	0.0195122	0.0240385	0.0112865	0.00027131	B_pseudocatenulatum_GCA_015556885.1_ASM1555688v1_genomic.fa.gz	20	0.0460829	0.0120192	0.0418825	0.000503395	SRR7352036_Prokaryote_Bifidobacterium_adolescentis_species.fa.gz	14	0.024055	0.00841346	0.0406536	0.000342037	GCA_009160765.1_ASM916076v1_genomic.fa.gz	12	0.0365854	0.00721154	0.00292467	2.10913e-05	ERR3277364_Prokaryote_Bifidobacterium_dentium_species.fa.gz	6	0.0375	0.00360577	0.0149467	5.38942e-05
B_bifidum_GCA_005844365.1_ASM584436v1_genomic.fa.gz	27	0.0309278	0.016226	0.0228956	0.000371502	Bifi_breve_S27.fa.gz	24	0.0296663	0.0144231	0.0534729	0.000771244	B_longum_GCA_902167565.1_B.longum_ssp_infantis_5_mod2_genomic.fa.gz	38	0.0185366	0.0228365	0.140919	0.0032181	SRR7351777_contigs_species_Prokaryote_Bifidobacterium_pseudocatenulatum_species.fa.gz	17	0.0391705	0.0102163	0.0524859	0.000536214	GCA_015553925.1_ASM1555392v1_genomic.fa.gz	13	0.0223368	0.0078125	0.0131538	0.000102764	Bifi_catenulatum_JCM_15439.fa.gz	10	0.0304878	0.00600962	0.0041283	2.48095e-05	GCA_001686085.1_ASM168608v1_genomic.fa.gz	5	0.03125	0.00300481	0.034604	0.000103978
B_bifidum_GCA_014848835.1_ASM1484883v1_genomic.fa.gz	26	0.0297824	0.015625	0.00612615	9.57212e-05	SRR7217591_contigs_species_Prokaryote_Bifidobacterium_breve_species.fa.gz	23	0.0284302	0.0138221	0.08156	0.00112733	ERR2367902_contigs_species_Prokaryote_Bifidobacterium_longum_species.fa.gz	37	0.0180488	0.0222356	0.104496	0.00232353	TVPR1-7A_multifasta.fa.gz	16	0.0368664	0.00961538	0.0309781	0.000297867	SRR7411307_Prokaryote_Bifidobacterium_adolescentis_species.fa.gz	13	0.0223368	0.0078125	0.0339438	0.000265186	GCA_018374575.1_ASM1837457v1_genomic.fa.gz	10	0.0304878	0.00600962	0.0032113	1.92987e-05	GCA_015555105.1_ASM1555510v1_genomic.fa.gz	5	0.03125	0.00300481	0.011386	3.42127e-05
B_bifidum_GCA_011029205.1_ASM1102920v1_genomic.fa.gz	26	0.0297824	0.015625	0.0429269	0.000670733	B_breve_GCA_901980275.1_INIA_P734_genomic.fa.gz	23	0.0284302	0.0138221	0.0831578	0.00114942	B_longum_GCA_001546275.1_ASM154627v1_genomic.fa.gz	36	0.017561	0.0216346	0.0435	0.000941106	SRR7411291_Prokaryote_Bifidobacterium_pseudocatenulatum_species.fa.gz	16	0.0368664	0.00961538	0.0264031	0.000253876	GCA_015555595.1_ASM1555559v1_genomic.fa.gz	12	0.0206186	0.00721154	0.0240625	0.000173528	ERR526045_Prokaryote_Bifidobacterium_catenulatum_species.fa.gz	9	0.027439	0.00540865	0.00251011	1.35763e-05	SRR7351780_Prokaryote_Bifidobacterium_dentium_species.fa.gz	5	0.03125	0.00300481	0.051342	0.000154273
B_bifidum_GCA_900112465.1_IMG-taxon_2654588208_annotated_assembly_genomic.fa.gz	20	0.0229095	0.0120192	0.037607	0.000452007	Bifi_breve_017W439.fa.gz	20	0.0247219	0.0120192	0.0396875	0.000477013	B_longum_GCA_003790375.1_ASM379037v1_genomic.fa.gz	33	0.0160976	0.0198317	0.0149888	0.000297254	SRR4305488_contigs_species_Prokaryote_Bifidobacterium_pseudocatenulatum_species.fa.gz	13	0.0299539	0.0078125	0.0237769	0.000185757	GCA_018378575.1_ASM1837857v1_genomic.fa.gz	12	0.0206186	0.00721154	0.0320017	0.000230781	GCA_002075855.1_Bbif1899B_genomic.fa.gz	9	0.027439	0.00540865	0.000972	5.25721e-06	SRR9879750_Prokaryote_Bifidobacterium_dentium_species.fa.gz	5	0.03125	0.00300481	0.07028	0.000211178
B_bifidum_GCA_001405355.1_13414_6_61_genomic.fa.gz	20	0.0229095	0.0120192	0.0502575	0.000604056	B_breve_GCA_015668215.1_ASM1566821v1_genomic.fa.gz	19	0.0234858	0.0114183	0.0829742	0.000947422	B_longum_GCA_001870705.1_ASM187070v1_genomic.fa.gz	33	0.0160976	0.0198317	0.0754997	0.00149729	SRR7411332_Prokaryote_Bifidobacterium_pseudocatenulatum_species.fa.gz	10	0.0230415	0.00600962	0.034007	0.000204369	HD17T2H_multifasta.fa.gz	12	0.0206186	0.00721154	0.00314417	2.26743e-05	Bifi_catenulatum_APCKJ1.fa.gz	6	0.0182927	0.00360577	0.00317833	1.14603e-05	898B_multifasta.fa.gz	4	0.025	0.00240385	0.023485	5.64543e-05
B_bifidum_GCA_015551545.1_ASM1555154v1_genomic.fa.gz	18	0.0206186	0.0108173	0.0204528	0.000221244	B_breve_GCA_901212525.1_NZ_Bifidobacterium_breve_MC1_genomic.fa.gz	16	0.0197775	0.00961538	0.0601331	0.000578203	ERR3277283_contigs_species_Prokaryote_Bifidobacterium_longum_species.fa.gz	32	0.0156098	0.0192308	0.0918088	0.00176555	318B_multifasta.fa.gz	8	0.0184332	0.00480769	0.00571875	2.7494e-05	GCA_015559505.1_ASM1555950v1_genomic.fa.gz	11	0.0189003	0.00661058	0.00405545	2.68089e-05	SRR7280800_Prokaryote_Bifidobacterium_catenulatum_species.fa.gz	5	0.0152439	0.00300481	0.0057378	1.7241e-05	ERR525997_Prokaryote_Bifidobacterium_dentium_species.fa.gz	4	0.025	0.00240385	0.01572	3.77885e-05
SRR9879724_Prokaryote_Bifidobacterium_bifidum_species.fa.gz	17	0.0194731	0.0102163	0.0328659	0.000335769	SRR9879778_Prokaryote_Bifidobacterium_breve_species.fa.gz	15	0.0185414	0.00901442	0.101851	0.000918125	ERR2367980_contigs_species_Prokaryote_Bifidobacterium_longum_species.fa.gz	32	0.0156098	0.0192308	0.100918	0.00194074	SRR9879778_Prokaryote_Bifidobacterium_pseudocatenulatum_species.fa.gz	7	0.016129	0.00420673	0.0749557	0.000315319	Bifi_adolescentis_1-11.fa.gz	10	0.0171821	0.00600962	0.00969	5.82332e-05	SRR7411283_Prokaryote_Bifidobacterium_catenulatum_species.fa.gz	5	0.0152439	0.00300481	0.0072694	2.18431e-05	GCA_018370405.1_ASM1837040v1_genomic.fa.gz	4	0.025	0.00240385	0.016095	3.86899e-05
B_bifidum_GCA_009160945.1_ASM916094v1_genomic.fa.gz	17	0.0194731	0.0102163	0.00775647	7.92428e-05	SRR4305438_contigs_species_Prokaryote_Bifidobacterium_breve_species.fa.gz	14	0.0173053	0.00841346	0.110386	0.000928726	B_longum_GCA_015560585.1_ASM1556058v1_genomic.fa.gz	32	0.0156098	0.0192308	0.0227028	0.000436593	SRR9879745_Prokaryote_Bifidobacterium_pseudocatenulatum_species.fa.gz	7	0.016129	0.00420673	0.03124	0.000131418	946B_multifasta.fa.gz	9	0.0154639	0.00540865	0.00878556	4.7518e-05	GCA_018380495.1_ASM1838049v1_genomic.fa.gz	4	0.0121951	0.00240385	0.00040175	9.65745e-07	SRR9879836_Prokaryote_Bifidobacterium_dentium_species.fa.gz	4	0.025	0.00240385	0.0582425	0.000140006
SRR9670923_Prokaryote_Bifidobacterium_bifidum_species.fa.gz	14	0.0160367	0.00841346	0.0475243	0.000399844	B_breve_GCA_002076075.1_Bbif1889B_genomic.fa.gz	14	0.0173053	0.00841346	0.108922	0.000916412	B_longum_GCA_001576955.1_ASM157695v1_genomic.fa.gz	29	0.0141463	0.0174279	0.0204434	0.000356286	B_pseudocatenulatum_GCA_902167925.1_Bifidobacterium_pseudocatenulatum_SS_Bg39_genomic.fa.gz	7	0.016129	0.00420673	0.104627	0.000440138	GCA_015558745.1_ASM1555874v1_genomic.fa.gz	8	0.0137457	0.00480769	0.0036925	1.77524e-05	GCA_901212515.1_NZ_Bifidobacterium_catenulatum_MC1_genomic.fa.gz	3	0.00914634	0.00180288	0.0209017	3.76833e-05	679B_multifasta.fa.gz	3	0.01875	0.00180288	0.00823333	1.48438e-05
SRR7352058_Prokaryote_Bifidobacterium_bifidum_species.fa.gz	13	0.0148912	0.0078125	0.0469331	0.000366665	B_breve_GCA_001685705.1_ASM168570v1_genomic.fa.gz	13	0.0160692	0.0078125	0.103817	0.00081107	ERR2368547_contigs_species_Prokaryote_Bifidobacterium_longum_species.fa.gz	26	0.0126829	0.015625	0.0685658	0.00107134	B_pseudocatenulatum_GCA_006828885.1_ASM682888v1_genomic.fa.gz	7	0.016129	0.00420673	0.0164786	6.93209e-05	ERR526077_Prokaryote_Bifidobacterium_adolescentis_species.fa.gz	7	0.0120275	0.00420673	0.00587429	2.47115e-05	SRR9670900_Prokaryote_Bifidobacterium_catenulatum_species.fa.gz	3	0.00914634	0.00180288	0.00683733	1.23269e-05	793B_multifasta.fa.gz	3	0.01875	0.00180288	0.01966	3.54447e-05
SRR9330507_contigs_species_Prokaryote_Bifidobacterium_bifidum_species.fa.gz	11	0.0126002	0.00661058	0.0119964	7.93029e-05	SRR7280800_contigs_species_Prokaryote_Bifidobacterium_breve_species.fa.gz	12	0.0148331	0.00721154	0.0743458	0.000536148	ERR2367336_contigs_species_Prokaryote_Bifidobacterium_longum_species.fa.gz	25	0.0121951	0.015024	0.0929212	0.00139605	SRR7411292_Prokaryote_Bifidobacterium_pseudocatenulatum_species.fa.gz	6	0.0138249	0.00360577	0.0601033	0.000216719	GCA_014871755.1_ASM1487175v1_genomic.fa.gz	7	0.0120275	0.00420673	0.0149643	6.29507e-05	ERR525997_Prokaryote_Bifidobacterium_catenulatum_species.fa.gz	2	0.00609756	0.00120192	0.0098775	1.1872e-05	SRR7411375_Prokaryote_Bifidobacterium_dentium_species.fa.gz	3	0.01875	0.00180288	0.113973	0.000205481
SRR7351694_contigs_species_Prokaryote_Bifidobacterium_bifidum_species.fa.gz	11	0.0126002	0.00661058	0.0538136	0.000355739	B_breve_GCA_003370155.1_ASM337015v1_genomic.fa.gz	12	0.0148331	0.00721154	0.125345	0.00090393	ERR2367545_contigs_species_Prokaryote_Bifidobacterium_longum_species.fa.gz	24	0.0117073	0.0144231	0.124195	0.00179127	B_pseudocatenulatum_GCA_003466105.1_ASM346610v1_genomic.fa.gz	6	0.0138249	0.00360577	0.00698	2.51683e-05	GCA_003436185.1_ASM343618v1_genomic.fa.gz	6	0.0103093	0.00360577	0.0126667	4.56731e-05	GCA_905207145.1_ERR260204-mag-bin.19_genomic.fa.gz	2	0.00609756	0.00120192	0.0005125	6.15986e-07	SRR9330527_Prokaryote_Bifidobacterium_dentium_species.fa.gz	3	0.01875	0.00180288	0.0631267	0.00011381
B_bifidum_GCA_003094755.1_ASM309475v1_genomic.fa.gz	11	0.0126002	0.00661058	0.0316245	0.000209056	SRR7411379_contigs_species_Prokaryote_Bifidobacterium_breve_species.fa.gz	11	0.013597	0.00661058	0.180865	0.00119563	B_longum_GCA_900157165.1_Bifido_12_v1_genomic.fa.gz	22	0.0107317	0.0132212	0.0227559	0.000300859	B_pseudocatenulatum_GCA_003464925.1_ASM346492v1_genomic.fa.gz	6	0.0138249	0.00360577	0.0185117	6.67488e-05	GCA_003467335.1_ASM346733v1_genomic.fa.gz	6	0.0103093	0.00360577	0.004765	1.71815e-05	GCA_015548935.1_ASM1554893v1_genomic.fa.gz	1	0.00304878	0.000600962	0.000144	8.65385e-08	74T1_multifasta.fa.gz	2	0.0125	0.00120192	0.00914	1.09856e-05
SRR9879747_Prokaryote_Bifidobacterium_bifidum_species.fa.gz	10	0.0114548	0.00600962	0.059854	0.0003597	Bifi_breve_082W48.fa.gz	11	0.013597	0.00661058	0.0707773	0.000467879	B_longum_GCA_008673635.1_ASM867363v1_genomic.fa.gz	22	0.0107317	0.0132212	0.0243105	0.000321412	B_pseudocatenulatum_GCA_003436675.1_ASM343667v1_genomic.fa.gz	6	0.0138249	0.00360577	0.065795	0.000237242	GCA_015552825.1_ASM1555282v1_genomic.fa.gz	6	0.0103093	0.00360577	0.0287533	0.000103678	GCA_902167905.1_Bifidobacterium_catenulatum_JG_Bg468_genomic.fa.gz	1	0.00304878	0.000600962	0.000371	2.22957e-07	Bifi_dentium_N8.fa.gz	2	0.0125	0.00120192	0.01452	1.74519e-05
SRR9879708_Prokaryote_Bifidobacterium_bifidum_species.fa.gz	9	0.0103093	0.00540865	0.0103144	5.57873e-05	ERR525718_contigs_species_Prokaryote_Bifidobacterium_breve_species.fa.gz	10	0.0123609	0.00600962	0.056218	0.000337849	ERR2367891_contigs_species_Prokaryote_Bifidobacterium_longum_species.fa.gz	21	0.0102439	0.0126202	0.172112	0.00217209	SRR9330532_contigs_species_Prokaryote_Bifidobacterium_pseudocatenulatum_species.fa.gz	5	0.0115207	0.00300481	0.146934	0.000441508	SRR8653276_Prokaryote_Bifidobacterium_adolescentis_species.fa.gz	6	0.0103093	0.00360577	0.02724	9.82212e-05	SRR9330511_Prokaryote_Bifidobacterium_catenulatum_species.fa.gz	1	0.00304878	0.000600962	0.006872	4.12981e-06	2078B_multifasta.fa.gz	1	0.00625	0.000600962	0.02696	1.62019e-05
SRR9330541_Prokaryote_Bifidobacterium_bifidum_species.fa.gz	9	0.0103093	0.00540865	0.0118278	6.39724e-05	Bifi_breve_NRBB11.fa.gz	9	0.0111248	0.00540865	0.0787133	0.000425733	SRR7411292_Prokaryote_Bifidobacterium_longum_species.fa.gz	20	0.0097561	0.0120192	0.0272485	0.000327506	SRR7411379_contigs_species_Prokaryote_Bifidobacterium_pseudocatenulatum_species.fa.gz	5	0.0115207	0.00300481	0.044638	0.000134129	63CMCB_multifasta.fa.gz	4	0.00687285	0.00240385	0.0018425	4.42909e-06							2124B_multifasta.fa.gz	1	0.00625	0.000600962	0.00222	1.33413e-06
SRR7351783_contigs_species_Prokaryote_Bifidobacterium_bifidum_species.fa.gz	9	0.0103093	0.00540865	0.0237311	0.000128353	SRR9330628_contigs_species_Prokaryote_Bifidobacterium_breve_species.fa.gz	8	0.00988875	0.00480769	0.0657462	0.000316088	ERR526029_contigs_species_Prokaryote_Bifidobacterium_longum_species.fa.gz	20	0.0097561	0.0120192	0.0437475	0.000525811	B_pseudocatenulatum_GCA_003436025.1_ASM343602v1_genomic.fa.gz	5	0.0115207	0.00300481	0.015226	4.57512e-05	75B_multifasta.fa.gz	4	0.00687285	0.00240385	0.002995	7.19952e-06							GCA_003508295.1_ASM350829v1_genomic.fa.gz	1	0.00625	0.000600962	0.00298	1.79087e-06
B_bifidum_GCA_015549755.1_ASM1554975v1_genomic.fa.gz	9	0.0103093	0.00540865	0.0357211	0.000193203	SRR7351694_contigs_species_Prokaryote_Bifidobacterium_breve_species.fa.gz	8	0.00988875	0.00480769	0.142214	0.00068372	ERR2368426_contigs_species_Prokaryote_Bifidobacterium_longum_species.fa.gz	20	0.0097561	0.0120192	0.102809	0.00123568	289B_multifasta.fa.gz	5	0.0115207	0.00300481	0.040174	0.000120715	GCA_015557685.1_ASM1555768v1_genomic.fa.gz	4	0.00687285	0.00240385	0.007115	1.71034e-05							SRR4305272_Prokaryote_Bifidobacterium_dentium_species.fa.gz	1	0.00625	0.000600962	0.00771	4.63341e-06
B_bifidum_GCA_008669135.1_ASM866913v1_genomic.fa.gz	9	0.0103093	0.00540865	0.00753333	4.07452e-05	Bifi_breve_NRBB50.fa.gz	8	0.00988875	0.00480769	0.0554888	0.000266773	ERR2368039_contigs_species_Prokaryote_Bifidobacterium_longum_species.fa.gz	20	0.0097561	0.0120192	0.074324	0.000893317	SRR9879836_Prokaryote_Bifidobacterium_pseudocatenulatum_species.fa.gz	4	0.00921659	0.00240385	0.0824	0.000198077	GCA_018785705.1_ASM1878570v1_genomic.fa.gz	4	0.00687285	0.00240385	0.01037	2.49279e-05							SRR7280980_Prokaryote_Bifidobacterium_dentium_species.fa.gz	1	0.00625	0.000600962	0.10388	6.24279e-05
B_bifidum_GCA_001020335.1_Bbif08v4_genomic.fa.gz	9	0.0103093	0.00540865	0.0184267	9.96635e-05	B_breve_GCA_016648955.1_ASM1664895v1_genomic.fa.gz	8	0.00988875	0.00480769	0.0534125	0.000256791	B_longum_GCA_902167545.1_B.longum_ssp_longum_mod2_genomic.fa.gz	17	0.00829268	0.0102163	0.0236929	0.000242055	B_pseudocatenulatum_GCA_015551625.1_ASM1555162v1_genomic.fa.gz	4	0.00921659	0.00240385	0.0760025	0.000182698	GCA_018785715.1_ASM1878571v1_genomic.fa.gz	4	0.00687285	0.00240385	0.0236825	5.69291e-05							SRR9330497_Prokaryote_Bifidobacterium_dentium_species.fa.gz	1	0.00625	0.000600962	0.04008	2.40865e-05
B_bifidum_GCA_014871885.1_ASM1487188v1_genomic.fa.gz	8	0.0091638	0.00480769	0.0800362	0.00038479	ERR525873_contigs_species_Prokaryote_Bifidobacterium_breve_species.fa.gz	7	0.00865266	0.00420673	0.05209	0.000219129	B_longum_GCA_004919065.2_ASM491906v2_genomic.fa.gz	17	0.00829268	0.0102163	0.0691976	0.000706947	SRR9330651_contigs_species_Prokaryote_Bifidobacterium_pseudocatenulatum_species.fa.gz	3	0.00691244	0.00180288	0.12121	0.000218528	Bifi_adolescentis_PRL2019.fa.gz	3	0.00515464	0.00180288	0.0254667	4.59135e-05							SRR9330556_Prokaryote_Bifidobacterium_dentium_species.fa.gz	1	0.00625	0.000600962	0.26544	0.000159519
B_bifidum_GCA_001685685.1_ASM168568v1_genomic.fa.gz	8	0.0091638	0.00480769	0.0519575	0.000249796	B_breve_GCA_015670155.1_ASM1567015v1_genomic.fa.gz	7	0.00865266	0.00420673	0.03749	0.00015771	SRR9330507_contigs_species_Prokaryote_Bifidobacterium_longum_species.fa.gz	16	0.00780488	0.00961538	0.155378	0.00149401	SRR9330636_contigs_species_Prokaryote_Bifidobacterium_pseudocatenulatum_species.fa.gz	3	0.00691244	0.00180288	0.0467167	8.42248e-05	GCA_002107955.1_Bado70Bv1_genomic.fa.gz	3	0.00515464	0.00180288	0.03254	5.86659e-05
SRR7352048_Prokaryote_Bifidobacterium_bifidum_species.fa.gz	7	0.00801833	0.00420673	0.0499514	0.000210132	Bifi_breve_NRBB51.fa.gz	6	0.00741656	0.00360577	0.00465667	1.67909e-05	ERR2368381_contigs_species_Prokaryote_Bifidobacterium_longum_species.fa.gz	16	0.00780488	0.00961538	0.102775	0.000988221	SRR9330626_Prokaryote_Bifidobacterium_pseudocatenulatum_species.fa.gz	3	0.00691244	0.00180288	0.00671667	1.21094e-05	GCA_003466335.1_ASM346633v1_genomic.fa.gz	3	0.00515464	0.00180288	0.0224467	4.04688e-05
SRR5273997_contigs_species_Prokaryote_Bifidobacterium_bifidum_species.fa.gz	7	0.00801833	0.00420673	0.00921429	3.8762e-05	Bifi_breve_12L.fa.gz	6	0.00741656	0.00360577	0.0574367	0.000207103	ERR2367388_contigs_species_Prokaryote_Bifidobacterium_longum_species.fa.gz	16	0.00780488	0.00961538	0.0801963	0.000771118	SRR9330554_contigs_species_Prokaryote_Bifidobacterium_pseudocatenulatum_species.fa.gz	3	0.00691244	0.00180288	0.0321633	5.79868e-05	GCA_003472245.1_ASM347224v1_genomic.fa.gz	3	0.00515464	0.00180288	0.0118633	2.13882e-05
Bifi_bifidum_BF3.fa.gz	7	0.00801833	0.00420673	0.01721	7.23978e-05	B_breve_GCA_902167895.1_Bifidobacterium_breve_JG_Bg463_genomic.fa.gz	6	0.00741656	0.00360577	0.057325	0.000206701	B_longum_GCA_002833015.1_ASM283301v1_genomic.fa.gz	16	0.00780488	0.00961538	0.015465	0.000148702	SRR9330533_contigs_species_Prokaryote_Bifidobacterium_pseudocatenulatum_species.fa.gz	3	0.00691244	0.00180288	0.02593	4.67488e-05	GCA_015558415.1_ASM1555841v1_genomic.fa.gz	3	0.00515464	0.00180288	0.00602667	1.08654e-05
B_bifidum_GCA_015667555.1_ASM1566755v1_genomic.fa.gz	7	0.00801833	0.00420673	0.00750286	3.15625e-05	B_breve_GCA_002075865.1_Bbif1900B_genomic.fa.gz	6	0.00741656	0.00360577	0.0867967	0.000312969	B_longum_GCA_000421385.1_ASM42138v1_genomic.fa.gz	16	0.00780488	0.00961538	0.0634563	0.000610156	CECT7765_out_padded.fa.gz	3	0.00691244	0.00180288	0.0657467	0.000118534	SRR7351870_Prokaryote_Bifidobacterium_adolescentis_species.fa.gz	3	0.00515464	0.00180288	0.202143	0.000364441
B_bifidum_GCA_015549425.1_ASM1554942v1_genomic.fa.gz	7	0.00801833	0.00420673	0.0397529	0.00016723	B_breve_GCA_001263915.1_ASM126391v1_genomic.fa.gz	6	0.00741656	0.00360577	0.064515	0.000232626	ERR2367873_contigs_species_Prokaryote_Bifidobacterium_longum_species.fa.gz	14	0.00682927	0.00841346	0.107465	0.000904153	B_pseudocatenulatum_GCA_017743235.1_ASM1774323v1_genomic.fa.gz	3	0.00691244	0.00180288	0.00960667	1.73197e-05	SRR7351930_Prokaryote_Bifidobacterium_adolescentis_species.fa.gz	3	0.00515464	0.00180288	0.02235	4.02945e-05
B_bifidum_GCA_000155395.1_ASM15539v1_genomic.fa.gz	7	0.00801833	0.00420673	0.0448914	0.000188846	B_breve_GCA_000247755.2_ASM24775v2_genomic.fa.gz	6	0.00741656	0.00360577	0.03907	0.000140877	B_longum_GCA_008673465.1_ASM867346v1_genomic.fa.gz	14	0.00682927	0.00841346	0.029505	0.000248239	B_pseudocatenulatum_GCA_015557305.1_ASM1555730v1_genomic.fa.gz	3	0.00691244	0.00180288	0.09183	0.000165559	SRR7352092_Prokaryote_Bifidobacterium_adolescentis_species.fa.gz	3	0.00515464	0.00180288	0.0278433	5.01983e-05
352B_multifasta.fa.gz	7	0.00801833	0.00420673	0.0130271	5.48017e-05	SRR9330554_contigs_species_Prokaryote_Bifidobacterium_breve_species.fa.gz	5	0.00618047	0.00300481	0.11412	0.000342909	B_longum_GCA_004334255.1_ASM433425v1_genomic.fa.gz	14	0.00682927	0.00841346	0.064815	0.000545319	B_pseudocatenulatum_GCA_004167565.1_ASM416756v1_genomic.fa.gz	3	0.00691244	0.00180288	0.0293367	5.28906e-05	2148B_multifasta.fa.gz	2	0.00343643	0.00120192	0.01119	1.34495e-05
SRR9330627_contigs_species_Prokaryote_Bifidobacterium_bifidum_species.fa.gz	6	0.00687285	0.00360577	0.121802	0.000439189	SRR7411305_Prokaryote_Bifidobacterium_breve_species.fa.gz	5	0.00618047	0.00300481	0.174186	0.000523395	B_longum_GCA_017312625.1_ASM1731262v1_genomic.fa.gz	13	0.00634146	0.0078125	0.0324092	0.000253197	B_pseudocatenulatum_GCA_001686005.1_ASM168600v1_genomic.fa.gz	3	0.00691244	0.00180288	0.0321767	5.80108e-05	713B_multifasta.fa.gz	2	0.00343643	0.00120192	0.00315	3.78606e-06
Bifi_bifidum_S17.fa.gz	6	0.00687285	0.00360577	0.0494167	0.000178185	SRR7351999_Prokaryote_Bifidobacterium_breve_species.fa.gz	5	0.00618047	0.00300481	0.124332	0.000373594	B_longum_GCA_016648895.1_ASM1664889v1_genomic.fa.gz	13	0.00634146	0.0078125	0.0171892	0.000134291	B_pseudocatenulatum_GCA_000708005.1_B.p.IPLA36007_genomic.fa.gz	3	0.00691244	0.00180288	0.00959667	1.73017e-05	AL12-4_out_padded.fa.gz	2	0.00343643	0.00120192	0.0409	4.91587e-05
Bifi_bifidum_PRL2010.fa.gz	6	0.00687285	0.00360577	0.05296	0.000190962	Bifi_breve_NRBB04.fa.gz	5	0.00618047	0.00300481	0.044134	0.000132614	B_longum_GCA_000210755.1_ASM21075v1_genomic.fa.gz	13	0.00634146	0.0078125	0.0211631	0.000165337	SRR7351906_contigs_species_Prokaryote_Bifidobacterium_pseudocatenulatum_species.fa.gz	2	0.00460829	0.00120192	0.20562	0.000247139	ERR525913_Prokaryote_Bifidobacterium_adolescentis_species.fa.gz	2	0.00343643	0.00120192	0.059085	7.10156e-05
B_bifidum_GCA_003094715.1_ASM309471v1_genomic.fa.gz	6	0.00687285	0.00360577	0.0261767	9.4387e-05	SRR9670883_contigs_species_Prokaryote_Bifidobacterium_breve_species.fa.gz	4	0.00494438	0.00240385	0.131565	0.000316262	B_longum_GCA_016069995.1_ASM1606999v1_genomic.fa.gz	12	0.00585366	0.00721154	0.0400233	0.00028863	SRR7351733_contigs_species_Prokaryote_Bifidobacterium_pseudocatenulatum_species.fa.gz	2	0.00460829	0.00120192	0.158165	0.000190102	GCA_001406215.1_13470_2_69_genomic.fa.gz	2	0.00343643	0.00120192	0.01054	1.26683e-05
SRR9670918_Prokaryote_Bifidobacterium_bifidum_species.fa.gz	5	0.00572738	0.00300481	0.041028	0.000123281	SRR9330541_Prokaryote_Bifidobacterium_breve_species.fa.gz	4	0.00494438	0.00240385	0.358185	0.000861022	B_longum_GCA_902167595.1_B.longum_ssp_infantis_4_mod2_genomic.fa.gz	11	0.00536585	0.00661058	0.0953445	0.000630282	B_pseudocatenulatum_GCA_902505425.1_LH659_genomic.fa.gz	2	0.00460829	0.00120192	0.044565	5.35637e-05	GCA_001406735.1_13414_6_46_genomic.fa.gz	2	0.00343643	0.00120192	0.020865	2.50781e-05
SRR9330621_Prokaryote_Bifidobacterium_bifidum_species.fa.gz	5	0.00572738	0.00300481	0.06118	0.000183834	SRR7411284_Prokaryote_Bifidobacterium_breve_species.fa.gz	4	0.00494438	0.00240385	0.13967	0.000335745	B_longum_GCA_014867405.1_ASM1486740v1_genomic.fa.gz	11	0.00536585	0.00661058	0.0418591	0.000276713	B_pseudocatenulatum_GCA_015669825.1_ASM1566982v1_genomic.fa.gz	2	0.00460829	0.00120192	0.013015	1.5643e-05	GCA_003468385.1_ASM346838v1_genomic.fa.gz	2	0.00343643	0.00120192	0.01826	2.19471e-05
SRR7352051_Prokaryote_Bifidobacterium_bifidum_species.fa.gz	5	0.00572738	0.00300481	0.084542	0.000254032	Bifi_breve_NRBB52.fa.gz	4	0.00494438	0.00240385	0.08457	0.000203293	ERR2368075_contigs_species_Prokaryote_Bifidobacterium_longum_species.fa.gz	10	0.00487805	0.00600962	0.103375	0.000621244	B_pseudocatenulatum_GCA_015549915.1_ASM1554991v1_genomic.fa.gz	2	0.00460829	0.00120192	0.02788	3.35096e-05	GCA_008673035.1_ASM867303v1_genomic.fa.gz	2	0.00343643	0.00120192	0.008725	1.04868e-05
B_bifidum_GCA_003573895.1_ASM357389v1_genomic.fa.gz	5	0.00572738	0.00300481	0.004378	1.3155e-05	B_breve_GCA_900102865.1_IMG-taxon_2651870312_annotated_assembly_genomic.fa.gz	4	0.00494438	0.00240385	0.05575	0.000134014	ERR2367731_contigs_species_Prokaryote_Bifidobacterium_longum_species.fa.gz	10	0.00487805	0.00600962	0.105879	0.000636292	B_pseudocatenulatum_GCA_011008535.1_ASM1100853v1_genomic.fa.gz	2	0.00460829	0.00120192	0.01249	1.5012e-05	GCA_015547885.1_ASM1554788v1_genomic.fa.gz	2	0.00343643	0.00120192	0.029405	3.53425e-05
B_bifidum_GCA_001020405.1_Bbif06v4_genomic.fa.gz	5	0.00572738	0.00300481	0.040594	0.000121977	B_breve_GCA_003370295.1_ASM337029v1_genomic.fa.gz	4	0.00494438	0.00240385	0.138217	0.000332254	Bifi_longum_NCIMB8809.fa.gz	10	0.00487805	0.00600962	0.020751	0.000124706	B_pseudocatenulatum_GCA_003437835.1_ASM343783v1_genomic.fa.gz	2	0.00460829	0.00120192	0.0198	2.37981e-05	GCA_015554265.1_ASM1555426v1_genomic.fa.gz	2	0.00343643	0.00120192	0.00288	3.46154e-06
13200_out_padded.fa.gz	5	0.00572738	0.00300481	0.085798	0.000257806	158B_multifasta.fa.gz	4	0.00494438	0.00240385	0.0398425	9.57752e-05	Bifi_longum_BIM_B-813D.fa.gz	10	0.00487805	0.00600962	0.009395	5.64603e-05	B_pseudocatenulatum_GCA_003437435.1_ASM343743v1_genomic.fa.gz	2	0.00460829	0.00120192	0.046665	5.60877e-05	GCA_015558565.1_ASM1555856v1_genomic.fa.gz	2	0.00343643	0.00120192	0.00463	5.5649e-06
SRR9879778_Prokaryote_Bifidobacterium_bifidum_species.fa.gz	4	0.0045819	0.00240385	0.0157	3.77404e-05	SRR7352058_Prokaryote_Bifidobacterium_breve_species.fa.gz	3	0.00370828	0.00180288	0.0217	3.91226e-05	B_longum_GCA_015550805.1_ASM1555080v1_genomic.fa.gz	10	0.00487805	0.00600962	0.030805	0.000185126	B_pseudocatenulatum_GCA_003436315.1_ASM343631v1_genomic.fa.gz	2	0.00460829	0.00120192	0.003595	4.32091e-06	SRR7280791_Prokaryote_Bifidobacterium_adolescentis_species.fa.gz	2	0.00343643	0.00120192	0.046655	5.60757e-05
SRR9670883_contigs_species_Prokaryote_Bifidobacterium_bifidum_species.fa.gz	4	0.0045819	0.00240385	0.020435	4.91226e-05	SRR7217829_contigs_species_Prokaryote_Bifidobacterium_breve_species.fa.gz	3	0.00370828	0.00180288	0.0507067	9.14183e-05	SRR9330571_contigs_species_Prokaryote_Bifidobacterium_longum_species.fa.gz	9	0.00439024	0.00540865	0.141067	0.000762981	SRR7351913_contigs_species_Prokaryote_Bifidobacterium_pseudocatenulatum_species.fa.gz	1	0.00230415	0.000600962	0.234	0.000140625	SRR7411303_Prokaryote_Bifidobacterium_adolescentis_species.fa.gz	2	0.00343643	0.00120192	0.01403	1.6863e-05
SRR9670874_Prokaryote_Bifidobacterium_bifidum_species.fa.gz	4	0.0045819	0.00240385	0.133065	0.000319868	Bifi_breve_ACS-071-V-Sch8b.fa.gz	3	0.00370828	0.00180288	0.120333	0.000216947	B_longum_GCA_900157115.1_Bifido_05_v1_genomic.fa.gz	9	0.00439024	0.00540865	0.0297778	0.000161058	B_pseudocatenulatum_GCA_015559175.1_ASM1555917v1_genomic.fa.gz	1	0.00230415	0.000600962	0.03491	2.09796e-05	487_out_padded.fa.gz	1	0.00171821	0.000600962	0.00248	1.49038e-06
SRR9330636_contigs_species_Prokaryote_Bifidobacterium_bifidum_species.fa.gz	4	0.0045819	0.00240385	0.06054	0.000145529	B_breve_GCA_902505445.1_LH24_genomic.fa.gz	3	0.00370828	0.00180288	0.0345867	6.23558e-05	B_longum_GCA_001595465.1_ASM159546v1_genomic.fa.gz	9	0.00439024	0.00540865	0.00766667	4.14663e-05	B_pseudocatenulatum_GCA_015552115.1_ASM1555211v1_genomic.fa.gz	1	0.00230415	0.000600962	0.01593	9.57332e-06	532B_multifasta.fa.gz	1	0.00171821	0.000600962	0.00175	1.05168e-06
SRR9330623_contigs_species_Prokaryote_Bifidobacterium_bifidum_species.fa.gz	4	0.0045819	0.00240385	0.0180625	4.34195e-05	B_breve_GCA_003370175.1_ASM337017v1_genomic.fa.gz	3	0.00370828	0.00180288	0.0401033	7.23017e-05	SRR4305488_contigs_species_Prokaryote_Bifidobacterium_longum_species.fa.gz	8	0.00390244	0.00480769	0.13456	0.000646923	B_pseudocatenulatum_GCA_008679875.1_ASM867987v1_genomic.fa.gz	1	0.00230415	0.000600962	0.00072	4.32692e-07	548B_multifasta.fa.gz	1	0.00171821	0.000600962	0.0226	1.35817e-05
SRR8942377_contigs_species_Prokaryote_Bifidobacterium_bifidum_species.fa.gz	4	0.0045819	0.00240385	0.04491	0.000107957	B_breve_GCA_002914865.1_ASM291486v1_genomic.fa.gz	3	0.00370828	0.00180288	0.0709533	0.000127921	ERR3277217_contigs_species_Prokaryote_Bifidobacterium_longum_species.fa.gz	8	0.00390244	0.00480769	0.349598	0.00168076	B_pseudocatenulatum_GCA_003471505.1_ASM347150v1_genomic.fa.gz	1	0.00230415	0.000600962	0.00422	2.53606e-06	703B_out_padded.fa.gz	1	0.00171821	0.000600962	0.004	2.40385e-06
SRR7352066_Prokaryote_Bifidobacterium_bifidum_species.fa.gz	4	0.0045819	0.00240385	0.089695	0.000215613	B_breve_GCA_001685865.1_ASM168586v1_genomic.fa.gz	3	0.00370828	0.00180288	0.0171833	3.09796e-05	B_longum_GCA_017312525.1_ASM1731252v1_genomic.fa.gz	8	0.00390244	0.00480769	0.048425	0.000232812	B_pseudocatenulatum_GCA_003471295.1_ASM347129v1_genomic.fa.gz	1	0.00230415	0.000600962	0.22062	0.000132584	740B_multifasta.fa.gz	1	0.00171821	0.000600962	0.04368	2.625e-05
Bifi_bifidum_JCM_1255.fa.gz	4	0.0045819	0.00240385	0.01307	3.14183e-05	B_breve_GCA_001685805.1_ASM168580v1_genomic.fa.gz	3	0.00370828	0.00180288	0.0436333	7.86659e-05	B_longum_GCA_015669945.1_ASM1566994v1_genomic.fa.gz	8	0.00390244	0.00480769	0.0530925	0.000255252	B_pseudocatenulatum_GCA_003470125.1_ASM347012v1_genomic.fa.gz	1	0.00230415	0.000600962	0.00198	1.1899e-06	AL46-7_out_padded.fa.gz	1	0.00171821	0.000600962	0.0118	7.09135e-06
B_bifidum_GCA_009077955.1_ASM907795v1_genomic.fa.gz	4	0.0045819	0.00240385	0.0802725	0.000192963	B_breve_GCA_001264155.1_ASM126415v1_genomic.fa.gz	3	0.00370828	0.00180288	0.162433	0.000292849	B_longum_GCA_004334815.1_ASM433481v1_genomic.fa.gz	8	0.00390244	0.00480769	0.027925	0.000134255	B_pseudocatenulatum_GCA_003468555.1_ASM346855v1_genomic.fa.gz	1	0.00230415	0.000600962	0.06645	3.99339e-05	Bifi_adolescentis_22L.fa.gz	1	0.00171821	0.000600962	0.00873	5.24639e-06
B_bifidum_GCA_008679685.1_ASM867968v1_genomic.fa.gz	4	0.0045819	0.00240385	0.04387	0.000105457	B_breve_GCA_001264045.1_ASM126404v1_genomic.fa.gz	3	0.00370828	0.00180288	0.01001	1.80469e-05	SRR7411338_Prokaryote_Bifidobacterium_longum_species.fa.gz	7	0.00341463	0.00420673	0.0568343	0.000239087	B_pseudocatenulatum_GCA_003467515.1_ASM346751v1_genomic.fa.gz	1	0.00230415	0.000600962	0.05705	3.42849e-05	GCA_001756865.1_ASM175686v1_genomic.fa.gz	1	0.00171821	0.000600962	0.00055	3.30529e-07
B_bifidum_GCA_003468415.1_ASM346841v1_genomic.fa.gz	4	0.0045819	0.00240385	0.01466	3.52404e-05	B_breve_GCA_001189355.1_assBREI4_genomic.fa.gz	3	0.00370828	0.00180288	0.420337	0.000757819	SRR7411300_Prokaryote_Bifidobacterium_longum_species.fa.gz	7	0.00341463	0.00420673	0.02187	9.20012e-05	B_pseudocatenulatum_GCA_003465135.1_ASM346513v1_genomic.fa.gz	1	0.00230415	0.000600962	0.06057	3.64002e-05	GCA_002108165.1_BadoLMG188971_genomic.fa.gz	1	0.00171821	0.000600962	0.00303	1.82091e-06
SRR9330571_contigs_species_Prokaryote_Bifidobacterium_bifidum_species.fa.gz	3	0.00343643	0.00180288	0.01008	1.81731e-05	SRR9879745_Prokaryote_Bifidobacterium_breve_species.fa.gz	2	0.00247219	0.00120192	0.112375	0.000135066	SRR7351932_contigs_species_Prokaryote_Bifidobacterium_longum_species.fa.gz	7	0.00341463	0.00420673	0.0994186	0.000418227	B_pseudocatenulatum_GCA_003436955.1_ASM343695v1_genomic.fa.gz	1	0.00230415	0.000600962	0.00835	5.01803e-06	GCA_003437755.1_ASM343775v1_genomic.fa.gz	1	0.00171821	0.000600962	0.00377	2.26563e-06
SRR7411379_contigs_species_Prokaryote_Bifidobacterium_bifidum_species.fa.gz	3	0.00343643	0.00180288	0.04972	8.96394e-05	SRR9330626_Prokaryote_Bifidobacterium_breve_species.fa.gz	2	0.00247219	0.00120192	0.06359	7.64303e-05	SRR4305438_contigs_species_Prokaryote_Bifidobacterium_longum_species.fa.gz	7	0.00341463	0.00420673	0.232784	0.000979261	B_pseudocatenulatum_GCA_001685965.1_ASM168596v1_genomic.fa.gz	1	0.00230415	0.000600962	0.0082	4.92788e-06	GCA_003464325.1_ASM346432v1_genomic.fa.gz	1	0.00171821	0.000600962	0.00332	1.99519e-06
SRR7411284_Prokaryote_Bifidobacterium_bifidum_species.fa.gz	3	0.00343643	0.00180288	0.12608	0.000227308	SRR7411300_Prokaryote_Bifidobacterium_breve_species.fa.gz	2	0.00247219	0.00120192	0.26758	0.000321611	ERR2368202_contigs_species_Prokaryote_Bifidobacterium_longum_species.fa.gz	7	0.00341463	0.00420673	0.07292	0.000306755							GCA_004167585.1_ASM416758v1_genomic.fa.gz	1	0.00171821	0.000600962	0.01676	1.00721e-05
Bifi_bifidum_CNCM_I-4319.fa.gz	3	0.00343643	0.00180288	0.02817	5.07873e-05	SRR7351913_contigs_species_Prokaryote_Bifidobacterium_breve_species.fa.gz	2	0.00247219	0.00120192	0.01549	1.86178e-05	Bifi_longum_JCM_7050.fa.gz	7	0.00341463	0.00420673	0.0785629	0.000330493							GCA_005845205.1_ASM584520v1_genomic.fa.gz	1	0.00171821	0.000600962	0.00315	1.89303e-06
B_bifidum_GCA_016069985.1_ASM1606998v1_genomic.fa.gz	3	0.00343643	0.00180288	0.12898	0.000232536	Bifi_breve_DRBB30.fa.gz	2	0.00247219	0.00120192	0.07327	8.80649e-05	Bifi_longum_BT1.fa.gz	7	0.00341463	0.00420673	0.157969	0.000664531							GCA_015548985.1_ASM1554898v1_genomic.fa.gz	1	0.00171821	0.000600962	0.00225	1.35216e-06
B_bifidum_GCA_003573955.1_ASM357395v1_genomic.fa.gz	3	0.00343643	0.00180288	0.0337133	6.07812e-05	Bifi_breve_DRBB28.fa.gz	2	0.00247219	0.00120192	0.09606	0.000115457	Bifi_longum_105-A.fa.gz	7	0.00341463	0.00420673	0.102891	0.000432837							GCA_015557595.1_ASM1555759v1_genomic.fa.gz	1	0.00171821	0.000600962	0.00084	5.04808e-07
B_bifidum_GCA_003466365.1_ASM346636v1_genomic.fa.gz	3	0.00343643	0.00180288	0.0276467	4.98438e-05	Bifi_breve_180W83.fa.gz	2	0.00247219	0.00120192	0.12065	0.000145012	B_longum_GCA_902167555.1_B.longum_ssp_infantis_2_mod_mod2_genomic.fa.gz	7	0.00341463	0.00420673	0.0616271	0.000259249							GCA_015560095.1_ASM1556009v1_genomic.fa.gz	1	0.00171821	0.000600962	0.00557	3.34736e-06
B_bifidum_GCA_003437945.1_ASM343794v1_genomic.fa.gz	3	0.00343643	0.00180288	0.0146167	2.63522e-05	B_breve_GCA_003370195.1_ASM337019v1_genomic.fa.gz	2	0.00247219	0.00120192	0.111605	0.000134141	B_longum_GCA_901873505.1_Bifidobacterium_longum_BgEED06_genomic.fa.gz	7	0.00341463	0.00420673	0.04382	0.000184339							GCA_016069975.1_ASM1606997v1_genomic.fa.gz	1	0.00171821	0.000600962	0.0279	1.67668e-05
B_bifidum_GCA_001546225.1_ASM154622v1_genomic.fa.gz	3	0.00343643	0.00180288	0.0309933	5.58774e-05	B_breve_GCA_001685925.1_ASM168592v1_genomic.fa.gz	2	0.00247219	0.00120192	0.02571	3.09014e-05	B_longum_GCA_017312565.1_ASM1731256v1_genomic.fa.gz	7	0.00341463	0.00420673	0.0390629	0.000164327							GCA_018381815.1_ASM1838181v1_genomic.fa.gz	1	0.00171821	0.000600962	0.02592	1.55769e-05
B_bifidum_GCA_001020415.1_Bbif09v4_genomic.fa.gz	3	0.00343643	0.00180288	0.0344967	6.21935e-05	B_breve_GCA_001685825.1_ASM168582v1_genomic.fa.gz	2	0.00247219	0.00120192	0.013925	1.67368e-05	B_longum_GCA_004333065.1_ASM433306v1_genomic.fa.gz	7	0.00341463	0.00420673	0.0623586	0.000262326							SRR7351792_Prokaryote_Bifidobacterium_adolescentis_species.fa.gz	1	0.00171821	0.000600962	0.04808	2.88942e-05
SRR9330554_contigs_species_Prokaryote_Bifidobacterium_bifidum_species.fa.gz	2	0.00229095	0.00120192	0.01797	2.15986e-05	B_breve_GCA_001685785.1_ASM168578v1_genomic.fa.gz	2	0.00247219	0.00120192	0.043055	5.17488e-05	B_longum_GCA_004332745.1_ASM433274v1_genomic.fa.gz	7	0.00341463	0.00420673	0.05433	0.000228552							SRR7411293_Prokaryote_Bifidobacterium_adolescentis_species.fa.gz	1	0.00171821	0.000600962	0.07301	4.38762e-05
SRR7411332_Prokaryote_Bifidobacterium_bifidum_species.fa.gz	2	0.00229095	0.00120192	0.117645	0.0001414	B_breve_GCA_001685725.1_ASM168572v1_genomic.fa.gz	2	0.00247219	0.00120192	0.241315	0.000290042	B_longum_GCA_003094975.1_ASM309497v1_genomic.fa.gz	7	0.00341463	0.00420673	0.0561871	0.000236364							SRR9330547_Prokaryote_Bifidobacterium_adolescentis_species.fa.gz	1	0.00171821	0.000600962	0.19716	0.000118486
ERR3277251_contigs_species_Prokaryote_Bifidobacterium_bifidum_species.fa.gz	2	0.00229095	0.00120192	0.04866	5.84856e-05	B_breve_GCA_001264035.1_ASM126403v1_genomic.fa.gz	2	0.00247219	0.00120192	0.019735	2.372e-05	B_longum_GCA_002833125.1_ASM283312v1_genomic.fa.gz	7	0.00341463	0.00420673	0.0647286	0.000272296
B_bifidum_GCA_018375785.1_ASM1837578v1_genomic.fa.gz	2	0.00229095	0.00120192	0.01572	1.88942e-05	SRR9330555_Prokaryote_Bifidobacterium_breve_species.fa.gz	1	0.00123609	0.000600962	0.04019	2.41526e-05	B_longum_GCA_002833115.1_ASM283311v1_genomic.fa.gz	7	0.00341463	0.00420673	0.0715557	0.000301016
B_bifidum_GCA_003472345.1_ASM347234v1_genomic.fa.gz	2	0.00229095	0.00120192	0.014245	1.71214e-05	SRR7411357_contigs_species_Prokaryote_Bifidobacterium_breve_species.fa.gz	1	0.00123609	0.000600962	0.1101	6.61659e-05	SRR9330632_contigs_species_Prokaryote_Bifidobacterium_longum_species.fa.gz	6	0.00292683	0.00360577	0.303937	0.00109593
B_bifidum_GCA_003436635.1_ASM343663v1_genomic.fa.gz	2	0.00229095	0.00120192	0.034495	4.14603e-05	SRR7351953_contigs_species_Prokaryote_Bifidobacterium_breve_species.fa.gz	1	0.00123609	0.000600962	0.06253	3.75781e-05	SRR9061434_contigs_species_Prokaryote_Bifidobacterium_longum_species.fa.gz	6	0.00292683	0.00360577	0.229918	0.000829032
B_bifidum_GCA_003436575.1_ASM343657v1_genomic.fa.gz	2	0.00229095	0.00120192	0.005675	6.82091e-06	Bifi_breve_NRBB57.fa.gz	1	0.00123609	0.000600962	0.08847	5.31671e-05	SRR7411301_contigs_species_Prokaryote_Bifidobacterium_longum_species.fa.gz	6	0.00292683	0.00360577	0.215222	0.00077604
B_bifidum_GCA_001576865.1_ASM157686v1_genomic.fa.gz	2	0.00229095	0.00120192	0.00817	9.81971e-06	Bifi_breve_lw01.fa.gz	1	0.00123609	0.000600962	0.00515	3.09495e-06	SRR7351905_contigs_species_Prokaryote_Bifidobacterium_longum_species.fa.gz	6	0.00292683	0.00360577	0.0869383	0.00031348
B_bifidum_GCA_001020255.1_Bbif02v4_genomic.fa.gz	2	0.00229095	0.00120192	0.006075	7.30168e-06	Bifi_breve_LMC520.fa.gz	1	0.00123609	0.000600962	0.07923	4.76142e-05	SRR4408064_contigs_species_Prokaryote_Bifidobacterium_longum_species.fa.gz	6	0.00292683	0.00360577	0.101215	0.000364958
SRR9330637_contigs_species_Prokaryote_Bifidobacterium_bifidum_species.fa.gz	1	0.00114548	0.000600962	0.0236	1.41827e-05	Bifi_breve_DRBB27.fa.gz	1	0.00123609	0.000600962	0.06571	3.94892e-05	B_longum_GCA_016648975.1_ASM1664897v1_genomic.fa.gz	6	0.00292683	0.00360577	0.0399467	0.000144038
SRR7411338_Prokaryote_Bifidobacterium_bifidum_species.fa.gz	1	0.00114548	0.000600962	0.41141	0.000247242	Bifi_breve_689b.fa.gz	1	0.00123609	0.000600962	0.08841	5.3131e-05	B_longum_GCA_015670845.1_ASM1567084v1_genomic.fa.gz	6	0.00292683	0.00360577	0.03633	0.000130998
SRR7351953_contigs_species_Prokaryote_Bifidobacterium_bifidum_species.fa.gz	1	0.00114548	0.000600962	0.07199	4.32632e-05	B_breve_GCA_014847835.1_ASM1484783v1_genomic.fa.gz	1	0.00123609	0.000600962	0.0008	4.80769e-07	B_longum_GCA_003990235.1_ASM399023v1_genomic.fa.gz	6	0.00292683	0.00360577	0.021285	7.67488e-05
SRR7351906_contigs_species_Prokaryote_Bifidobacterium_bifidum_species.fa.gz	1	0.00114548	0.000600962	0.40284	0.000242091	B_breve_GCA_014779815.1_ASM1477981v1_genomic.fa.gz	1	0.00123609	0.000600962	0.01675	1.00661e-05	B_longum_GCA_002833175.1_ASM283317v1_genomic.fa.gz	6	0.00292683	0.00360577	0.0537217	0.000193708
ERR525849_contigs_species_Prokaryote_Bifidobacterium_bifidum_species.fa.gz	1	0.00114548	0.000600962	0.13127	7.88882e-05	B_breve_GCA_002861455.1_ASM286145v1_genomic.fa.gz	1	0.00123609	0.000600962	0.09084	5.45913e-05	B_longum_GCA_000730055.1_ASM73005v1_genomic.fa.gz	6	0.00292683	0.00360577	0.0287883	0.000103804
Bifi_bifidum_S6.fa.gz	1	0.00114548	0.000600962	0.06303	3.78786e-05	B_breve_GCA_001264095.1_ASM126409v1_genomic.fa.gz	1	0.00123609	0.000600962	0.03216	1.93269e-05	SRR9879724_Prokaryote_Bifidobacterium_longum_species.fa.gz	5	0.00243902	0.00300481	0.030264	9.09375e-05
B_bifidum_GCA_905205325.1_ERR1430412-mag-bin.32_genomic.fa.gz	1	0.00114548	0.000600962	0.00094	5.64904e-07	B_breve_GCA_000411435.1_Bifi_brev_HPH0326_V1_genomic.fa.gz	1	0.00123609	0.000600962	0.04836	2.90625e-05	SRR9330627_contigs_species_Prokaryote_Bifidobacterium_longum_species.fa.gz	5	0.00243902	0.00300481	0.3904	0.00117308
B_bifidum_GCA_003470615.1_ASM347061v1_genomic.fa.gz	1	0.00114548	0.000600962	0.0253	1.52043e-05	B_breve_GCA_000226175.2_ASM22617v2_genomic.fa.gz	1	0.00123609	0.000600962	0.06147	3.69411e-05	SRR7351856_Prokaryote_Bifidobacterium_longum_species.fa.gz	5	0.00243902	0.00300481	0.169306	0.000508732
B_bifidum_GCA_003437175.1_ASM343717v1_genomic.fa.gz	1	0.00114548	0.000600962	0.00176	1.05769e-06							SRR7351777_contigs_species_Prokaryote_Bifidobacterium_longum_species.fa.gz	5	0.00243902	0.00300481	0.02728	8.19712e-05
B_bifidum_GCA_003436135.1_ASM343613v1_genomic.fa.gz	1	0.00114548	0.000600962	0.00956	5.74519e-06							SRR7217887_contigs_species_Prokaryote_Bifidobacterium_longum_species.fa.gz	5	0.00243902	0.00300481	0.172686	0.000518888
B_bifidum_GCA_002076105.1_Bbif1887B_genomic.fa.gz	1	0.00114548	0.000600962	0.01679	1.00901e-05							SRR7217829_contigs_species_Prokaryote_Bifidobacterium_longum_species.fa.gz	5	0.00243902	0.00300481	0.040312	0.00012113
												ERR526033_contigs_species_Prokaryote_Bifidobacterium_longum_species.fa.gz	5	0.00243902	0.00300481	0.117078	0.000351797
												ERR525825_contigs_species_Prokaryote_Bifidobacterium_longum_species.fa.gz	5	0.00243902	0.00300481	0.13169	0.000395703
												ERR3277346_contigs_species_Prokaryote_Bifidobacterium_longum_species.fa.gz	5	0.00243902	0.00300481	0.106352	0.000319567
												Bifi_longum_Jih1.fa.gz	5	0.00243902	0.00300481	0.061924	0.00018607
												Bifi_longum_JCM_7052.fa.gz	5	0.00243902	0.00300481	0.036006	0.000108191
												B_longum_GCA_902835025.1_MGYG-HGUT-04763_genomic.fa.gz	5	0.00243902	0.00300481	0.016828	5.05649e-05
												B_longum_GCA_902167615.1_B.longum_ssp_infantis_3_mod_mod2_genomic.fa.gz	5	0.00243902	0.00300481	0.044076	0.00013244
												B_longum_GCA_900157195.1_Bifido_02_v1_genomic.fa.gz	5	0.00243902	0.00300481	0.026506	7.96454e-05
												B_longum_GCA_016759825.1_ASM1675982v1_genomic.fa.gz	5	0.00243902	0.00300481	0.010086	3.03065e-05
												B_longum_GCA_015547105.1_ASM1554710v1_genomic.fa.gz	5	0.00243902	0.00300481	0.07674	0.000230589
												B_longum_GCA_004333385.1_ASM433338v1_genomic.fa.gz	5	0.00243902	0.00300481	0.028614	8.59796e-05
												B_longum_GCA_004332825.1_ASM433282v1_genomic.fa.gz	5	0.00243902	0.00300481	0.071898	0.00021604
												B_longum_GCA_003475835.1_ASM347583v1_genomic.fa.gz	5	0.00243902	0.00300481	0.006958	2.09075e-05
												B_longum_GCA_001686245.1_ASM168624v1_genomic.fa.gz	5	0.00243902	0.00300481	0.069236	0.000208041
												B_longum_GCA_000185665.1_ASM18566v1_genomic.fa.gz	5	0.00243902	0.00300481	0.089906	0.00027015
												SRR9330637_contigs_species_Prokaryote_Bifidobacterium_longum_species.fa.gz	4	0.00195122	0.00240385	0.339078	0.00081509
												SRR9330636_contigs_species_Prokaryote_Bifidobacterium_longum_species.fa.gz	4	0.00195122	0.00240385	0.0540675	0.00012997
												SRR9330626_Prokaryote_Bifidobacterium_longum_species.fa.gz	4	0.00195122	0.00240385	0.205967	0.000495114
												SRR7411382_contigs_species_Prokaryote_Bifidobacterium_longum_species.fa.gz	4	0.00195122	0.00240385	0.0929	0.000223317
												SRR7352051_Prokaryote_Bifidobacterium_longum_species.fa.gz	4	0.00195122	0.00240385	0.0723525	0.000173924
												SRR7280800_contigs_species_Prokaryote_Bifidobacterium_longum_species.fa.gz	4	0.00195122	0.00240385	0.03637	8.74279e-05
												ERR525981_contigs_species_Prokaryote_Bifidobacterium_longum_species.fa.gz	4	0.00195122	0.00240385	0.070025	0.000168329
												ERR525849_contigs_species_Prokaryote_Bifidobacterium_longum_species.fa.gz	4	0.00195122	0.00240385	0.02608	6.26923e-05
												ERR3277282_contigs_species_Prokaryote_Bifidobacterium_longum_species.fa.gz	4	0.00195122	0.00240385	0.23587	0.000566995
												ERR2368261_contigs_species_Prokaryote_Bifidobacterium_longum_species.fa.gz	4	0.00195122	0.00240385	0.06515	0.000156611
												Bifi_longum_NCC2705.fa.gz	4	0.00195122	0.00240385	0.0084775	2.03786e-05
												Bifi_longum_GT15.fa.gz	4	0.00195122	0.00240385	0.0154675	3.71815e-05
												Bifi_longum_51A.fa.gz	4	0.00195122	0.00240385	0.02817	6.77163e-05
												Bifi_longum_157F.fa.gz	4	0.00195122	0.00240385	0.05328	0.000128077
												B_longum_GCA_902505515.1_LH665_genomic.fa.gz	4	0.00195122	0.00240385	0.129543	0.0003114
												B_longum_GCA_900157095.1_Bifido_01_v1_genomic.fa.gz	4	0.00195122	0.00240385	0.0372475	8.95373e-05
												B_longum_GCA_015551445.1_ASM1555144v1_genomic.fa.gz	4	0.00195122	0.00240385	0.0632775	0.000152109
												B_longum_GCA_015551245.1_ASM1555124v1_genomic.fa.gz	4	0.00195122	0.00240385	0.01486	3.57212e-05
												B_longum_GCA_005844715.1_ASM584471v1_genomic.fa.gz	4	0.00195122	0.00240385	0.0331475	7.96815e-05
												B_longum_GCA_004333875.1_ASM433387v1_genomic.fa.gz	4	0.00195122	0.00240385	0.0718925	0.000172819
												B_longum_GCA_004333425.1_ASM433342v1_genomic.fa.gz	4	0.00195122	0.00240385	0.02158	5.1875e-05
												B_longum_GCA_003468265.1_ASM346826v1_genomic.fa.gz	4	0.00195122	0.00240385	0.0877875	0.000211028
												B_longum_GCA_002833055.1_ASM283305v1_genomic.fa.gz	4	0.00195122	0.00240385	0.02047	4.92067e-05
												B_longum_GCA_002832955.1_ASM283295v1_genomic.fa.gz	4	0.00195122	0.00240385	0.0125975	3.02825e-05
												B_longum_GCA_002076015.1_Bbif1890B_genomic.fa.gz	4	0.00195122	0.00240385	0.0078425	1.88522e-05
												B_longum_GCA_000730045.1_ASM73004v1_genomic.fa.gz	4	0.00195122	0.00240385	0.0417525	0.000100367
												SRR9879747_Prokaryote_Bifidobacterium_longum_species.fa.gz	3	0.00146341	0.00180288	0.02897	5.22296e-05
												SRR9330621_Prokaryote_Bifidobacterium_longum_species.fa.gz	3	0.00146341	0.00180288	0.152767	0.000275421
												SRR9330561_contigs_species_Prokaryote_Bifidobacterium_longum_species.fa.gz	3	0.00146341	0.00180288	0.195	0.000351562
												SRR9330550_contigs_species_Prokaryote_Bifidobacterium_longum_species.fa.gz	3	0.00146341	0.00180288	0.0856433	0.000154405
												SRR7411286_contigs_species_Prokaryote_Bifidobacterium_longum_species.fa.gz	3	0.00146341	0.00180288	0.134183	0.000241917
												SRR7352048_Prokaryote_Bifidobacterium_longum_species.fa.gz	3	0.00146341	0.00180288	0.11562	0.00020845
												SRR7351913_contigs_species_Prokaryote_Bifidobacterium_longum_species.fa.gz	3	0.00146341	0.00180288	0.03166	5.70793e-05
												SRR7351906_contigs_species_Prokaryote_Bifidobacterium_longum_species.fa.gz	3	0.00146341	0.00180288	0.0316733	5.71034e-05
												ERR526065_contigs_species_Prokaryote_Bifidobacterium_longum_species.fa.gz	3	0.00146341	0.00180288	0.0519733	9.37019e-05
												ERR526001_contigs_species_Prokaryote_Bifidobacterium_longum_species.fa.gz	3	0.00146341	0.00180288	0.181813	0.000327788
												ERR525969_contigs_species_Prokaryote_Bifidobacterium_longum_species.fa.gz	3	0.00146341	0.00180288	0.05012	9.03606e-05
												ERR3277266_contigs_species_Prokaryote_Bifidobacterium_longum_species.fa.gz	3	0.00146341	0.00180288	0.16809	0.000303047
												Bifi_longum_KCTC_3421.fa.gz	3	0.00146341	0.00180288	0.00432333	7.79447e-06
												Bifi_longum_JCM_7053.fa.gz	3	0.00146341	0.00180288	0.00766333	1.38161e-05
												Bifi_longum_CACC_517.fa.gz	3	0.00146341	0.00180288	0.0179767	3.24099e-05
												Bifi_longum_BXY01.fa.gz	3	0.00146341	0.00180288	0.06879	0.00012402
												Bifi_longum_BORI.fa.gz	3	0.00146341	0.00180288	0.03759	6.77704e-05
												Bifi_longum_BINF.fa.gz	3	0.00146341	0.00180288	0.159553	0.000287656
												22X2B_out_padded.fa.gz	3	0.00146341	0.00180288	0.33809	0.000609537
												B_longum_GCA_900157145.1_Bifido_03_v1_genomic.fa.gz	3	0.00146341	0.00180288	0.108147	0.000194976
												B_longum_GCA_015670335.1_ASM1567033v1_genomic.fa.gz	3	0.00146341	0.00180288	0.145043	0.000261496
												B_longum_GCA_015546765.1_ASM1554676v1_genomic.fa.gz	3	0.00146341	0.00180288	0.111753	0.000201478
												B_longum_GCA_008680575.1_ASM868057v1_genomic.fa.gz	3	0.00146341	0.00180288	0.0233033	4.20132e-05
												B_longum_GCA_008672605.1_ASM867260v1_genomic.fa.gz	3	0.00146341	0.00180288	0.06391	0.000115222
												B_longum_GCA_004334215.1_ASM433421v1_genomic.fa.gz	3	0.00146341	0.00180288	0.0440933	7.94952e-05
												B_longum_GCA_004333675.1_ASM433367v1_genomic.fa.gz	3	0.00146341	0.00180288	0.00859333	1.54928e-05
												B_longum_GCA_003468005.1_ASM346800v1_genomic.fa.gz	3	0.00146341	0.00180288	0.00958667	1.72837e-05
												B_longum_GCA_003370255.1_ASM337025v1_genomic.fa.gz	3	0.00146341	0.00180288	0.05642	0.000101719
												B_longum_GCA_002833265.1_ASM283326v1_genomic.fa.gz	3	0.00146341	0.00180288	0.0175767	3.16887e-05
												B_longum_GCA_002833215.1_ASM283321v1_genomic.fa.gz	3	0.00146341	0.00180288	0.0878767	0.000158431
												B_longum_GCA_002833065.1_ASM283306v1_genomic.fa.gz	3	0.00146341	0.00180288	0.19257	0.000347181
												B_longum_GCA_002832995.1_ASM283299v1_genomic.fa.gz	3	0.00146341	0.00180288	0.00810667	1.46154e-05
												B_longum_GCA_001686225.1_ASM168622v1_genomic.fa.gz	3	0.00146341	0.00180288	0.115187	0.000207668
												B_longum_GCA_000497735.1_BLONGv1.0_genomic.fa.gz	3	0.00146341	0.00180288	0.0448833	8.09195e-05
												SRR9879766_contigs_species_Prokaryote_Bifidobacterium_longum_species.fa.gz	2	0.00097561	0.00120192	0.509585	0.000612482
												SRR9879745_Prokaryote_Bifidobacterium_longum_species.fa.gz	2	0.00097561	0.00120192	0.022405	2.69291e-05
												SRR9670925_Prokaryote_Bifidobacterium_longum_species.fa.gz	2	0.00097561	0.00120192	0.48104	0.000578173
												SRR9670874_Prokaryote_Bifidobacterium_longum_species.fa.gz	2	0.00097561	0.00120192	0.23774	0.000285745
												SRR9330651_contigs_species_Prokaryote_Bifidobacterium_longum_species.fa.gz	2	0.00097561	0.00120192	0.07905	9.5012e-05
												SRR9330519_contigs_species_Prokaryote_Bifidobacterium_longum_species.fa.gz	2	0.00097561	0.00120192	0.34666	0.000416659
												SRR7411373_contigs_species_Prokaryote_Bifidobacterium_longum_species.fa.gz	2	0.00097561	0.00120192	0.092105	0.000110703
												SRR7411333_Prokaryote_Bifidobacterium_longum_species.fa.gz	2	0.00097561	0.00120192	0.096895	0.00011646
												SRR7351953_contigs_species_Prokaryote_Bifidobacterium_longum_species.fa.gz	2	0.00097561	0.00120192	0.023125	2.77945e-05
												SRR7281023_contigs_species_Prokaryote_Bifidobacterium_longum_species.fa.gz	2	0.00097561	0.00120192	0.065565	7.88041e-05
												SRR4408189_contigs_species_Prokaryote_Bifidobacterium_longum_species.fa.gz	2	0.00097561	0.00120192	0.041055	4.9345e-05
												SRR4408103_contigs_species_Prokaryote_Bifidobacterium_longum_species.fa.gz	2	0.00097561	0.00120192	0.291705	0.000350607
												ERR525887_contigs_species_Prokaryote_Bifidobacterium_longum_species.fa.gz	2	0.00097561	0.00120192	0.16482	0.000198101
												ERR525853_contigs_species_Prokaryote_Bifidobacterium_longum_species.fa.gz	2	0.00097561	0.00120192	0.192565	0.000231448
												ERR525837_contigs_species_Prokaryote_Bifidobacterium_longum_species.fa.gz	2	0.00097561	0.00120192	0.05482	6.58894e-05
												ERR525765_contigs_species_Prokaryote_Bifidobacterium_longum_species.fa.gz	2	0.00097561	0.00120192	0.02401	2.88582e-05
												ERR525755_contigs_species_Prokaryote_Bifidobacterium_longum_species.fa.gz	2	0.00097561	0.00120192	0.046025	5.53185e-05
												ERR3277301_contigs_species_Prokaryote_Bifidobacterium_longum_species.fa.gz	2	0.00097561	0.00120192	0.427485	0.000513804
												Bifi_longum_NCTC11817.fa.gz	2	0.00097561	0.00120192	0.310505	0.000373203
												Bifi_longum_JCM_11660.fa.gz	2	0.00097561	0.00120192	0.007285	8.75601e-06
												Bifi_longum_AH1206.fa.gz	2	0.00097561	0.00120192	0.183255	0.000220258
												B_longum_GCA_018409185.1_ASM1840918v1_genomic.fa.gz	2	0.00097561	0.00120192	0.02447	2.94111e-05
												B_longum_GCA_017312605.1_ASM1731260v1_genomic.fa.gz	2	0.00097561	0.00120192	0.02669	3.20793e-05
												B_longum_GCA_015670995.1_ASM1567099v1_genomic.fa.gz	2	0.00097561	0.00120192	0.041925	5.03906e-05
												B_longum_GCA_015667025.1_ASM1566702v1_genomic.fa.gz	2	0.00097561	0.00120192	0.045065	5.41647e-05
												B_longum_GCA_015555065.1_ASM1555506v1_genomic.fa.gz	2	0.00097561	0.00120192	0.065965	7.92849e-05
												B_longum_GCA_015553805.1_ASM1555380v1_genomic.fa.gz	2	0.00097561	0.00120192	0.023845	2.86599e-05
												B_longum_GCA_015550145.1_ASM1555014v1_genomic.fa.gz	2	0.00097561	0.00120192	0.00541	6.5024e-06
												B_longum_GCA_014871875.1_ASM1487187v1_genomic.fa.gz	2	0.00097561	0.00120192	0.048915	5.87921e-05
												B_longum_GCA_008673975.1_ASM867397v1_genomic.fa.gz	2	0.00097561	0.00120192	0.012195	1.46575e-05
												B_longum_GCA_004334705.1_ASM433470v1_genomic.fa.gz	2	0.00097561	0.00120192	0.039855	4.79026e-05
												B_longum_GCA_004333925.1_ASM433392v1_genomic.fa.gz	2	0.00097561	0.00120192	0.200975	0.000241556
												B_longum_GCA_004333465.1_ASM433346v1_genomic.fa.gz	2	0.00097561	0.00120192	0.080405	9.66406e-05
												B_longum_GCA_004333335.1_ASM433333v1_genomic.fa.gz	2	0.00097561	0.00120192	0.029035	3.48978e-05
												B_longum_GCA_004333205.1_ASM433320v1_genomic.fa.gz	2	0.00097561	0.00120192	0.04119	4.95072e-05
												B_longum_GCA_004332645.1_ASM433264v1_genomic.fa.gz	2	0.00097561	0.00120192	0.120585	0.000144934
												B_longum_GCA_004167725.1_ASM416772v1_genomic.fa.gz	2	0.00097561	0.00120192	0.02759	3.31611e-05
												B_longum_GCA_003471915.1_ASM347191v1_genomic.fa.gz	2	0.00097561	0.00120192	0.02876	3.45673e-05
												B_longum_GCA_003471345.1_ASM347134v1_genomic.fa.gz	2	0.00097561	0.00120192	0.133305	0.000160222
												B_longum_GCA_003094995.1_ASM309499v1_genomic.fa.gz	2	0.00097561	0.00120192	0.00641	7.70433e-06
												B_longum_GCA_003094635.1_ASM309463v1_genomic.fa.gz	2	0.00097561	0.00120192	0.063685	7.65445e-05
												B_longum_GCA_002861445.1_ASM286144v1_genomic.fa.gz	2	0.00097561	0.00120192	0.06382	7.67067e-05
												B_longum_GCA_001870755.1_ASM187075v1_genomic.fa.gz	2	0.00097561	0.00120192	0.05088	6.11538e-05
												B_longum_GCA_000730035.1_ASM73003v1_genomic.fa.gz	2	0.00097561	0.00120192	0.004285	5.15024e-06
												B_longum_GCA_000261265.1_Blongum44Bv1.0_genomic.fa.gz	2	0.00097561	0.00120192	0.00723	8.6899e-06
												458B_multifasta.fa.gz	2	0.00097561	0.00120192	0.002825	3.39543e-06
												209B_multifasta.fa.gz	2	0.00097561	0.00120192	0.009205	1.10637e-05
												SRR9670923_Prokaryote_Bifidobacterium_longum_species.fa.gz	1	0.000487805	0.000600962	0.2058	0.000123678
												SRR9330623_contigs_species_Prokaryote_Bifidobacterium_longum_species.fa.gz	1	0.000487805	0.000600962	0.19347	0.000116268
												SRR9330557_contigs_species_Prokaryote_Bifidobacterium_longum_species.fa.gz	1	0.000487805	0.000600962	0.39546	0.000237656
												SRR9330541_Prokaryote_Bifidobacterium_longum_species.fa.gz	1	0.000487805	0.000600962	0.02985	1.79387e-05
												SRR9330500_contigs_species_Prokaryote_Bifidobacterium_longum_species.fa.gz	1	0.000487805	0.000600962	0.79171	0.000475787
												SRR8942377_contigs_species_Prokaryote_Bifidobacterium_longum_species.fa.gz	1	0.000487805	0.000600962	0.59362	0.000356743
												SRR7411374_contigs_species_Prokaryote_Bifidobacterium_longum_species.fa.gz	1	0.000487805	0.000600962	0.10159	6.10517e-05
												SRR7411291_Prokaryote_Bifidobacterium_longum_species.fa.gz	1	0.000487805	0.000600962	0.15998	9.61418e-05
												SRR7411264_Prokaryote_Bifidobacterium_longum_species.fa.gz	1	0.000487805	0.000600962	0.32149	0.000193203
												SRR7352066_Prokaryote_Bifidobacterium_longum_species.fa.gz	1	0.000487805	0.000600962	0.31811	0.000191172
												SRR7352058_Prokaryote_Bifidobacterium_longum_species.fa.gz	1	0.000487805	0.000600962	0.06772	4.06971e-05
												SRR7352050_Prokaryote_Bifidobacterium_longum_species.fa.gz	1	0.000487805	0.000600962	0.42954	0.000258137
												SRR7351783_contigs_species_Prokaryote_Bifidobacterium_longum_species.fa.gz	1	0.000487805	0.000600962	0.67093	0.000403203
												SRR7351732_contigs_species_Prokaryote_Bifidobacterium_longum_species.fa.gz	1	0.000487805	0.000600962	0.381	0.000228966
												SRR4408170_contigs_species_Prokaryote_Bifidobacterium_longum_species.fa.gz	1	0.000487805	0.000600962	0.66683	0.000400739
												ERR525977_contigs_species_Prokaryote_Bifidobacterium_longum_species.fa.gz	1	0.000487805	0.000600962	0.10306	6.19351e-05
												ERR525748_contigs_species_Prokaryote_Bifidobacterium_longum_species.fa.gz	1	0.000487805	0.000600962	0.0442	2.65625e-05
												ERR3277263_contigs_species_Prokaryote_Bifidobacterium_longum_species.fa.gz	1	0.000487805	0.000600962	0.40379	0.000242662
												ERR2367719_contigs_species_Prokaryote_Bifidobacterium_longum_species.fa.gz	1	0.000487805	0.000600962	0.10221	6.14243e-05
												Bifi_longum_YS108R.fa.gz	1	0.000487805	0.000600962	0.04377	2.63041e-05
												Bifi_longum_NCTC11818.fa.gz	1	0.000487805	0.000600962	0.00313	1.88101e-06
												Bifi_longum_DJO10A.fa.gz	1	0.000487805	0.000600962	0.01961	1.17849e-05
												Bifi_longum_BAMA-B05.fa.gz	1	0.000487805	0.000600962	0.01148	6.89904e-06
												B_longum_GCA_905203945.1_SRR341660-mag-bin.4_genomic.fa.gz	1	0.000487805	0.000600962	0.00225	1.35216e-06
												B_longum_GCA_902505435.1_LH12_genomic.fa.gz	1	0.000487805	0.000600962	0.3467	0.000208353
												B_longum_GCA_018408965.1_ASM1840896v1_genomic.fa.gz	1	0.000487805	0.000600962	0.16166	9.71514e-05
												B_longum_GCA_018378875.1_ASM1837887v1_genomic.fa.gz	1	0.000487805	0.000600962	0.01877	1.128e-05
												B_longum_GCA_018374015.1_ASM1837401v1_genomic.fa.gz	1	0.000487805	0.000600962	0.02877	1.72897e-05
												B_longum_GCA_017312645.1_ASM1731264v1_genomic.fa.gz	1	0.000487805	0.000600962	0.00654	3.93029e-06
												B_longum_GCA_017312585.1_ASM1731258v1_genomic.fa.gz	1	0.000487805	0.000600962	0.15835	9.51623e-05
												B_longum_GCA_016634435.1_ASM1663443v1_genomic.fa.gz	1	0.000487805	0.000600962	0.0281	1.6887e-05
												B_longum_GCA_015671085.1_ASM1567108v1_genomic.fa.gz	1	0.000487805	0.000600962	0.08745	5.25541e-05
												B_longum_GCA_015670535.1_ASM1567053v1_genomic.fa.gz	1	0.000487805	0.000600962	0.05369	3.22656e-05
												B_longum_GCA_015670475.1_ASM1567047v1_genomic.fa.gz	1	0.000487805	0.000600962	0.06903	4.14844e-05
												B_longum_GCA_015669395.1_ASM1566939v1_genomic.fa.gz	1	0.000487805	0.000600962	0.03061	1.83954e-05
												B_longum_GCA_015558825.1_ASM1555882v1_genomic.fa.gz	1	0.000487805	0.000600962	0.03801	2.28425e-05
												B_longum_GCA_015554225.1_ASM1555422v1_genomic.fa.gz	1	0.000487805	0.000600962	0.06232	3.74519e-05
												B_longum_GCA_015547785.1_ASM1554778v1_genomic.fa.gz	1	0.000487805	0.000600962	0.02447	1.47055e-05
												B_longum_GCA_014898255.1_ASM1489825v1_genomic.fa.gz	1	0.000487805	0.000600962	0.00504	3.02885e-06
												B_longum_GCA_014871865.1_ASM1487186v1_genomic.fa.gz	1	0.000487805	0.000600962	0.00293	1.76082e-06
												B_longum_GCA_009896525.1_ASM989652v1_genomic.fa.gz	1	0.000487805	0.000600962	0.02541	1.52704e-05
												B_longum_GCA_008671905.1_ASM867190v1_genomic.fa.gz	1	0.000487805	0.000600962	0.00823	4.94591e-06
												B_longum_GCA_005844115.1_ASM584411v1_genomic.fa.gz	1	0.000487805	0.000600962	0.00861	5.17428e-06
												B_longum_GCA_004334855.1_ASM433485v1_genomic.fa.gz	1	0.000487805	0.000600962	0.19067	0.000114585
												B_longum_GCA_004334445.1_ASM433444v1_genomic.fa.gz	1	0.000487805	0.000600962	0.01503	9.03245e-06
												B_longum_GCA_004334365.1_ASM433436v1_genomic.fa.gz	1	0.000487805	0.000600962	0.10764	6.46875e-05
												B_longum_GCA_004333995.1_ASM433399v1_genomic.fa.gz	1	0.000487805	0.000600962	0.00636	3.82212e-06
												B_longum_GCA_004333905.1_ASM433390v1_genomic.fa.gz	1	0.000487805	0.000600962	0.0215	1.29207e-05
												B_longum_GCA_004333775.1_ASM433377v1_genomic.fa.gz	1	0.000487805	0.000600962	0.1459	8.76803e-05
												B_longum_GCA_004333625.1_ASM433362v1_genomic.fa.gz	1	0.000487805	0.000600962	0.08952	5.37981e-05
												B_longum_GCA_004333035.1_ASM433303v1_genomic.fa.gz	1	0.000487805	0.000600962	0.01066	6.40625e-06
												B_longum_GCA_004332895.1_ASM433289v1_genomic.fa.gz	1	0.000487805	0.000600962	0.00938	5.63702e-06
												B_longum_GCA_004332665.1_ASM433266v1_genomic.fa.gz	1	0.000487805	0.000600962	0.02894	1.73918e-05
												B_longum_GCA_003472605.1_ASM347260v1_genomic.fa.gz	1	0.000487805	0.000600962	0.00824	4.95192e-06
												B_longum_GCA_003471245.1_ASM347124v1_genomic.fa.gz	1	0.000487805	0.000600962	0.00141	8.47356e-07
												B_longum_GCA_003468825.1_ASM346882v1_genomic.fa.gz	1	0.000487805	0.000600962	0.02667	1.60276e-05
												B_longum_GCA_003466545.1_ASM346654v1_genomic.fa.gz	1	0.000487805	0.000600962	0.01104	6.63462e-06
												B_longum_GCA_003466425.1_ASM346642v1_genomic.fa.gz	1	0.000487805	0.000600962	0.005	3.00481e-06
												B_longum_GCA_003464575.1_ASM346457v1_genomic.fa.gz	1	0.000487805	0.000600962	0.00304	1.82692e-06
												B_longum_GCA_003437695.1_ASM343769v1_genomic.fa.gz	1	0.000487805	0.000600962	0.00526	3.16106e-06
												B_longum_GCA_003437455.1_ASM343745v1_genomic.fa.gz	1	0.000487805	0.000600962	0.02628	1.57933e-05
												B_longum_GCA_003437095.1_ASM343709v1_genomic.fa.gz	1	0.000487805	0.000600962	0.03509	2.10877e-05
												B_longum_GCA_003370205.1_ASM337020v1_genomic.fa.gz	1	0.000487805	0.000600962	0.01828	1.09856e-05
												B_longum_GCA_003370095.1_ASM337009v1_genomic.fa.gz	1	0.000487805	0.000600962	0.03788	2.27644e-05
												B_longum_GCA_002833205.1_ASM283320v1_genomic.fa.gz	1	0.000487805	0.000600962	0.00946	5.6851e-06
												B_longum_GCA_002833185.1_ASM283318v1_genomic.fa.gz	1	0.000487805	0.000600962	0.0257	1.54447e-05
												B_longum_GCA_002833135.1_ASM283313v1_genomic.fa.gz	1	0.000487805	0.000600962	0.06455	3.87921e-05
												B_longum_GCA_002832945.1_ASM283294v1_genomic.fa.gz	1	0.000487805	0.000600962	0.16825	0.000101112
												B_longum_GCA_002076095.1_Bbif1886B_genomic.fa.gz	1	0.000487805	0.000600962	0.03109	1.86839e-05
												B_longum_GCA_001686165.1_ASM168616v1_genomic.fa.gz	1	0.000487805	0.000600962	0.00524	3.14904e-06
												B_longum_GCA_001686125.1_ASM168612v1_genomic.fa.gz	1	0.000487805	0.000600962	0.10999	6.60998e-05
												B_longum_GCA_001050555.1_ASM105055v1_genomic.fa.gz	1	0.000487805	0.000600962	0.02137	1.28425e-05
												B_longum_GCA_000730135.1_ASM73013v1_genomic.fa.gz	1	0.000487805	0.000600962	0.00573	3.44351e-06
												B_longum_GCA_000261205.1_Blongum22Bv1.0_genomic.fa.gz	1	0.000487805	0.000600962	0.00447	2.6863e-06
												296B_out_padded.fa.gz	1	0.000487805	0.000600962	0.03428	2.0601e-05
