# Supplementary material for: Designation of optimal reference strains representing the infant gut bifidobacterial species through a comprehensive multi‐omics approach
Source: Environ Microbiol. 2022 Oct 7;24(12):5825–39. doi: 10.1111/1462-2920.16205 (PMC10092070; doi:10.1111/1462-2920.16205)
Supplement: Supplementary file 9 — Table S6: Comparison between local available strains and RefBif‐IS throught RefBifSelector [file EMI-24-5825-s002.xlsx]

## Sheet: Sheet1
Table_S6: Comparison between local available strains and RefBif-IS throught RefBifSelector
Query Species	Strain (Query)	Reference	ANI	Average_PPOS	Score (ANI * Average PPOS)
Bifidobacterium bifidum	PRL2010	B_bifidum_GCA_015549125.1_ASM1554912v1_genomic.fasta	99.1298	99.5889	9872.23
Bifidobacterium bifidum	184B	B_bifidum_GCA_015549125.1_ASM1554912v1_genomic.fasta	99.0378	99.5928	9863.45
Bifidobacterium bifidum	352B	B_bifidum_GCA_015549125.1_ASM1554912v1_genomic.fasta	99.0653	99.4525	9852.29
Bifidobacterium bifidum	I1F33B	B_bifidum_GCA_015549125.1_ASM1554912v1_genomic.fasta	98.8745	99.5226	9840.25
Bifidobacterium bifidum	98B	B_bifidum_GCA_015549125.1_ASM1554912v1_genomic.fasta	99.1295	99.1726	9830.93
Bifidobacterium bifidum	156B	B_bifidum_GCA_015549125.1_ASM1554912v1_genomic.fasta	98.6939	99.5483	9824.81
Bifidobacterium bifidum	13200	B_bifidum_GCA_015549125.1_ASM1554912v1_genomic.fasta	98.8532	99.3794	9823.97
Bifidobacterium bifidum	81B	B_bifidum_GCA_015549125.1_ASM1554912v1_genomic.fasta	99.0643	98.9189	9799.33
Bifidobacterium bifidum	85B	B_bifidum_GCA_015549125.1_ASM1554912v1_genomic.fasta	98.7063	99.254	9797
Bifidobacterium bifidum	I1F40B	B_bifidum_GCA_015549125.1_ASM1554912v1_genomic.fasta	98.6932	99.2557	9795.86
Bifidobacterium bifidum	A8	B_bifidum_GCA_015549125.1_ASM1554912v1_genomic.fasta	98.6897	99.214	9791.4
Bifidobacterium bifidum	LMG11582	B_bifidum_GCA_015549125.1_ASM1554912v1_genomic.fasta	98.7198	99.0778	9780.94
Bifidobacterium bifidum	324B	B_bifidum_GCA_015549125.1_ASM1554912v1_genomic.fasta	98.4373	99.3328	9778.05
Bifidobacterium breve	1895B	B_breve_GCA_001546235.1_ASM154623v1_genomic.fasta	98.9071	99.3318	9824.62
Bifidobacterium breve	676B	B_breve_GCA_001546235.1_ASM154623v1_genomic.fasta	98.7849	99.2963	9808.98
Bifidobacterium breve	158B	B_breve_GCA_001546235.1_ASM154623v1_genomic.fasta	98.7242	99.2363	9797.02
Bifidobacterium breve	UCC2003	B_breve_GCA_001546235.1_ASM154623v1_genomic.fasta	98.7892	99.1536	9795.3
Bifidobacterium breve	2L	B_breve_GCA_001546235.1_ASM154623v1_genomic.fasta	97.7954	99.1972	9701.03
Bifidobacterium breve	M1D	B_breve_GCA_001546235.1_ASM154623v1_genomic.fasta	98.0896	98.7616	9687.49
Bifidobacterium breve	SOFIA256	B_breve_GCA_001546235.1_ASM154623v1_genomic.fasta	98.0312	98.7697	9682.51
Bifidobacterium breve	31L	B_breve_GCA_001546235.1_ASM154623v1_genomic.fasta	97.4867	99.1638	9667.15
Bifidobacterium longum	39B	GCA_000730105.1_ASM73010v1_genomic.fasta	98.7801	99.2783	9806.72
Bifidobacterium longum	359B	GCA_000730105.1_ASM73010v1_genomic.fasta	98.7162	99.1841	9791.08
Bifidobacterium longum	134B	GCA_000730105.1_ASM73010v1_genomic.fasta	98.6753	99.1952	9788.12
Bifidobacterium longum	296B	GCA_000730105.1_ASM73010v1_genomic.fasta	98.4453	99.3126	9776.86
Bifidobacterium longum	458B	GCA_000730105.1_ASM73010v1_genomic.fasta	98.6315	99.0143	9765.93
Bifidobacterium longum	209B	GCA_000730105.1_ASM73010v1_genomic.fasta	96.7217	98.3894	9516.39
Bifidobacterium pseudocatenulatum	1896B	Pseudocatenulatum_GCA_001025215.1.fasta	98.4054	99.416	9783.07
Bifidobacterium pseudocatenulatum	A12	Pseudocatenulatum_GCA_001025215.1.fasta	98.2475	99.4159	9767.36
Bifidobacterium pseudocatenulatum	1073B	Pseudocatenulatum_GCA_001025215.1.fasta	98.1001	99.4959	9760.56
Bifidobacterium pseudocatenulatum	1088B	Pseudocatenulatum_GCA_001025215.1.fasta	98.1448	99.3752	9753.16
Bifidobacterium pseudocatenulatum	CECT7765	Pseudocatenulatum_GCA_001025215.1.fasta	98.2307	99.2462	9749.02
Bifidobacterium pseudocatenulatum	318B	Pseudocatenulatum_GCA_001025215.1.fasta	98.3069	99.1691	9749.01
Bifidobacterium pseudocatenulatum	1052B	Pseudocatenulatum_GCA_001025215.1.fasta	97.9749	99.4174	9740.41
