# Supplementary material for: Designation of optimal reference strains representing the infant gut bifidobacterial species through a comprehensive multi‐omics approach
Source: Environ Microbiol. 2022 Oct 7;24(12):5825–39. doi: 10.1111/1462-2920.16205 (PMC10092070; doi:10.1111/1462-2920.16205)
Supplement: Supplementary file 10 — Table S7: Taxonomical profiling of LocalRefBif‐IV fermentation in simulated intestinal environment obtained through the use of METAnnotatorX2 software. [file EMI-24-5825-s008.xlsx]

## Sheet: Sheet1
Table S7: taxonomical profiling of LocalRefBif-IV fermentation in simulated intestinal environment obtained through the use of METAnnotatorX2 software.
	METAnnotatorX2 relative abundance taxonomic profiling
	Absolute value
Total cell	4385000000	4524000000	4867000000	1413000000	1623000000	1895000000	4253000000	2894000000	3153000000	747000000	789000000	1583000000	1576000000	1958000000	6332000000	2570000000	2880000000	3036000000	3638000000	1762000000	1731000000	2977000000	3143000000	3956000000	3170000000	3006000000	3258000000	1231000000	4798000000	1707000000	879000000	1023000000	1514000000	4638000000	5003000000	5271000000	5627000000
Identity	Best	Best	Best	Worst	Worst	Worst	TS	TS	TS	Best	Best	Best	Worst	Worst	Worst	TS	TS	TS	Best	Best	Best	Worst	Worst	Worst	TS	TS	TS	Best	Best	Best	Worst	Worst	Worst	TS	TS	TS
Strain	B. pseudocatenulatum			B. pseudocatenulatum			B. pseudocatenulatum			B. longum			B. longum			B. longum			B. bifidum			B. bifidum			B. bifidum			B. breve			B. breve			B. breve			Medium
Reads Taxonomy	1896B-6h	1896B-12h	1896B-24h	1052B-6h	1052B-12h	1052B-24h	LMG10505-6h	LMG10505-12h	LMG10505-24h	39B-6h	39B-12h	39B-24h	209B-6h	209B-12h	209B-24h	LMG13197-6h	LMG13197-12h	LMG13197-24h	PRL2010-6h	PRL2010-12h	PRL2010-24h	324B-6h	324B-12h	324B-24h	LMG11041-6h	LMG11041-12h	LMG11041-24h	1895B-6h	1895B-12h	1895B-24h	31L-6h	31L-12h	31L-24h	LMG13208-6h	LMG13208-12h	LMG13208-24h	Stabilized microbiota
B. adolescentis	0	0	0	0	0	0	0	377927	369532	0	0	0	0	865201	0	0	0	294826	170986	89862	0	0	261466	2.03896e+06	0	0	736178	0	0	0	0	0	0	0	0	0	0
B. bifidum	0	0	0	0	101243	262401	463364	947206	868115	0	0	90231	551048	757550	2.19866e+06	0	0	515118	5.98778e+07	11327898	20275203	5.54899e+07	3.66468e+07	6.31216e+07	4.25458e+06	6.28693e+06	1.2498e+06	0	0	0	0	0	0	0	0	0	0
B. breve	0	0	0	228496	287320	124123	876671	298690	0	0	0	0	260655	238876	693354	585138	1.1192e+06	0	320144	0	115977	0	1.69942e+06	835151	1.00622e+06	457513	1.18233e+06	221580	570962	382368	0	0	0	4.90965e+07	4.72217e+07	4.50461e+07	0
B. dentium	0	0	0	228496	287320	124123	876671	298690	0	0	0	0	260655	238876	693354	585138	1.1192e+06	0	0	0	0	0	1.69942e+06	835151	1.00622e+06	457513	1.18233e+06	0	0	0	0	0	0	0	0	0	0
B. longum	0	0	0	217334	182198	118058	416922	0	781124	3.09258e+06	2676288	4410238	1.98335e+06	2.95376e+06	1.05512e+07	0	4.04516e+06	463506	152796	160342	0	324225	969836	0	0	435149	281133	0	0	0	0	0	0	0	0	0	675240
B. pseudocatenulatum	6209160	10034232	3236555	239249	802298	3.89887e+06	2.75395e+06	5.00413e+06	1.28992e+06	0	0	0	0	0	0	0	0	0	334696	0	121170	0	0	437257	526822	958102	309510	0	0	0	0	0	0	0	0	0	0
	Relative abundance
Strain	1896B-6h	1896B-12h	1896B-24h	1052B-6h	1052B-12h	1052B-24h	LMG10505-6h	LMG10505-12h	LMG10505-24h	39B-6h	39B-12h	39B-24h	209B-6h	209B-12h	209B-24h	LMG13197-6h	LMG13197-12h	LMG13197-24h	PRL2010-6h	PRL2010-12h	PRL2010-24h	324B-6h	324B-12h	324B-24h	LMG11041-6h	LMG11041-12h	LMG11041-24h	1895B-6h	1895B-12h	1895B-24h	31L-6h	31L-12h	31L-24h	LMG13208-6h	LMG13208-12h	LMG13208-24h	Stabilized microbiota
B. adolescentis	0	0	0	0	0	0	0	0.00013059	0.0001172	0	0	0	0	0.00044188	0	0	0	9.711e-05	4.7e-05	5.1e-05	0	0	8.319e-05	0.00051541	0	0	0.00022596	0	0	0	0	0	0	0	0	0	0
B. bifidum	0	0	0	0	6.238e-05	0.00013847	0.00010895	0.0003273	0.00027533	0	0	5.7e-05	0.00034965	0.0003869	0.00034723	0	0	0.00016967	0.016459	0.006429	0.011713	0.0186395	0.0116598	0.0159559	0.00134214	0.00209146	0.00038361	0	0	0	0	0	0	0	0	0	0
B. breve	0	0	0	0.00016171	0.00017703	6.55e-05	0.00020613	0.00010321	0	0	0	0	0.00016539	0.000122	0.0001095	0.00022768	0.00038861	0	8.8e-05	0	6.7e-05	0	0.0005407	0.00021111	0.00031742	0.0001522	0.0003629	0.00018	0.000119	0.000224	0	0	0	0.0105857	0.00943867	0.00854602	0
B. dentium	0	0	0	0.00016171	0.00017703	6.55e-05	0.00020613	0.00010321	0	0	0	0	0.00016539	0.000122	0.0001095	0.00022768	0.00038861	0	0	0	0	0	0.0005407	0.00021111	0.00031742	0.0001522	0.0003629	0	0	0	0	0	0	0	0	0	0
B. longum	0	0	0	0.00015381	0.00011226	6.23e-05	9.803e-05	0	0.00024774	0.00414	0.003392	0.002786	0.00125847	0.00150856	0.00166633	0	0.00140457	0.00015267	4.2e-05	9.1e-05	0	0.00010891	0.00030857	0	0	0.00014476	8.629e-05	0	0	0	0	0	0	0	0	0	0.00012
B. pseudocatenulatum	0.001416	0.002218	0.000665	0.00016932	0.00049433	0.00205745	0.00064753	0.00172914	0.00040911	0	0	0	0	0	0	0	0	0	9.2e-05	0	7e-05	0	0	0.00011053	0.00016619	0.00031873	9.5e-05	0	0	0	0	0	0	0	0	0	0
