# Supplementary material for: Designation of optimal reference strains representing the infant gut bifidobacterial species through a comprehensive multi‐omics approach
Source: Environ Microbiol. 2022 Oct 7;24(12):5825–39. doi: 10.1111/1462-2920.16205 (PMC10092070; doi:10.1111/1462-2920.16205)
Supplement: Supplementary file 11 — Table S8: RanSeq results of tested strains, grown singularly with and without contact with human cells line. [file EMI-24-5825-s005.xlsx]

## Sheet: Table_S8
Table S8: RanSeq results of tested strains, grown singularly with and without contact with human cells line.
B. bifidum PRL2010	human cell monolayer/ctrl	RPKM human cell monolayer	Annotations		B. longum subsp. longum 39B	human cell monolayer/ctrl	RPKM human cell monolayer	Annotations		B. breve 1895B	human cell monolayer/ctrl	RPKM human cell monolayer	Annotations		B. pseudocatenulatum 1896B	human cell monolayer/ctrl	RPKM human cell monolayer	Annotations		B. breve 31L	human cell monolayer/ctrl	RPKM human cell monolayer	Annotations		B. longum 209B	human cell monolayer/ctrl	RPKM human cell monolayer	Annotations		B. bifidum LMG11041	human cell monolayer/ctrl	RPKM human cell monolayer	Annotations		B. pseudocatenulatum 1052B	human cell monolayer/ctrl	RPKM human cell monolayer	Annotations		B. longum LMG13197	human cell monolayer/ctrl	RPKM human cell monolayer	Annotations		B. breve LMG13208	human cell monolayer/ctrl	RPKM human cell monolayer	Annotations
BBPR_0742	5.05385	4684350	WP_033503318.1 30S ribosomal protein S1 [Bifidobacterium actinocoloniiforme]		IHV15_00525	22.9923	2107.27	WP_007055628.1 extracellular solute-binding protein [Bifidobacterium longum]		TVPR1-7E_1_127	0.113074	41148	WP_109703731.1 ATP-binding cassette domain-containing protein [Streptococcus pneumoniae]		TVPR1-7A_1_20	0.231905	31730	WP_226856930.1 16S rRNA (guanine(527)-N(7))-methyltransferase RsmG [Bifidobacterium pseudocatenulatum]		B31L_RS03150	5.23888	112.835	ribokinase 791041:792033 forward		209B_8_2	7.94067	4094.16	30S ribosomal protein S20		BIFI_RS10455	85.6071	1071.97	50S ribosomal protein L33		1052B_22_9	5.64444	546.348	histidine kinase		BLSL_RS07225	5.74267	427.812	carbohydrate ABC transporter permease 570166:571173 forward		BBRE_1000	6.41867	477.344	Glutamyl-tRNA synthetase
BBPR_1297	5.22201	2803423	WP_218624126.1 30S ribosomal protein S12 [unclassified Nesterenkonia]		IHV15_09025	8.20706	205.037	WP_038426528.1 extracellular solute-binding protein [Bifidobacterium longum]		TVPR1-7E_1_13	0.15964	7967	WP_084674557.1 ATP-binding cassette domain-containing protein [Bifidobacterium crudilactis]		TVPR1-7A_1_24	0.110126	1290219	WP_220793254.1 50S ribosomal protein L34 [Nocardioides stalactiti]		B31L_RS02000	0.237755	616.912	carbohydrate ABC transporter permease 503080:503916 forward		209B_12_173	5.12005	10318.6	30S ribosomal protein S6		BIFI_RS09055	31.4546	293.471	30S ribosomal protein S14		1052B_4_154	5.42068	207.265	O-acetylhomoserine aminocarboxypropyltransferase		BLSL_RS08855	0.225198	172.816	gtfA sucrose phosphorylase 137705:139231 forward		BBRE_0017	5.23883	242.144	Transcriptional regulator, MarR family
BBPR_1549	5.6583	3684973	WP_003808034.1 50S ribosomal protein L29 [Bifidobacterium dentium]		IHV15_00005	10.0279	791.263	WP_003830211.1 substrate-binding domain-containing protein [Bifidobacterium breve]		TVPR1-7E_1_151	0.0603071	31219	WP_221684713.1 pyridoxal 5'-phosphate synthase glutaminase subunit PdxT [Bifidobacterium pseudocatenulatum]		TVPR1-7A_9_37	0.0439357	86730	WP_125963558.1 50S ribosomal protein L31 [Bifidobacterium dolichotidis]		B31L_RS09330	0.234542	92.993	family 43 glycosylhydrolase 2221298:2221552 reverse		209B_8_313	0.248996	514.628	50S ribosomal protein L32		BIFI_RS09065	16.2146	188.17	50S ribosomal protein L36		1052B_2_75	0.225408	176.029	aspartate kinase		BLSL_RS00275	0.224542	29.124	extracellular solute-binding protein 2305689:2307014 reverse		BBRE_0426	0.241949	1454.97	DNA-binding protein HU
BBPR_1555	5.08933	4063792	WP_220236265.1 50S ribosomal protein L23 [Bifidobacterium asteroides]		IHV15_00025	8.76535	138.177	WP_011068827.1 ribokinase [Bifidobacterium longum]		TVPR1-7E_1_152	0.197366	60268	WP_206214796.1 pyridoxal 5'-phosphate synthase lyase subunit PdxS [unclassified Adlercreutzia]		TVPR1-7A_1_109	0.222387	141293	WP_094729378.1 ABC transporter ATP-binding protein/permease [Bifidobacterium hapali]		B31L_RS06565	0.22883	217.716	3-isopropylmalate dehydrogenase 1573065:1574096 reverse		209B_8_312	0.195944	248.782	50S ribosomal protein L36		BIFI_RS09050	15.2414	201.446	50S ribosomal protein L28		1052B_23_1	0.19401	177.613	peptidyl-prolyl cis-trans isomerase		BLSL_RS10090	0.248451	16.322	TrfB-related DNA-binding protein 44305:44811 forward		BBRE_0715	0.239111	6.67	WhiB family transcriptional regulator
BBPR_1558	6.75783	10855993	WP_205908664.1 30S ribosomal protein S10 [Corynebacterium xerosis]		IHV15_00290	7.08389	106.57	WP_007053197.1 amidohydrolase family protein [Bifidobacterium longum]		TVPR1-7E_1_213	0.139034	169239	WP_106620718.1 lipoate--protein ligase family protein [Bifidobacterium breve]		TVPR1-7A_3_124	0.239904	144678	WP_131223615.1 MFS transporter [Bifidobacterium longum]		B31L_RS02480	0.222633	31.454	carbohydrate ABC transporter permease 625445:626311 forward		209B_5_31	0.167508	939.052	50S ribosomal protein L35		BIFI_RS09060	11.0974	276.303	type B 50S ribosomal protein L31		1052B_5_23	0.185489	116.64	chorismate synthase		BLSL_RS04550	0	0	DNA polymerase III 1178872:1179429 forward		BBRE_1606	0.230308	2018.95	Transcriptional regulator, AraC family
BBPR_1579	5.73364	9529181	WP_198025421.1 50S ribosomal protein L33 [Brachybacterium phenoliresistens]		IHV15_00430	19.9184	5505.59	WP_165542063.1 glycerophosphodiester phosphodiesterase [Bifidobacterium longum]		TVPR1-7E_1_214	0.139854	531581	WP_022859841.1 3-isopropylmalate dehydrogenase [Bifidobacterium magnum]		TVPR1-7A_3_26	0.220121	365253	WP_115796629.1 anion transporter [Bifidobacterium longum]		B31L_RS07880	0.176898	826.442	glycoside-pentoside-hexuronide (GPH):cation symporter 1885216:1886697 reverse		209B_8_309	0.12843	349.375	50S ribosomal protein L33		BIFI_RS05585	13.296	61.72	sugar ABC transporter substrate-binding protein		1052B_5_142	0	0	peptidase		BLSL_RS03790	0	0	tyrosine-type recombinase/integrase 1352648:1353850 forward		BBRE_0790	0.228597	293.361	LacI family transcriptional regulator
BBPR_1594	6.0766	2682447	WP_007147656.1 50S ribosomal protein L10 [Scardovia wiggsiae]		IHV15_00530	5.13179	68.648	WP_169241327.1 alpha-xylosidase [Bifidobacterium sp. DSM 109959]		TVPR1-7E_1_220	0.120141	63938	WP_003828392.1 NUDIX hydrolase family protein [Bifidobacterium breve]		TVPR1-7A_3_36	0.243526	646234	WP_117651028.1 sugar ABC transporter substrate-binding protein [Bifidobacterium longum]		B31L_RS09075	0.0804612	48.136	leuC 3-isopropylmalate dehydratase large subunit 2149557:2150960 reverse		209B_5_32	0.103933	507.22	50S ribosomal protein L20		BIFI_RS01915	9.35726	71.817	ABC transporter permease		1052B_3_25	0.244983	355.995	3-isopropylmalate dehydratase large subunit		BLSL_RS04510	0	0	DNA cytosine methyltransferase 1190515:1192044 reverse		BBRE_1059	0.22194	71.244	Aspartyl/glutamyl-tRNA(Asn/Gln) amidotransferase subunit A
BBPR_0121	7.16908	251441	WP_061085715.1 DivIVA domain-containing protein [Bifidobacterium bifidum]		IHV15_00865	7.15041	68.265	WP_007053326.1 ATP-binding protein [Bifidobacterium longum]		TVPR1-7E_1_76	0.245314	15927	WP_008691966.1 ATP-binding cassette domain-containing protein [Fusobacterium nucleatum]		TVPR1-7A_3_49	0.203276	46168	WP_125967820.1 ABC transporter ATP-binding protein [Bifidobacterium samirii]		B31L_RS08740	0.0798308	264.646	carbohydrate kinase family protein 2073054:2074070 forward		209B_8_310	0.0976931	215.874	30S ribosomal protein S14		BIFI_RS03315	9.07967	25.414	ABC transporter		1052B_2_91	0.227702	470.866	2-isopropylmalate synthase		BLSL_RS05800	0.242934	18.118	ABC transporter permease 918867:920084 forward		BBRE_1560	0.218599	8.796	XRE family transcriptional regulator
BBPR_0563	5.57269	1389628	WP_125979491.1 ROK family transcriptional regulator [Bifidobacterium goeldii]		IHV15_00930	16.5695	600.165	WP_171022698.1 gluconate kinase [Bifidobacterium longum]		TVPR1-7E_2_231	0.208755	61520	WP_220183509.1 AMP-binding protein [Bifidobacterium bifidum]		TVPR1-7A_3_50	0.245816	150097	WP_180753650.1 ABC transporter permease [Bifidobacterium sp. N5G01]		B31L_RS09070	0.0734537	45.47	leuD 3-isopropylmalate dehydratase small subunit 2148718:2149408 reverse		209B_8_311	0.0724072	99.779	50S ribosomal protein L31		BIFI_RS01925	5.96668	785.15	iron transporter		1052B_14_8	0.17664	49.941	glycosyltransferase group 2 family protein		BLSL_RS06125	0.242055	29.445	ABC transporter permease 836525:837211 forward		BBRE_1605	0.194851	394.729	GTP-binding protein, probable translation factor
BBPR_0732	0.175566	7914	WP_221683720.1 translesion error-prone DNA polymerase V autoproteolytic subunit [Bifidobacterium bifidum]		IHV15_01020	5.33657	8662.59	WP_032682533.1 LysM peptidoglycan-binding domain-containing protein [Bifidobacterium longum]		TVPR1-7E_3_236	0.168162	69466	WP_015069185.1 NAD(P)-dependent alcohol dehydrogenase [Acidipropionibacterium acidipropionici]		TVPR1-7A_5_102	15.4113	1102416	WP_099571053.1 mechanosensitive ion channel [unclassified Bifidobacterium]		B31L_RS00150	0.0701795	48.102	long-chain fatty acid--CoA ligase 35668:37491 forward		209B_8_308	0.069472	98.373	50S ribosomal protein L28		BIFI_RS10065	0.243207	11.313	permease		1052B_3_26	0.133563	299.813	3-isopropylmalate dehydratase small subunit		BLSL_RS06130	0.225207	23.635	methionine ABC transporter ATP-binding protein 835323:836528 forward		BBRE_1287	0.191425	106.271	ATP-dependent DNA helicase recQ
BBPR_0858	17.6258	705121	WP_219177232.1 nucleoside 2-deoxyribosyltransferase [Ferrimonas balearica]		IHV15_01140	15.1425	355.077	WP_125968093.1 glycoside hydrolase family 3 protein [Bifidobacterium samirii]		TVPR1-7E_3_253	0.196644	9620	WP_025263253.1 extracellular solute-binding protein [Bifidobacterium breve]		TVPR1-7A_4_104	6.28546	615598	WP_003838786.1 sugar ABC transporter permease [Bifidobacterium dentium]		B31L_RS01875	0.0264212	174.147	phosphoenolpyruvate carboxylase 466476:469229 forward		209B_20_15	0.232644	227.543	glycosyl hydrolase family 43		BIFI_RS10180	0.197385	19.818	MptD family putative ECF transporter S component		1052B_9_129	0.115969	429.839	glycerophosphodiester phosphodiesterase		BLSL_RS00875	0.221496	114.129	ABC transporter ATP-binding protein 2099258:2100256 reverse		BBRE_1305	0.182941	16.575	Transcriptional regulator, LacI family
BBPR_0862	19.8325	588926	WP_117789957.1 SAM-dependent DNA methyltransferase [Bifidobacterium longum]		IHV15_01160	8.36423	127.864	WP_007057383.1 glycoside hydrolase family 125 protein [Bifidobacterium longum]		TVPR1-7E_3_41	0.246711	75564	WP_220236839.1 D-ribose pyranase [Bifidobacterium asteroides]		TVPR1-7A_5_100	7.44161	407845	WP_106622184.1 ABC transporter ATP-binding protein [Bifidobacterium breve]		B31L_RS03200	5.70964	1500.74	peptidylprolyl isomerase 808777:809316 reverse		209B_17_19	0.205429	7.598	beta-glucosidase-related glycosidase		BIFI_RS01320	0.158572	595.913	phosphate ABC transporter substrate-binding protein PstS		1052B_18_40	8.1256	555.352	sugar ABC transporter permease		BLSL_RS05795	0.198651	13.284	ABC transporter ATP-binding protein 920086:921054 forward		BBRE_0975	0.162749	312.026	Transcriptional regulator, GntR family
BBPR_0881	5.01624	411141	WP_221608548.1 helix-turn-helix domain-containing protein [Bifidobacterium pseudocatenulatum]		IHV15_01310	7.76709	94.44	WP_011068012.1 fused MFS/spermidine synthase [Bifidobacterium longum]		TVPR1-7E_4_106	0.0107268	5840	WP_101617202.1 quinolinate synthase NadA [Bifidobacterium margollesii]		TVPR1-7A_5_98	5.18954	126329	WP_131269651.1 ABC transporter permease subunit [Bifidobacterium longum]		B31L_RS06580	5.65833	1423.09	gcvH glycine cleavage system protein GcvH 1578245:1578646 reverse		209B_17_42	0.203344	49.056	alpha-galactosidase		BIFI_RS01500	0.0991788	81.126	biotin transporter BioY		1052B_18_41	5.49092	629.88	sugar ABC transporter permease		BLSL_RS06135	0.122744	68.422	MetQ/NlpA family ABC transporter substrate-binding protein 834209:835189 forward		BBRE_0649	0.101981	128.857	Transcriptional regulator, padR type
BBPR_0968	6.34153	757210	WP_201604828.1 DNA cytosine methyltransferase [Psychrobacter immobilis]		IHV15_01360	5.79399	41.456	WP_065437209.1 quinolinate synthase NadA [Bifidobacterium longum]		TVPR1-7E_4_107	0.201022	29792	WP_158276313.1 NUDIX hydrolase [Bifidobacterium callitrichidarum]		TVPR1-7A_6_107	0.153462	253863	WP_116442822.1 peptide ABC transporter permease [Gardnerella vaginalis]		B31L_RS08160	5.31417	125.239	pseudouridine synthase 1954429:1955583 reverse		209B_12_176	0.202399	8.622	glycosyl hydrolase		BIFI_RS10150	0	0	ABC transporter ATP-binding protein		1052B_3_128	5.02768	1494.63	ABC transporter substrate-binding protein		BLSL_RS06010	0.102768	71.979	ABC transporter ATP-binding protein 866924:867715 forward		BBRE_0222	0.248975	691.253	50S ribosomal protein L22
BBPR_1149	6.69295	139528	WP_022739438.1 DEAD/DEAH box helicase family protein [Adlercreutzia equolifaciens]		IHV15_01710	10.5515	323.879	WP_007052680.1 histidine phosphatase family protein [Bifidobacterium longum]		TVPR1-7E_4_128	0.190441	30785	WP_019727460.1 peptidoglycan bridge formation glycyltransferase FemA/FemB family protein [Bifidobacterium breve]		TVPR1-7A_7_20	0.233907	266841	WP_004008268.1 sugar ABC transporter permease [Mobiluncus]		B31L_RS06245	0.241221	84.593	pdxS pyridoxal 5'-phosphate synthase lyase subunit PdxS 1475123:1475998 reverse		209B_20_146	0.192513	199.497	cyclopropane-fatty-acyl-phospholipid synthase		BIFI_RS01885	0	0	PTS sugar transporter subunit IIC		1052B_4_78	0.24556	51.283	bile acid transporter		BLSL_RS01880	0	0	MFS transporter 1862366:1862599 forward		BBRE_1355	0.224613	475.512	SSU ribosomal protein S7P
BBPR_1150	8.15644	161889	WP_013390018.1 transcriptional regulator [Bifidobacterium bifidum]		IHV15_01740	7.22451	122.889	WP_014485584.1 amidohydrolase family protein [Bifidobacterium longum]		TVPR1-7E_4_132	0.152583	133756	WP_101625551.1 NUDIX domain-containing protein [Bifidobacterium imperatoris]		TVPR1-7A_7_77	0.214193	16585	WP_215640934.1 ABC transporter permease [Bifidobacterium adolescentis]		B31L_RS01835	0.238209	38.596	histidine kinase 454876:456027 reverse		209B_4_16	0.177962	4.33	alpha-mannosidase		BIFI_RS01875	0	0	PTS lactose/cellobiose transporter subunit IIA		1052B_3_296	0.242917	260.331	sugar ABC transporter substrate-binding protein		BLSL_RS0109490	0.127957	86.168	pdxS pyridoxal 5'-phosphate synthase lyase subunit PdxS 605634:606508 forward		BBRE_0635	0.210907	578.503	LSU ribosomal protein L20P
BBPR_1535	5.46444	36151023	WP_220381388.1 translation initiation factor IF-1 [Bifidobacterium longum]		IHV15_02180	6.68546	74.817	WP_129897032.1 ATP-binding protein [Bifidobacterium pseudolongum]		TVPR1-7E_4_133	0.200466	156094	WP_169171036.1 N-acetylglucosamine-6-phosphate deacetylase [Bifidobacterium sp. DSM 109957]		TVPR1-7A_9_4	5.93477	706885	WP_226849229.1 serine/threonine transporter SstT [Bifidobacterium pseudocatenulatum]		B31L_RS08815	0.20327	33.508	type I polyketide synthase 2082214:2091696 reverse		209B_20_231	0.172531	7.689	glycosyl hydrolase		BIFI_RS04695	10.8957	119.046	aminopeptidase N		1052B_4_31	0.237087	91.699	amino acid ABC transporter permease		BLSL_RS06015	0.0591177	99.139	O-acetylhomoserine aminocarboxypropyltransferase/cysteine synthase 865259:866575 forward		BBRE_1326	0	0	50S ribosomal protein L31
BBPR_0053	7.32869	1107600	WP_223388129.1 glycosyltransferase family 2 protein [Faecalibacterium prausnitzii]		IHV15_02850	7.13805	170.635	WP_108912159.1 dienelactone hydrolase family protein [Bifidobacterium longum]		TVPR1-7E_4_134	0.044673	12269	WP_073190368.1 glucosamine-6-phosphate deaminase [Tessaracoccus bendigoensis]		TVPR1-7A_1_107	0.128518	26657	WP_144165865.1 MarR family transcriptional regulator [Bifidobacterium catenulatum]		B31L_RS06955	0.172292	240.632	groL chaperonin GroEL 1660050:1661675 forward		209B_2_17	0.158387	268.329	L-lactate dehydrogenase		BIFI_RS02990	5.92953	80.778	serine hydrolase		1052B_5_78	0.228634	52.67	ABC transporter ATP-binding protein		BLSL_RS04895	6.83271	16.419	hypothetical protein 1110410:1110913 reverse		BBRE_1019	0.243824	384.698	Glycosyltransferase
BBPR_0060	6.99974	f	WP_165500872.1 glucosyltransferase domain-containing protein [Bifidobacterium longum]		IHV15_03000	8.50695	44.653	WP_181896254.1 substrate-binding domain-containing protein [Bifidobacterium longum]		TVPR1-7E_5_103	0.0465384	14487	WP_221318874.1 phosphoenolpyruvate carboxylase [Nocardiopsis metallicus]		TVPR1-7A_2_117	0.0931409	28800	WP_109136363.1 histidine triad nucleotide-binding protein [Bifidobacterium catulorum]		B31L_RS03645	0.156685	21.01	bifunctional indole-3-glycerol phosphate synthase/tryptophan synthase subunit beta 906836:908923 forward		209B_5_39	0.139821	16.683	quinolinate synthetase		BIFI_RS03755	5.05171	68.577	homoserine kinase		1052B_8_120	0.200175	135.115	peptide ABC transporter substrate-binding protein		BLSL_RS0109665	6.07374	40.196	hypothetical protein 1119438:1119620 reverse		BBRE_0760	0.228887	14.6	Multi-domain protein possibly involved in fatty acids or polyketide biosynthesis
BBPR_0061	8.2309	1067474	WP_080568421.1 polysaccharide pyruvyl transferase family protein [Bifidobacterium breve]		IHV15_03300	8.2601	230.242	WP_007055490.1 alpha/beta hydrolase [Bifidobacterium longum]		TVPR1-7E_5_105	0.148858	60031	WP_072355710.1 ATP-binding protein [Olsenella sp. kh2p3]		TVPR1-7A_2_50	0.0863662	8797	WP_100513199.1 WhiB family transcriptional regulator [Bifidobacterium simiarum]		B31L_RS00600	0.153272	239.955	F0F1 ATP synthase subunit gamma 138003:138926 reverse		209B_11_31	0.104154	30.258	long-chain-fatty-acid--CoA ligase		BIFI_RS01560	0.244834	600.115	F0F1 ATP synthase subunit A		1052B_11_2	7.01267	1041.83	DNA-directed RNA polymerase subunit beta'		BLSL_RS04820	6.07366	19.46	hypothetical protein 1119983:1120171 reverse		BBRE_1173	0.221848	256.555	Glucose-6-phosphate isomerase
BBPR_0062	8.19317	344367	WP_034528767.1 rhamnan synthesis F family protein [Bifidobacterium stellenboschense]		IHV15_03390	5.5082	283.496	WP_007057134.1 histidine phosphatase family protein [Bifidobacterium longum]		TVPR1-7E_5_133	0.13331	75564	WP_003835919.1 glycoside hydrolase family 13 protein [Bifidobacterium]		TVPR1-7A_3_100	0.133097	65977	WP_204441647.1 MarR family transcriptional regulator [Bifidobacterium ruminantium]		B31L_RS00625	0.120787	406.199	atpB F0F1 ATP synthase subunit A 142413:143222 reverse		209B_4_15	0.0955801	16.783	Glycosyl hydrolase		BIFI_RS03150	0.21015	285.008	trypsin-like peptidase domain-containing protein		1052B_9_11	6.488	477.88	DNA primase		BLSL_RS04655	6.0729	33.82	hypothetical protein 1153895:1154329 forward		BBRE_0917	0.217493	884.396	Sucrose phosphorylase
BBPR_0064	6.16679	2996763	WP_033519468.1 NAD(P)-dependent oxidoreductase [Bifidobacterium scardovii]		IHV15_03495	6.89992	980.258	WP_058062565.1 alpha/beta fold hydrolase [Bifidobacterium longum]		TVPR1-7E_5_211	0.177125	81093	WP_212104297.1 D-hexose-6-phosphate mutarotase [Bifidobacterium longum]		TVPR1-7A_3_116	15.8663	1165716	WP_220236052.1 response regulator [Bifidobacterium asteroides]		B31L_RS04225	0.117583	48.754	gltB glutamate synthase large subunit 1028797:1033368 reverse		209B_14_61	0.0695713	165.086	Sucrose phosphorylase		BIFI_RS07685	0.178843	669.04	M15 family metallopeptidase		1052B_4_175	5.53167	151.518	methyltransferase type 11		BLSL_RS04835	6.07196	7.341	hypothetical protein 1118340:1118840 reverse		BBRE_1527	0.216119	520.727	Pyruvate kinase
BBPR_0078	6.29673	1581487	WP_047379060.1 glucose-1-phosphate thymidylyltransferase RfbA [Bifidobacterium longum]		IHV15_03620	0.131347	24.34	WP_007052052.1 pyruvate formate lyase-activating protein [Bifidobacterium longum]		TVPR1-7E_5_68	7.65473	13110814	WP_106628611.1 glycosyltransferase family 2 protein [Bifidobacterium breve]		TVPR1-7A_5_118	0.198113	393525	WP_217749451.1 endonuclease/exonuclease/phosphatase family protein [Bifidobacterium]		B31L_RS09360	0.10919	41.81	C1 family peptidase 2228187:2229689 forward		209B_19_89	0.237792	26.621	homoserine kinase		BIFI_RS01645	0.0997688	4.834	pyridoxal phosphate-dependent aminotransferase		1052B_4_167	0.233172	89.966	transcriptional regulator		BLSL_RS03225	5.80333	351.444	hypothetical protein 1501800:1502249 reverse		BBRE_1306	0.205996	14.045	Alpha-glucosidase
BBPR_0079	5.63494	1160696	WP_004132782.1 sugar nucleotide-binding protein [Gardnerella vaginalis]		IHV15_03745	7.46429	538.28	WP_007057554.1 histidine phosphatase family protein [Bifidobacterium longum]		TVPR1-7E_6_151	0.241855	201900	WP_033505640.1 L-lactate dehydrogenase [Bifidobacterium pullorum]		TVPR1-7A_6_3	5.65489	628937	WP_039199219.1 LacI family transcriptional regulator [Bifidobacterium catenulatum]		B31L_RS04260	0.106888	81.987	branched-chain amino acid aminotransferase 1041778:1042905 reverse		209B_20_21	0.223401	216.57	guanine permease		BIFI_RS01910	6.03153	66.383	FtsX-like permease family protein		1052B_2_95	0.22334	96.983	LacI family transcriptional regulator		BLSL_RS04600	5.56621	2.438	hypothetical protein 1165239:1169387 reverse		BBRE_0769	0.204004	558.492	Raffinose-binding protein
BBPR_0193	8.86832	424287	WP_095613781.1 glycoside hydrolase family 95 protein [Bifidobacterium italicum]		IHV15_04385	10.299	1051.09	WP_007053639.1 ATP-binding protein [Bifidobacterium longum]		TVPR1-7E_7_86	7.46132	11588134	WP_109136405.1 acetate kinase [Bifidobacterium catulorum]		TVPR1-7A_6_99	0.145954	31035	WP_188355108.1 DeoR/GlpR family DNA-binding transcription regulator [Galliscardovia ingluviei]		B31L_RS00605	0.0935101	229.94	atpA F0F1 ATP synthase subunit alpha 138930:140561 reverse		209B_19_98	0.219273	35.429	dipeptidase		BIFI_RS08620	5.51788	281.307	pyruvate formate lyase-activating protein		1052B_18_29	0.222072	223.969	transcriptional regulator		BLSL_RS0109620	5.31419	49.321	hypothetical protein 1076122:1076382 reverse		BBRE_0923	0.203893	262.846	Alpha-glucosidase
BBPR_0198	6.61397	749191	WP_100512822.1 GtrA family protein [Bifidobacterium simiarum]		IHV15_04640	6.09094	270.663	WP_100985494.1 alpha-L-arabinofuranosidase [Bifidobacterium longum]		TVPR1-7E_7_125	0.144738	21850	WP_065436640.1 FtsX-like permease family protein [Bifidobacterium longum]		TVPR1-7A_9_26	0.131793	345932	WP_155589232.1 oligoribonuclease [Bifidobacterium canis]		B31L_RS00620	0.0863089	549.202	atpE ATP synthase F0 subunit C 142085:142315 reverse		209B_8_51	0.146181	21.795	peptidase		BIFI_RS03725	0.230887	234.566	glycerophosphodiester phosphodiesterase		1052B_23_2	0.20597	85.968	XRE family transcriptional regulator		BLSL_RS08390	0.247486	520.398	phasin family protein 264747:265034 forward		BBRE_1231	0.192939	147.622	3-isopropylmalate dehydrogenase
BBPR_0231	0.18005	2601	WP_013389473.1 SDR family NAD(P)-dependent oxidoreductase [Bifidobacterium bifidum]		IHV15_04800	7.07997	447.95	WP_165506872.1 substrate-binding domain-containing protein [Bifidobacterium longum]		TVPR1-7E_1_114	0.0137051	5397	WP_214305453.1 zinc ABC transporter substrate-binding protein [unclassified Bifidobacterium]		TVPR1-7A_9_3	12.2127	947766	WP_169078121.1 LacI family DNA-binding transcriptional regulator [Bifidobacterium sp. DSM 109960]		B31L_RS00615	0.084281	528.864	F0F1 ATP synthase subunit B 141501:142019 reverse		209B_8_102	0.079611	21.391	O-acetylhomoserine aminocarboxypropyltransferase/cysteine synthase		BIFI_RS03215	0.199068	112.153	polysaccharide deacetylase family protein		1052B_14_24	0.147427	12.42	O-antigen polymerase		BLSL_RS05040	0.247269	44.34	AAA family ATPase 1088798:1089979 reverse		BBRE_0088	0.154373	20.232	3-isopropylmalate dehydratase small subunit
BBPR_0258	12.5924	9226876	WP_033514346.1 preprotein translocase subunit SecE [Bifidobacterium pullorum]		IHV15_05015	13.2578	239.117	WP_131209974.1 glycosyltransferase family 2 protein, partial [Bifidobacterium longum]		TVPR1-7E_1_14	0.171139	11850	WP_109056877.1 energy-coupling factor ABC transporter ATP-binding protein [Bifidobacterium callitrichidarum]		TVPR1-7A_1_100	10.499	1105257	WP_144090082.1 isopeptide-forming domain-containing fimbrial protein [Bifidobacterium pseudocatenulatum]		B31L_RS00610	0.0661619	267.73	F0F1 ATP synthase subunit delta 140630:141466 reverse		209B_8_181	6.84058	21100	WhiB family transcriptional regulator		BIFI_RS02890	0	0	dTDP-glucose 4,6-dehydratase		1052B_18_34	6.44009	1324.11	sortase-anchored surface protein		BLSL_RS02805	0.2472	186.96	SPFH domain-containing protein 1613548:1614447 reverse		BBRE_0771	0.14398	51.366	Alpha-galactosidase
BBPR_0294	7.18235	161567	WP_156963258.1 ethanolamine utilization protein EutL [Bifidobacterium stellenboschense]		IHV15_05020	12.6984	144.482	WP_081291452.1 glycosyltransferase family 39 protein [Bifidobacterium longum]		TVPR1-7E_1_62	0.183987	42086	WP_165541395.1 ABC transporter ATP-binding protein [Bifidobacterium longum]		TVPR1-7A_3_113	6.34893	268750	WP_219635352.1 chaperonin GroEL [Nocardioides ungokensis]		B31L_RS01665	0.0599374	149.037	trypsin-like peptidase domain-containing protein 410381:412345 reverse		209B_1_64	0.249619	98.084	DNA-binding response regulator		BIFI_RS09530	0	0	glycerophosphodiester phosphodiesterase		1052B_5_55	10.3476	2011.02	ribonucleotide-diphosphate reductase subunit beta		BLSL_RS05550	0.236185	43.913	dihydrodipicolinate reductase 978321:979346 forward		BBRE_0139	0.136085	20.545	Type I multifunctional fatty acid synthase
BBPR_0481	5.12072	571949	WP_094728742.1 hydroxyethylthiazole kinase [Bifidobacterium hapali]		IHV15_05075	0.212321	27.999	WP_131265868.1 galactokinase [Bifidobacterium longum]		TVPR1-7E_1_75	0.104374	11009	WP_140495377.1 MATE family efflux transporter [Bifidobacterium sp. UTBIF-78]		TVPR1-7A_3_21	0.191253	343914	WP_151916492.1 S-ribosylhomocysteine lyase [Bifidobacterium jacchi]		B31L_RS04660	23.0381	5821.24	ROK family protein 1125492:1126676 forward		209B_1_51	0.241925	188.17	DNA repair protein		BIFI_RS08165	6.02793	80.726	helicase		1052B_9_15	10.0656	513.978	phage associated protein		BLSL_RS10495	0.233587	18.298	hypothetical protein 1583287:1583487 reverse		BBRE_0611	0.108126	134.653	pfkB family carbohydrate kinase
BBPR_0752	7.08443	176551	WP_115955314.1 NUDIX hydrolase [Bifidobacterium bifidum]		IHV15_05195	6.59021	181.824	WP_022527364.1 ATP-binding protein [Bifidobacterium longum]		TVPR1-7E_2_225	0.155908	387058	WP_055345384.1 ABC transporter permease subunit [Propionibacterium freudenreichii]		TVPR1-7A_4_89	0.193473	29922	WP_033506100.1 amino acid permease [Bifidobacterium porcinum]		B31L_RS03345	12.8059	153.697	holA DNA polymerase III subunit delta 852016:852987 forward		209B_13_8	0.235515	45.003	LysR family transcriptional regulator		BIFI_RS06915	5.83721	35.607	DNA-binding protein		1052B_9_19	9.60082	797.444	phage capsid protein		BLSL_RS02100	0.22908	92.162	nucleoside 2-deoxyribosyltransferase 1812786:1813214 reverse		BBRE_1182	0.102159	126.116	Long-chain-fatty-acid--CoA ligase
BBPR_1099	7.41272	96180	WP_136500521.1 carbon-nitrogen hydrolase family protein [Bifidobacterium longum]		IHV15_05290	5.62169	132.52	WP_007054846.1 glycosyl hydrolase 53 family protein [Bifidobacterium longum]		TVPR1-7E_2_243	0.0312008	1881	WP_101451792.1 Nramp family divalent metal transporter [Bifidobacterium thermophilum]		TVPR1-7A_4_92	0.244053	65459	WP_091847793.1 homoserine dehydrogenase [Bifidobacterium commune]		B31L_RS04730	9.60944	665.742	class I SAM-dependent methyltransferase 1140748:1141617 reverse		209B_17_18	0.227397	7.128	XRE family transcriptional regulator		BIFI_RS04690	5.3347	274.924	ribonuclease J		1052B_9_16	9.47466	631.041	phage protein Gp19/Gp15/Gp42		BLSL_RS03040	0.221854	45.301	hypothetical protein 1552095:1553393 reverse		BBRE_0766	0.0469383	57.141	alpha-glucosidase
BBPR_1103	10.5335	51867	WP_080959200.1 ATP-binding protein [Bifidobacterium bifidum]		IHV15_05305	8.1211	269.921	WP_143246537.1 beta-galactosidase [Bifidobacterium breve]		TVPR1-7E_2_244	0.137054	7797	WP_214355694.1 MFS transporter [Bifidobacterium sp. SO4]		TVPR1-7A_5_2	8.77454	777170	WP_221534402.1 C69 family dipeptidase [Bifidobacterium pseudocatenulatum]		B31L_RS05375	8.9398	1158.79	GntR family transcriptional regulator 1285455:1285829 reverse		209B_2_19	0.224893	194.019	LexA family transcriptional regulator		BIFI_RS07345	5.20845	94.424	DEAD/DEAH box helicase		1052B_5_54	9.46325	3435.05	hypothetical protein		BLSL_RS06610	0.220961	241.061	HD domain-containing protein 722158:722691 forward		BBRE_0767	0.0461199	14.001	Raffinose transport system permease protein
BBPR_1234	5.33415	354209	WP_152580885.1 pyruvate formate lyase-activating protein [Bifidobacterium tibiigranuli]		IHV15_05350	5.03403	193.045	WP_007057865.1 gamma-glutamyl-gamma-aminobutyrate hydrolase family protein [Bifidobacterium longum]		TVPR1-7E_2_70	7.34022	11334710	WP_130078895.1 ammonium transporter [Bifidobacterium animalis]		TVPR1-7A_5_41	0.245757	43442	guanine permease		B31L_RS01265	5.21356	1625.11	LacI family transcriptional regulator 298427:299056 forward		209B_5_30	0.218047	748.431	translation initiation factor IF-3		BIFI_RS08830	5.02626	58.571	tRNA (adenosine(37)-N6)-dimethylallyltransferase MiaA		1052B_22_8	8.77532	454.307	hypothetical protein		BLSL_RS02785	0.218161	166.296	PLP-dependent transferase 1616485:1617717 reverse		BBRE_0768	0.0403344	29.997	Raffinose transport system permease protein
BBPR_1360	8.37016	369057	WP_163113274.1 alpha-L-fucosidase [Bifidobacterium bifidum]		IHV15_05545	0.2384	1738.31	WP_131218732.1 RNA-binding protein [Bifidobacterium longum]		TVPR1-7E_3_120	0.24741	45859	WP_052787928.1 MFS transporter [Bifidobacterium breve]		TVPR1-7A_1_1	6.14014	785496	WP_007147852.1 glycoside hydrolase family 3 C-terminal domain-containing protein [Scardovia wiggsiae]		B31L_RS02740	5.19182	397.164	ROK family protein 689456:690370 forward		209B_20_184	0.212885	29.617	NagC family transcriptional regulator		BIFI_RS07280	0.216173	9.351	methyltransferase domain-containing protein		1052B_7_72	8.23895	14.171	hypothetical protein		BLSL_RS05805	0.216902	20.74	DUF4418 family protein 918378:918776 forward		BBRE_1598	0.239532	60.72	Two component system histidine kinase
BBPR_1368	6.32993	214401	WP_152358304.1 FAD-dependent oxidoreductase [Bifidobacterium ramosum]		IHV15_05985	8.3423	273.06	WP_131206317.1 phosphoenolpyruvate--protein phosphotransferase [Bifidobacterium longum]		TVPR1-7E_3_150	10.1768	831199	WP_106642376.1 branched-chain amino acid ABC transporter permease [Bifidobacterium breve]		TVPR1-7A_1_84	0.123026	23226	WP_204314889.1 sucrose phosphorylase [Bifidobacterium aerophilum]		B31L_RS07510	5.18332	206.519	TetR/AcrR family transcriptional regulator 1799800:1800531 reverse		209B_12_153	0.209242	189.722	transcription termination factor Rho		BIFI_RS08720	0	0	helix-turn-helix transcriptional regulator		1052B_7_32	8.23684	6.26	hypothetical protein		BLSL_RS06750	0.203822	118.809	hypothetical protein 690923:691456 reverse		BBRE_1158	0.227858	129.44	Acetolactate synthase small subunit
BBPR_1438	9.36139	1404817	WP_195338859.1 family 20 glycosylhydrolase [Bifidobacterium bifidum]		IHV15_06185	0.0471614	13.451	WP_143724253.1 ATP-binding cassette domain-containing protein [Bifidobacterium longum]		TVPR1-7E_3_252	0.0361796	2716	WP_110424738.1 sugar ABC transporter permease [Bifidobacterium asteroides]		TVPR1-7A_1_88	0.217012	65998	WP_129896693.1 ketol-acid reductoisomerase [Bifidobacterium pseudolongum]		B31L_RS08385	0.245887	38.696	ROK family transcriptional regulator 1991710:1992858 forward		209B_7_12	0.207002	45	LacI family transcriptional regulator		BIFI_RS03180	0	34.609	pilin isopeptide linkage domain protein		1052B_1_4	7.75721	40126	hypothetical protein		BLSL_RS09115	0.203202	2321.78	hypothetical protein 65148:65366 reverse		BBRE_1221	0.22564	516.566	Chain length regulator (capsular polysaccharide biosynthesis) / Tyrosine-protein kinase (capsular polysaccharide biosynthesis)
BBPR_1463	7.05194	631311	WP_081887379.1 HAMP domain-containing histidine kinase [Bifidobacterium callitrichos]		IHV15_06375	11.4784	778.348	WP_131264627.1 ATP-binding protein [Bifidobacterium longum]		TVPR1-7E_4_16	0.226146	16963	WP_214355817.1 transporter substrate-binding domain-containing protein [Bifidobacterium sp. SO4]		TVPR1-7A_11_4	5.1764	979184	WP_226558985.1 alpha/beta hydrolase [Bifidobacterium pseudocatenulatum]		B31L_RS01495	0.233162	270.984	grpE nucleotide exchange factor GrpE 352553:353263 reverse		209B_7_5	0.186048	77.023	DNA-binding response regulator		BIFI_RS10000	15.5686	69.277	hypothetical protein		1052B_3_102	7.13164	128.719	propionyl-CoA carboxylase beta subunit		BLSL_RS11120	0.189787	26.084	hypothetical protein 222632:222772 reverse		BBRE_0343	0.225257	81.453	Branched-chain amino acid transport system permease protein livH
BBPR_1759	8.19255	18466	WP_154055639.1 type II secretion system F family protein [Bifidobacterium bifidum]		IHV15_06955	7.98879	446.014	WP_032682631.1 carbonic anhydrase [Bifidobacterium longum]		TVPR1-7E_4_17	0.116719	10488	WP_091847605.1 magnesium transporter CorA family protein [Bifidobacterium commune]		TVPR1-7A_11_5	5.52779	553437	WP_226558985.1 alpha/beta hydrolase [Bifidobacterium pseudocatenulatum]		B31L_RS01840	0.232837	111.156	response regulator transcription factor 456095:456766 reverse		209B_5_33	0.183021	40.345	recombinase XerC		BIFI_RS00660	14.2692	25.192	hypothetical protein		1052B_5_53	6.89314	2012.57	ribonucleotide-diphosphate reductase subunit alpha		BLSL_RS10920	0.186969	197.517	hypothetical protein 2155389:2155658 forward		BBRE_1298	0.169571	166.076	Multiple substrate aminotransferase (MsaT) containing domain and a regulatory domain of the GntR family
BBPR_1794	5.55311	191560	WP_117654644.1 exo-alpha-sialidase [Bifidobacterium bifidum]		IHV15_06970	5.78391	558.072	WP_007051743.1 ATP-binding protein [Bifidobacterium longum]		TVPR1-7E_5_204	0.124646	216558	WP_106622017.1 sugar ABC transporter ATP-binding protein [Bifidobacterium breve]		TVPR1-7A_2_100	0.210437	199694	WP_226559831.1 endolytic transglycosylase MltG [Bifidobacterium pseudocatenulatum]		B31L_RS01490	0.232533	114.59	DnaJ domain-containing protein 351387:352400 reverse		209B_14_96	0.154594	134.464	FHA domain-containing protein		BIFI_RS07415	10.3756	213.915	AzlD domain-containing protein		1052B_9_14	6.83265	636.571	hypothetical protein		BLSL_RS10830	0.168355	1375.57	hypothetical protein 473963:474214 forward		BBRE_0342	0.158823	122.106	Leucine-, isoleucine-, valine-, threonine-, and alanine-binding protein
BBPR_1840	5.89409	298406	WP_024464442.1 KH domain-containing protein [Bifidobacterium subtile]		IHV15_07050	17.5142	2916.14	WP_011068591.1 ATP-binding protein [Bifidobacterium longum]		TVPR1-7E_5_205	0.163285	514674	WP_044090139.1 ABC transporter substrate-binding protein [Bifidobacterium reuteri]		TVPR1-7A_2_126	0.222253	383259	WP_117659027.1 riboflavin deaminase [Bifidobacterium pseudocatenulatum]		B31L_RS02055	0.229597	463.149	DNA starvation/stationary phase protection protein 518568:519047 forward		209B_15_13	0.152279	177.88	DNA polymerase III subunit beta		BIFI_RS00765	9.89065	379.594	phosphoribosyl-ATP diphosphatase		1052B_9_20	6.6078	559.978	hypothetical protein		BLSL_RS10610	0.163291	349.401	PLP-dependent transferase 2018351:2018500 forward		BBRE_1285	0.14917	357.765	cysteine synthase
BBPR_0030	6.60817	2030307	WP_024463281.1 PTS sugar transporter subunit IIA [Bifidobacterium subtile]		IHV15_07160	7.25171	261.076	WP_032738054.1 N-acetylglucosamine-6-phosphate deacetylase [Bifidobacterium longum]		TVPR1-7E_6_108	0.0822327	5616	WP_025332257.1 EamA family transporter [Bifidobacterium]		TVPR1-7A_2_85	0.21065	17165	WP_109136405.1 acetate kinase [Bifidobacterium catulorum]		B31L_RS06105	0.172555	121.879	transcriptional repressor 1448745:1449245 forward		209B_8_205	0.150889	11.07	serine hydroxymethyltransferase		BIFI_RS01420	8.81588	215.366	hypothetical protein		1052B_5_139	6.5908	16.912	hypothetical protein		BLSL_RS06185	0.159825	4.789	DUF600 family protein 821676:822059 reverse		BBRE_0106	0.148572	13.088	Homoserine kinase
BBPR_0032	5.89332	637404	WP_200439907.1 PTS ascorbate transporter subunit IIC [Corynebacterium macginleyi]		IHV15_07240	9.47402	339.89	WP_131211025.1 ATP-binding protein [Bifidobacterium longum]		TVPR1-7E_7_124	0.164474	16140	WP_150393555.1 ABC transporter ATP-binding protein [Bifidobacterium callitrichos]		TVPR1-7A_2_91	0.154822	26789	WP_003835144.1 FtsX-like permease family protein [Bifidobacterium catenulatum]		B31L_RS07005	0.110528	22.877	PucR family transcriptional regulator 1672770:1674272 forward		209B_5_6	0.0720377	61.564	NagC family transcriptional regulator		BIFI_RS09420	8.81275	23.189	class 1b ribonucleoside-diphosphate reductase subunit beta		1052B_5_32	6.19258	905.393	cysteine desulfurase		BLSL_RS03020	0.146928	7.322	PHP domain-containing protein 1561551:1564187 reverse		BBRE_1436	0.144443	120.799	Glutamine synthetase
BBPR_0081	6.60103	3278717	WP_164930365.1 ABC transporter permease [Bifidobacterium bifidum]		IHV15_07490	9.15678	1554.12	WP_032734944.1 ATP-binding protein [Bifidobacterium longum]		TVPR1-7E_7_20	0.215381	24447	WP_152209526.1 potassium transporter Trk [Bifidobacterium cebidarum]		TVPR1-7A_2_92	0.199919	31530	WP_217749541.1 ATP-binding cassette domain-containing protein [Bifidobacterium]		B31L_RS01500	0.0965827	377.571	dnaK molecular chaperone DnaK 353263:355143 reverse		209B_8_319	0.0169388	48.475	Fur family transcriptional regulator		BIFI_RS00345	8.43236	274.845	transposase		1052B_9_17	6.04174	536.718	head protein		BLSL_RS05465	0.146351	7.834	TerB family tellurite resistance protein 1006196:1007134 forward		BBRE_0735	0.141704	5.951	aminopeptidase
BBPR_0082	7.2171	1560069	WP_034528770.1 polysaccharide ABC transporter ATP-binding protein [Bifidobacterium stellenboschense]		IHV15_07600	14.7933	30.415	WP_095347116.1 glycoside hydrolase family 127 protein [Bifidobacterium longum]		TVPR1-7E_7_84	0.211075	14881	WP_106647867.1 ABC transporter permease [Bifidobacterium breve]		TVPR1-7A_3_3	5.47926	588155	WP_200408601.1 alpha-L-arabinofuranosidase [Bifidobacterium longum]		B31L_RS00380	6.03046	11551.4	rpsO 30S ribosomal protein S15 90429:90698 reverse		209B_8_209	7.03616	982.318	cation transporter		BIFI_RS05705	8.21512	61.396	transposase		1052B_9_21	5.44627	282.166	hypothetical protein		BLSL_RS11320	0.145758	16.419	hypothetical protein 1005510:1006181 forward		BBRE_1810	0.123126	20.348	TrpB/TrpC bifunctional protein, includes tryptophan synthase beta chain and indole-3-glycerol phosphate synthase
BBPR_0408	0.206412	74580	WP_207760030.1 MFS transporter [Bifidobacterium primatium]		IHV15_07745	5.11627	1061.32	WP_117799624.1 glycosyltransferase family 2 protein [Bifidobacterium longum]		TVPR1-7E_2_128	0.244997	167963	WP_217049406.1 manganese efflux pump [Bifidobacterium bifidum]		TVPR1-7A_3_96	0.159918	2117	WP_209057533.1 inositol monophosphatase family protein [Bifidobacterium dentium]		B31L_RS00305	8.73708	541.961	cation transporter 71276:72184 reverse		209B_8_208	5.9368	856.467	ABC transporter		BIFI_RS07340	8.21461	302.936	hypothetical protein		1052B_9_18	5.24589	566.661	hypothetical protein		BLSL_RS01140	0.142823	152.076	PLP-dependent transferase 2017949:2018341 forward		BBRE_1703	0.0669829	70.488	Branched-chain amino acid aminotransferase
BBPR_0561	8.71729	436736	WP_163227657.1 MFS transporter [Bifidobacterium choloepi]		IHV15_07840	0.216584	259.835	NP_733613.1 ATP-dependent protease ATP-binding subunit, partial [Streptomyces coelicolor A3(2)]		TVPR1-7E_6_81	0.150771	9703	WP_007053361.1 trimeric intracellular cation channel family protein [Bifidobacterium longum]		TVPR1-7A_4_101	8.49813	616590	WP_206214796.1 pyridoxal 5'-phosphate synthase lyase subunit PdxS [unclassified Adlercreutzia]		B31L_RS00505	6.40301	738.792	mechanosensitive ion channel 118574:119365 forward		209B_14_148	0.249226	30.504	sugar ABC transporter permease		BIFI_RS06605	8.16407	132.464	hypothetical protein		1052B_9_114	5.23832	4338.26	anaerobic ribonucleoside triphosphate reductase		BLSL_RS11315	0.136195	83.589	hypothetical protein 1004567:1005457 forward		BBRE_1809	0.0578449	15.348	Tryptophan synthase alpha chain
BBPR_0704	5.01609	83553	WP_003812645.1 ABC transporter permease [Bifidobacterium bifidum]		IHV15_07865	6.15985	1019.15	WP_007054178.1 ATP-binding protein [Bifidobacterium longum]		TVPR1-7E_3_83	0.0430731	4918	WP_065506911.1 large conductance mechanosensitive channel protein MscL [Bifidobacterium breve]		TVPR1-7A_4_102	13.4227	882060	WP_221684713.1 pyridoxal 5'-phosphate synthase glutaminase subunit PdxT [Bifidobacterium pseudocatenulatum]		B31L_RS07695	0.241128	137.728	ABC transporter substrate-binding protein 1848109:1849296 reverse		209B_20_169	0.237852	60.011	xylose ABC transporter ATP-binding protein		BIFI_RS09875	8.14061	91.464	cysteine desulfurase		1052B_9_9	5.00977	462.181	phage tail tape measure protein		BLSL_RS00210	0.123034	147.372	hypothetical protein 2323781:2324641 reverse		BBRE_1594	0.0344662	17.052	O-acetylhomoserine aminocarboxypropyltransferase
BBPR_1045	7.60807	38649	WP_181971795.1 macrolide ABC transporter ATP-binding protein [Bifidobacterium bifidum]		IHV15_08085	0.0861085	30.565	NP_217040.1 fatty acid synthase [Mycobacterium tuberculosis H37Rv]		TVPR1-7E_2_12	0.180926	15004	WP_051923095.1 LPXTG cell wall anchor domain-containing protein [Bifidobacterium stellenboschense]		TVPR1-7A_4_103	21.5123	1756806	WP_029575689.1 extracellular solute-binding protein [Bifidobacterium thermacidophilum]		B31L_RS03320	0.230539	77.299	magnesium transporter CorA family protein 844530:845480 forward		209B_14_55	0.222194	97.657	BioY family transporter		BIFI_RS02020	7.25214	91.745	restriction endonuclease subunit S		1052B_4_309	0.247764	312.518	hypothetical protein		BLSL_RS07085	0.114673	366.381	hypothetical protein 612001:612261 reverse		BBRE_1286	0.0129847	53.269	Cystathionine gamma-synthase
BBPR_1109	6.43743	343379	WP_130078794.1 MFS transporter [Bifidobacterium animalis]		IHV15_08100	8.37199	137.108	WP_169241582.1 amylosucrase [Bifidobacterium sp. DSM 109959]		TVPR1-7E_2_13	0.0565449	3407	WP_214375456.1 LPXTG cell wall anchor domain-containing protein [Bifidobacterium sp. LC6]		TVPR1-7A_4_21	0.0568199	11575	WP_158050060.1 ATP-binding protein [Ellagibacter isourolithinifaciens]		B31L_RS09315	0.226831	66.697	ABC transporter ATP-binding protein/permease 2217009:2218919 reverse		209B_19_17	0.220792	41.847	ABC transporter substrate-binding protein		BIFI_RS00530	7.13414	479.917	hypothetical protein		1052B_8_8	0.244935	108.764	modification methylase		BLSL_RS11190	0.0948892	5.284	hypothetical protein 2048308:2048481 reverse		BBRE_0728	0.229964	12.364	cobalt transporter
BBPR_1212	5.74185	930524	WP_223849643.1 ABC transporter ATP-binding protein [Bifidobacterium vespertilionis]		IHV15_08145	9.67704	891.101	WP_171022657.1 family 43 glycosylhydrolase [Bifidobacterium longum]		TVPR1-7E_5_14	0.201017	14711	WP_025262679.1 flp pilus-assembly TadE/G-like family protein [Bifidobacterium]		TVPR1-7A_4_24	0.228919	436496	WP_102337367.1 dTDP-glucose 4,6-dehydratase [Collinsella provencensis]		B31L_RS02475	0.206175	44.26	sugar ABC transporter permease 624476:625426 forward		209B_19_21	0.22047	37.053	multidrug ABC transporter ATP-binding protein		BIFI_RS08810	6.80193	122.083	hypothetical protein		1052B_17_9	0.240684	69.849	gala3		BLSL_RS07595	0.0942744	76.455	AAA family ATPase 454607:455977 reverse		BBRE_1299	0.198907	1290.61	membrane spanning protein, possible citrate transporter
BBPR_1715	0.195051	3405	WP_117658326.1 PTS lactose/cellobiose transporter subunit IIA [Bifidobacterium bifidum]		IHV15_08540	9.87459	96.139	WP_008783615.1 alpha-N-arabinofuranosidase [Bifidobacterium longum]		TVPR1-7E_5_15	0.180917	13299	WP_003828001.1 pilus assembly protein [Bifidobacterium]		TVPR1-7A_5_3	5.03798	477354	WP_107041861.1 glycosyltransferase family 2 protein [Bifidobacterium callitrichos]		B31L_RS06385	0.199079	118.069	ABC transporter substrate-binding protein 1510086:1511039 reverse		209B_17_52	0.22022	42.491	sugar ABC transporter substrate-binding protein		BIFI_RS05710	6.67084	80.423	CinA family protein		1052B_7_45	0.237945	1268.03	Txe/YoeB family addiction module toxin		BLSL_RS05225	0.0536074	58.941	VanZ family protein 1057013:1058026 forward		BBRE_1022	0.19404	217.773	Ammonium transporter
BBPR_0025	5.53445	106339	WP_204900504.1 FIVAR domain-containing protein [Pseudoflavonifractor capillosus]		IHV15_08690	0.235364	28.102	WP_032684281.1 UDP-glucose--hexose-1-phosphate uridylyltransferase [Bifidobacterium longum]		TVPR1-7E_5_17	0.0904617	7591	WP_065453975.1 tadC protein [Bifidobacterium breve]		TVPR1-7A_5_77	0.224424	15461	WP_134475762.1 phosphoenolpyruvate--protein phosphotransferase [Cryobacterium sp. Sr8]		B31L_RS00080	0.191691	55.242	multidrug efflux MFS transporter 15032:16630 forward		209B_1_68	0.214246	560.685	D-ribose ABC superfamily ATP binding cassette transporter, ABC protein		BIFI_RS06600	6.56193	332.066	DUF58 domain-containing protein		1052B_3_61	0.232982	98.863	hypothetical protein		BLSL_RS04935	0	0	hypothetical protein 1104581:1104922 reverse		BBRE_0111	0.191356	58.765	Transporter
BBPR_0292	5.53311	120987	WP_192829035.1 adhesin [Bifidobacterium bifidum]		IHV15_09040	12.4416	293.287	WP_047379232.1 glycoside hydrolase family 43 protein [Bifidobacterium longum]		TVPR1-7E_5_18	0.100511	11157	WP_164463497.1 pilus assembly protein [Bifidobacterium breve]		TVPR1-7A_5_84	0.225578	27990	WP_022859929.1 histidine phosphatase family protein [Bifidobacterium magnum]		B31L_RS08615	0.188025	50.309	MHS family MFS transporter 2040772:2042079 reverse		209B_14_59	0.212464	41.542	MFS transporter		BIFI_RS05245	6.55506	273.217	Fe-S cluster assembly ATPase SufC		1052B_3_290	0.232981	82.006	amidohydrolase		BLSL_RS04905	0	0	hypothetical protein 1108460:1108726 reverse		BBRE_1320	0.159402	15.896	ABC transporter permease
BBPR_1244	7.98795	1084572	WP_047287536.1 peptidase [Bifidobacterium bifidum]		IHV15_09045	8.17411	70.42	WP_172476761.1 family 43 glycosylhydrolase [Bifidobacterium longum]		TVPR1-7E_1_150	0.205064	202891	WP_214375837.1 aminotransferase class I/II-fold pyridoxal phosphate-dependent enzyme [Bifidobacterium sp. LC6]		TVPR1-7A_5_90	0.216983	177944	WP_158032500.1 3-isopropylmalate dehydratase large subunit [Kocuria coralli]		B31L_RS08830	0.173355	614.568	biotin transporter BioY 2095745:2096344 forward		209B_1_67	0.21196	3098.42	sugar ABC transporter substrate-binding protein		BIFI_RS06595	6.21711	398.919	hypothetical protein		1052B_5_45	0.229722	204.806	NAD(P) transhydrogenase subunit alpha		BLSL_RS07580	0	0	IS30-like element ISBlo4 family transposase 459634:460905 forward		BBRE_0648	0.117375	29.472	ATP-binding protein of ABC transporter system
BBPR_0009	0.130036	2734	-		IHV15_09325	6.13322	47.557	WP_168973240.1 glycoside hydrolase family 3 C-terminal domain-containing protein [Bifidobacterium boum]		TVPR1-7E_1_160	0.245173	61025	WP_151917394.1 cystathionine gamma-synthase [Bifidobacterium jacchi]		TVPR1-7A_6_2	5.97492	775360	WP_094666989.1 beta-galactosidase [Bifidobacterium myosotis]		B31L_RS00085	0.170576	143.066	Nramp family divalent metal transporter 16671:17996 reverse		209B_17_54	0.208465	48.277	sugar ABC transporter permease		BIFI_RS01210	6.19343	16.731	Fe-S cluster assembly protein SufD		1052B_8_7	0.223732	62.369	restriction endonuclease subunit M		BLSL_RS05025	0	0	hypothetical protein 1092163:1092480 reverse		BBRE_0110	0.114907	327.787	ATP-binding protein of ABC transporter system
BBPR_0063	7.56752	403659	WP_034528764.1 acyltransferase [Bifidobacterium stellenboschense]		IHV15_09375	5.9885	189.063	WP_169080472.1 glycoside hydrolase family 3 C-terminal domain-containing protein [Bifidobacterium sp. DSM 109960]		TVPR1-7E_1_98	0.168932	61792	WP_140463855.1 aminotransferase class I/II-fold pyridoxal phosphate-dependent enzyme [unclassified Bifidobacterium]		TVPR1-7A_6_28	0.178123	255284	WP_219056448.1 glycosyltransferase [Bifidobacterium sp. 64T4]		B31L_RS02980	0.164103	97.625	ABC transporter ATP-binding protein 745933:747942 forward		209B_1_25	0.208104	155.096	ABC transporter permease		BIFI_RS02745	5.83775	34.863	hypothetical protein		1052B_4_278	0.223492	454.018	hypothetical protein		BLSL_RS05020	0	0	hypothetical protein 1092477:1092836 reverse		BBRE_1595	0.0810358	74.642	ATP-binding protein of ABC transporter system
BBPR_0077	5.12071	473886	WP_226833372.1 transposase [Bifidobacterium longum]		IHV15_00295	78.7763	240.189	WP_015713780.1 PucR family transcriptional regulator [Bifidobacterium longum]		TVPR1-7E_10_16	0.143912	10735	WP_219635352.1 chaperonin GroEL [Nocardioides ungokensis]		TVPR1-7A_6_92	0.173096	16056	WP_022859841.1 3-isopropylmalate dehydrogenase [Bifidobacterium magnum]		B31L_RS02970	0.164026	317.199	ABC transporter permease 743961:744887 forward		209B_4_5	0.206092	55.696	MFS transporter		BIFI_RS07795	5.83677	153.352	acyltransferase		1052B_7_93	0.214911	6.97	phage integrase family protein		BLSL_RS11360	0	0	hypothetical protein 1211069:1211590 forward		BBRE_0193	9.69353	8901.99	hypothetical protein
BBPR_0120	7.90044	117606	WP_150393419.1 (deoxy)nucleoside triphosphate pyrophosphohydrolase [Bifidobacterium callitrichos]		IHV15_00540	14.1773	141.546	WP_007058692.1 TetR/AcrR family transcriptional regulator [Bifidobacterium longum]		TVPR1-7E_2_114	0.0603038	7556	WP_094666644.1 aminodeoxychorismate lyase [Bifidobacterium myosotis]		TVPR1-7A_8_3	9.59862	855477	WP_221684774.1 extracellular solute-binding protein [Bifidobacterium pseudocatenulatum]		B31L_RS06335	0.159797	354.29	sugar ABC transporter substrate-binding protein 1497073:1498419 reverse		209B_11_32	0.202407	28.572	multidrug ABC transporter ATP-binding protein		BIFI_RS02050	5.52979	52.201	peptide deformylase		1052B_4_248	0.214721	81.257	bifunctional 5,10-methylene-tetrahydrofolate dehydrogenase/5,10-methylene-tetrahydrofolate cyclohydrolase		BLSL_RS11345	0	0	zinc ribbon domain-containing protein 1112174:1112332 reverse		BBRE_0585	6.98201	256.114	hypothetical protein
BBPR_0167	6.2883	410557	WP_196330270.1 nitroreductase family protein [Bifidobacterium dentium]		IHV15_00995	8.18297	761.008	WP_010080921.1 methyltransferase [Bifidobacterium longum]		TVPR1-7E_2_76	0.172301	13246	WP_081815577.1 glutamine amidotransferase [Bifidobacterium boum]		TVPR1-7A_1_101	258.955	3121441	WP_193530685.1 transposase [Bifidobacterium pullorum]		B31L_RS07135	0.15892	155.201	ECF transporter S component 1704519:1705175 reverse		209B_8_314	0.198805	91.746	zinc ABC transporter		BIFI_RS08085	5.51283	86.575	recombination mediator RecR		1052B_3_224	0.206632	335.275	hypothetical protein		BLSL_RS03710	0	0	DUF4192 family protein 1377209:1377871 reverse		BBRE_1142	6.39877	3424.31	hypothetical protein
BBPR_0177	6.30613	244785	WP_221684144.1 restriction endonuclease subunit S [Bifidobacterium bifidum]		IHV15_01150	5.32173	527.288	WP_131268600.1 LacI family DNA-binding transcriptional regulator [Bifidobacterium longum]		TVPR1-7E_3_116	0.184612	29371	WP_223849728.1 aldo/keto reductase [Bifidobacterium vespertilionis]		TVPR1-7A_1_116	0.215914	122180	-		B31L_RS09280	0.132749	51.939	ABC transporter permease 2206201:2207661 forward		209B_8_356	0.191991	204.789	ABC transporter substrate-binding protein		BIFI_RS05700	5.36135	54.201	nicotinate-nucleotide adenylyltransferase		1052B_4_283	0.203425	58.614	hypothetical protein		BLSL_RS10865	0	0	hypothetical protein 1113382:1113552 reverse		BBRE_0592	6.07255	145.553	hypothetical protein
BBPR_0306	0.195079	2014	WP_009609070.1 ParA family protein [Eggerthella]		IHV15_01185	6.31126	245.975	WP_007058506.1 ROK family transcriptional regulator [Bifidobacterium longum]		TVPR1-7E_3_191	0.201026	15985	WP_024626760.1 lipase chaperone [Bifidobacterium sp. A11]		TVPR1-7A_1_44	0.198694	311703	-		B31L_RS04820	0.124372	329.99	ABC transporter ATP-binding protein 1163854:1164780 reverse		209B_20_168	0.187947	158.55	ABC transporter substrate-binding protein		BIFI_RS08265	5.36113	113.475	VWA domain-containing protein		1052B_2_70	0.199639	52.682	hypothetical protein		BLSL_RS04445	0	0	hypothetical protein 1203199:1203561 reverse		BBRE_0547	5.54451	941.014	anhydro-N-acetylmuramyl-tripeptide amidase
BBPR_0482	12.8672	321192	WP_118078296.1 discoidin domain-containing protein [unclassified Olsenella]		IHV15_01240	9.24537	48.871	WP_022527696.1 CTP synthase [Bifidobacterium longum]		TVPR1-7E_4_105	0.0270958	20197	WP_080784605.1 L-aspartate oxidase [Bifidobacterium longum]		TVPR1-7A_1_47	0.213665	1430495	-		B31L_RS00185	0.11949	36.347	nitrate/sulfonate/bicarbonate ABC transporter ATP-binding protein 44589:46007 forward		209B_20_170	0.187944	32.301	ABC transporter permease		BIFI_RS00505	5.31823	153.483	hypothetical protein		1052B_4_286	0.198865	28.208	hypothetical protein		BLSL_RS04420	0	0	HNH endonuclease family protein 1207458:1208387 reverse		BBRE_0591	5.39521	157.837	ATP-dependent serine Clp protease
BBPR_0720	7.36944	324904	-		IHV15_01385	7.44716	1042.18	WP_169079122.1 translational GTPase TypA [Bifidobacterium sp. DSM 109960]		TVPR1-7E_5_102	0.024783	15044	WP_071475148.1 threonine/serine exporter family protein [Bifidobacterium longum]		TVPR1-7A_1_97	6.80458	198027	WP_214306577.1 transposase [Bifidobacterium callimiconis]		B31L_RS02975	0.110528	102.639	ABC transporter permease 744906:745910 forward		209B_1_76	0.186977	11.021	Fused ATP-binding protein and permease of ABC transporter		BIFI_RS00760	5.30129	231.449	GTP cyclohydrolase I FolE		1052B_4_297	0.197731	9.552	hypothetical protein		BLSL_RS04415	0	0	hypothetical protein 1208390:1208686 reverse		BBRE_1710	5.39423	49934.9	hypothetical protein
BBPR_0851	6.55463	93233	WP_217049542.1 SPFH domain-containing protein [Bifidobacterium bifidum]		IHV15_01620	5.08152	1024.05	WP_007055162.1 RNA polymerase sigma factor [Bifidobacterium longum]		TVPR1-7E_5_83	0.193843	76491	WP_013139989.1 serine hydrolase [Bifidobacterium longum]		TVPR1-7A_1_99	9.18395	541155	WP_117676130.1 VWA domain-containing protein [Bifidobacterium pseudocatenulatum]		B31L_RS08600	0.0886313	135.759	pstS phosphate ABC transporter substrate-binding protein PstS 2037132:2038262 reverse		209B_5_115	0.185269	176.717	magnesium transporter		BIFI_RS07080	5.22258	34.528	DUF4125 family protein		1052B_3_255	0.196677	909.764	universal stress protein		BLSL_RS11210	0	0	hypothetical protein 2357865:2358014 reverse		BBRE_0661	0.249191	136.187	Oligopeptide transport ATP-binding protein oppD
BBPR_0857	9.42568	997982	-		IHV15_01645	5.51697	284.863	WP_077384287.1 response regulator transcription factor [Bifidobacterium longum]		TVPR1-7E_6_124	0.0175086	23305	WP_204468173.1 aspartate carbamoyltransferase [Bifidobacterium pullorum]		TVPR1-7A_10_3	12.2351	1004428	WP_081290060.1 dienelactone hydrolase family protein [Bifidobacterium pseudocatenulatum]		B31L_RS01590	0.0883175	18.201	MHS family MFS transporter 388494:389861 reverse		209B_20_177	0.184646	19.236	permease		BIFI_RS03445	5.18828	3.645	hypothetical protein		1052B_8_50	0.196413	183.276	1-acyl-sn-glycerol-3-phosphate acyltransferase		BLSL_RS03970	0	0	hypothetical protein 1312784:1312939 forward		BBRE_1876	0.246007	91.963	Isocitrate dehydrogenase [NADP]
BBPR_0859	7.17457	148492	WP_006293149.1 GIY-YIG nuclease family protein [Scardovia inopinata]		IHV15_01745	6.85143	430.688	WP_007054366.1 DNA polymerase III subunit delta [Bifidobacterium longum]		TVPR1-7E_6_83	0.186667	17234	WP_094689556.1 translation elongation factor 4 [Aeriscardovia aeriphila]		TVPR1-7A_12_2	8.3948	742025	WP_214383633.1 FAD-dependent oxidoreductase [Bifidobacterium vespertilionis]		B31L_RS02965	0.0782953	721.078	ABC transporter substrate-binding protein 741931:743571 forward		209B_19_96	0.178402	76.092	ABC transporter permease		BIFI_RS10265	0.243211	19.287	hypothetical protein		1052B_4_196	0.195771	49.124	short-chain dehydrogenase		BLSL_RS04325	0	0	istB IS21-like element ISBlo1 family helper ATPase IstB 1230480:1231244 reverse		BBRE_0262	0.237849	252.264	Phosphoglucomutase
BBPR_0860	6.49067	139757	WP_024462617.1 Eco57I restriction-modification methylase domain-containing protein [Bifidobacterium subtile]		IHV15_01755	5.04032	375.353	WP_007052689.1 tRNA (adenosine(37)-N6)-threonylcarbamoyltransferase complex dimerization subunit type 1 TsaB [Bifidobacterium longum]		TVPR1-7E_6_84	0.197882	13284	WP_034526175.1 radical SAM family heme chaperone HemW [Bifidobacterium stellenboschense]		TVPR1-7A_12_3	5.14594	1022734	-		B31L_RS00180	0.052963	35.418	ABC transporter permease subunit 42674:44464 forward		209B_1_77	0.173206	211.377	ECF transporter, substrate-specific component		BIFI_RS01105	0.243203	46.29	transposase		1052B_2_76	0.188623	556.082	aspartate-semialdehyde dehydrogenase		BLSL_RS04305	0	0	VRR-NUC domain-containing protein 1235418:1235708 reverse		BBRE_0741	0.237305	251.721	hypothetical protein
BBPR_0861	5.96926	360460	WP_135279283.1 Eco57I restriction-modification methylase domain-containing protein [Bifidobacterium dentium]		IHV15_01995	0	0	WP_101628932.1 WhiB family transcriptional regulator [Bifidobacterium longum]		TVPR1-7E_7_122	0.0280498	22851	WP_214378112.1 pyridoxamine kinase [Bifidobacterium felsineum]		TVPR1-7A_12_4	8.71228	1309578	-		B31L_RS07010	0.0470809	9.041	MFS transporter 1674460:1675836 forward		209B_5_290	0.173118	175.762	permease		BIFI_RS10175	0.238246	1040.76	bacterial Ig-like domain-containing protein		1052B_4_209	0.177814	27.243	hydrogenase		BLSL_RS04300	0	0	hypothetical protein 1235696:1236115 reverse		BBRE_0921	0.236766	149.289	Ketol-acid reductoisomerase/2-dehydropantoate 2-reductase
BBPR_0876	6.17999	1177300	-		IHV15_02030	10.877	3293.01	WP_077382640.1 helix-turn-helix transcriptional regulator [Bifidobacterium longum]		TVPR1-7E_7_123	0.115975	18934	WP_036897474.1 O-acetylhomoserine aminocarboxypropyltransferase/cysteine synthase [Prevotella sp. S7 MS 2]		TVPR1-7A_13_2	6.24211	711008	-		B31L_RS00965	0.0168697	160.558	ammonium transporter 217358:218653 reverse		209B_8_132	0.171366	490.173	RND family efflux transporter		BIFI_RS04750	0.23386	58.69	helix-turn-helix domain-containing protein		1052B_5_96	0.174059	73.687	acetyltransferase							BBRE_1884	0.229563	6.574	membrane protein
BBPR_0879	7.10251	425604	-		IHV15_02215	6.29298	1354.46	WP_007052782.1 DNA-binding protein WhiA [Bifidobacterium longum]		TVPR1-7E_7_85	0.0402075	3736	WP_107646614.1 3-phosphoshikimate 1-carboxyvinyltransferase [Bifidobacterium adolescentis]		TVPR1-7A_2_107	6.9185	311526	WP_003835108.1 L,D-transpeptidase family protein [Bifidobacterium catenulatum]		B31L_RS10535	21.2214	2806.87	hypothetical protein 383614:383760 reverse		209B_17_44	0.162422	88.483	ABC transporter substrate-binding protein		BIFI_RS03310	0.219727	317.25	nucleoside hydrolase		1052B_5_148	0.168358	120.015	nicotinamidase							BBRE_1040	0.225044	23.049	transposase
BBPR_0904	0.245418	91882	-		IHV15_02665	15.9605	1078.02	WP_172135439.1 helix-turn-helix transcriptional regulator [Adlercreutzia sp. ZJ473]		TVPR1-7E_8_12	0.197887	13788	WP_026642317.1 threonine ammonia-lyase [Bifidobacterium tsurumiense]		TVPR1-7A_2_108	10.3603	685186	WP_220237418.1 Fe-S cluster assembly protein SufB [Bifidobacterium asteroides]		B31L_RS03910	12.9588	59.144	HAD family hydrolase 958180:959031 reverse		209B_8_125	0.1613	11.312	methionine ABC transporter ATP-binding protein		BIFI_RS04580	0.215206	5.57	uracil phosphoribosyltransferase		1052B_15_84	0.145341	143.095	transposase							BBRE_1220	0.224401	976.708	hypothetical protein
BBPR_0966	8.27529	386092	-		IHV15_02755	15.2169	371.475	WP_007052236.1 RNA helicase [Bifidobacterium longum]		TVPR1-7E_1_125	0.0347906	4977	WP_107041517.1 transcriptional repressor [Bifidobacterium]		TVPR1-7A_2_109	10.0284	1211736	WP_100513658.1 Fe-S cluster assembly protein SufD [Bifidobacterium simiarum]		B31L_RS00500	12.8467	522.551	aspartate ammonia-lyase 116960:118393 forward		209B_8_131	0.157721	287.832	RND family efflux transporter		BIFI_RS01495	0.209194	35.365	discoidin domain-containing protein		1052B_8_54	0.137708	2351.61	raiA ribosome-associated inhibitor A							BBRE_0612	0.224376	1710.96	N-acetylglucosamine repressor
BBPR_0967	6.51775	245693	WP_075605186.1 HNH endonuclease [Glaesserella parasuis]		IHV15_02900	31.8443	1276.7	WP_014485679.1 nucleotide pyrophosphohydrolase [Bifidobacterium longum]		TVPR1-7E_1_74	0.0565438	3646	WP_100496689.1 DNA lyase [Bifidobacterium scaligerum]		TVPR1-7A_2_110	215.918	2030065	WP_094689545.1 Fe-S cluster assembly ATPase SufC [Aeriscardovia aeriphila]		B31L_RS00830	10.2037	49470.9	hypothetical protein 190806:191117 reverse		209B_17_26	0.148078	3428.44	sugar ABC transporter ATP-binding protein		BIFI_RS09795	0.204511	32.146	ATP-grasp domain-containing protein		1052B_9_46	0.135731	2654.69	hypothetical protein							BBRE_1848	0.22341	322.507	hypothetical protein with helix-turn-helix motif
BBPR_1151	14.1728	503985	WP_131299658.1 restriction endonuclease subunit S [Bifidobacterium longum]		IHV15_03020	5.08543	267.097	WP_007053353.1 LacI family DNA-binding transcriptional regulator [Bifidobacterium longum]		TVPR1-7E_10_75	0.0822314	5541	WP_007054070.1 DivIVA domain-containing protein [Bifidobacterium longum]		TVPR1-7A_2_111	7.01491	531267	WP_094690080.1 SufS family cysteine desulfurase [Aeriscardovia aeriphila]		B31L_RS03205	9.45207	371.268	hypothetical protein 809432:809728 reverse		209B_8_360	0.147635	531.976	ABC transporter substrate-binding protein		BIFI_RS06775	0.187989	7.827	hypothetical protein		1052B_3_140	0.120289	2852.73	molecular chaperone GroES							BBRE_1395	0.222824	148.595	N utilization substance protein B
BBPR_1152	5.16146	235435	WP_187781550.1 type I restriction-modification system subunit M [Bifidobacterium]		IHV15_03025	5.68222	100.081	WP_140493286.1 CTP synthase [Bifidobacterium sp. UTBIF-78]		TVPR1-7E_10_76	0.106424	17972	WP_094667816.1 signal peptidase II [Bifidobacterium myosotis]		TVPR1-7A_2_120	0.24826	129771	WP_150393468.1 hemolysin family protein [Bifidobacterium callitrichos]		B31L_RS00035	9.45167	74.706	hypothetical protein 5774:6019 reverse		209B_20_178	0.137584	16.606	permease		BIFI_RS02200	0.17804	13.998	sel1 repeat family protein		1052B_8_52	0.116639	144.749	anthranilate phosphoribosyltransferase							BBRE_1041	0.221778	35.033	putative membrane spanning protein
BBPR_1153	6.87412	493239	WP_125980843.1 GIY-YIG nuclease family protein [Bifidobacterium goeldii]		IHV15_03040	6.6573	120.071	WP_007057292.1 LacI family DNA-binding transcriptional regulator [Bifidobacterium longum]		TVPR1-7E_10_78	0.218352	16624	WP_051917380.1 WYL domain-containing transcriptional regulator [Bifidobacterium saguini]		TVPR1-7A_2_121	0.208136	167309	WP_223852067.1 GTPase Era [Bifidobacterium myosotis]		B31L_RS10945	8.97287	925.175	hypothetical protein 1945101:1945760 reverse		209B_8_126	0.134199	11.277	methionine ABC transporter ATP-binding protein		BIFI_RS04380	0.167858	1.336	substrate-binding domain-containing protein		1052B_18_24	0.107745	733.413	transposase							BBRE_0454	0.220369	133.899	hypothetical protein with DUF349 domain
BBPR_1207	8.33004	470822	WP_206112875.1 histidine kinase [Bifidobacterium bifidum]		IHV15_03320	7.76684	288.779	WP_169276938.1 winged helix-turn-helix transcriptional regulator [Collinsella sp. KGMB02528]		TVPR1-7E_10_79	5.81593	4460862	WP_166977041.1 DNA polymerase III subunit alpha [Actinomyces respiraculi]		TVPR1-7A_2_134	0.179928	12478	-		B31L_RS04725	8.24628	1068.89	hypothetical protein 1140325:1140654 reverse		209B_18_11	0.126211	45.518	ABC transporter permease		BIFI_RS01575	0.162156	116.893	L-ribulose-5-phosphate 4-epimerase		1052B_11_28	0.0997051	322.766	hypothetical protein							BBRE_1003	0.212811	1257.51	secreted protein, probably involved in iron uptake
BBPR_1300	6.62312	471043	WP_071143612.1 Ig-like domain-containing protein [Coprococcus phoceensis]		IHV15_03400	6.67875	1268.34	WP_032682874.1 helix-turn-helix transcriptional regulator [Bifidobacterium longum]		TVPR1-7E_11_1	0.180919	12690	WP_155589113.1 ROK family protein [Bifidobacterium canis]		TVPR1-7A_2_25	0.221795	510058	-		B31L_RS09195	7.91949	788.045	xylulokinase 2180206:2181690 reverse		209B_18_8	0.121971	247.356	ABC transporter substrate-binding protein		BIFI_RS08180	0.162138	171.618	BrnT family toxin		1052B_5_150	0.0927411	747.92	hypothetical protein							BBRE_0945	0.212509	2.256	Septum site-determining protein minD, TadZ-like protein
BBPR_1345	6.94819	4365689	-		IHV15_03705	7.59849	99.905	WP_022527518.1 DNA/RNA non-specific endonuclease [Bifidobacterium longum]		TVPR1-7E_2_111	0.0187396	16995	WP_125962702.1 NAD(P)/FAD-dependent oxidoreductase [Bifidobacterium dolichotidis]		TVPR1-7A_2_3	9.74511	1018958	WP_213533072.1 YeiH family protein [Paenibacillus sp. J45TS6]		B31L_RS10685	7.72416	145.809	hypothetical protein 973222:973530 forward		209B_12_92	0.112651	29.565	ABC transporter solute-binding protein		BIFI_RS03700	0.153846	4.834	HD domain-containing protein		1052B_3_256	0.0709847	728.858	peroxiredoxin							BBRE_1558	0.212508	1.614	hypothetical protein
BBPR_1529	5.72097	822618	WP_118188444.1 Ig-like domain-containing protein [[Ruminococcus] torques]		IHV15_03825	8.68069	463.818	WP_007055472.1 helix-turn-helix domain-containing protein [Bifidobacterium longum]		TVPR1-7E_2_112	0.160815	20460	WP_169171329.1 transcription termination factor Rho [Bifidobacterium sp. DSM 109957]		TVPR1-7A_2_4	5.35328	524059	WP_137652409.1 sodium:proton antiporter [Bifidobacterium moukalabense]		B31L_RS00135	7.62679	273.794	ATP-binding cassette domain-containing protein 30166:34227 reverse		209B_8_224	0.111376	101.191	Putative ABC-transporter type IV		BIFI_RS01580	0.152588	126.094	mandelate racemase		1052B_9_130	0.0527185	392.228	Bacterial PH domain-containing protein							BBRE_0137	0.21214	57.156	Acetyl-/propionyl-CoA carboxylase alpha chain
BBPR_1606	0.180079	9524	WP_051922863.1 5'-methylthioadenosine/adenosylhomocysteine nucleosidase [Bifidobacterium stellenboschense]		IHV15_03915	6.5507	1869.86	WP_008782798.1 CarD family transcriptional regulator [Bifidobacterium longum]		TVPR1-7E_2_200	0.244483	30225	WP_060785666.1 cysteine--tRNA ligase [Gardnerella vaginalis]		TVPR1-7A_2_80	0.164379	73308	WP_207302833.1 GNAT family N-acetyltransferase [Lachnoclostridium sp. Marseille-P6806]		B31L_RS10775	7.57443	303.818	pyrF orotidine-5'-phosphate decarboxylase 1374519:1375439 reverse		209B_17_1	0.100308	82.461	ABC transporter permease		BIFI_RS04405	0.126062	50.84	hypothetical protein		1052B_2_46	0.0349462	904.216	hypothetical protein							BBRE_0707	0.206424	246.062	toxin-antitoxin system, antitoxin component, Xre family
BBPR_1624	6.25485	429352	WP_172146652.1 class 1b ribonucleoside-diphosphate reductase subunit alpha [Bifidobacterium sp. DSM 109963]		IHV15_03965	10.6043	3455.62	WP_007051901.1 WhiB family transcriptional regulator [Bifidobacterium longum]		TVPR1-7E_2_69	0.0709519	7879	WP_214305444.1 signal recognition particle-docking protein FtsY [unclassified Bifidobacterium]		TVPR1-7A_2_88	0.249139	13604	WP_217428706.1 xanthine phosphoribosyltransferase [Gardnerella vaginalis]		B31L_RS05130	7.521	355.578	TerC family protein 1230673:1231659 reverse		209B_8_352	0.0974553	20.393	dipeptide/oligopeptide/nickel ABC transporter ATP-binding protein		BIFI_RS03705	0.100864	4.286	AMP-dependent synthetase/ligase		1052B_12_2	0	0	hypothetical protein							BBRE_0976	0.205795	25.342	hypothetical protein
BBPR_1625	8.11382	462869	WP_081890989.1 class 1b ribonucleoside-diphosphate reductase subunit beta [Bifidobacterium tsurumiense]		IHV15_04375	7.81514	847.427	WP_007053637.1 MerR family DNA-binding protein [Bifidobacterium longum]		TVPR1-7E_3_118	0.180924	23749	WP_065464490.1 MarR family winged helix-turn-helix transcriptional regulator [Bifidobacterium breve]		TVPR1-7A_3_114	14.0105	882718	WP_125968716.1 WXG100 family type VII secretion target [Bifidobacterium samirii]		B31L_RS04235	6.77601	1975.2	hemW radical SAM family heme chaperone HemW 1035727:1037040 reverse		209B_12_56	0.0961547	46.081	phosphate ABC transporter ATP-binding protein		BIFI_RS03375	0.091023	0	SDR family NAD(P)-dependent oxidoreductase												BBRE_1750	0.204235	35.148	short chain dehydrogenase domain protein
BBPR_1841	5.57357	604186	-		IHV15_04500	11.0221	87.141	WP_032737560.1 LysR family transcriptional regulator [Bifidobacterium longum]		TVPR1-7E_3_119	0.048896	5244	WP_018143608.1 ROK family glucokinase [Alloscardovia criceti]		TVPR1-7A_3_115	9.90591	798476	WP_195223471.1 TPM domain-containing protein [Bifidobacterium catenulatum]		B31L_RS04720	6.44654	1218.6	cupin domain-containing protein 1140041:1140328 reverse		209B_8_336	0.0925649	157.408	anion transporter		BIFI_RS05885	0	0	hypothetical protein												BBRE_0084	0.203809	163.536	Polyphosphate kinase
					IHV15_04515	5.85716	1755.61	WP_007057658.1 Y-family DNA polymerase [Bifidobacterium longum]		TVPR1-7E_3_254	0.150766	17685	WP_033507646.1 LacI family transcriptional regulator [Bifidobacterium pullorum]		TVPR1-7A_3_117	20.0826	1529130	WP_034885707.1 HAMP domain-containing histidine kinase [Bifidobacterium pseudocatenulatum]		B31L_RS03455	6.38559	1304.94	hypothetical protein 871628:871960 forward		209B_12_57	0.0921854	51.051	phosphate ABC transporter substrate-binding protein		BIFI_RS02555	0	0	aryl-sulfate sulfotransferase												BBRE_0708	0.203529	105.271	hypothetical protein
					IHV15_04585	0.198623	38.19	WP_007051236.1 transcriptional repressor [Bifidobacterium longum]		TVPR1-7E_3_77	8.29493	18850779	WP_169171666.1 anaerobic ribonucleoside-triphosphate reductase activating protein [Bifidobacterium sp. DSM 109957]		TVPR1-7A_3_118	9.32034	584208	WP_117762453.1 cold shock domain-containing protein [Bifidobacterium adolescentis]		B31L_RS10520	6.29785	2076.64	hypothetical protein 297837:298007 forward		209B_5_317	0.0921137	21.279	amino acid transporter		BIFI_RS09895	0	0	hypothetical protein												BBRE_1839	0.201955	132.381	putative membrane spanning protein
					IHV15_04630	9.18252	672.895	WP_007053671.1 Crp/Fnr family transcriptional regulator [Bifidobacterium longum]		TVPR1-7E_4_108	0.161535	18471	WP_217742113.1 SMC-Scp complex subunit ScpB [Bifidobacterium longum]		TVPR1-7A_3_94	0.159541	25622	WP_003815826.1 proteasome ATPase [Bifidobacterium bifidum]		B31L_RS10120	6.24192	2210.38	DUF3800 domain-containing protein 1589450:1590322 reverse		209B_8_127	0.0918172	18.815	ABC transporter substrate-binding protein		BIFI_RS09525	0	0	hypothetical protein												BBRE_1734	0.200597	29.815	Methylenetetrahydrofolate reductase
					IHV15_04635	5.91765	124.679	WP_075662350.1 MurR/RpiR family transcriptional regulator [Bifidobacterium longum]		TVPR1-7E_4_109	0.113075	11707	WP_007058591.1 segregation/condensation protein A [Bifidobacterium longum]		TVPR1-7A_4_88	0.182976	33834	WP_219099454.1 Rid family detoxifying hydrolase [Bifidobacterium sp. 82T24]		B31L_RS00815	6.14366	4950.75	phage integrase N-terminal SAM-like domain-containing protein 189506:190183 forward		209B_12_58	0.0909843	76.371	phosphate ABC transporter permease		BIFI_RS04040	0	0	integrase core domain-containing protein												BBRE_0922	0.196561	258.806	Ketol-acid reductoisomerase/2-dehydropantoate 2-reductase
					IHV15_04725	9.20882	568.129	WP_169241424.1 RecQ family ATP-dependent DNA helicase [Bifidobacterium sp. DSM 109959]		TVPR1-7E_4_111	0.149214	42901	WP_044087133.1 tyrosine recombinase XerD [Bifidobacterium bombi]		TVPR1-7A_4_94	0.220019	169608	WP_033518007.1 Maf family protein [Bifidobacterium scardovii]		B31L_RS09025	6.09696	2358.56	FAD-dependent oxidoreductase 2140319:2141665 forward		209B_8_130	0.083157	60.318	macrolide ABC transporter ATP-binding protein		BIFI_RS05105	0	0	DUF2510 domain-containing protein												BBRE_1120	0.194562	57.942	hypothetical protein
					IHV15_04905	7.59611	452.979	WP_100511518.1 DEAD/DEAH box helicase family protein [Bifidobacterium primatium]		TVPR1-7E_4_144	0.149108	30709	WP_219058007.1 FtsW/RodA/SpoVE family cell cycle protein [Bifidobacterium sp. 82T10]		TVPR1-7A_5_101	10.5189	748844	WP_142421248.1 CPBP family intramembrane metalloprotease [Bifidobacterium pseudocatenulatum]		B31L_RS07515	5.76844	324.711	glutamate-cysteine ligase family protein 1800592:1801869 reverse		209B_5_262	0.0826251	20.737	potassium transporter KtrA		BIFI_RS00855	0	0	DUF4186 domain-containing protein												BBRE_1401	0.189673	82.687	hypothetical protein, very proline rich
					IHV15_04990	0.161966	100.175	YP_001704596.1 DNA-directed RNA polymerase beta' chain [Mycobacteroides abscessus]		TVPR1-7E_4_65	0.113075	8312	WP_025221814.1 RecX family transcriptional regulator [Bifidobacterium breve]		TVPR1-7A_5_103	20.7244	1816745	WP_173897784.1 asparagine--tRNA ligase [Faecalicatena fissicatena]		B31L_RS00350	5.61895	314.712	hypothetical protein 81635:81877 reverse		209B_19_20	0.0814932	45.201	multidrug ABC transporter ATP-binding protein		BIFI_RS01935	0	0	symporter												BBRE_0734	0.186623	11.345	hypothetical protein
					IHV15_05105	6.37144	2500.7	WP_007053746.1 Crp/Fnr family transcriptional regulator [Bifidobacterium longum]		TVPR1-7E_4_66	0.121772	14730	WP_103084082.1 recombinase RecA [Gardnerella vaginalis]		TVPR1-7A_5_104	24.5944	1445734	WP_173897784.1 asparagine--tRNA ligase [Faecalicatena fissicatena]		B31L_RS06600	5.58508	1839.05	trxA thioredoxin 1581867:1582238 forward		209B_12_9	0.0773764	59.99	ABC transporter ATP-binding protein		BIFI_RS00420	0	0	hypothetical protein												BBRE_0213	0.184749	157.581	Aldehyde-alcohol dehydrogenase 2
					IHV15_05370	5.20758	178.193	WP_008782880.1 LacI family DNA-binding transcriptional regulator [Bifidobacterium longum]		TVPR1-7E_4_68	0.08615	9609	WP_214304155.1 helix-turn-helix domain-containing protein [unclassified Bifidobacterium]		TVPR1-7A_5_27	0.15777	691189	-		B31L_RS05570	5.52736	674.929	DUF3043 domain-containing protein 1325200:1325820 forward		209B_8_48	0.0712911	56.382	cobalt transporter		BIFI_RS09300	0	0	restriction endonuclease subunit S												BBRE_1216	0.184574	26.994	Transposase
					IHV15_05375	5.40002	49.097	WP_077387321.1 ribonuclease HII [Bifidobacterium longum]		TVPR1-7E_4_71	5.90263	5554716	WP_033514204.1 DNA translocase FtsK [Bifidobacterium pullorum]		TVPR1-7A_5_85	0.130855	23937	-		B31L_RS01540	5.30811	102.972	malQ 4-alpha-glucanotransferase 369153:371357 forward		209B_14_13	0.0565373	99.686	MFS transporter																	BBRE_0714	0.182182	9.521	endochitinase
					IHV15_05450	9.54225	509.642	WP_007051407.1 MerR family transcriptional regulator [Bifidobacterium longum]		TVPR1-7E_4_91	0.238952	34226	WP_055426528.1 tyrosine recombinase XerC [Bifidobacterium aesculapii]		TVPR1-7A_6_105	0.221731	80573	WP_094660555.1 tRNA (cytidine(34)-2'-O)-methyltransferase [Pseudoscardovia radai]		B31L_RS10540	5.04785	443.878	hypothetical protein 383909:384505 forward		209B_19_95	0.0496984	88.088	ABC transporter ATP-binding protein																	BBRE_0190	0.177403	657.534	integrase
					IHV15_05485	5.4685	481.255	WP_007055729.1 ribonuclease III [Bifidobacterium longum]		TVPR1-7E_5_104	0.10801	12090	WP_161957910.1 MarR family transcriptional regulator [Slackia equolifaciens]		TVPR1-7A_6_114	7.82154	548603	-		B31L_RS03540	0.242697	11043.9	hypothetical protein 887229:887468 forward		209B_8_100	0.0484253	127.907	ABC transporter permease																	BBRE_0757	0.17003	29.872	transposase
					IHV15_05500	7.3016	1239.25	WP_131207875.1 Arc family DNA-binding protein [Bifidobacterium longum]		TVPR1-7E_5_123	0.193268	173468	WP_003833115.1 LacI family transcriptional regulator [Bifidobacterium]		TVPR1-7A_6_115	14.0562	847479	WP_080863673.1 AAA family ATPase [Bifidobacterium adolescentis]		B31L_RS05150	0.240588	68.118	bifunctional methylenetetrahydrofolate dehydrogenase/methenyltetrahydrofolate cyclohydrolase 1236470:1237348 reverse		209B_8_101	0.0201432	130.015	peptide ABC transporter ATP-binding protein																	BBRE_1661	0.169494	128.748	membrane spanning protein
					IHV15_05880	9.08667	1684.03	WP_012472021.1 response regulator transcription factor [Bifidobacterium longum]		TVPR1-7E_5_137	0.247573	63938	WP_065464009.1 LacI family transcriptional regulator [Bifidobacterium breve]		TVPR1-7A_6_116	8.78095	602786	WP_124879810.1 AAA family ATPase [Bifidobacterium breve]		B31L_RS09530	0.237147	103.745	class II aldolase/adducin family protein 37762:37881 partial 5' partial 3' reverse		209B_8_306	0.011492	26.283	ABC transporter substrate-binding protein																	BBRE_1855	0.164549	9.093	putative membrane protein
					IHV15_05910	7.28771	473.249	WP_174772475.1 transcription termination factor Rho [Bifidobacterium longum]		TVPR1-7E_5_89	0.100513	10795	WP_205832596.1 cell division protein CrgA [Bifidobacterium sp. DSM 109959]		TVPR1-7A_6_121	0.196076	496508	WP_101615126.1 4-hydroxy-tetrahydrodipicolinate reductase [Bifidobacterium margollesii]		B31L_RS04155	0.228015	61.798	hypothetical protein 1011394:1012218 forward		209B_12_59	0.00766841	44.545	phosphate ABC transporter substrate-binding protein																	BBRE_0630	0.163569	757.117	Glyceraldehyde 3-phosphate dehydrogenase
					IHV15_05950	5.51684	104.362	WP_022527696.1 CTP synthase [Bifidobacterium longum]		TVPR1-7E_6_125	0.0183361	17811	WP_219059034.1 aspartate carbamoyltransferase regulatory subunit [Bifidobacterium sp. 82T10]		TVPR1-7A_6_25	0.243597	27220	WP_065452528.1 acyltransferase [Bifidobacterium breve]		B31L_RS00930	0.226849	3095.2	phasin family protein 208838:209122 reverse		209B_5_218	11.3467	9993.28	preprotein translocase subunit SecG																	BBRE_1495	0.15938	366.789	Enolase
					IHV15_06065	7.23575	1858.32	WP_007054733.1 LacI family DNA-binding transcriptional regulator [Bifidobacterium longum]		TVPR1-7E_6_126	0.0714149	19751	WP_151917375.1 dihydroorotase [Bifidobacterium jacchi]		TVPR1-7A_6_42	0.215916	15709	-		B31L_RS03865	0.224194	56.139	fructosamine kinase family protein 946202:946993 forward		209B_20_97	8.56864	16924.5	hypothetical protein																	BBRE_0113	0.15913	34.035	Mandelate racemase
					IHV15_06400	7.91714	644.986	WP_007054684.1 TetR/AcrR family transcriptional regulator [Bifidobacterium longum]		TVPR1-7E_6_128	0.12477	12090	WP_094668351.1 dihydroorotate dehydrogenase electron transfer subunit [Bifidobacterium]		TVPR1-7A_6_59	0.249763	327729	WP_117750244.1 IS1249 family transposase [Bifidobacterium pseudocatenulatum]		B31L_RS07025	0.217258	167.682	DUF349 domain-containing protein 1678738:1680183 reverse		209B_11_4	6.30176	1414.52	nitroreductase																	BBRE_0210	0.149992	0.907	polyol permease
					IHV15_06450	7.66788	808.172	WP_077385726.1 LacI family DNA-binding transcriptional regulator [Bifidobacterium longum]		TVPR1-7E_6_129	0.0695822	7696	WP_019261096.1 dihydroorotate dehydrogenase [Gardnerella vaginalis]		TVPR1-7A_7_3	6.97296	666538	WP_219100262.1 nitroreductase family protein [Bifidobacterium sp. 82T24]		B31L_RS07000	0.216271	27.334	amidohydrolase family protein 1671305:1672627 reverse		209B_11_1	5.55496	123.048	hypothetical protein																	BBRE_1339	0.145589	31.126	hypothetical protein
					IHV15_06510	0.242769	604.507	WP_007055523.1 nucleotide exchange factor GrpE [Bifidobacterium longum]		TVPR1-7E_6_130	0.132133	46576	WP_081867203.1 orotate phosphoribosyltransferase [Bifidobacterium bombi]		TVPR1-7A_7_4	14.3553	1703975	-		B31L_RS03015	0.214182	100.562	acnA aconitate hydratase AcnA 755514:758213 forward		209B_19_105	5.41599	3157.16	preprotein translocase subunit SecE																	BBRE_1300	0.143802	4639.65	hypothetical protein
					IHV15_06575	5.05108	258.666	WP_059280578.1 LacI family DNA-binding transcriptional regulator [Bifidobacterium longum]		TVPR1-7E_6_165	6.59607	577222	WP_004106544.1 YebC/PmpR family DNA-binding transcriptional regulator [Terrabacteria group]		TVPR1-7A_8_4	6.39272	835433	-		B31L_RS08805	0.203287	5.27	hypothetical protein 2080589:2080813 reverse		209B_1_152	5.2625	1904.39	hemolysin																	BBRE_0658	0.133609	332.142	Oligopeptide-binding protein oppA
					IHV15_06720	7.71002	369.811	WP_015512536.1 (deoxy)nucleoside triphosphate pyrophosphohydrolase [Bifidobacterium longum]		TVPR1-7E_6_86	7.16698	11442923	WP_094668479.1 LacI family DNA-binding transcriptional regulator [Bifidobacterium myosotis]		TVPR1-7A_9_38	0.0235828	188506	-		B31L_RS06275	0.201051	180.479	S-ribosylhomocysteine lyase 1483535:1484030 reverse		209B_14_11	0.247986	99.554	hypothetical protein																	BBRE_1885	0.132819	3.512	hypothetical protein
					IHV15_06930	7.07248	319.662	WP_115791155.1 DNA-binding protein, partial [Bifidobacterium longum]		TVPR1-7E_7_106	0.183543	25408	WP_204314273.1 trigger factor [Bifidobacterium avesanii]							B31L_RS09905	0.189218	217.936	ThiF family adenylyltransferase 1015146:1015670 forward		209B_20_5	0.247382	112.794	biotin--[acetyl-CoA-carboxylase] ligase																	BBRE_0763	0.130288	144.097	transposase
					IHV15_06965	0.181527	754.446	WP_101009701.1 DNA starvation/stationary phase protection protein [Bifidobacterium longum]		TVPR1-7E_7_148	0.0553831	22067	WP_077425327.1 XRE family transcriptional regulator [Bifidobacterium longum]							B31L_RS07955	0.188694	451.067	OsmC family protein 1903926:1904339 forward		209B_5_267	0.24369	1.68	hypothetical protein																	BBRE_0138	0.129605	20.942	Acetyl-/propionyl-CoA carboxylase beta chain
					IHV15_07500	10.6464	798.861	WP_007057465.1 TetR/AcrR family transcriptional regulator [Bifidobacterium longum]		TVPR1-7E_7_80	0.0502571	5131	WP_107040936.1 helix-turn-helix domain-containing protein [Bifidobacterium callitrichos]							B31L_RS07015	0.166682	32.024	creatininase 1675944:1676702 forward		209B_8_16	0.242037	289.424	Diadenosine tetraphosphate (Ap4A) hydrolase and other HIT family hydrolases																	BBRE_1127	0.128649	69.465	membrane spanning protein
					IHV15_07535	6.1724	1504.53	WP_013582999.1 DNA damage-inducible protein [Bifidobacterium longum]		TVPR1-7E_1_116	0.0210372	21043	WP_080543998.1 50S ribosomal protein L28 [Bifidobacterium bifidum]							B31L_RS02090	0.16096	208.173	gdhA NADP-specific glutamate dehydrogenase 523748:525094 forward		209B_20_176	0.241201	20.011	hypothetical protein																	BBRE_0998	0.116104	139.293	membrane spanning protein with DUF805 domain
					IHV15_07540	13.29	2867.32	WP_011068645.1 MarR family transcriptional regulator [Bifidobacterium longum]		TVPR1-7E_1_117	0.00418784	14582	WP_219101485.1 50S ribosomal protein L33 [Bifidobacterium sp. 82T24]							B31L_RS08200	0.160495	122.045	circularly permuted type 2 ATP-grasp protein 1963533:1965713 reverse		209B_20_174	0.238388	60.43	2,5-diketo-D-gluconic acid reductase																	BBRE_0843	0.115469	204.571	NADP-specific glutamate dehydrogenase
					IHV15_07830	5.28069	165.745	WP_131277244.1 IclR family transcriptional regulator [Bifidobacterium longum]		TVPR1-7E_1_118	0.0218855	24447	WP_214304296.1 30S ribosomal protein S14 [unclassified Bifidobacterium]							B31L_RS03075	0.1554	842.984	helix-turn-helix domain-containing protein 771161:771679 forward		209B_8_265	0.236138	27.869	chromosome condensation protein CcrB																	BBRE_0963	0.107652	17.361	hypothetical protein
					IHV15_08185	5.57111	1264.52	WP_011068730.1 FHA domain-containing protein [Bifidobacterium longum]		TVPR1-7E_1_119	0.0119025	9665	WP_049184944.1 type B 50S ribosomal protein L31 [Bifidobacterium scardovii]							B31L_RS01025	0.151165	39.748	YhgE/Pip domain-containing protein 233396:236020 forward		209B_20_220	0.232754	151.729	general stress protein																	BBRE_0713	0.0859752	9.79	catalase/peroxidase HPI
					IHV15_08205	11.1964	2022.89	WP_007053007.1 FmdB family transcriptional regulator [Bifidobacterium longum]		TVPR1-7E_1_120	0.0452296	20273	WP_152356212.1 type B 50S ribosomal protein L36 [Bifidobacterium apri]							B31L_RS07775	0.143314	97.496	thioesterase family protein 1862580:1863485 forward		209B_19_51	0.232562	21.465	hypothetical protein																	BBRE_1297	0.0743468	56.041	Pyridoxine biosynthesis amidotransferase
					IHV15_08355	11.1759	440.675	WP_012472152.1 helix-turn-helix domain-containing protein [Bifidobacterium longum]		TVPR1-7E_1_121	0.0122244	14843	WP_024462823.1 50S ribosomal protein L32 [Bifidobacterium]							B31L_RS09135	0.136872	54.62	clpB ATP-dependent chaperone ClpB 2166375:2169044 reverse		209B_5_338	0.230567	176.671	orotidine 5'-phosphate decarboxylase																	BBRE_0167	0.0534492	83.718	Phosphate-binding protein
					IHV15_08360	12.5133	702.359	WP_065436794.1 ROK family transcriptional regulator [Bifidobacterium longum]		TVPR1-7E_1_79	6.64422	6582060	WP_117849508.1 TetM/TetW/TetO/TetS family tetracycline resistance ribosomal protection protein [Ruminococcus sp. AF31-8BH]							B31L_RS11035	0.135513	36.02	ATP-binding cassette domain-containing protein 2207658:2208842 forward		209B_5_258	0.229697	4.333	fimbrial isopeptide formation D2 domain-containing protein																	BBRE_1296	0.0426693	30.486	Pyridoxine biosynthesis protein
					IHV15_08510	0.124183	260.921	WP_007053048.1 DNA-directed RNA polymerase subunit alpha [Bifidobacterium longum]		TVPR1-7E_2_196	0.226152	26304	WP_106629851.1 30S ribosomal protein S16 [Bifidobacterium breve]							B31L_RS05380	0.135147	72.664	GNAT family N-acetyltransferase 1285966:1286634 forward		209B_19_18	0.226581	80.953	hypothetical protein																	BBRE_0756	0.0351802	7.291	ISSdy1 family transposase
					IHV15_08545	6.38564	457.806	WP_007053811.1 LacI family DNA-binding transcriptional regulator [Bifidobacterium longum]		TVPR1-7E_2_84	0.246707	30043	WP_006289592.1 30S ribosomal protein S18 [Parascardovia denticolens]							B31L_RS01845	0.117148	111.826	DUF3073 domain-containing protein 456937:457323 reverse		209B_20_120	0.22569	245.79	phage shock protein C, PspC																	BBRE_0646	0	0	putative integral membrane transport protein
					IHV15_08980	44.194	267.904	WP_007056967.1 winged helix-turn-helix transcriptional regulator [Bifidobacterium longum]		TVPR1-7E_3_112	0.18092	35121	WP_125963558.1 50S ribosomal protein L31 [Bifidobacterium dolichotidis]							B31L_RS08820	0.116793	41.275	acyl-CoA carboxylase subunit beta 2091736:2093358 reverse		209B_5_325	0.224568	82.51	SDR family oxidoreductase
					IHV15_09320	15.8609	860.548	WP_106641683.1 TetR/AcrR family transcriptional regulator [Bifidobacterium breve]		TVPR1-7E_3_203	0.226157	15022	WP_094722790.1 50S ribosomal protein L17 [Bombiscardovia coagulans]							B31L_RS10175	0.108894	32.935	hypothetical protein 1674246:1674425 reverse		209B_12_2	0.221554	67.986	L-ribulose-5-phosphate 4-epimerase
					IHV15_09380	6.17993	4985.12	WP_118378923.1 MarR family transcriptional regulator [Bifidobacterium longum]		TVPR1-7E_3_229	0.131256	140431	WP_044087840.1 50S ribosomal protein L4 [Bifidobacterium bombi]							B31L_RS01585	0.0899536	183.535	ilvC ketol-acid reductoisomerase 387051:388103 reverse		209B_14_47	0.220461	11.199	alkaline phosphatase
					IHV15_01165	5.36259	54.071	WP_117701273.1 fucose permease [Bifidobacterium longum]		TVPR1-7E_3_230	0.111511	380643	WP_094689364.1 50S ribosomal protein L3 [Aeriscardovia aeriphila]							B31L_RS02485	0.0881893	41.858	alpha,alpha-phosphotrehalase 627085:628911 forward		209B_14_90	0.220331	23.003	hypothetical protein
					IHV15_01170	36.6162	503.876	WP_182279175.1 fucose permease [Bifidobacterium longum]		TVPR1-7E_3_231	0.132696	661732	WP_205908664.1 30S ribosomal protein S10 [Corynebacterium xerosis]							B31L_RS08825	0.0838749	77.271	biotin/lipoyl-binding protein 2093351:2095222 reverse		209B_12_118	0.22033	71.348	hypothetical protein
					IHV15_02370	5.89296	978.431	WP_099721435.1 permease [Bifidobacterium choerinum]		TVPR1-7E_1_115	0.145902	16171	WP_150383102.1 GTP-binding protein [Bifidobacterium rousetti]							B31L_RS03105	0.0835093	48.695	trpD anthranilate phosphoribosyltransferase 778690:779736 forward		209B_20_196	0.219273	53.969	hypothetical protein
					IHV15_02690	11.262	2205.48	WP_131238678.1 permease [Bifidobacterium longum]		TVPR1-7E_1_123	0.19511	24317	WP_080867888.1 permease [Bifidobacterium breve]							B31L_RS03445	0.0718134	57.292	NADP-dependent isocitrate dehydrogenase 868851:870071 reverse		209B_8_63	0.219268	26.984	haloacid dehalogenase
					IHV15_02700	15.2477	325.34	WP_011068127.1 amino acid permease [Bifidobacterium longum]		TVPR1-7E_1_124	0.180916	19790	-							B31L_RS00955	0.0497926	26.283	nucleotidyltransferase domain-containing protein 214860:216686 reverse		209B_5_340	0.214886	170.001	aspartate carbamoyltransferase regulatory subunit
					IHV15_04700	9.03844	151.195	WP_010081116.1 amino acid permease [Bifidobacterium longum]		TVPR1-7E_1_157	0.174839	105622	WP_172145114.1 GNAT family N-acetyltransferase [Bifidobacterium sp. DSM 109963]							B31L_RS04170	0.0471228	770.897	MoaD/ThiS family protein 1014572:1014844 forward		209B_10_25	0.21061	97.657	4-hydroxy-tetrahydrodipicolinate reductase
					IHV15_05405	8.61952	473.048	WP_131215390.1 permease [Bifidobacterium longum]		TVPR1-7E_1_235	0.0753795	8749	WP_226674373.1 IS3 family transposase [Bifidobacterium pseudocatenulatum]							B31L_RS01740	0.0141969	152.913	Hsp20/alpha crystallin family protein 430488:430991 reverse		209B_14_91	0.210499	14.147	hypothetical protein
					IHV15_05445	7.12672	451.421	WP_130078983.1 permease [Bifidobacterium animalis]		TVPR1-7E_1_236	0.048895	3365	WP_024464706.1 IS21 family transposase [Bifidobacterium subtile]							B31L_RS05585	0.0136662	140.679	glnA type I glutamate--ammonia ligase 1328592:1330028 forward		209B_8_140	0.209984	111.364	phosphate acetyltransferase
					IHV15_06495	6.18823	1145.77	WP_007051636.1 purine/pyrimidine permease [Bifidobacterium longum]		TVPR1-7E_1_238	0.0822357	9134	WP_134474413.1 IS21 family transposase [Cryobacterium sp. Sr8]							B31L_RS00960	0.0121691	220.344	P-II family nitrogen regulator 217018:217356 reverse		209B_10_66	0.207854	543.779	hypothetical protein
					IHV15_07515	9.4397	416.3	WP_007054100.1 amino acid permease [Bifidobacterium longum]		TVPR1-7E_1_77	0.0291781	4889	-							B31L_RS02905	0	0	hypothetical protein 726452:726676 forward		209B_7_9	0.20754	54.442	dihydrodipicolinate reductase
					IHV15_00300	14.6561	130.058	WP_015713779.1 MFS transporter [Bifidobacterium longum]		TVPR1-7E_1_87	0.0861576	7197	WP_205449380.1 cation-translocating P-type ATPase [Clostridium botulinum]												209B_7_16	0.206902	261.321	MATE family multi-antimicrobial extrusion protein
					IHV15_00335	11.5342	982.62	WP_007055647.1 amino acid ABC transporter ATP-binding protein [Bifidobacterium longum]		TVPR1-7E_10_66	0.194839	42626	WP_094728738.1 bifunctional hydroxymethylpyrimidine kinase/phosphomethylpyrimidine kinase [Bifidobacterium hapali]												209B_5_273	0.201626	16.865	hypothetical protein
					IHV15_00340	6.55411	512.492	WP_007053210.1 glutamate ABC transporter substrate-binding protein [Bifidobacterium longum]		TVPR1-7E_2_109	0.14134	11908	WP_094666637.1 GNAT family N-acetyltransferase [Bifidobacterium myosotis]												209B_12_138	0.198802	17.531	Collagen triple helix repeat (20 copies)
					IHV15_00345	5.51605	434.963	WP_007053211.1 ABC transporter permease subunit [Bifidobacterium longum]		TVPR1-7E_2_110	0.0251283	23749	-												209B_20_208	0.195712	83.002	hypothetical protein
					IHV15_00420	18.6512	410.346	WP_007053226.1 MFS transporter [Bifidobacterium longum]		TVPR1-7E_2_115	0.109648	28662	WP_029575555.1 ISL3 family transposase [Bifidobacterium breve]												209B_14_151	0.194906	52.619	transposase
					IHV15_00455	6.48472	681.57	WP_007053234.1 ECF transporter S component [Bifidobacterium longum]		TVPR1-7E_2_133	0.134941	83120	WP_131213559.1 F0F1 ATP synthase subunit A [Bifidobacterium longum]												209B_5_137	0.194892	3.304	hypothetical protein
					IHV15_00545	5.30123	109.428	WP_115770395.1 ABC transporter ATPase [Bifidobacterium longum]		TVPR1-7E_2_135	0.11109	33632	WP_219099442.1 F0F1 ATP synthase subunit B [Bifidobacterium sp. 82T24]												209B_12_124	0.189178	15.761	hypothetical protein
					IHV15_00610	8.18949	132.678	WP_007058318.1 amino acid ABC transporter permease [Bifidobacterium longum]		TVPR1-7E_2_146	0.231946	39770	WP_131214503.1 CYTH domain-containing protein [Bifidobacterium longum]												209B_19_52	0.179405	60.715	hypothetical protein
					IHV15_00615	6.74972	122.197	WP_007053272.1 amino acid ABC transporter permease [Bifidobacterium longum]		TVPR1-7E_2_147	0.0393314	18070	-												209B_8_292	0.176167	104.241	hypothetical protein
					IHV15_00765	9.59318	299.432	WP_131222875.1 ABC transporter permease [Bifidobacterium longum]		TVPR1-7E_2_148	0.231949	127877	WP_219099454.1 Rid family detoxifying hydrolase [Bifidobacterium sp. 82T24]												209B_8_318	0.175421	11.565	hypothetical protein
					IHV15_00980	8.81469	171.525	WP_007057820.1 MFS transporter [Bifidobacterium longum]		TVPR1-7E_2_195	0.226141	10656	WP_024464363.1 RNA-binding protein [Bifidobacterium subtile]												209B_8_52	0.175416	11.395	hypothetical protein
					IHV15_01120	8.6221	162.975	WP_059280628.1 sugar ABC transporter substrate-binding protein [Bifidobacterium longum]		TVPR1-7E_2_66	0.133465	14755	WP_214358370.1 C69 family dipeptidase [Bifidobacterium sp. MA2]												209B_5_257	0.174295	17.673	Sortase
					IHV15_01125	18.5851	116.826	WP_174768327.1 ABC transporter permease subunit [Bifidobacterium longum]		TVPR1-7E_2_88	0.202629	100751	WP_109088113.1 export protein [Bifidobacterium longum]												209B_14_49	0.172155	36.678	4-alpha-glucanotransferase
					IHV15_01685	6.23971	304.922	WP_154568101.1 ABC transporter permease [Bifidobacterium tsurumiense]		TVPR1-7E_2_94	0.235984	47954	-												209B_17_39	0.170648	87.032	esterase
					IHV15_01695	7.70541	150.895	WP_007052677.1 DMT family transporter [Bifidobacterium longum]		TVPR1-7E_2_95	0.0753817	6813	WP_115761933.1 toxin-antitoxin system protein [Gardnerella vaginalis]												209B_7_4	0.169703	87.446	hypothetical protein
					IHV15_01715	12.6039	1032.48	WP_106630969.1 magnesium transporter CorA family protein [Bifidobacterium breve]		TVPR1-7E_3_111	0.00895721	2290	WP_026502300.1 peptide chain release factor 1 [Bifidobacterium boum]												209B_12_125	0.169262	14.598	hypothetical protein
					IHV15_02150	0.195198	63.893	WP_181971820.1 ABC transporter ATP-binding protein [Bifidobacterium bifidum]		TVPR1-7E_3_113	0.011748	16298	WP_106622404.1 lincomycin resistance protein LmrB [Bifidobacterium breve]												209B_5_272	0.167069	8.995	hypothetical protein
					IHV15_02155	0.169326	26.602	WP_007054305.1 energy-coupling factor ABC transporter ATP-binding protein [Bifidobacterium longum]		TVPR1-7E_3_114	0.028832	25188	-												209B_8_304	0.164664	70.207	hypothetical protein
					IHV15_02535	10.8983	1224.06	WP_125963215.1 C4-dicarboxylate ABC transporter [Bifidobacterium dolichotidis]		TVPR1-7E_3_137	0.20929	171972	WP_033515861.1 class I SAM-dependent methyltransferase [Bifidobacterium cuniculi]												209B_8_225	0.161554	281.97	metal dependent phosphohydrolase
					IHV15_02695	32.3882	547.102	WP_007054235.1 MFS transporter [Bifidobacterium longum]		TVPR1-7E_3_138	0.0565392	15934	WP_025222057.1 tRNA (guanosine(46)-N7)-methyltransferase TrmB [Bifidobacterium]												209B_5_156	0.159456	4.67	hypothetical protein
					IHV15_02985	13.538	1335.78	WP_174769137.1 ABC transporter substrate-binding protein [Bifidobacterium longum]		TVPR1-7E_3_143	0.0704887	60087	WP_101027332.1 IS30 family transposase [Bifidobacterium longum]												209B_14_85	0.156159	41.41	esterase
					IHV15_03030	7.70647	422.885	WP_100991058.1 MATE family efflux transporter [Bifidobacterium longum]		TVPR1-7E_3_151	8.29875	963643	WP_031273202.1 protein-tyrosine-phosphatase [Kocuria atrinae]												209B_1_138	0.153491	25.758	serine proteinase inhibitor
					IHV15_03260	0.122088	19.823	WP_007052129.1 ABC transporter ATP-binding protein [Bifidobacterium longum]		TVPR1-7E_3_16	0.0822357	7074	WP_214311358.1 HAD-IA family hydrolase [unclassified Bifidobacterium]												209B_6_5	0.152027	99.498	hypothetical protein
					IHV15_03305	6.41075	281.573	WP_007052119.1 cobalt transporter [Bifidobacterium longum]		TVPR1-7E_3_56	0.227648	116552	-												209B_14_89	0.149938	8.219	TelA-like protein associated with cryptic tellurite resistance
					IHV15_03335	5.27045	98.178	WP_101027110.1 ABC transporter ATP-binding protein [Bifidobacterium longum]		TVPR1-7E_3_92	0.211713	53783	WP_193786672.1 2,3,4,5-tetrahydropyridine-2,6-dicarboxylate N-succinyltransferase [Bifidobacterium bombi]												209B_1_135	0.147858	16.117	galactoside permease
					IHV15_03655	9.78762	1051.58	WP_115784332.1 ABC transporter substrate-binding protein [Bifidobacterium longum]		TVPR1-7E_4_110	0.0695837	7891	WP_193349495.1 AAA family ATPase [Bifidobacterium scardovii]												209B_5_136	0.146202	2.435	hypothetical protein
					IHV15_03695	5.81608	414.919	WP_077385942.1 MFS transporter [Bifidobacterium longum]		TVPR1-7E_4_40	0.0646146	25188	-												209B_5_256	0.146188	4.376	hypothetical protein
					IHV15_03775	10.6495	471.516	WP_118241461.1 ABC transporter permease [Bifidobacterium longum]		TVPR1-7E_4_51	0.142832	25188	-												209B_1_134	0.146181	14.662	beta-(1-2)-fructofuranosidase
					IHV15_03900	9.73965	100.182	WP_074709717.1 ABC transporter ATP-binding protein [Bifidobacterium longum]		TVPR1-7E_5_117	0.244996	172430	WP_014697706.1 redoxin domain-containing protein [Bifidobacterium animalis]												209B_5_105	0.142615	231.294	dUTPase
					IHV15_04020	18.0357	2464.97	WP_181896026.1 cadmium transporter [Bifidobacterium longum]		TVPR1-7E_5_16	0.100507	8658	-												209B_5_106	0.132892	147.65	deoxyuridine 5'-triphosphate nucleotidohydrolase
					IHV15_04145	5.23206	223.362	WP_007051148.1 potassium transporter Trk [Bifidobacterium longum]		TVPR1-7E_5_219	0.241227	102829	WP_188355316.1 dCTP deaminase [Galliscardovia ingluviei]												209B_18_17	0.132884	7.53	transposase
					IHV15_04845	24.4813	1976.18	WP_007053710.1 amino acid ABC transporter permease [Bifidobacterium longum]		TVPR1-7E_5_64	0.0786667	5813	WP_013390330.1 hemolysin III family protein [Bifidobacterium bifidum]												209B_5_341	0.131085	83.222	aspartate carbamoyltransferase
					IHV15_04850	14.0989	1326.02	WP_131287654.1 ABC transporter substrate-binding protein [Bifidobacterium longum]		TVPR1-7E_5_66	0.115975	30116	WP_169274764.1 (deoxy)nucleoside triphosphate pyrophosphohydrolase [Bifidobacterium sp. DSM 109958]												209B_5_133	0.129918	2.698	hypothetical protein
					IHV15_04855	11.2019	2744.22	WP_100984921.1 ABC transporter substrate-binding protein [Bifidobacterium longum]		TVPR1-7E_5_67	0.157324	12441	WP_223848275.1 DEAD/DEAH box helicase [Bifidobacterium tissieri]												209B_14_30	0.12744	263.097	sortase
					IHV15_05000	8.16442	689.975	WP_112928798.1 peptide ABC transporter permease [Gardnerella vaginalis]		TVPR1-7E_6_100	0.213815	55699	WP_080788805.1 IS256 family transposase [Bifidobacterium catenulatum]												209B_8_49	0.126986	51.955	Glyoxalase/bleomycin resistance protein/dioxygenase
					IHV15_05070	9.27088	141.52	WP_161519683.1 DHA2 family efflux MFS transporter permease subunit [Bifidobacterium longum]		TVPR1-7E_6_127	0.0798225	7842	WP_151917374.1 orotidine-5'-phosphate decarboxylase [Bifidobacterium jacchi]												209B_19_23	0.125135	111.31	hydrolase TatD
					IHV15_05270	8.99418	220.942	WP_021975494.1 Nramp family divalent metal transporter [Bifidobacterium longum]		TVPR1-7E_6_131	0.201021	26387	-												209B_20_6	0.123331	274.749	biotin biosynthesis protein BioY
					IHV15_05295	9.55468	162.162	WP_032745967.1 MFS transporter [Bifidobacterium longum]		TVPR1-7E_6_150	0.192128	240347	WP_205831991.1 preprotein translocase subunit SecG [Bifidobacterium sp. DSM 109958]												209B_7_17	0.122658	29.622	glycerate kinase
					IHV15_05310	7.33078	668.677	WP_174768307.1 sugar porter family MFS transporter [Bifidobacterium longum]		TVPR1-7E_6_152	0.124585	67315	WP_214650356.1 HAD hydrolase family protein [Bifidobacterium longum]												209B_4_14	0.122603	89.565	arylsulfatase-activating protein AslB
					IHV15_05320	7.19888	1425.46	WP_171022708.1 MFS transporter [Bifidobacterium longum]		TVPR1-7E_6_161	0.145902	42264	WP_152349364.1 undecaprenyl-diphosphate phosphatase [Bifidobacterium avesanii]												209B_17_57	0.11876	90.688	alpha-amylase
					IHV15_05585	5.64858	198.977	WP_007055708.1 phosphate ABC transporter permease subunit PstC [Bifidobacterium longum]		TVPR1-7E_6_18	0.173219	35965	-												209B_1_137	0.11358	23.888	serine proteinase inhibitor
					IHV15_05590	6.28752	118.57	WP_007051436.1 phosphate ABC transporter substrate-binding protein PstS [Bifidobacterium longum]		TVPR1-7E_6_85	0.050255	19330	-												209B_8_307	0.111379	15.12	hypothetical protein
					IHV15_05735	6.28699	30.297	WP_007055662.1 ABC transporter permease subunit [Bifidobacterium longum]		TVPR1-7E_7_119	0.201627	60067	WP_100495513.1 YifB family Mg chelatase-like AAA ATPase [Bifidobacterium scaligerum]												209B_12_209	0.110742	39.297	hypothetical protein
					IHV15_06050	17.0127	222.118	WP_007051554.1 carbohydrate ABC transporter permease [Bifidobacterium longum]		TVPR1-7E_7_120	0.135693	17940	WP_065453816.1 YraN family protein [Bifidobacterium]												209B_19_10	0.107179	294.374	hypothetical protein
					IHV15_06055	8.48025	195.631	WP_007051555.1 sugar ABC transporter permease [Bifidobacterium longum]		TVPR1-7E_7_121	0.028718	18679	WP_138267704.1 IS30 family transposase [Bifidobacterium bifidum]												209B_20_147	0.106817	121.851	L-1,2-propanediol oxidoreductase
					IHV15_06110	39.8604	4792.06	WP_115785993.1 ammonium transporter [Bifidobacterium breve]		TVPR1-7E_7_137	0.180923	21874	-												209B_17_38	0.105835	157.984	hypothetical protein
					IHV15_06170	6.041	89.588	WP_169241235.1 ABC transporter permease [Bifidobacterium sp. DSM 109959]		TVPR1-7E_7_145	0.165098	369422	WP_107041493.1 type II toxin-antitoxin system PemK/MazF family toxin [Bifidobacterium callitrichos]												209B_20_221	0.101383	68.93	Exonuclease VII, small subunit
					IHV15_06190	0.102124	34.156	WP_053496084.1 ABC transporter permease [Bifidobacterium longum]		TVPR1-7E_7_146	0.239452	182458	WP_150353102.1 type II toxin-antitoxin system RelB/DinJ family antitoxin [Bifidobacterium vespertilionis]												209B_5_211	0.0985757	32.862	ABC-ATPase UvrA
					IHV15_06195	0.227165	52.382	WP_007051582.1 ABC transporter permease [Bifidobacterium longum]		TVPR1-7E_7_147	0.196763	152750	WP_039197706.1 HipA domain-containing protein [Bifidobacterium catenulatum]												209B_8_335	0.0850707	426.165	hypothetical protein
					IHV15_06205	0.0378147	260.618	WP_117717085.1 iron transporter [Bifidobacterium longum]		TVPR1-7E_7_18	0.150757	7388	WP_223261695.1 FapA family protein [Bifidobacterium breve]												209B_12_3	0.0837059	40.698	ATPase
					IHV15_06525	6.76095	360.088	WP_100969660.1 ABC transporter permease subunit [Bifidobacterium longum]		TVPR1-7E_7_24	0.090459	19330	WP_106620594.1 GNAT family N-acetyltransferase [Bifidobacterium breve]												209B_12_119	0.0826884	35.417	HNH endonuclease
					IHV15_06570	5.23074	163.539	WP_013582327.1 MHS family MFS transporter [Bifidobacterium longum]		TVPR1-7E_7_81	0.100513	7661	WP_131220450.1 GyrI-like domain-containing protein [Bifidobacterium longum]												209B_14_88	0.0821694	4675.02	molecular chaperone Hsp20
					IHV15_07250	6.16407	36.781	WP_115800091.1 ion transporter [Bifidobacterium longum]		TVPR1-7E_9_13	0.208756	17438	WP_003831290.1 metallophosphoesterase family protein [Bifidobacterium breve]												209B_5_5	0.0758727	40.612	2-dehydro-3-deoxygluconokinase
					IHV15_07330	6.12176	208.758	WP_100985752.1 MFS transporter [Bifidobacterium longum]																	209B_5_265	0.0720311	88.787	hypothetical protein
					IHV15_07560	5.83785	320.498	WP_011068650.1 MFS transporter [Bifidobacterium longum]																	209B_5_263	0.0711684	16.804	potassium-transporting ATPase subunit B
					IHV15_07700	7.29037	983.384	WP_143246335.1 KUP/HAK/KT family potassium transporter [Bifidobacterium breve]																	209B_12_180	0.070364	457.046	hypothetical protein
					IHV15_07720	9.47319	1223.86	WP_038426579.1 ABC transporter permease [Bifidobacterium longum]																	209B_14_72	0.0670159	302.319	DO serine protease
					IHV15_07785	8.3202	1907.88	WP_117799621.1 ABC transporter permease [Bifidobacterium longum]																	209B_12_140	0.0610426	59.158	hypothetical protein
					IHV15_08130	7.71643	1887.28	WP_012578510.1 teichoic acid transporter [Bifidobacterium longum]																	209B_5_291	0.05441	71.852	teicoplanin resistance protein VanZ
					IHV15_08150	9.45166	379.938	WP_131290667.1 teichoic acid transporter [Bifidobacterium longum]																	209B_12_8	0.0492579	54.511	binding-protein-dependent transport systems inner membrane component
					IHV15_08345	16.3465	3233.46	WP_138283929.1 MFS transporter [Bifidobacterium longum]																	209B_7_14	0.0394394	7632.15	hypothetical protein
					IHV15_08985	21.0822	76.128	WP_077422196.1 MFS transporter [Bifidobacterium longum]																	209B_7_15	0.0337299	2402.23	hypothetical protein
					IHV15_09030	7.62818	88.525	WP_038426527.1 sugar ABC transporter permease [Bifidobacterium longum]																	209B_5_264	0.0228344	17.699	potassium-transporting ATPase subunit A
					IHV15_09035	10.7825	238.703	WP_007052426.1 carbohydrate ABC transporter permease [Bifidobacterium longum]																	209B_8_320	0.0123036	29.31	lectin-C
					IHV15_09355	8.22959	39.716	WP_131237363.1 MFS transporter [Bifidobacterium longum]
					IHV15_03780	37.3543	463.903	WP_021423058.1 SrtB-anchored collagen-binding adhesin [Clostridioides difficile]
					IHV15_05855	6.16062	330.69	WP_171022678.1 cell surface protein [Bifidobacterium longum]
					IHV15_06425	5.5478	84.321	WP_032742156.1 Flp pilus assembly protein TadC [Bifidobacterium longum]
					IHV15_06435	5.17816	37.029	WP_007051629.1 Flp pilus assembly complex ATPase component TadA [Bifidobacterium longum]
					IHV15_03055	0.16602	826.864	WP_154536582.1 30S ribosomal protein S20 [Bifidobacterium sp. WCA-178-WT-4B]
					IHV15_06000	0.131869	161.776	WP_007051544.1 50S ribosomal protein L9 [Bifidobacterium longum]
					IHV15_06005	0.202614	285.879	WP_003811758.1 30S ribosomal protein S18 [Bifidobacterium bifidum]
					IHV15_08175	0.170391	596.338	WP_187330795.1 50S ribosomal protein L10 [Bifidobacterium longum]
					IHV15_08180	0.0719423	220.939	WP_007053002.1 50S ribosomal protein L7/L12 [Bifidobacterium longum]
					IHV15_08320	0.200102	613.179	WP_023658581.1 30S ribosomal protein S9 [Bifidobacterium longum]
					IHV15_08395	0.224319	443.259	WP_131203280.1 50S ribosomal protein L2 [Bifidobacterium longum]
					IHV15_08400	0.218847	809.966	WP_019727345.1 30S ribosomal protein S19 [Bifidobacterium breve]
					IHV15_08405	0.0918557	356.233	WP_065438719.1 50S ribosomal protein L22 [Bifidobacterium longum]
					IHV15_08410	0.124969	243.126	WP_080785859.1 30S ribosomal protein S3 [Bifidobacterium longum]
					IHV15_08415	0.136285	399.502	WP_007055335.1 50S ribosomal protein L16 [Bifidobacterium longum]
					IHV15_08420	0.223631	699.464	WP_131231541.1 50S ribosomal protein L29 [Bifidobacterium longum]
					IHV15_08440	0.197324	557.064	WP_131278745.1 50S ribosomal protein L5 [Bifidobacterium longum]
					IHV15_08445	0.177711	710.746	WP_144169749.1 type Z 30S ribosomal protein S14 [Bifidobacterium longum]
					IHV15_08455	0.154608	562.859	WP_007053040.1 50S ribosomal protein L6 [Bifidobacterium longum]
					IHV15_08460	0.155664	593.807	WP_032683566.1 50S ribosomal protein L18 [Bifidobacterium longum]
					IHV15_08465	0.146597	202.209	WP_007053804.1 30S ribosomal protein S5 [Bifidobacterium longum]
					IHV15_08470	0.110359	337.149	WP_025222115.1 50S ribosomal protein L30 [Bifidobacterium breve]
					IHV15_08475	0.0928142	246.932	WP_007057268.1 50S ribosomal protein L15 [Bifidobacterium longum]
					IHV15_08505	0.133894	547.961	WP_013363857.1 30S ribosomal protein S11 [Bifidobacterium bifidum]
					IHV15_08515	0.0785058	93.638	WP_117712679.1 50S ribosomal protein L17 [Bifidobacterium longum]
					IHV15_00130	6.54774	373.509	WP_074709567.1 phosphoserine phosphatase SerB [Bifidobacterium longum]
					IHV15_00550	8.94679	405.361	WP_118294187.1 L,D-transpeptidase [Bifidobacterium longum]
					IHV15_00565	7.69471	5949.43	WP_058062684.1 elongation factor P [Bifidobacterium longum]
					IHV15_00820	25.9435	2012.9	WP_007053316.1 hydroxyethylthiazole kinase [Bifidobacterium longum]
					IHV15_00975	8.46705	1536.94	WP_007052524.1 type I glutamate--ammonia ligase [Bifidobacterium longum]
					IHV15_02245	5.91762	673.443	WP_007054291.1 aminotransferase class I/II-fold pyridoxal phosphate-dependent enzyme [Bifidobacterium longum]
					IHV15_02660	7.53588	143.438	WP_116492375.1 moaA protein [Bifidobacterium longum]
					IHV15_02815	7.07781	819.561	WP_007054218.1 aspartate carbamoyltransferase [Bifidobacterium longum]
					IHV15_02835	5.31364	767.981	WP_168984555.1 5-methyltetrahydropteroyltriglutamate--homocysteine S-methyltransferase [Bifidobacterium thermophilum]
					IHV15_02995	11.8519	261.346	XP_006458247.1 NADPH-dependent glutamate synthase [Agaricus bisporus var. bisporus H97]
					IHV15_03190	6.31385	258.666	WP_179132503.1 Sapep family Mn(2+)-dependent dipeptidase [Bifidobacterium longum]
					IHV15_03935	16.5706	3989.7	WP_007051907.1 S24 family peptidase [Bifidobacterium longum]
					IHV15_04005	0.165883	230.689	WP_007051895.1 transcription elongation factor GreA [Bifidobacterium longum]
					IHV15_04015	7.07135	495.348	WP_007051893.1 L-serine ammonia-lyase [Bifidobacterium longum]
					IHV15_04225	6.00268	740.046	WP_007051163.1 argininosuccinate synthase [Bifidobacterium longum]
					IHV15_04245	6.76895	572.626	WP_013140454.1 acetylglutamate kinase [Bifidobacterium longum]
					IHV15_04735	5.71776	627.833	WP_169051279.1 L,D-transpeptidase family protein [Bifidobacterium longum]
					IHV15_04950	6.26161	289.23	WP_007057781.1 serine/threonine protein kinase [Bifidobacterium longum]
					IHV15_04970	8.27194	261.352	WP_172758562.1 transglutaminase domain-containing protein [Bifidobacterium longum]
					IHV15_04975	10.4945	824.72	WP_007056411.1 serine/threonine-protein phosphatase [Bifidobacterium longum]
					IHV15_05380	5.43124	705.86	WP_007057862.1 signal peptidase I [Bifidobacterium longum]
					IHV15_05515	12.4368	2162.94	WP_080669987.1 type 1 glutamine amidotransferase [Bifidobacterium longum]
					IHV15_05610	20.0091	1151.18	WP_170166115.1 3-deoxy-7-phosphoheptulonate synthase [Bifidobacterium longum]
					IHV15_05615	5.10702	859.619	WP_007051442.1 3-deoxy-7-phosphoheptulonate synthase [Bifidobacterium longum]
					IHV15_05945	6.0585	647.811	WP_174772596.1 Asp-tRNA(Asn)/Glu-tRNA(Gln) amidotransferase subunit GatC [Bifidobacterium longum]
					IHV15_06745	25.1497	444.445	WP_181993799.1 prolyl oligopeptidase family serine peptidase [Bifidobacterium longum]
					IHV15_06905	11.8636	250.489	WP_174772562.1 threonine/serine exporter family protein [Bifidobacterium longum]
					IHV15_06985	8.66775	389.416	WP_059280623.1 aspartate aminotransferase family protein [Bifidobacterium longum]
					IHV15_06990	9.22296	140.973	WP_100986523.1 aminotransferase class I/II-fold pyridoxal phosphate-dependent enzyme [Bifidobacterium longum]
					IHV15_07705	15.2718	1300.5	WP_007055576.1 class II glutamine amidotransferase [Bifidobacterium longum]
					IHV15_08230	5.35683	205.729	WP_038426555.1 aminotransferase class I/II-fold pyridoxal phosphate-dependent enzyme [Bifidobacterium longum]
					IHV15_08530	13.0065	744.1	WP_007053053.1 transglutaminase family protein [Bifidobacterium longum]
					IHV15_09470	6.62664	8090.74	WP_080557905.1 C39 family peptidase [Bifidobacterium longum]
					IHV15_00015	9.98583	264.994	WP_007052500.1 ribonucleoside hydrolase RihC [Bifidobacterium longum]
					IHV15_00070	8.36732	1167.43	WP_131219739.1 GIY-YIG nuclease family protein [Bifidobacterium longum]
					IHV15_00090	6.4055	279.472	WP_169079844.1 HsdR family type I site-specific deoxyribonuclease [Bifidobacterium sp. DSM 109960]
					IHV15_00310	8.59344	124.39	WP_174773322.1 5'-nucleotidase C-terminal domain-containing protein [Bifidobacterium longum]
					IHV15_00380	6.44155	342.246	WP_029679632.1 replication-associated recombination protein A [Bifidobacterium longum]
					IHV15_00885	7.80391	216.933	WP_007057564.1 exodeoxyribonuclease V subunit gamma [Bifidobacterium longum]
					IHV15_01470	5.68864	464.324	WP_013410773.1 type II toxin-antitoxin system RelB/DinJ family antitoxin [Bifidobacterium longum]
					IHV15_01790	6.41356	780.902	WP_114538270.1 type IV toxin-antitoxin system AbiEi family antitoxin domain-containing protein [Eggerthella lenta]
					IHV15_02620	5.32585	202.036	WP_117772986.1 type IV toxin-antitoxin system AbiEi family antitoxin domain-containing protein [Bifidobacterium longum]
					IHV15_06855	5.23356	1893.83	WP_007051717.1 cell division protein CrgA [Bifidobacterium longum]
					IHV15_00055	6.99873	264.72	WP_081292070.1 restriction endonuclease subunit S [Bifidobacterium longum]
					IHV15_00065	13.2503	768.185	WP_124226441.1 restriction endonuclease subunit S [Bifidobacterium longum]
					IHV15_00060	15.9569	183.457	WP_131215319.1 site-specific integrase [Bifidobacterium longum]
					IHV15_00095	6.56486	906.476	WP_103619806.1 Fic family protein [Bifidobacterium breve]
					IHV15_00110	17.703	754.785	WP_169078824.1 dihydroxy-acid dehydratase [Bifidobacterium sp. DSM 109960]
					IHV15_00195	6.28753	269.276	-
					IHV15_00255	5.02724	622.634	WP_011067905.1 TPM domain-containing protein [Bifidobacterium longum]
					IHV15_00280	0.20756	142.115	WP_007053195.1 universal stress protein [Bifidobacterium longum]
					IHV15_00330	11.5581	148.048	WP_156628956.1 DUF559 domain-containing protein [Bifidobacterium longum]
					IHV15_00360	14.2397	74.744	WP_118282114.1 lamin tail domain-containing protein [Bifidobacterium longum]
					IHV15_00370	5.50155	688.568	WP_007055606.1 polyphosphate kinase [Bifidobacterium longum]
					IHV15_00535	9.55914	194.691	WP_131238808.1 3-hydroxyacyl-CoA dehydrogenase family protein [Bifidobacterium longum]
					IHV15_00630	20.7032	4462.8	WP_013410420.1 PLP-dependent transferase [Bifidobacterium longum]
					IHV15_00645	13.3153	109.345	WP_136656125.1 NADPH:quinone reductase [Bifidobacterium longum]
					IHV15_00650	10.5408	198.779	WP_007054036.1 NIL domain-containing protein [Bifidobacterium longum]
					IHV15_00655	25.6546	523.764	WP_032682665.1 PLP-dependent transferase [Bifidobacterium longum]
					IHV15_00715	17.8092	2937.48	WP_012577161.1 DUF3052 domain-containing protein [Bifidobacterium longum]
					IHV15_00785	5.33654	119.373	WP_007054058.1 serpin family protein [Bifidobacterium longum]
					IHV15_00790	5.54778	144.331	WP_140493884.1 DUF2400 domain-containing protein [Bifidobacterium sp. UTBIF-78]
					IHV15_00810	9.61614	111.278	WP_115800004.1 ATPase [Bifidobacterium longum]
					IHV15_00875	8.62998	151.085	WP_007057559.1 WYL domain-containing protein [Bifidobacterium longum]
					IHV15_00880	13.746	238.878	WP_012577187.1 PHP domain-containing protein [Bifidobacterium longum]
					IHV15_00910	14.572	541.584	WP_011067974.1 DUF4186 domain-containing protein [Bifidobacterium longum]
					IHV15_00935	7.15038	111.453	WP_007054380.1 acylphosphatase [Bifidobacterium longum]
					IHV15_01000	7.75016	172.937	WP_010080920.1 GTPase HflX [Bifidobacterium longum]
					IHV15_01145	15.5707	289.085	WP_181162103.1 Ig-like domain-containing protein [Bifidobacterium sp. UTBIF-56]
					IHV15_01305	5.79432	245.859	-
					IHV15_01355	6.65727	221.068	WP_007054449.1 NUDIX hydrolase [Bifidobacterium longum]
					IHV15_01440	7.98726	670.674	WP_065443990.1 DUF3710 domain-containing protein [Bifidobacterium longum]
					IHV15_01515	5.02522	1129.14	WP_101026112.1 GTP pyrophosphokinase family protein [Bifidobacterium longum]
					IHV15_01540	11.4436	1401.72	WP_007058588.1 CDP-diacylglycerol--glycerol-3-phosphate 3-phosphatidyltransferase [Bifidobacterium longum]
					IHV15_01590	5.15432	353.432	WP_007055165.1 anthranilate phosphoribosyltransferase [Bifidobacterium longum]
					IHV15_01615	5.54774	12.782	WP_131218520.1 DUF4192 domain-containing protein [Bifidobacterium longum]
					IHV15_01635	5.28065	438.648	WP_015713708.1 ribokinase [Bifidobacterium longum]
					IHV15_01665	5.19435	1214.45	WP_007052669.1 DUF4193 domain-containing protein [Bifidobacterium longum]
					IHV15_01700	0.231585	754.664	WP_007052678.1 pyridoxamine 5'-phosphate oxidase family protein [Bifidobacterium longum]
					IHV15_01795	6.50158	416.543	WP_131202829.1 Fic family protein [Bifidobacterium longum]
					IHV15_01825	7.76744	12.358	-
					IHV15_01855	6.33287	545.393	WP_101027758.1 HipA domain-containing protein [Bifidobacterium longum]
					IHV15_01860	8.30579	1827.37	-
					IHV15_01920	9.98575	43.458	WP_165506943.1 dehydrogenase [Bifidobacterium longum]
					IHV15_01925	5.36364	10.502	WP_010080715.1 ATPase [Bifidobacterium longum]
					IHV15_01965	6.84223	950.146	-
					IHV15_01985	0.0821895	4.431	-
					IHV15_01990	0.164362	3.804	WP_007058038.1 ParA family protein [Bifidobacterium longum]
					IHV15_02005	0.123295	2.811	-
					IHV15_02010	0	0	-
					IHV15_02115	7.81242	1006.07	WP_007054311.1 imidazole glycerol phosphate synthase subunit HisF [Bifidobacterium longum]
					IHV15_02185	6.29131	778.537	WP_033516957.1 DUF3322 and DUF2220 domain-containing protein [Bifidobacterium scardovii]
					IHV15_02190	5.36784	717.208	-
					IHV15_02260	0.0929028	107.975	WP_060662167.1 transaldolase [Bifidobacterium longum]
					IHV15_02340	13.0275	2697.71	WP_075662132.1 Holliday junction branch migration protein RuvA [Bifidobacterium longum]
					IHV15_02470	6.60893	5455.49	-
					IHV15_02625	19.1706	765.577	WP_131233990.1 ASCH domain-containing protein [Bifidobacterium longum]
					IHV15_02655	8.70239	886.199	-
					IHV15_02685	6.14877	676.924	-
					IHV15_02710	12.9819	462.233	-
					IHV15_02720	6.1028	61.327	WP_106621199.1 DUF1287 domain-containing protein [Bifidobacterium breve]
					IHV15_02735	18.6943	2599.04	WP_007052239.1 virulence protein RhuM/Fic/DOC family protein [Bifidobacterium longum]
					IHV15_02740	14.5397	2520.24	WP_080784827.1 virulence protein RhuM/Fic/DOC family protein [Bifidobacterium longum]
					IHV15_02745	13.2735	584.87	WP_077845595.1 SDR family NAD(P)-dependent oxidoreductase [Clostridium puniceum]
					IHV15_02750	6.65717	118.937	WP_008783473.1 DUF488 domain-containing protein [Bifidobacterium longum]
					IHV15_02860	6.40308	506.445	WP_131212423.1 phosphoesterase [Bifidobacterium longum]
					IHV15_02885	15.2822	917.602	WP_014485676.1 plasmid pRiA4b ORF-3 family protein [Bifidobacterium longum]
					IHV15_02890	13.8189	216.197	WP_172476674.1 SWIM zinc finger family protein [Bifidobacterium longum]
					IHV15_02895	10.3493	409.851	WP_095346871.1 DUF2075 domain-containing protein [Bifidobacterium longum]
					IHV15_02905	17.2824	343.245	WP_014485680.1 SDR family oxidoreductase [Bifidobacterium longum]
					IHV15_02910	11.4939	459.699	WP_168983552.1 chemotaxis protein [Clostridium beijerinckii]
					IHV15_02915	7.45865	226.355	WP_032737666.1 Tellurite resistance protein TerB [Bifidobacterium longum]
					IHV15_02920	26.3889	1000.85	WP_096531177.1 DUF456 domain-containing protein [Helicobacter pylori]
					IHV15_02925	7.39715	54.983	WP_058060779.1 ADP-ribosylglycohydrolase family protein [Bifidobacterium longum]
					IHV15_02935	9.40277	732.222	-
					IHV15_02945	9.35202	546.429	WP_021975770.1 peroxiredoxin [Bifidobacterium longum]
					IHV15_02950	6.67414	922.987	WP_032683929.1 carbon-nitrogen hydrolase family protein [Bifidobacterium longum]
					IHV15_02955	14.8384	3372.9	-
					IHV15_03005	7.52009	67.177	WP_008783636.1 dihydrodipicolinate reductase [Bifidobacterium longum]
					IHV15_03010	8.21074	575.318	-
					IHV15_03015	28.6637	463.32	-
					IHV15_03035	7.99815	172.832	WP_011068173.1 glycerate kinase [Bifidobacterium longum]
					IHV15_03060	9.60182	481.493	WP_007053361.1 trimeric intracellular cation channel family protein [Bifidobacterium longum]
					IHV15_03085	0.200752	88.014	WP_007053365.1 NAD(P)(+) transhydrogenase (Re/Si-specific) subunit beta [Bifidobacterium longum]
					IHV15_03165	0.223682	146.308	WP_007052147.1 Fe-S cluster assembly ATPase SufC [Bifidobacterium longum]
					IHV15_03210	5.26574	541.65	WP_007052139.1 chorismate synthase [Bifidobacterium longum]
					IHV15_03295	5.50509	837.687	WP_007052122.1 DUF2975 domain-containing protein [Bifidobacterium longum]
					IHV15_03310	6.41068	146.157	WP_101025669.1 VOC family protein [Bifidobacterium longum]
					IHV15_03360	0.194515	202.584	WP_007052106.1 YbdD/YjiX family protein [Bifidobacterium longum]
					IHV15_03365	0.182085	143.356	WP_095279373.1 carbon starvation protein A [Bifidobacterium pseudocatenulatum]
					IHV15_03395	9.41552	1458	WP_065437130.1 haloacid dehalogenase-like hydrolase [Bifidobacterium longum]
					IHV15_03410	34.7175	1047.88	WP_131234394.1 SPFH domain-containing protein [Bifidobacterium longum]
					IHV15_03415	7.46428	529.195	-
					IHV15_03450	18.0334	3804.01	-
					IHV15_03460	6.64928	323.78	WP_011068203.1 AAA family ATPase [Bifidobacterium longum]
					IHV15_03465	14.1286	279.549	WP_131223886.1 DUF1829 domain-containing protein [Bifidobacterium longum]
					IHV15_03540	9.45768	237.804	WP_143724753.1 DNA-processing protein DprA [Bifidobacterium longum]
					IHV15_03610	5.07322	315.453	WP_007052054.1 HRDC domain-containing protein [Bifidobacterium longum]
					IHV15_03660	7.55128	168.386	WP_007052043.1 Cof-type HAD-IIB family hydrolase [Bifidobacterium longum]
					IHV15_03675	6.20213	500.648	-
					IHV15_03685	11.6041	1027.56	WP_138290551.1 IS66 family transposase [Bifidobacterium longum]
					IHV15_03690	5.05469	61.278	WP_007053446.1 transposase [Bifidobacterium longum]
					IHV15_03700	13.3926	594.322	WP_143349766.1 DUF87 domain-containing protein [Enorma massiliensis]
					IHV15_03710	6.28733	50.022	-
					IHV15_03720	13.2015	914.167	WP_100969760.1 acetyltransferase [Bifidobacterium longum]
					IHV15_03725	5.79662	1878.2	WP_007052033.1 ribose-phosphate diphosphokinase [Bifidobacterium longum]
					IHV15_03785	6.07169	545.566	-
					IHV15_03820	5.87136	330.64	WP_007052019.1 GyrI-like domain-containing protein [Bifidobacterium longum]
					IHV15_03945	5.43623	1944.78	WP_007051905.1 HAD-IIB family hydrolase [Bifidobacterium longum]
					IHV15_03980	6.04066	45.456	WP_171024866.1 cell division protein FtsK [Bifidobacterium longum]
					IHV15_03995	8.24635	439.407	WP_060662118.1 zinc ribbon domain-containing protein [Bifidobacterium longum]
					IHV15_04010	0.226641	729.729	WP_007051894.1 FKBP-type peptidyl-prolyl cis-trans isomerase [Bifidobacterium longum]
					IHV15_04050	5.89128	134.168	WP_007051127.1 aldo/keto reductase [Bifidobacterium longum]
					IHV15_04060	21.645	1157.21	WP_136500314.1 aminoacyl-tRNA hydrolase [Bifidobacterium longum]
					IHV15_04070	0.22978	101.831	WP_168973362.1 UPF0182 family protein [Bifidobacterium boum]
					IHV15_04155	6.40428	550.723	WP_154050735.1 DUF342 domain-containing protein [Bifidobacterium longum]
					IHV15_04190	19.065	2290.49	WP_021975177.1 HD domain-containing protein [Bifidobacterium longum]
					IHV15_04195	5.77891	197.812	WP_117650872.1 rhodanese-like domain-containing protein [Bifidobacterium longum]
					IHV15_04205	10.9569	153.901	WP_079287453.1 thiazole synthase [Bifidobacterium breve]
					IHV15_04210	5.59708	657.662	WP_069483691.1 sulfur carrier protein ThiS [Bifidobacterium longum]
					IHV15_04220	8.98202	438.547	WP_007056876.1 type II toxin-antitoxin system YoeB family toxin [Bifidobacterium longum]
					IHV15_04255	21.246	1600.44	WP_029679212.1 N-acetyl-gamma-glutamyl-phosphate reductase [Bifidobacterium longum]
					IHV15_04270	11.1183	2067.26	WP_007051172.1 phenylalanine--tRNA ligase subunit alpha [Bifidobacterium longum]
					IHV15_04315	22.1955	1934.67	WP_007051181.1 type I glutamate--ammonia ligase [Bifidobacterium longum]
					IHV15_04360	29.0945	421.259	WP_065438370.1 AAA family ATPase [Bifidobacterium longum]
					IHV15_04380	7.08881	1312.51	-
					IHV15_04395	15.2236	1342.42	WP_007051196.1 CrcB family protein [Bifidobacterium longum]
					IHV15_04420	6.30117	734.118	WP_106621484.1 DUF4391 domain-containing protein [Bifidobacterium breve]
					IHV15_04495	6.53954	145.06	WP_013582445.1 sodium:proton antiporter [Bifidobacterium longum]
					IHV15_04520	7.01943	342.429	WP_140514218.1 adenosylhomocysteinase [Bifidobacterium longum]
					IHV15_04525	5.48613	512.322	WP_131211521.1 amidohydrolase family protein [Bifidobacterium longum]
					IHV15_04590	0.24121	28.751	WP_007051237.1 5-(carboxyamino)imidazole ribonucleotide synthase [Bifidobacterium longum]
					IHV15_04690	5.66504	275.672	WP_022527400.1 deoxyguanosinetriphosphate triphosphohydrolase [Bifidobacterium longum]
					IHV15_04695	6.55645	81.064	WP_155661311.1 alanine racemase [Bifidobacterium longum]
					IHV15_04715	5.1603	304.845	WP_101026407.1 N-acetyltransferase [Bifidobacterium longum]
					IHV15_04730	30.8065	6666.43	WP_174772849.1 IS30 family transposase [Bifidobacterium longum]
					IHV15_04740	0.0715182	50.059	WP_069483667.1 cystathionine gamma-synthase [Bifidobacterium longum]
					IHV15_04865	6.11415	1419.43	WP_075662368.1 CHAP domain-containing protein [Bifidobacterium longum]
					IHV15_04900	15.8452	1916.13	-
					IHV15_04910	6.513	928.089	WP_012471963.1 sulfite exporter TauE/SafE family protein [Bifidobacterium longum]
					IHV15_04930	6.19998	1165.03	WP_007053724.1 4-hydroxy-tetrahydrodipicolinate reductase [Bifidobacterium longum]
					IHV15_05190	24.1022	1363.56	WP_126386356.1 transposase [Bifidobacterium longum]
					IHV15_05200	12.3835	798.857	-
					IHV15_05255	5.02237	920.921	WP_182279171.1 DUF4012 domain-containing protein [Bifidobacterium longum]
					IHV15_05345	5.77016	856.216	-
					IHV15_05420	7.24979	1841.32	WP_047379675.1 aminoacyltransferase [Bifidobacterium longum]
					IHV15_05600	6.04822	117.91	WP_007055698.1 two-component sensor histidine kinase [Bifidobacterium longum]
					IHV15_05605	7.00306	689.178	WP_007051439.1 5'-methylthioadenosine/S-adenosylhomocysteine nucleosidase [Bifidobacterium longum]
					IHV15_05785	5.3466	1807.32	WP_129914528.1 GTPase [Bifidobacterium pseudolongum]
					IHV15_05800	0.216146	172.944	WP_131219198.1 F0F1 ATP synthase subunit epsilon [Bifidobacterium longum]
					IHV15_05835	9.96582	2059.68	WP_007051483.1 F0F1 ATP synthase subunit A [Bifidobacterium longum]
					IHV15_05905	5.75117	901.025	WP_131275326.1 chorismate mutase [Bifidobacterium longum]
					IHV15_05920	5.67102	98.12	WP_171023708.1 histidine-type phosphatase [Bifidobacterium longum]
					IHV15_05980	9.6572	722.523	WP_007056484.1 aquaporin family protein [Bifidobacterium longum]
					IHV15_06265	5.76725	876.138	-
					IHV15_06280	6.84226	1051	WP_181993432.1 GtrA family protein [Bifidobacterium longum]
					IHV15_06310	6.1488	241.992	WP_007051604.1 dTMP kinase [Bifidobacterium longum]
					IHV15_06350	7.76693	277.52	WP_007055522.1 PASTA domain-containing protein [Bifidobacterium longum]
					IHV15_06380	18.3693	1417.13	-
					IHV15_06445	9.47949	917.463	WP_007051631.1 DedA family protein [Bifidobacterium longum]
					IHV15_06610	7.72058	314.49	WP_007054502.1 IS3 family transposase, partial [Bifidobacterium longum]
					IHV15_06655	5.92	1089.08	WP_013582320.1 adenylosuccinate synthase [Bifidobacterium longum]
					IHV15_06670	11.2569	2014.33	WP_007055925.1 zinc metalloprotease HtpX [Bifidobacterium longum]
					IHV15_06680	14.9995	489.223	WP_011068541.1 DUF4143 domain-containing protein [Bifidobacterium longum]
					IHV15_06775	12.5742	47.782	WP_165501610.1 toxic anion resistance protein [Bifidobacterium longum]
					IHV15_06880	15.6844	11610.5	WP_143248294.1 DUF3073 domain-containing protein [Bifidobacterium longum]
					IHV15_06895	9.30165	287.914	WP_094667272.1 DUF559 domain-containing protein [Bifidobacterium myosotis]
					IHV15_06900	6.6573	117.741	WP_161388882.1 sodium/proline symporter [Bifidobacterium longum]
					IHV15_06915	5.8924	1275.46	WP_165500823.1 EscU/YscU/HrcU family type III secretion system export apparatus switch protein [Bifidobacterium longum]
					IHV15_06995	7.15054	168.903	-
					IHV15_07040	0.0861956	187.478	WP_007051757.1 NADP-specific glutamate dehydrogenase [Bifidobacterium longum]
					IHV15_07120	6.56907	908.456	WP_080713883.1 ParA family protein [Bifidobacterium longum]
					IHV15_07255	6.99635	753.269	WP_007057870.1 DUF3990 domain-containing protein [Bifidobacterium longum]
					IHV15_07300	10.2305	1167.22	WP_080826113.1 SpaH/EbpB family LPXTG-anchored major pilin [Bifidobacterium longum]
					IHV15_07305	8.56619	412.231	WP_012472079.1 class C sortase [Bifidobacterium longum]
					IHV15_07310	12.3638	333.835	WP_015713946.1 prealbumin-like fold domain-containing protein [Bifidobacterium longum]
					IHV15_07315	24.2239	162.3	WP_152209195.1 transposase [Bifidobacterium sp. LMG 31469]
					IHV15_07365	9.06771	387.536	WP_169172848.1 Na+/H+ antiporter [Bifidobacterium sp. DSM 109957]
					IHV15_07400	9.011	247.397	WP_164928267.1 transposase [Bifidobacterium longum]
					IHV15_07485	7.45866	203.45	WP_144169530.1 transposase, partial [Bifidobacterium longum]
					IHV15_07520	11.0615	857.806	WP_172723050.1 AAA family ATPase, partial [Lactobacillus rhamnosus]
					IHV15_07580	10.8487	153.444	-
					IHV15_07590	7.58179	129.042	WP_150381321.1 DUF559 domain-containing protein [Bifidobacterium tissieri]
					IHV15_07690	7.67724	361.337	WP_007055567.1 Fic family protein [Bifidobacterium longum]
					IHV15_07695	5.10293	600.85	WP_032684769.1 TatD family hydrolase [Bifidobacterium longum]
					IHV15_07710	7.74303	520.076	WP_131212837.1 HD domain-containing protein [Bifidobacterium longum]
					IHV15_07735	8.74188	344.806	WP_117799611.1 Na+:H+ dicarboxylate symporter [Bifidobacterium longum]
					IHV15_07740	24.3226	3179.76	-
					IHV15_07755	15.3979	1494.81	WP_117799609.1 acyltransferase [Bifidobacterium longum]
					IHV15_07760	26.6288	677.942	WP_174772849.1 IS30 family transposase [Bifidobacterium longum]
					IHV15_07765	5.18948	1300.84	WP_117799609.1 acyltransferase [Bifidobacterium longum]
					IHV15_07800	6.49654	455.57	WP_181162342.1 sulfatase-like hydrolase/transferase [Bifidobacterium sp. UTBIF-68]
					IHV15_07965	27.3689	2322.58	WP_100497184.1 DUF1778 domain-containing protein [Bifidobacterium scaligerum]
					IHV15_08095	6.93477	231.538	WP_007052986.1 4'-phosphopantetheinyl transferase superfamily protein [Bifidobacterium longum]
					IHV15_08120	5.99548	674.438	WP_129855646.1 transposase [Bifidobacterium animalis]
					IHV15_08195	0.15616	106.807	WP_152600538.1 BAG family molecular chaperone regulator 5 [Bifidobacterium biavatii]
					IHV15_08210	6.44595	186.03	WP_012472143.1 5-formyltetrahydrofolate cyclo-ligase [Bifidobacterium longum]
					IHV15_08215	5.00718	298.593	WP_007053783.1 GNAT family N-acetyltransferase [Bifidobacterium longum]
					IHV15_08350	11.8353	52.099	WP_065444294.1 NAD(P)-dependent alcohol dehydrogenase [Bifidobacterium longum]
					IHV15_08485	0.0950395	83.585	WP_115801568.1 adenylate kinase [Bifidobacterium longum]
					IHV15_08525	74.1228	363.424	WP_003808149.1 circularly permuted type 2 ATP-grasp protein [Bifidobacterium adolescentis]
					IHV15_08575	9.33676	570.476	WP_014485337.1 FAD synthase [Bifidobacterium longum]
					IHV15_08605	0.146927	107.082	-
					IHV15_08620	12.4434	778.995	WP_163230664.1 DUF559 domain-containing protein [Bifidobacterium aerophilum]
					IHV15_08780	5.33909	3715.57	WP_007052353.1 CHAP domain-containing protein [Bifidobacterium longum]
					IHV15_08930	8.76021	1550.81	WP_013141237.1 thioesterase family protein [Bifidobacterium longum]
					IHV15_09050	10.7256	336.472	WP_007052429.1 sugar O-acetyltransferase [Bifidobacterium longum]
					IHV15_09060	29.2184	243.886	-
					IHV15_09070	10.4106	2467.61	-
					IHV15_09110	7.98513	1102.28	WP_007053883.1 threonylcarbamoyl-AMP synthase [Bifidobacterium longum]
					IHV15_09125	10.0071	821.827	WP_007052450.1 oligoribonuclease [Bifidobacterium longum]
					IHV15_09135	10.9723	293.06	WP_118214045.1 AmmeMemoRadiSam system protein B [Bifidobacterium longum]
					IHV15_09140	6.04812	131.208	WP_117726628.1 AmmeMemoRadiSam system radical SAM enzyme [Bifidobacterium longum]
					IHV15_09145	13.0951	344.479	WP_141670476.1 VWA domain-containing protein [Bifidobacterium breve]
					IHV15_09155	7.61275	304.015	-
					IHV15_09195	0.156549	319.828	WP_077389863.1 WYL domain-containing protein [Bifidobacterium longum]
					IHV15_09210	5.36283	843.6	WP_117839489.1 WYL domain-containing protein [Bifidobacterium longum]
					IHV15_09225	15.6078	1580.37	WP_007052467.1 GNAT family N-acetyltransferase [Bifidobacterium longum]
					IHV15_09235	6.37993	1402.75	WP_007053899.1 Gfo/Idh/MocA family oxidoreductase [Bifidobacterium longum]
					IHV15_09260	8.87644	1671.64	WP_065452879.1 acetyltransferase [Bifidobacterium longum]
					IHV15_09305	0.225457	68.972	WP_077424623.1 anaerobic ribonucleoside-triphosphate reductase activating protein [Bifidobacterium breve]
					IHV15_09360	6.84138	12.465	WP_065505206.1 CocE/NonD family hydrolase [Bifidobacterium breve]
					IHV15_09400	0.0457548	184.474	-
					IHV15_09410	0.145299	104.886	WP_172723001.1 MobA/MobL family protein, partial [Lactobacillus rhamnosus]
					IHV15_09455	0.0279578	300.583	-
[truncated: 8 more columns]
